# Supplementary material for: capTEs enables locus-specific dissection of transcriptional outputs from reference and nonreference transposable elements
Source: Commun Biol. 2023 Sep 23;6:974. doi: 10.1038/s42003-023-05349-1 (PMC10517987; doi:10.1038/s42003-023-05349-1)
Supplement: Supplementary file 4 — Supplementary Data 1 [file 42003_2023_5349_MOESM4_ESM.xlsx]

## Sheet: Sheet1
Sheet 1: All branched subfamilies of Alu and L1 elements detected by capTEs and total RNA-seq methods.
Alu subfamilies
Subfamily	capTE detected loci	Total RNA-seq detected loci
AluJb	834659	146325
AluJo	41817	8153
AluJr	37898	6983
AluJr4	19282	2713
AluSc	71508	10331
AluSc5	13473	2633
AluSc8	97312	17255
AluSg	124517	18822
AluSg4	35561	4201
AluSg7	26378	3841
AluSp	144672	19171
AluSq	67001	15412
AluSq10	13102	1761
AluSq2	66197	9042
AluSq4	9158	1376
AluSx	2144303	412194
AluSx1	109625	13437
AluSx3	62596	8307
AluSx4	36261	4769
AluSz	107295	16084
AluSz6	92582	14194
AluY	558232	106384
AluYa5	12577	2596
AluYa8	7074	913
AluYb8	15333	3096
AluYb9	717	89
AluYc	9742	1357
AluYc3	18315	1090
AluYd8	2474	375
AluYe5	26513	4180
AluYe6	1335	256
AluYf1	3401	505
AluYg6	16571	2778
AluYh3	8423	1068
AluYh7	16740	2226
AluYh9	7662	1139
AluYi6	6200	1239
AluYi6_4d	1698	247
AluYj4	7692	1026
AluYk11	10992	641
AluYk12	4143	715
AluYk2	40400	6189
AluYk3	19152	2371
AluYk4	6218	942
AluYm1	11280	1512
FAM	2816	430
FLAM_A	13832	2599
FLAM_C	201398	40311
FRAM	52299	8956
L1 subfamilies
Subfamily	capTE detected loci	Total RNA-seq detected loci
L1Hs	11538	2252
L1P	222	31
L1P1	12261	2242
L1P2	3791	707
L1P3	7360	1911
L1P3b	69	33
L1P4	9405	1710
L1P4a	357	106
L1P4b	13	2
L1P4c	7	3
L1P4d	9	4
L1P4e	78	19
L1P5	1603	276
L1PA10	5586	1257
L1PA11	2730	360
L1PA12	813	186
L1PA13	5615	987
L1PA14	2845	527
L1PA15	4836	669
L1PA15-16	414	99
L1PA16	7035	1034
L1PA17	3265	389
L1PA2	8205	838
L1PA3	9556	786
L1PA4	14996	1369
L1PA5	13971	1220
L1PA6	7601	656
L1PA7	10913	1242
L1PA8	8687	1223
L1PA8A	3004	395
L1PB	4152	946
L1PB1	6900	942
L1PB2	1940	280
L1PB3	1913	305
L1PB4	3700	573
L1PBa	1899	416
L1PBa1	483	307
L1PBb	58	44
L1PREC2	12324	2414
