# Supplementary material for: capTEs enables locus-specific dissection of transcriptional outputs from reference and nonreference transposable elements
Source: Commun Biol. 2023 Sep 23;6:974. doi: 10.1038/s42003-023-05349-1 (PMC10517987; doi:10.1038/s42003-023-05349-1)
Supplement: Supplementary file 5 — Supplementary Data 2 [file 42003_2023_5349_MOESM5_ESM.xlsx]

## Sheet: Sheet 1
Sheet 1: Noncanonical transcripts identified by capTEs in K562 cells. The noncanonial transcripts were classified into four categories according the genomic context: intergenic, genic, intronic, and span intergenic and genic. Reference Gene ID: the noncanonical transcript overlapped gene. NA represents this transcript is fully contained in intergenic regions.
Noncanonical Transcript ID	Chromosome	Start	End	Classification of noncanonical transcripts	Noncanonical transcript catogeries reported by GffCompare	Reference Gene ID	TE location in noncanonical transcripts	TE family
STRG.1.1	chr1	50561	51618	intergenic	u	NA	Terminal	Alu
STRG.10.1	chr1	501773	525993	span_intergenic_and_genic	k	ENSG00000278757.1	Terminal	Alu
STRG.10.2	chr1	501773	525993	span_intergenic_and_genic	k	ENSG00000278757.1	Terminal	Alu
STRG.10.3	chr1	501773	534479	span_intergenic_and_genic	k	ENSG00000278757.1	Internal	Alu
STRG.10.4	chr1	511946	523387	genic	j	ENSG00000237094.12	Internal	Alu
STRG.10.5	chr1	511946	523387	genic	j	ENSG00000237094.12	Internal	Alu
STRG.100.1	chr1	11167826	11192776	genic	n	ENSG00000171819.5	Terminal	Alu
STRG.1000.1	chr1	52934596	52940313	span_intergenic_and_genic	k	ENSG00000266188.1	Terminal	Alu
STRG.10002.1	chr11	450279	468158	genic	j	ENSG00000174915.12	Internal	Alu
STRG.10002.2	chr11	450279	458422	genic	j	ENSG00000174915.12	Terminal	Alu
STRG.10004.1	chr11	647947	695222	span_intergenic_and_genic	k	ENSG00000177030.17	Internal	Alu
STRG.10007.1	chr11	695428	704129	genic	m	ENSG00000177042.15	Internal	Alu
STRG.10007.2	chr11	695428	704129	genic	m	ENSG00000177042.15	Internal	Alu
STRG.10007.3	chr11	695805	704129	genic	j	ENSG00000177042.15	Internal	Alu
STRG.10007.4	chr11	695805	704129	genic	j	ENSG00000177042.15	Internal	Alu
STRG.10007.5	chr11	695805	704129	genic	m	ENSG00000177042.15	Internal	Alu
STRG.10008.1	chr11	747411	765012	genic	j	ENSG00000177156.11	Internal	Alu
STRG.10008.2	chr11	747411	760786	genic	j	ENSG00000177156.11	Terminal	Alu
STRG.10008.4	chr11	747454	765012	span_intergenic_and_genic	k	ENSG00000177156.11	Internal	Alu
STRG.10008.5	chr11	747454	760786	genic	m	ENSG00000177156.11	Terminal	Alu
STRG.10009.2	chr11	767222	777475	genic	j	ENSG00000177225.17	Internal	Alu
STRG.10009.3	chr11	767222	777487	span_intergenic_and_genic	k	ENSG00000177225.17	Internal	Alu
STRG.10009.4	chr11	767222	777488	genic	j	ENSG00000177225.17	Internal	Alu
STRG.10011.1	chr11	777556	785697	span_intergenic_and_genic	k	ENSG00000279672.1	Terminal	Alu
STRG.10011.3	chr11	777582	784180	genic	m	ENSG00000255284.2	Terminal	Alu
STRG.10015.1	chr11	868393	881753	span_intergenic_and_genic	k	ENSG00000177830.18	Terminal	Alu
STRG.10015.3	chr11	882081	910810	span_intergenic_and_genic	k	ENSG00000177830.18	Terminal	Alu
STRG.10015.4	chr11	882081	910810	span_intergenic_and_genic	k	ENSG00000177830.18	Terminal	Alu
STRG.10015.5	chr11	882081	910810	genic	j	ENSG00000177830.18	Terminal	Alu
STRG.10016.1	chr11	880866	881753	intronic	i	ENSG00000177830.18	Terminal	Alu
STRG.10018.10	chr11	3361809	3379139	genic	j	ENSG00000005801.18	Terminal	Alu
STRG.10018.11	chr11	3361809	3379181	genic	n	ENSG00000005801.18	Terminal	Alu
STRG.10018.7	chr11	3361809	3379139	genic	j	ENSG00000005801.18	Terminal	Alu
STRG.10018.8	chr11	3361809	3379134	genic	j	ENSG00000005801.18	Terminal	Alu
STRG.10018.9	chr11	3361809	3379181	genic	m	ENSG00000005801.18	Terminal	Alu
STRG.10019.1	chr11	2967039	2986890	genic	n	ENSG00000205531.13	Terminal	Alu&L1
STRG.10019.2	chr11	2967039	2986890	genic	m	ENSG00000205531.13	Terminal	Alu&L1
STRG.1002.1	chr1	143979517	143983937	intronic	i	ENSG00000270872.2	Internal	Alu
STRG.10021.1	chr11	3053431	3057418	genic	n	ENSG00000110619.18	Terminal	Alu
STRG.10022.1	chr11	3111350	3165273	genic	n	ENSG00000021762.20	Internal	Alu
STRG.10023.1	chr11	4384902	4393707	genic	m	ENSG00000132109.10	Internal	Alu
STRG.10025.1	chr11	6235686	6235970	intronic	i	ENSG00000132259.13	Terminal	Alu
STRG.10026.1	chr11	6215945	6234631	span_intergenic_and_genic	k	ENSG00000051009.11	Without	None
STRG.10027.1	chr11	7665114	7674249	genic	j	ENSG00000166394.15	Without	None
STRG.10029.1	chr11	7630584	7653751	genic	n	ENSG00000166387.13	Terminal	Alu
STRG.1003.1	chr1	143991059	143997958	intronic	i	ENSG00000270872.2	Internal	Alu
STRG.10030.1	chr11	6385218	6386974	intergenic	u	NA	Terminal	Alu
STRG.10031.1	chr11	6481469	6538332	span_intergenic_and_genic	k	ENSG00000132286.12	Internal	Alu
STRG.10031.2	chr11	6481469	6505516	span_intergenic_and_genic	k	ENSG00000132286.12	Terminal	Alu
STRG.10031.3	chr11	6481469	6538332	span_intergenic_and_genic	k	ENSG00000132286.12	Internal	Alu
STRG.10031.4	chr11	6481469	6525839	span_intergenic_and_genic	k	ENSG00000132286.12	Internal	Alu&L1
STRG.10032.1	chr11	6540084	6544120	intronic	i	ENSG00000179532.13	Internal	Alu
STRG.10033.1	chr11	6588127	6593493	intronic	i	ENSG00000179532.13	Internal	Alu
STRG.10035.1	chr11	6603758	6605931	genic	n	ENSG00000166333.14	Terminal	Alu&L1
STRG.10036.1	chr11	6605932	6610031	genic	m	ENSG00000166333.14	Terminal	Alu
STRG.10037.1	chr11	6690845	6708398	intergenic	u	NA	Internal	Alu
STRG.1004.1	chr1	143999723	144009993	intronic	i	ENSG00000270872.2	Terminal	Alu
STRG.10040.1	chr11	6968613	6979975	intronic	i	ENSG00000149054.16	Terminal	Alu
STRG.10041.1	chr11	6968613	6971120	intronic	i	ENSG00000149054.16	Terminal	Alu
STRG.10042.1	chr11	5241949	5244433	genic	m	ENSG00000229988.2	Terminal	Alu
STRG.10046.1	chr11	5281995	5505652	genic	j	ENSG00000167355.8	Internal	Alu
STRG.10047.1	chr11	5298968	5305166	span_intergenic_and_genic	k	ENSG00000183251.4	Internal	Alu
STRG.10047.2	chr11	5298968	5305166	span_intergenic_and_genic	k	ENSG00000183251.4	Internal	Alu
STRG.10047.3	chr11	5302132	5305166	genic	j	ENSG00000167355.8	Internal	Alu
STRG.10048.1	chr11	5307690	5452258	span_intergenic_and_genic	o	ENSG00000187918.5	Terminal	Alu&L1
STRG.10048.2	chr11	5307690	5452258	intronic	i	ENSG00000213931.7	Terminal	Alu&L1
STRG.10048.3	chr11	5360722	5452258	span_intergenic_and_genic	o	ENSG00000187918.5	Terminal	Alu&L1
STRG.10048.4	chr11	5442495	5452258	intronic	i	ENSG00000239920.2	Terminal	Alu&L1
STRG.1005.1	chr1	144011662	144018813	intronic	i	ENSG00000270872.2	Internal	Alu&L1
STRG.10051.1	chr11	5420422	5426498	span_intergenic_and_genic	k	ENSG00000167360.6	Internal	Alu
STRG.10053.1	chr11	5452305	5454477	span_intergenic_and_genic	k	ENSG00000187918.5	Terminal	Alu
STRG.10054.1	chr11	5458096	5461452	intronic	i	ENSG00000239920.2	Terminal	L1
STRG.10055.1	chr11	5464603	5464959	intronic	i	ENSG00000239920.2	Terminal	Alu&L1
STRG.10056.1	chr11	5589051	5595951	genic	j	ENSG00000239920.2	Terminal	Alu
STRG.10057.2	chr11	5596087	5611716	genic	j	ENSG00000121236.21	Terminal	Alu
STRG.10057.5	chr11	5596637	5611716	genic	j	ENSG00000121236.21	Terminal	Alu
STRG.10058.3	chr11	5663831	5685074	span_intergenic_and_genic	k	ENSG00000132256.19	Internal	Alu
STRG.10058.4	chr11	5663831	5685074	span_intergenic_and_genic	k	ENSG00000132256.19	Internal	Alu
STRG.10058.5	chr11	5663831	5685074	genic	j	ENSG00000132256.19	Internal	Alu
STRG.10058.6	chr11	5663831	5685074	genic	j	ENSG00000132256.19	Internal	Alu
STRG.10058.7	chr11	5663831	5685074	genic	j	ENSG00000132256.19	Internal	Alu
STRG.10058.8	chr11	5663831	5685074	span_intergenic_and_genic	k	ENSG00000132256.19	Internal	Alu&L1
STRG.10058.9	chr11	5669752	5685074	span_intergenic_and_genic	k	ENSG00000132256.19	Terminal	Alu&L1
STRG.10059.1	chr11	10466007	10472139	intronic	i	ENSG00000133805.15	Terminal	Alu
STRG.1006.1	chr1	144031995	144037235	intronic	i	ENSG00000270872.2	Internal	Alu
STRG.10062.1	chr11	11797106	11810020	intronic	i	ENSG00000286959.1	Terminal	Alu&L1
STRG.10063.1	chr11	11841958	11956945	genic	m	ENSG00000170242.19	Internal	Alu
STRG.10064.1	chr11	12115975	12116241	intronic	i	ENSG00000133816.17	Terminal	Alu
STRG.10066.1	chr11	12140499	12147535	intronic	i	ENSG00000133816.17	Internal	L1
STRG.10067.1	chr11	12294483	12330853	genic	j	ENSG00000133816.17	Without	None
STRG.1007.1	chr1	144051170	144052375	intronic	i	ENSG00000270872.2	Terminal	Alu
STRG.10071.1	chr11	13668637	13678928	genic	m	ENSG00000254791.1	Internal	Alu
STRG.10071.2	chr11	13668637	13731493	span_intergenic_and_genic	k	ENSG00000197601.13	Internal	Alu
STRG.10072.1	chr11	13683146	13687799	span_intergenic_and_genic	k	ENSG00000240454.1	Terminal	Alu&L1
STRG.10074.1	chr11	3392479	3399157	genic	j	ENSG00000223756.7	Terminal	Alu
STRG.10075.1	chr11	3410819	3421234	genic	n	ENSG00000166492.9	Terminal	Alu
STRG.10077.1	chr11	3548429	3556021	span_intergenic_and_genic	k	ENSG00000237226.1	Internal	Alu
STRG.10078.1	chr11	3675011	3710013	genic	n	ENSG00000110713.17	Internal	Alu&L1
STRG.10078.2	chr11	3697166	3710013	genic	n	ENSG00000110713.17	Internal	Alu&L1
STRG.10079.1	chr11	3694077	3695448	intronic	i	ENSG00000110713.17	Terminal	Alu
STRG.10080.1	chr11	3710014	3756532	genic	j	ENSG00000110713.17	Terminal	Alu
STRG.10080.2	chr11	3711835	3797541	genic	m	ENSG00000110713.17	Internal	Alu
STRG.10080.3	chr11	3721040	3756532	genic	j	ENSG00000110713.17	Terminal	Alu
STRG.10080.4	chr11	3723456	3756532	genic	j	ENSG00000110713.17	Terminal	Alu
STRG.10080.5	chr11	3750969	3797547	genic	j	ENSG00000110713.17	Internal	Alu
STRG.10080.6	chr11	3750969	3797547	genic	j	ENSG00000110713.17	Internal	Alu
STRG.10080.7	chr11	3759351	3797541	span_intergenic_and_genic	k	ENSG00000110713.17	Terminal	Alu
STRG.10080.8	chr11	3759351	3797541	span_intergenic_and_genic	k	ENSG00000110713.17	Terminal	Alu
STRG.10080.9	chr11	3759351	3797554	genic	m	ENSG00000110713.17	Terminal	Alu
STRG.10081.1	chr11	3714876	3719411	intronic	i	ENSG00000110713.17	Internal	Alu
STRG.10082.1	chr11	3725220	3730665	intronic	i	ENSG00000110713.17	Internal	Alu
STRG.10083.1	chr11	3732109	3735190	intronic	i	ENSG00000110713.17	Terminal	Alu
STRG.10084.1	chr11	3735325	3739395	intronic	i	ENSG00000110713.17	Terminal	Alu
STRG.10085.1	chr11	3740386	3741085	intronic	i	ENSG00000110713.17	Terminal	Alu
STRG.10086.1	chr11	3779258	3782041	span_intergenic_and_genic	k	ENSG00000238304.1	Internal	Alu
STRG.10088.1	chr11	3856410	3862818	intronic	i	ENSG00000167323.12	Internal	Alu
STRG.1009.1	chr1	144547426	144547695	intergenic	u	NA	Terminal	Alu
STRG.10091.1	chr11	3895012	3932417	span_intergenic_and_genic	k	ENSG00000206976.1	Terminal	Alu&L1
STRG.10092.1	chr11	3952159	3956036	intronic	i	ENSG00000167323.12	Terminal	Alu
STRG.10093.1	chr11	3967552	3977666	genic	m	ENSG00000255141.1	Internal	Alu
STRG.10095.1	chr11	4013697	4023141	span_intergenic_and_genic	k	ENSG00000240385.1	Terminal	Alu
STRG.10096.1	chr11	4033932	4040030	intronic	i	ENSG00000167323.12	Terminal	Alu&L1
STRG.10098.1	chr11	4094799	4138870	span_intergenic_and_genic	k	ENSG00000167325.15	Internal	Alu
STRG.10099.1	chr11	4114308	4115834	intronic	i	ENSG00000167325.15	Terminal	Alu
STRG.101.1	chr1	11222472	11227051	span_intergenic_and_genic	k	ENSG00000207451.1	Terminal	Alu
STRG.1010.1	chr1	144887191	144888901	span_intergenic_and_genic	o	ENSG00000196369.11	Terminal	Alu
STRG.1010.2	chr1	144887191	145095344	genic	n	ENSG00000196369.11	Internal	Alu
STRG.1010.3	chr1	144887191	145095344	genic	j	ENSG00000196369.11	Internal	Alu
STRG.1010.4	chr1	145085300	145095344	genic	j	ENSG00000196369.11	Internal	Alu
STRG.10100.1	chr11	4173004	4176280	intergenic	u	NA	Without	None
STRG.10101.1	chr11	12707115	12713283	intronic	i	ENSG00000187079.20	Internal	Alu
STRG.10102.1	chr11	12778530	12782777	intronic	i	ENSG00000187079.20	Internal	Alu
STRG.10103.1	chr11	12783191	12792376	intronic	i	ENSG00000187079.20	Internal	Alu
STRG.10104.1	chr11	12855698	12857799	intronic	i	ENSG00000187079.20	Terminal	Alu
STRG.10105.1	chr11	12918292	12925090	genic	m	ENSG00000203258.3	Internal	Alu
STRG.10106.1	chr11	12949023	12989546	genic	n	ENSG00000251381.8	Internal	Alu
STRG.10106.10	chr11	12961842	12989546	genic	j	ENSG00000251381.8	Internal	Alu
STRG.10106.11	chr11	12979459	12989546	genic	m	ENSG00000251381.8	Internal	Alu
STRG.10106.3	chr11	12961730	12989546	genic	j	ENSG00000251381.8	Internal	Alu
STRG.10106.4	chr11	12961842	12989546	genic	j	ENSG00000251381.8	Internal	Alu
STRG.10106.6	chr11	12961842	12989546	genic	j	ENSG00000251381.8	Internal	Alu
STRG.10106.7	chr11	12961842	12989546	genic	j	ENSG00000251381.8	Internal	Alu
STRG.10106.8	chr11	12961842	12989546	genic	j	ENSG00000251381.8	Internal	Alu
STRG.10106.9	chr11	12961842	12989546	genic	j	ENSG00000251381.8	Internal	Alu
STRG.10107.1	chr11	12971360	12978217	intronic	i	ENSG00000251381.8	Terminal	Alu
STRG.10108.1	chr11	16319659	16321283	intronic	i	ENSG00000110693.18	Terminal	L1
STRG.10109.1	chr11	16386151	16389996	intronic	i	ENSG00000110693.18	Terminal	Alu
STRG.1011.1	chr1	144934645	144945023	intronic	i	ENSG00000196369.11	Terminal	Alu
STRG.10112.1	chr11	18017555	18018683	span_intergenic_and_genic	o	ENSG00000129167.9	Terminal	Alu
STRG.10113.1	chr11	19170946	19176415	genic	j	ENSG00000177054.14	Internal	Alu
STRG.10114.1	chr11	19235396	19240988	genic	j	ENSG00000129173.13	Terminal	Alu
STRG.10115.1	chr11	23163057	23166791	genic	j	ENSG00000255418.6	Terminal	L1
STRG.10116.1	chr11	20061320	20098497	genic	j	ENSG00000166833.22	Terminal	Alu
STRG.10119.1	chr11	22816509	22835367	genic	j	ENSG00000198168.9	Terminal	Alu&L1
STRG.1012.1	chr1	145009389	145020452	intronic	i	ENSG00000196369.11	Terminal	Alu
STRG.10122.1	chr11	22739335	22739738	intronic	i	ENSG00000148935.11	Terminal	Alu
STRG.10125.1	chr11	17074389	17077667	span_intergenic_and_genic	k	ENSG00000272034.1	Internal	Alu
STRG.10125.2	chr11	17074389	17077715	span_intergenic_and_genic	k	ENSG00000110700.7	Internal	Alu
STRG.10125.4	chr11	17074389	17099156	span_intergenic_and_genic	k	ENSG00000110700.7	Terminal	Alu
STRG.10125.5	chr11	17074389	17077666	span_intergenic_and_genic	k	ENSG00000110700.7	Internal	Alu
STRG.10125.7	chr11	17074389	17077666	span_intergenic_and_genic	k	ENSG00000110700.7	Internal	Alu
STRG.10125.8	chr11	17074389	17077666	span_intergenic_and_genic	k	ENSG00000110700.7	Internal	Alu
STRG.10125.9	chr11	17074389	17077667	span_intergenic_and_genic	k	ENSG00000110700.7	Internal	Alu
STRG.10127.1	chr11	17082255	17084454	intronic	i	ENSG00000011405.13	Terminal	Alu
STRG.10128.1	chr11	17086572	17207983	span_intergenic_and_genic	k	ENSG00000011405.13	Internal	Alu
STRG.10128.2	chr11	17086572	17207983	span_intergenic_and_genic	k	ENSG00000240808.1	Internal	Alu
STRG.10129.1	chr11	17174305	17183114	intronic	i	ENSG00000011405.13	Terminal	Alu
STRG.1013.1	chr1	145027662	145030404	intronic	i	ENSG00000196369.11	Terminal	L1
STRG.10130.2	chr11	17276739	17331522	span_intergenic_and_genic	k	ENSG00000070081.17	Without	None
STRG.10130.4	chr11	17276984	17331390	genic	n	ENSG00000070081.17	Internal	Alu
STRG.10132.1	chr11	17345456	17346045	intronic	i	ENSG00000070081.17	Terminal	Alu
STRG.10133.1	chr11	17351800	17377341	genic	m	ENSG00000188211.9	Terminal	Alu
STRG.10137.1	chr11	14334116	14359183	genic	n	ENSG00000133818.14	Internal	Alu
STRG.10138.1	chr11	14457512	14477123	genic	j	ENSG00000129083.13	Terminal	Alu
STRG.10138.2	chr11	14457512	14473856	genic	n	ENSG00000129083.13	Internal	Alu
STRG.10138.3	chr11	14457512	14477123	genic	m	ENSG00000129083.13	Terminal	Alu
STRG.10138.4	chr11	14457512	14474970	genic	j	ENSG00000129083.13	Terminal	Alu
STRG.10138.5	chr11	14457512	14479568	genic	j	ENSG00000129083.13	Internal	Alu
STRG.10139.1	chr11	14461342	14464910	intronic	i	ENSG00000129083.13	Internal	Alu
STRG.1014.1	chr1	145030722	145031602	intronic	i	ENSG00000196369.11	Terminal	Alu
STRG.10140.1	chr11	14477189	14478650	intronic	i	ENSG00000129083.13	Terminal	Alu
STRG.10141.1	chr11	14481098	14483031	intronic	i	ENSG00000129083.13	Internal	Alu
STRG.10142.1	chr11	14483152	14486366	intronic	i	ENSG00000129083.13	Internal	Alu
STRG.10144.2	chr11	14500892	14508591	span_intergenic_and_genic	o	ENSG00000129084.18	Internal	Alu
STRG.10144.3	chr11	14504874	14520386	span_intergenic_and_genic	k	ENSG00000129084.18	Internal	Alu
STRG.10144.4	chr11	14504874	14520363	span_intergenic_and_genic	k	ENSG00000129084.18	Internal	Alu
STRG.10144.6	chr11	14509123	14520386	genic	j	ENSG00000129084.18	Internal	Alu
STRG.10145.1	chr11	14525228	14643635	genic	j	ENSG00000129084.18	Internal	Alu&L1
STRG.10145.2	chr11	14525228	14572788	intronic	i	ENSG00000129084.18	Internal	Alu&L1
STRG.10145.3	chr11	14552535	14643635	genic	j	ENSG00000129084.18	Internal	Alu
STRG.10145.4	chr11	14597379	14643635	genic	j	ENSG00000129084.18	Internal	Alu&L1
STRG.10146.1	chr11	14597379	14608390	intronic	i	ENSG00000129084.18	Terminal	Alu&L1
STRG.10147.1	chr11	14628479	14637183	intronic	i	ENSG00000129084.18	Internal	Alu
STRG.10148.1	chr11	14656941	14664391	intronic	i	ENSG00000152270.9	Internal	Alu&L1
STRG.10149.1	chr11	14685457	14694681	intronic	i	ENSG00000152270.9	Terminal	Alu
STRG.1015.1	chr1	145068796	145085299	intronic	i	ENSG00000196369.11	Internal	Alu
STRG.10150.1	chr11	14878009	14891662	span_intergenic_and_genic	k	ENSG00000186104.11	Internal	Alu
STRG.10150.2	chr11	14878009	14892717	span_intergenic_and_genic	k	ENSG00000186104.11	Internal	Alu
STRG.10150.3	chr11	14878009	14891662	span_intergenic_and_genic	k	ENSG00000186104.11	Internal	Alu
STRG.10150.4	chr11	14878009	14891152	genic	m	ENSG00000186104.11	Internal	Alu
STRG.10152.1	chr11	32406531	32408266	intronic	i	ENSG00000184937.16	Terminal	Alu
STRG.10153.1	chr11	32435724	32460422	span_intergenic_and_genic	k	ENSG00000278822.1	Internal	Alu
STRG.10154.1	chr11	32583831	32602823	genic	m	ENSG00000149100.13	Internal	Alu
STRG.10156.1	chr11	18278753	18286921	genic	n	ENSG00000110756.18	Internal	Alu
STRG.10156.2	chr11	18278753	18283792	genic	j	ENSG00000110756.18	Internal	Alu
STRG.10157.1	chr11	18333455	18335753	span_intergenic_and_genic	o	ENSG00000110768.12	Internal	Alu
STRG.1016.1	chr1	145099881	145101205	intronic	i	ENSG00000215784.6	Terminal	Alu
STRG.10160.1	chr11	18528383	18535877	genic	n	ENSG00000151116.17	Terminal	Alu
STRG.10160.3	chr11	18552969	18588681	genic	n	ENSG00000151116.17	Terminal	Alu
STRG.10160.5	chr11	18563646	18588681	genic	j	ENSG00000151116.17	Internal	Alu
STRG.10161.1	chr11	18591756	18600469	span_intergenic_and_genic	k	ENSG00000256282.1	Terminal	Alu
STRG.10163.1	chr11	18627497	18634372	intronic	i	ENSG00000179119.15	Terminal	Alu
STRG.10164.1	chr11	27292353	27363215	genic	j	ENSG00000109881.17	Internal	Alu
STRG.10164.2	chr11	27337002	27363215	genic	j	ENSG00000109881.17	Internal	Alu
STRG.10165.1	chr11	27444602	27463087	intronic	i	ENSG00000205213.14	Terminal	Alu&L1
STRG.10167.1	chr11	28020622	28024215	genic	n	ENSG00000121621.7	Internal	Alu
STRG.10168.1	chr11	28053494	28058694	span_intergenic_and_genic	k	ENSG00000207874.1	Internal	Alu&L1
STRG.10169.1	chr11	28076482	28108145	genic	j	ENSG00000121621.7	Internal	Alu
STRG.10169.2	chr11	28076482	28108145	span_intergenic_and_genic	k	ENSG00000121621.7	Internal	Alu&L1
STRG.10171.1	chr11	34438891	34472518	span_intergenic_and_genic	k	ENSG00000121691.7	Terminal	Alu
STRG.10171.2	chr11	34438891	34472518	span_intergenic_and_genic	k	ENSG00000121691.7	Terminal	Alu
STRG.10171.3	chr11	34438891	34472518	genic	m	ENSG00000121691.7	Terminal	Alu
STRG.10171.4	chr11	34438891	34472518	span_intergenic_and_genic	k	ENSG00000121691.7	Terminal	Alu
STRG.10172.1	chr11	34888343	34901548	genic	j	ENSG00000149089.13	Internal	Alu&L1
STRG.10173.1	chr11	34931531	34938284	intronic	i	ENSG00000110435.12	Internal	Alu
STRG.10175.1	chr11	35662775	35689530	genic	j	ENSG00000166326.7	Internal	Alu
STRG.10176.1	chr11	35746447	35754071	intronic	i	ENSG00000166326.7	Internal	Alu
STRG.10178.1	chr11	36802070	36864937	intergenic	u	NA	Terminal	Alu
STRG.10179.1	chr11	36056257	36061991	intronic	i	ENSG00000179241.13	Terminal	Alu
STRG.10180.1	chr11	36101999	36115385	intronic	i	ENSG00000179241.13	Terminal	Alu
STRG.10182.1	chr11	36105606	36133313	intronic	i	ENSG00000179241.13	Internal	Alu
STRG.10184.1	chr11	36491399	36510272	genic	n	ENSG00000175104.15	Internal	Alu
STRG.10187.1	chr11	31432402	31453054	genic	j	ENSG00000148950.11	Internal	Alu
STRG.10187.2	chr11	31441326	31509632	span_intergenic_and_genic	k	ENSG00000148950.11	Internal	Alu
STRG.10187.3	chr11	31447983	31453054	genic	j	ENSG00000148950.11	Internal	Alu
STRG.10187.4	chr11	31452334	31456965	genic	n	ENSG00000148950.11	Internal	Alu
STRG.10188.1	chr11	31509773	31546377	genic	n	ENSG00000109911.19	Internal	Alu
STRG.10192.1	chr11	31752349	31757044	intronic	i	ENSG00000109911.19	Internal	Alu
STRG.10197.1	chr11	34052261	34095159	genic	m	ENSG00000135387.21	Terminal	Alu
STRG.10197.2	chr11	34052329	34096159	genic	n	ENSG00000135387.21	Internal	Alu
STRG.10198.1	chr11	34105629	34129413	genic	n	ENSG00000135372.9	Internal	Alu
STRG.10198.2	chr11	34105629	34146908	span_intergenic_and_genic	k	ENSG00000135372.9	Internal	Alu
STRG.10199.1	chr11	34118504	34122458	intronic	i	ENSG00000135372.9	Internal	Alu
STRG.102.2	chr1	11273188	11299829	span_intergenic_and_genic	k	ENSG00000120942.14	Terminal	Alu
STRG.1020.1	chr1	159029973	159055145	genic	j	ENSG00000163565.19	Terminal	Alu&L1
STRG.10200.1	chr11	38011922	38044685	span_intergenic_and_genic	k	ENSG00000279004.1	Internal	Alu
STRG.10201.1	chr11	38072400	38078355	intergenic	u	NA	Terminal	Alu
STRG.10202.1	chr11	38176107	38187305	intergenic	u	NA	Terminal	Alu
STRG.10203.1	chr11	38272545	38337036	intergenic	u	NA	Terminal	Alu
STRG.10203.2	chr11	38322302	38337036	intergenic	u	NA	Terminal	Alu
STRG.10204.1	chr11	38311044	38316929	intergenic	u	NA	Terminal	Alu
STRG.10206.1	chr11	44066270	44084235	span_intergenic_and_genic	k	ENSG00000110455.14	Internal	Alu
STRG.10208.1	chr11	43900488	43920266	genic	j	ENSG00000166199.13	Terminal	Alu
STRG.10210.1	chr11	43690405	43696338	intronic	i	ENSG00000149084.13	Terminal	Alu&L1
STRG.10211.1	chr11	43705762	43716683	intronic	i	ENSG00000149084.13	Internal	Alu
STRG.10213.1	chr11	43783737	43790737	intronic	i	ENSG00000149084.13	Terminal	Alu&L1
STRG.10214.1	chr11	43829616	43847872	genic	j	ENSG00000149084.13	Internal	Alu
STRG.10215.1	chr11	43311965	43340165	span_intergenic_and_genic	k	ENSG00000252652.1	Internal	Alu
STRG.10215.2	chr11	43311965	43344523	genic	m	ENSG00000166181.13	Internal	Alu
STRG.10215.3	chr11	43312003	43344523	genic	m	ENSG00000166181.13	Internal	Alu
STRG.10215.4	chr11	43312003	43344523	genic	m	ENSG00000166181.13	Internal	Alu
STRG.10215.5	chr11	43318985	43326506	genic	j	ENSG00000166181.13	Internal	Alu
STRG.10216.1	chr11	43358926	43373348	genic	j	ENSG00000052841.15	Terminal	Alu
STRG.10216.10	chr11	43447076	43494083	span_intergenic_and_genic	k	ENSG00000052841.15	Without	None
STRG.10216.11	chr11	43447076	43494927	span_intergenic_and_genic	k	ENSG00000052841.15	Internal	Alu
STRG.10216.2	chr11	43358954	43396973	genic	j	ENSG00000052841.15	Internal	Alu
STRG.10216.3	chr11	43358954	43446719	genic	j	ENSG00000052841.15	Internal	Alu
STRG.10216.4	chr11	43358954	43385937	genic	j	ENSG00000052841.15	Internal	Alu
STRG.10216.6	chr11	43358954	43494083	span_intergenic_and_genic	k	ENSG00000052841.15	Internal	Alu
STRG.10216.7	chr11	43358954	43494083	genic	j	ENSG00000052841.15	Internal	Alu
STRG.10216.8	chr11	43358954	43401622	genic	n	ENSG00000052841.15	Internal	Alu
STRG.10216.9	chr11	43373507	43395363	genic	j	ENSG00000052841.15	Terminal	Alu
STRG.10218.1	chr11	44095678	44117748	span_intergenic_and_genic	k	ENSG00000151348.15	Internal	Alu
STRG.10219.1	chr11	44184508	44184990	intronic	i	ENSG00000151348.15	Terminal	Alu
STRG.10220.1	chr11	32894639	32925800	intronic	i	ENSG00000060749.16	Terminal	Alu&L1
STRG.10221.1	chr11	33073971	33079454	span_intergenic_and_genic	k	ENSG00000280798.1	Terminal	Alu
STRG.10221.2	chr11	33073971	33079454	span_intergenic_and_genic	o	ENSG00000280798.1	Terminal	Alu
STRG.10224.1	chr11	33729769	33736423	genic	n	ENSG00000085063.17	Internal	Alu&L1
STRG.10225.1	chr7	71924995	71932832	intronic	i	ENSG00000183166.11	Terminal	Alu&L1
STRG.10226.1	chr7	71933444	71949515	span_intergenic_and_genic	k	ENSG00000235581.1	Terminal	Alu
STRG.10227.1	chr7	71950986	71958575	intronic	i	ENSG00000183166.11	Internal	Alu
STRG.10228.1	chr7	71968884	71995560	intronic	i	ENSG00000183166.11	Terminal	Alu
STRG.10229.1	chr7	72014928	72017195	intronic	i	ENSG00000183166.11	Terminal	Alu
STRG.1023.1	chr1	158620790	158639228	span_intergenic_and_genic	k	ENSG00000163554.15	Internal	Alu
STRG.1023.2	chr1	158629663	158641995	genic	m	ENSG00000163554.15	Terminal	Alu&L1
STRG.10230.1	chr7	72208494	72215347	intronic	i	ENSG00000183166.11	Terminal	Alu
STRG.10231.1	chr7	72261165	72271576	intronic	i	ENSG00000183166.11	Terminal	Alu&L1
STRG.10232.1	chr7	72330961	72333712	intronic	i	ENSG00000183166.11	Internal	Alu&L1
STRG.10233.1	chr7	72347883	72352408	intronic	i	ENSG00000183166.11	Terminal	Alu&L1
STRG.10234.1	chr7	72357983	72359719	intronic	i	ENSG00000183166.11	Terminal	Alu
STRG.10235.1	chr7	72369374	72375316	intronic	i	ENSG00000183166.11	Terminal	Alu
STRG.10236.1	chr7	72390187	72403186	intronic	i	ENSG00000183166.11	Terminal	Alu
STRG.10237.1	chr7	72406880	72408941	intronic	i	ENSG00000183166.11	Terminal	Alu
STRG.10238.1	chr7	72646169	72648535	intronic	i	ENSG00000277149.5	Terminal	Alu
STRG.10239.1	chr7	72649956	72667052	intronic	i	ENSG00000277149.5	Terminal	Alu&L1
STRG.10240.1	chr7	72668479	72682058	intronic	i	ENSG00000277149.5	Terminal	Alu
STRG.10241.1	chr7	72704505	72713620	intronic	i	ENSG00000277149.5	Terminal	Alu
STRG.10242.1	chr7	72789000	72794569	intronic	i	ENSG00000277149.5	Terminal	Alu
STRG.10245.1	chr7	72888377	72893138	genic	j	ENSG00000196313.11	Terminal	Alu
STRG.10246.1	chr7	72893208	72954723	genic	n	ENSG00000196313.11	Terminal	Alu
STRG.10247.1	chr7	72899845	72902793	intronic	i	ENSG00000196313.11	Terminal	Alu
STRG.10247.2	chr7	72899845	72902793	intronic	i	ENSG00000196313.11	Terminal	Alu
STRG.10248.1	chr7	72947583	72954744	genic	m	ENSG00000106133.18	Internal	Alu
STRG.10248.2	chr7	72947583	72954744	genic	n	ENSG00000106133.18	Internal	Alu
STRG.10248.3	chr7	72950197	72954744	genic	m	ENSG00000106133.18	Internal	Alu
STRG.10250.1	chr7	72967731	73005915	genic	j	ENSG00000174353.17	Terminal	Alu
STRG.10250.3	chr7	72997471	73005915	span_intergenic_and_genic	k	ENSG00000174353.17	Internal	Alu
STRG.10250.4	chr7	72998484	73005915	genic	j	ENSG00000174353.17	Internal	Alu
STRG.10250.5	chr7	72998484	73004856	genic	n	ENSG00000174353.17	Terminal	Alu
STRG.10250.6	chr7	72998484	73005922	genic	j	ENSG00000174353.17	Internal	Alu
STRG.10250.7	chr7	72998484	73005915	genic	j	ENSG00000174353.17	Internal	Alu
STRG.10250.9	chr7	72998484	73005915	genic	j	ENSG00000174353.17	Internal	Alu
STRG.10252.1	chr7	72984242	72987278	intronic	i	ENSG00000174353.17	Terminal	Alu
STRG.10253.1	chr7	72987607	72989581	intronic	i	ENSG00000174353.17	Terminal	Alu
STRG.10254.1	chr7	72989487	72994146	intronic	i	ENSG00000174353.17	Terminal	Alu
STRG.10255.1	chr7	72991896	72997058	intronic	i	ENSG00000174353.17	Internal	Alu
STRG.10256.1	chr7	73005371	73045304	genic	j	ENSG00000273897.1	Terminal	Alu
STRG.10258.1	chr7	73045455	73047055	intronic	i	ENSG00000285702.1	Terminal	Alu
STRG.10259.1	chr7	73047319	73048246	span_intergenic_and_genic	o	ENSG00000275976.5	Terminal	Alu
STRG.1026.3	chr1	160289273	160335635	genic	n	ENSG00000122218.16	Terminal	Alu&L1
STRG.10261.1	chr7	73078078	73087860	genic	n	ENSG00000262461.6	Terminal	Alu
STRG.10263.1	chr7	73097568	73100617	intronic	i	ENSG00000174384.9	Internal	Alu
STRG.10264.1	chr7	73100707	73103236	intronic	i	ENSG00000174384.9	Internal	Alu
STRG.10265.1	chr7	73103454	73104392	span_intergenic_and_genic	o	ENSG00000274570.4	Terminal	Alu
STRG.10266.1	chr7	73108345	73125718	genic	n	ENSG00000274570.4	Terminal	Alu
STRG.10266.2	chr7	73108345	73125718	genic	n	ENSG00000274570.4	Terminal	Alu
STRG.10267.1	chr7	73113836	73123728	intergenic	u	NA	Terminal	Alu
STRG.10268.1	chr7	73127305	73137749	intergenic	u	NA	Terminal	Alu&L1
STRG.10269.1	chr7	73127305	73128705	intergenic	u	NA	Terminal	Alu
STRG.1027.1	chr1	160343955	160350472	genic	n	ENSG00000162736.17	Terminal	Alu
STRG.10270.1	chr7	73140224	73140895	intergenic	u	NA	Terminal	Alu
STRG.10274.1	chr7	73303224	73308857	span_intergenic_and_genic	k	ENSG00000130305.17	Internal	Alu
STRG.10276.1	chr7	73385974	73386243	intergenic	u	NA	Terminal	Alu
STRG.10278.1	chr7	73411619	73414604	intergenic	u	NA	Terminal	Alu
STRG.1028.1	chr1	160418187	160422761	genic	j	ENSG00000162738.6	Terminal	Alu
STRG.10280.1	chr7	73440398	73522278	genic	n	ENSG00000009954.11	Internal	Alu&L1
STRG.10280.2	chr7	73440398	73522278	genic	j	ENSG00000009954.11	Internal	Alu
STRG.10280.3	chr7	73474674	73522278	genic	j	ENSG00000009954.11	Terminal	Alu
STRG.10280.4	chr7	73516936	73518541	intronic	i	ENSG00000009954.11	Terminal	Alu
STRG.10281.1	chr7	73460180	73462463	intronic	i	ENSG00000009954.11	Terminal	Alu
STRG.10282.1	chr7	73463100	73465438	intronic	i	ENSG00000009954.11	Internal	Alu
STRG.10283.1	chr7	73467582	73469516	intronic	i	ENSG00000009954.11	Terminal	Alu
STRG.10284.1	chr7	73536355	73539223	genic	j	ENSG00000106635.8	Terminal	Alu
STRG.10285.1	chr7	73547219	73551612	intronic	i	ENSG00000106635.8	Internal	Alu
STRG.10288.1	chr7	73593197	73624543	span_intergenic_and_genic	k	ENSG00000274080.1	Internal	Alu
STRG.10288.2	chr7	73593197	73624543	span_intergenic_and_genic	k	ENSG00000274080.1	Internal	Alu
STRG.10289.1	chr7	73619185	73620493	intronic	i	ENSG00000009950.16	Terminal	Alu
STRG.10290.1	chr7	73677042	73683441	span_intergenic_and_genic	k	ENSG00000176410.8	Internal	Alu
STRG.10291.2	chr7	73683597	73698041	span_intergenic_and_genic	k	ENSG00000071462.12	Terminal	Alu
STRG.10291.3	chr7	73683597	73698041	genic	m	ENSG00000071462.12	Terminal	Alu
STRG.10291.4	chr7	73683597	73698041	span_intergenic_and_genic	k	ENSG00000071462.12	Terminal	Alu
STRG.10291.5	chr7	73683597	73698041	genic	j	ENSG00000071462.12	Terminal	Alu
STRG.10293.1	chr7	73745821	73755815	intergenic	u	NA	Terminal	Alu&L1
STRG.10294.1	chr7	73757222	73772551	span_intergenic_and_genic	k	ENSG00000165215.6	Terminal	Alu
STRG.10295.1	chr7	73777664	73785213	intergenic	u	NA	Terminal	Alu
STRG.10296.1	chr7	73787698	73793309	intergenic	u	NA	Terminal	Alu
STRG.10297.1	chr7	73793350	73794933	intergenic	u	NA	Terminal	Alu
STRG.10298.1	chr7	74083820	74090122	genic	j	ENSG00000106683.15	Terminal	Alu
STRG.10299.1	chr7	74101009	74114669	genic	n	ENSG00000106683.15	Terminal	Alu
STRG.103.1	chr1	18893770	18902588	span_intergenic_and_genic	k	ENSG00000221662.1	Terminal	Alu
STRG.1030.1	chr1	163302003	163316596	genic	n	ENSG00000232995.7	Terminal	Alu&L1
STRG.10300.1	chr7	74169768	74170383	intergenic	u	NA	Terminal	Alu
STRG.10301.1	chr7	74173025	74186592	genic	n	ENSG00000106682.16	Terminal	Alu
STRG.10301.2	chr7	74174356	74197076	span_intergenic_and_genic	k	ENSG00000106682.16	Internal	Alu
STRG.10302.1	chr7	74174448	74254407	genic	n	ENSG00000049541.11	Internal	Alu
STRG.10302.5	chr7	74231952	74254389	span_intergenic_and_genic	k	ENSG00000049541.11	Terminal	Alu
STRG.10302.6	chr7	74231952	74254407	span_intergenic_and_genic	k	ENSG00000049541.11	Terminal	Alu
STRG.10303.1	chr7	74254497	74255466	intergenic	u	NA	Terminal	Alu
STRG.10304.1	chr7	74322587	74324838	intronic	i	ENSG00000106665.16	Internal	Alu
STRG.10305.1	chr7	74329309	74330187	intronic	i	ENSG00000106665.16	Terminal	Alu
STRG.10306.1	chr7	74331145	74336004	intronic	i	ENSG00000106665.16	Terminal	Alu
STRG.10307.1	chr7	74394518	74395418	intronic	i	ENSG00000106665.16	Terminal	Alu
STRG.10308.1	chr7	74453873	74602605	genic	m	ENSG00000006704.11	Internal	Alu
STRG.10309.1	chr7	74455248	74488836	span_intergenic_and_genic	k	ENSG00000238391.1	Internal	Alu
STRG.1031.1	chr1	163321993	163326002	intronic	i	ENSG00000143228.13	Internal	Alu
STRG.10310.1	chr7	74562557	74576561	intronic	i	ENSG00000006704.11	Terminal	Alu
STRG.10311.1	chr7	74657681	74739963	genic	n	ENSG00000263001.7	Internal	Alu
STRG.10312.1	chr7	74660181	74674810	intronic	i	ENSG00000263001.7	Terminal	Alu
STRG.10313.1	chr7	74678219	74680100	intronic	i	ENSG00000263001.7	Terminal	Alu
STRG.10314.1	chr7	74723233	74729741	genic	n	ENSG00000232729.8	Terminal	Alu
STRG.10316.11	chr7	74883042	74890566	genic	j	ENSG00000277072.5	Internal	Alu
STRG.10316.4	chr7	74842494	74890597	genic	j	ENSG00000277072.5	Terminal	Alu
STRG.10316.5	chr7	74868254	74889518	genic	n	ENSG00000277072.5	Terminal	Alu
STRG.10316.6	chr7	74868254	74890566	genic	j	ENSG00000277072.5	Internal	Alu
STRG.10316.7	chr7	74868254	74890597	span_intergenic_and_genic	k	ENSG00000277072.5	Internal	Alu
STRG.10317.1	chr7	74826050	74830221	intronic	i	ENSG00000196275.14	Terminal	Alu&L1
STRG.10319.1	chr7	74905583	74943042	genic	m	ENSG00000184616.9	Terminal	Alu&L1
STRG.10320.2	chr7	75020495	75031528	genic	j	ENSG00000274070.2	Terminal	Alu
STRG.10322.1	chr7	75044376	75050990	intronic	i	ENSG00000274523.5	Terminal	Alu
STRG.10324.1	chr7	75069184	75069836	intronic	i	ENSG00000274523.5	Terminal	Alu
STRG.10325.1	chr7	75080049	75082353	intergenic	u	NA	Terminal	Alu
STRG.10326.1	chr7	75083640	75087150	intergenic	u	NA	Terminal	Alu
STRG.10327.1	chr7	75087180	75090462	intergenic	u	NA	Internal	Alu
STRG.10328.1	chr7	75092519	75128382	genic	j	ENSG00000174428.18	Terminal	Alu
STRG.10329.1	chr7	75102267	75108465	intronic	i	ENSG00000174428.18	Terminal	Alu
STRG.10331.1	chr7	75215986	75229044	span_intergenic_and_genic	o	ENSG00000277675.1	Terminal	Alu
STRG.10332.1	chr7	75260880	75270341	intergenic	u	NA	Terminal	Alu
STRG.10333.1	chr7	75271152	75274945	intergenic	u	NA	Terminal	Alu
STRG.10334.1	chr7	75275765	75287345	genic	m	ENSG00000286038.1	Terminal	Alu
STRG.10336.1	chr7	75318237	75323158	intronic	i	ENSG00000273598.1	Terminal	Alu
STRG.10337.1	chr7	75344754	75345950	intronic	i	ENSG00000278416.1	Terminal	Alu
STRG.10339.1	chr7	75355117	75391743	span_intergenic_and_genic	k	ENSG00000275930.1	Terminal	Alu
STRG.10339.2	chr7	75355117	75397355	genic	j	ENSG00000205583.13	Terminal	Alu
STRG.10339.3	chr7	75367217	75370957	intronic	i	ENSG00000205583.13	Terminal	Alu
STRG.10339.4	chr7	75384902	75397355	genic	j	ENSG00000205583.13	Terminal	Alu
STRG.1034.1	chr1	162561495	162586989	genic	n	ENSG00000117143.13	Internal	Alu
STRG.1034.2	chr1	162561533	162599837	genic	m	ENSG00000117143.13	Internal	Alu
STRG.1034.3	chr1	162561533	162599837	span_intergenic_and_genic	k	ENSG00000117143.13	Internal	Alu
STRG.10340.1	chr7	75362089	75364632	intronic	i	ENSG00000205583.13	Internal	Alu
STRG.10341.1	chr7	75370988	75372434	intronic	i	ENSG00000205583.13	Terminal	Alu
STRG.10343.1	chr7	75410341	75414008	genic	n	ENSG00000223705.9	Terminal	Alu
STRG.10343.3	chr7	75410341	75414008	genic	m	ENSG00000223705.9	Terminal	Alu
STRG.10343.4	chr7	75410341	75414008	genic	m	ENSG00000223705.9	Terminal	Alu
STRG.10345.1	chr7	75426454	75427395	intronic	i	ENSG00000272391.6	Terminal	Alu
STRG.10346.1	chr7	75428216	75433089	intronic	i	ENSG00000272391.6	Terminal	Alu
STRG.10347.1	chr7	75433625	75437514	intronic	i	ENSG00000272391.6	Terminal	Alu
STRG.10349.1	chr7	75442720	75449629	intronic	i	ENSG00000272391.6	Terminal	Alu
STRG.1035.1	chr1	162602885	162614159	intergenic	u	NA	Terminal	Alu&L1
STRG.10350.1	chr7	75455644	75472183	intronic	i	ENSG00000272391.6	Terminal	Alu
STRG.10351.1	chr7	75486615	75492709	intergenic	u	NA	Terminal	Alu
STRG.10351.2	chr7	75488549	75492709	intergenic	u	NA	Terminal	Alu
STRG.10351.3	chr7	75490481	75496140	genic	n	ENSG00000170092.14	Terminal	Alu
STRG.10351.4	chr7	75494300	75529956	span_intergenic_and_genic	o	ENSG00000170092.14	Terminal	Alu
STRG.10352.1	chr7	75503429	75528123	span_intergenic_and_genic	k	ENSG00000200874.1	Internal	Alu
STRG.10353.2	chr7	75533298	75642139	genic	j	ENSG00000127946.17	Terminal	Alu
STRG.10353.3	chr7	75701456	75738941	genic	n	ENSG00000127946.17	Terminal	Alu&L1
STRG.10354.1	chr7	75617343	75618414	intronic	i	ENSG00000127946.17	Terminal	Alu
STRG.10356.1	chr7	75670787	75683876	intronic	i	ENSG00000127946.17	Terminal	Alu
STRG.10356.2	chr7	75672593	75673286	intronic	i	ENSG00000127946.17	Terminal	Alu
STRG.10357.1	chr7	75686951	75701403	intronic	i	ENSG00000127946.17	Terminal	Alu
STRG.10359.1	chr7	75862614	75870939	intronic	i	ENSG00000005486.17	Terminal	Alu
STRG.1036.2	chr1	162790723	162815464	span_intergenic_and_genic	k	ENSG00000132196.15	Terminal	Alu
STRG.1036.4	chr1	162790723	162812529	genic	j	ENSG00000132196.15	Terminal	Alu
STRG.1036.6	chr1	162812429	162815464	span_intergenic_and_genic	o	ENSG00000132196.15	Terminal	Alu
STRG.10361.1	chr7	75898137	75940350	span_intergenic_and_genic	k	ENSG00000235090.1	Terminal	Alu
STRG.10362.1	chr7	75940493	75948755	span_intergenic_and_genic	k	ENSG00000201643.1	Internal	Alu
STRG.10363.1	chr7	76001505	76007951	genic	j	ENSG00000127952.17	Terminal	Alu
STRG.10368.1	chr7	76397490	76412891	genic	n	ENSG00000146700.9	Internal	Alu
STRG.10368.3	chr7	76402183	76406797	genic	j	ENSG00000146700.9	Terminal	Alu
STRG.10369.1	chr7	76413226	76414112	intronic	i	ENSG00000188372.15	Terminal	Alu
STRG.10370.1	chr7	76414277	76415875	intronic	i	ENSG00000188372.15	Terminal	Alu
STRG.10372.1	chr7	76463712	76477695	span_intergenic_and_genic	k	ENSG00000233980.1	Terminal	Alu
STRG.10375.1	chr7	76535680	76536178	span_intergenic_and_genic	o	ENSG00000185040.13	Internal	Alu
STRG.10376.1	chr7	76563366	76573348	intronic	i	ENSG00000205485.13	Internal	Alu
STRG.10377.1	chr7	76584946	76597424	intronic	i	ENSG00000205485.13	Internal	Alu
STRG.10378.1	chr7	76598296	76627241	genic	n	ENSG00000146707.14	Internal	Alu&L1
STRG.10379.1	chr7	76629008	76633952	intergenic	u	NA	Terminal	Alu
STRG.10380.1	chr7	76634304	76638209	intergenic	u	NA	Terminal	Alu
STRG.10382.1	chr7	77020596	77021165	intronic	i	ENSG00000265479.7	Terminal	Alu
STRG.10383.1	chr7	77025840	77031702	genic	n	ENSG00000186645.10	Terminal	Alu
STRG.10384.1	chr7	77063510	77064205	intronic	i	ENSG00000259628.1	Terminal	Alu
STRG.10385.1	chr7	77131465	77138586	intronic	i	ENSG00000135205.15	Terminal	Alu
STRG.10386.1	chr7	77519940	77528015	intergenic	u	NA	Terminal	Alu
STRG.10387.1	chr7	77530942	77531913	intergenic	u	NA	Terminal	Alu
STRG.10388.1	chr7	77532119	77536911	intergenic	u	NA	Terminal	Alu
STRG.10389.2	chr7	77537517	77593774	genic	m	ENSG00000127947.16	Internal	Alu
STRG.10389.3	chr7	77606528	77640069	span_intergenic_and_genic	k	ENSG00000127947.16	Without	None
STRG.10389.4	chr7	77606528	77634838	span_intergenic_and_genic	k	ENSG00000127947.16	Terminal	Alu
STRG.10389.5	chr7	77606528	77634838	span_intergenic_and_genic	k	ENSG00000127947.16	Terminal	Alu
STRG.10389.6	chr7	77606528	77634838	genic	n	ENSG00000127947.16	Terminal	Alu
STRG.10390.1	chr7	77550318	77563741	intronic	i	ENSG00000127947.16	Internal	Alu
STRG.10392.1	chr7	77605946	77606226	intronic	i	ENSG00000127947.16	Terminal	Alu
STRG.10393.1	chr7	77611047	77618479	intronic	i	ENSG00000127947.16	Internal	Alu
STRG.10394.1	chr7	77664079	77779682	span_intergenic_and_genic	k	ENSG00000187257.16	Terminal	Alu&L1
STRG.10394.2	chr7	77699797	77723514	intronic	i	ENSG00000187257.16	Terminal	Alu
STRG.10394.3	chr7	77699797	77779682	genic	j	ENSG00000187257.16	Terminal	Alu
STRG.10396.1	chr7	77686290	77695188	intronic	i	ENSG00000214293.9	Terminal	Alu
STRG.10397.1	chr7	77725245	77726919	intronic	i	ENSG00000187257.16	Terminal	Alu
STRG.10399.1	chr7	77920679	77940459	genic	n	ENSG00000006576.16	Internal	Alu
STRG.10399.2	chr7	77920679	77947292	genic	n	ENSG00000006576.16	Terminal	Alu
STRG.104.1	chr1	17432556	17435949	intronic	i	ENSG00000179051.14	Internal	Alu
STRG.10400.1	chr7	77947318	77959132	genic	n	ENSG00000006576.16	Terminal	Alu
STRG.10401.1	chr7	77991181	77997097	genic	n	ENSG00000232756.1	Terminal	Alu
STRG.10402.1	chr11	50284057	50298495	genic	n	ENSG00000255042.3	Internal	Alu
STRG.10405.1	chr10	101696645	101697373	intronic	i	ENSG00000286489.1	Terminal	Alu
STRG.10406.1	chr10	101701994	101730037	genic	j	ENSG00000224817.2	Terminal	Alu
STRG.10406.2	chr10	101701994	101730037	genic	j	ENSG00000224817.2	Terminal	Alu
STRG.10406.3	chr10	101701994	101730037	genic	j	ENSG00000224817.2	Terminal	Alu
STRG.10407.1	chr10	101784445	101829202	genic	n	ENSG00000198408.14	Internal	Alu
STRG.10407.2	chr10	101784445	101818444	span_intergenic_and_genic	k	ENSG00000198408.14	Internal	Alu
STRG.10407.3	chr10	101797029	101818444	genic	j	ENSG00000198408.14	Internal	Alu
STRG.10407.4	chr10	101797029	101818444	genic	m	ENSG00000198408.14	Internal	Alu
STRG.10407.5	chr10	101797029	101818444	genic	m	ENSG00000198408.14	Internal	Alu
STRG.10410.1	chr10	102037170	102056229	genic	j	ENSG00000120029.13	Internal	Alu
STRG.10412.1	chr10	102123656	102127667	intergenic	u	NA	Terminal	Alu
STRG.10413.2	chr10	102152389	102162600	genic	m	ENSG00000166197.17	Internal	Alu
STRG.10414.1	chr10	102158215	102159192	intronic	i	ENSG00000166197.17	Internal	Alu
STRG.10415.1	chr10	102245539	102308570	genic	j	ENSG00000107862.6	Terminal	Alu&L1
STRG.10419.1	chr10	102361913	102363798	genic	n	ENSG00000107862.6	Internal	Alu
STRG.1042.1	chr1	165785582	165788040	intronic	i	ENSG00000143183.18	Terminal	Alu
STRG.10420.1	chr10	102423245	102432593	genic	j	ENSG00000107874.11	Internal	Alu
STRG.10422.2	chr10	102449853	102455547	genic	j	ENSG00000269609.6	Terminal	Alu
STRG.10422.3	chr10	102449853	102455547	genic	j	ENSG00000269609.6	Terminal	Alu
STRG.10423.2	chr10	102461395	102476338	genic	j	ENSG00000138111.14	Terminal	Alu
STRG.10425.1	chr10	102514151	102519278	intronic	i	ENSG00000107882.12	Terminal	Alu
STRG.10426.1	chr10	102541698	102543734	intronic	i	ENSG00000107882.12	Terminal	Alu
STRG.10428.1	chr10	102578464	102580934	intronic	i	ENSG00000107882.12	Terminal	Alu
STRG.10429.1	chr10	102605261	102607312	intronic	i	ENSG00000107882.12	Terminal	Alu
STRG.1043.1	chr1	165843532	165847744	intronic	i	ENSG00000143179.16	Without	None
STRG.10430.1	chr10	102682977	102684906	intronic	i	ENSG00000138175.9	Terminal	Alu
STRG.10431.1	chr10	102694255	102696229	intronic	i	ENSG00000138175.9	Terminal	Alu
STRG.10433.1	chr10	102755802	102767922	intronic	i	ENSG00000166272.18	Terminal	Alu
STRG.10434.1	chr10	102772192	102775141	intronic	i	ENSG00000166272.18	Terminal	Alu
STRG.10435.1	chr10	102802760	102808374	span_intergenic_and_genic	k	ENSG00000252994.1	Terminal	Alu
STRG.10438.1	chr10	102918317	102949084	genic	m	ENSG00000148842.18	Internal	Alu
STRG.1044.1	chr1	165848267	165875055	intronic	i	ENSG00000143179.16	Internal	Alu&L1
STRG.10440.1	chr10	102957188	102962332	intronic	i	ENSG00000148842.18	Terminal	Alu&L1
STRG.10441.1	chr10	102963828	102983158	intronic	i	ENSG00000148842.18	Internal	Alu
STRG.10442.1	chr10	102996452	103003263	intronic	i	ENSG00000148842.18	Terminal	Alu
STRG.10443.1	chr10	103003986	103011171	intronic	i	ENSG00000148842.18	Terminal	Alu
STRG.10444.1	chr10	103087139	103091465	span_intergenic_and_genic	o	ENSG00000148842.18	Terminal	Alu
STRG.10445.3	chr10	103088482	103193272	genic	j	ENSG00000076685.19	Terminal	Alu
STRG.10445.5	chr10	103138755	103193272	genic	j	ENSG00000076685.19	Terminal	Alu
STRG.10446.1	chr10	103165242	103165972	intronic	i	ENSG00000076685.19	Terminal	Alu
STRG.10447.1	chr10	103330032	103335657	genic	n	ENSG00000156374.16	Terminal	Alu
STRG.10448.1	chr10	103335687	103351150	genic	j	ENSG00000156374.16	Terminal	Alu
STRG.10449.1	chr10	103427392	103432128	intronic	i	ENSG00000148843.15	Internal	Alu
STRG.1045.1	chr1	165888287	165902453	genic	m	ENSG00000236364.4	Terminal	Alu&L1
STRG.10450.1	chr10	103625647	103626638	intronic	i	ENSG00000107957.16	Terminal	Alu
STRG.10451.1	chr10	103631864	103633755	intronic	i	ENSG00000107957.16	Terminal	Alu
STRG.10453.1	chr11	57466269	57478644	genic	n	ENSG00000186907.8	Terminal	Alu
STRG.10454.1	chr11	57483400	57515763	genic	m	ENSG00000149150.9	Internal	Alu
STRG.10454.2	chr11	57495245	57515763	genic	n	ENSG00000149150.9	Terminal	Alu
STRG.10455.1	chr11	57506091	57510485	intronic	i	ENSG00000149150.9	Terminal	Alu
STRG.10458.1	chr11	8668335	8682686	genic	j	ENSG00000166436.16	Internal	Alu&L1
STRG.1046.1	chr1	165920314	165926226	intergenic	u	NA	Terminal	Alu
STRG.10462.2	chr11	8965149	8977418	genic	n	ENSG00000254860.6	Internal	Alu
STRG.10464.1	chr11	8995085	8996557	intronic	i	ENSG00000175352.11	Terminal	Alu
STRG.10465.1	chr11	9138820	9172245	genic	m	ENSG00000184014.9	Internal	Alu
STRG.10465.3	chr11	9153468	9174084	genic	n	ENSG00000184014.9	Terminal	Alu&L1
STRG.10466.1	chr11	9174085	9199078	genic	n	ENSG00000184014.9	Terminal	Alu
STRG.10467.1	chr11	9202312	9219090	genic	n	ENSG00000184014.9	Internal	Alu
STRG.10468.1	chr11	9219905	9314633	genic	j	ENSG00000166471.11	Internal	Alu
STRG.10468.10	chr11	9280654	9314593	span_intergenic_and_genic	k	ENSG00000166471.11	Internal	Alu
STRG.10468.11	chr11	9280654	9314630	span_intergenic_and_genic	k	ENSG00000254884.1	Internal	Alu&L1
STRG.10468.2	chr11	9219905	9314593	genic	j	ENSG00000166471.11	Internal	Alu
STRG.10468.5	chr11	9280654	9314593	span_intergenic_and_genic	k	ENSG00000166471.11	Internal	Alu
STRG.10468.6	chr11	9280654	9341730	genic	n	ENSG00000166471.11	Terminal	Alu&L1
STRG.10468.7	chr11	9280654	9332144	genic	n	ENSG00000166471.11	Terminal	Alu&L1
STRG.10468.8	chr11	9280654	9314593	span_intergenic_and_genic	k	ENSG00000166471.11	Internal	Alu&L1
STRG.10468.9	chr11	9280654	9314593	span_intergenic_and_genic	k	ENSG00000254884.1	Internal	Alu&L1
STRG.10469.1	chr11	9247038	9258980	intronic	i	ENSG00000184014.9	Terminal	Alu&L1
STRG.1047.1	chr1	169463089	169485965	span_intergenic_and_genic	k	ENSG00000234604.2	Terminal	Alu
STRG.1047.2	chr1	169474060	169485965	span_intergenic_and_genic	k	ENSG00000234604.2	Internal	Alu
STRG.10470.1	chr11	9259689	9261117	intronic	i	ENSG00000184014.9	Terminal	Alu
STRG.10471.1	chr11	9261243	9264960	intronic	i	ENSG00000184014.9	Internal	Alu
STRG.10472.1	chr11	9290126	9292570	intronic	i	ENSG00000166471.11	Terminal	Alu
STRG.10473.1	chr11	9292765	9293957	intronic	i	ENSG00000166471.11	Terminal	Alu
STRG.10473.3	chr11	9296912	9298085	intronic	i	ENSG00000166471.11	Terminal	Alu
STRG.10474.1	chr11	9384652	9419560	span_intergenic_and_genic	k	ENSG00000205339.10	Internal	Alu
STRG.10474.2	chr11	9384652	9448127	genic	m	ENSG00000205339.10	Internal	Alu
STRG.10474.4	chr11	9399167	9448127	genic	n	ENSG00000205339.10	Terminal	Alu
STRG.10475.1	chr11	9475638	9486203	genic	n	ENSG00000166478.10	Terminal	Alu
STRG.10476.1	chr11	9486664	9528524	genic	n	ENSG00000166478.10	Terminal	Alu
STRG.10479.1	chr11	9713640	9719110	intronic	i	ENSG00000133789.15	Terminal	Alu
STRG.10481.1	chr11	9827273	9835647	genic	n	ENSG00000133812.17	Terminal	Alu
STRG.10482.1	chr11	9955984	9960935	span_intergenic_and_genic	k	ENSG00000254765.1	Terminal	Alu
STRG.10483.1	chr11	9976070	9980827	intronic	i	ENSG00000133812.17	Terminal	Alu
STRG.10485.1	chr11	10007255	10014532	intronic	i	ENSG00000133812.17	Internal	Alu&L1
STRG.10486.1	chr11	10086144	10090785	intronic	i	ENSG00000133812.17	Terminal	Alu&L1
STRG.10487.1	chr11	10209306	10211035	intronic	i	ENSG00000133812.17	Terminal	Alu
STRG.10488.1	chr11	10228952	10237197	intronic	i	ENSG00000133812.17	Terminal	Alu
STRG.10489.1	chr11	10237767	10254924	intronic	i	ENSG00000133812.17	Terminal	Alu
STRG.1049.1	chr1	170166411	170168873	genic	j	ENSG00000203740.4	Terminal	Alu
STRG.10490.1	chr11	10262611	10271184	intronic	i	ENSG00000133812.17	Internal	Alu&L1
STRG.10492.1	chr11	10272291	10279904	intronic	i	ENSG00000133812.17	Terminal	Alu
STRG.10493.1	chr11	58568359	58570345	intronic	i	ENSG00000110031.13	Terminal	Alu
STRG.10494.1	chr11	58590909	58602865	intronic	i	ENSG00000255073.8	Terminal	Alu
STRG.10496.1	chr11	59142748	59155811	genic	j	ENSG00000166801.16	Internal	Alu
STRG.10497.2	chr11	57718654	57740973	span_intergenic_and_genic	o	ENSG00000213593.10	Terminal	Alu
STRG.1050.1	chr1	170532131	170546140	genic	j	ENSG00000120370.13	Terminal	Alu
STRG.10500.1	chr11	57761797	57826727	genic	n	ENSG00000198561.15	Terminal	Alu
STRG.10500.2	chr11	57761797	57819178	genic	n	ENSG00000198561.15	Internal	Alu
STRG.10501.1	chr11	57770238	57774976	intronic	i	ENSG00000198561.15	Terminal	Alu
STRG.10502.1	chr11	62337448	62338338	genic	j	ENSG00000162174.12	Without	None
STRG.10503.1	chr11	62362915	62372333	genic	m	ENSG00000254454.2	Terminal	Alu
STRG.10504.1	chr11	62382089	62383357	span_intergenic_and_genic	o	ENSG00000162174.12	Terminal	Alu
STRG.10505.2	chr11	61789130	61791462	genic	j	ENSG00000134825.16	Terminal	Alu
STRG.10507.1	chr11	61792882	61799328	genic	m	ENSG00000168496.4	Internal	Alu
STRG.10509.1	chr11	61816427	61826137	genic	n	ENSG00000134824.14	Internal	Alu&L1
STRG.1051.1	chr1	169795032	169822933	genic	n	ENSG00000000460.17	Internal	Alu
STRG.1051.2	chr1	169795032	169853088	genic	n	ENSG00000000460.17	Internal	Alu
STRG.10510.1	chr11	61955382	61966033	genic	j	ENSG00000167995.17	Terminal	Alu
STRG.10511.1	chr11	61964563	61967631	genic	m	ENSG00000167996.16	Internal	Alu
STRG.10511.2	chr11	61964563	61967631	genic	m	ENSG00000167996.16	Internal	Alu
STRG.10513.1	chr11	61984568	61991528	intergenic	u	NA	Terminal	Alu&L1
STRG.10514.1	chr11	62130591	62137831	intronic	i	ENSG00000149503.13	Internal	Alu
STRG.10515.1	chr11	62141746	62144981	intronic	i	ENSG00000149503.13	Internal	Alu
STRG.10517.1	chr11	64496305	64500358	intergenic	u	NA	Terminal	Alu
STRG.10518.2	chr11	62559600	62646618	span_intergenic_and_genic	k	ENSG00000276102.1	Internal	Alu
STRG.10518.3	chr11	62624829	62646618	genic	m	ENSG00000089597.18	Internal	Alu
STRG.10519.1	chr11	62602216	62607199	genic	j	ENSG00000149499.12	Terminal	Alu
STRG.1052.1	chr1	169877424	169893935	genic	j	ENSG00000000457.14	Terminal	Alu
STRG.10520.2	chr11	62615296	62622154	span_intergenic_and_genic	k	ENSG00000149541.10	Internal	Alu
STRG.10520.3	chr11	62615296	62622146	span_intergenic_and_genic	k	ENSG00000149541.10	Internal	Alu
STRG.10520.4	chr11	62615296	62621986	span_intergenic_and_genic	k	ENSG00000149541.10	Internal	Alu
STRG.10520.5	chr11	62615296	62622146	genic	n	ENSG00000149541.10	Internal	Alu
STRG.10520.6	chr11	62615296	62621984	genic	n	ENSG00000149541.10	Internal	Alu
STRG.10520.8	chr11	62615296	62621984	genic	m	ENSG00000149541.10	Internal	Alu
STRG.10521.2	chr11	62662817	62670685	genic	j	ENSG00000162194.12	Terminal	Alu
STRG.10525.1	chr11	62698184	62702361	intronic	i	ENSG00000234857.2	Terminal	Alu
STRG.10528.1	chr11	62761513	62768314	genic	m	ENSG00000168002.12	Terminal	Alu
STRG.10529.1	chr11	62779977	62787342	genic	n	ENSG00000162227.8	Internal	Alu
STRG.10529.2	chr11	62783239	62790246	genic	m	ENSG00000185475.11	Terminal	Alu
STRG.1053.1	chr1	170041396	170049489	genic	n	ENSG00000075945.13	Terminal	Alu
STRG.10533.1	chr11	62807682	62832051	span_intergenic_and_genic	k	ENSG00000269463.1	Internal	Alu&L1
STRG.10533.2	chr11	62807682	62832088	span_intergenic_and_genic	k	ENSG00000162236.13	Internal	Alu&L1
STRG.10537.1	chr11	62870878	62890395	genic	n	ENSG00000168003.18	Internal	Alu
STRG.10538.1	chr11	62890897	62891965	intergenic	u	NA	Terminal	Alu
STRG.1054.1	chr1	170062688	170065633	intronic	i	ENSG00000075945.13	Terminal	Alu
STRG.10541.1	chr11	65638101	65650912	genic	m	ENSG00000213445.10	Internal	Alu
STRG.10542.1	chr11	65653600	65660792	genic	j	ENSG00000173039.19	Terminal	Alu
STRG.10544.2	chr11	63624087	63662742	span_intergenic_and_genic	o	ENSG00000184743.13	Terminal	Alu
STRG.10544.3	chr11	63624087	63671376	genic	j	ENSG00000184743.13	Internal	Alu
STRG.10544.4	chr11	63624087	63671635	genic	m	ENSG00000184743.13	Internal	Alu
STRG.10544.5	chr11	63624087	63671635	genic	m	ENSG00000184743.13	Internal	Alu
STRG.10545.1	chr11	63663123	63665695	intronic	i	ENSG00000184743.13	Terminal	Alu
STRG.10546.1	chr11	63681477	63742142	genic	n	ENSG00000133318.14	Terminal	Alu
STRG.10546.4	chr11	63681477	63790352	span_intergenic_and_genic	o	ENSG00000133318.14	Terminal	Alu
STRG.10547.1	chr11	63693802	63697015	intronic	i	ENSG00000133318.14	Terminal	Alu
STRG.10549.1	chr11	63808398	63808849	intergenic	u	NA	Terminal	Alu
STRG.1055.1	chr1	169273778	169275505	intronic	i	ENSG00000143156.14	Terminal	Alu&L1
STRG.10550.1	chr11	63820647	63827716	genic	n	ENSG00000168005.9	Terminal	Alu
STRG.10553.1	chr11	63854090	63859463	intronic	i	ENSG00000072518.22	Terminal	Alu
STRG.10555.1	chr11	63875065	63878613	intronic	i	ENSG00000072518.22	Terminal	Alu
STRG.10558.1	chr11	63966934	63968211	intergenic	u	NA	Terminal	Alu
STRG.10559.1	chr11	63974620	63976543	genic	m	ENSG00000176340.4	Internal	Alu
STRG.10560.1	chr11	63986449	63990585	genic	n	ENSG00000167770.12	Terminal	Alu
STRG.10561.1	chr11	64003488	64169302	genic	j	ENSG00000133315.12	Terminal	Alu
STRG.10562.1	chr11	64061703	64071595	intronic	i	ENSG00000133315.12	Terminal	Alu
STRG.10564.1	chr11	64186170	64204543	span_intergenic_and_genic	k	ENSG00000168439.17	Internal	Alu
STRG.10566.1	chr11	64231616	64238787	genic	m	ENSG00000173511.10	Terminal	Alu
STRG.10566.2	chr11	64231616	64234281	span_intergenic_and_genic	k	ENSG00000110011.13	Terminal	Alu
STRG.10566.3	chr11	64233492	64234286	genic	n	ENSG00000110011.13	Terminal	Alu
STRG.10566.5	chr11	64236328	64238787	genic	n	ENSG00000173511.10	Internal	Alu
STRG.10568.1	chr11	64270473	64278373	genic	n	ENSG00000002330.14	Internal	Alu
STRG.10570.1	chr11	64305569	64316743	genic	n	ENSG00000173153.17	Internal	Alu
STRG.10570.2	chr11	64311983	64316743	genic	j	ENSG00000173153.17	Terminal	Alu
STRG.10570.3	chr11	64311983	64316743	genic	j	ENSG00000173153.17	Terminal	Alu
STRG.10570.4	chr11	64311983	64316743	genic	n	ENSG00000173153.17	Terminal	Alu
STRG.10572.1	chr11	64364907	64372206	span_intergenic_and_genic	k	ENSG00000221273.1	Terminal	Alu
STRG.10573.1	chr11	67799060	67805322	genic	j	ENSG00000160172.10	Terminal	Alu
STRG.10576.1	chr11	69665563	69675384	genic	n	ENSG00000149716.13	Internal	Alu
STRG.10577.1	chr11	69675677	69677017	intergenic	u	NA	Terminal	Alu
STRG.10578.1	chr11	72226178	72239109	span_intergenic_and_genic	k	ENSG00000165458.14	Terminal	Alu
STRG.1058.1	chr1	171781650	171797714	genic	m	ENSG00000010165.20	Internal	Alu
STRG.10580.1	chr11	68736132	68751460	span_intergenic_and_genic	k	ENSG00000132749.11	Internal	Alu
STRG.10580.2	chr11	68736132	68751460	span_intergenic_and_genic	k	ENSG00000132749.11	Internal	Alu
STRG.10580.4	chr11	68737328	68751460	genic	j	ENSG00000132749.11	Internal	Alu
STRG.10580.5	chr11	68737328	68751467	genic	j	ENSG00000132749.11	Internal	Alu
STRG.10580.6	chr11	68737328	68751460	genic	j	ENSG00000132749.11	Internal	Alu
STRG.10581.3	chr11	68808860	68841916	genic	n	ENSG00000110090.13	Terminal	Alu
STRG.10582.1	chr11	69068681	69091533	span_intergenic_and_genic	k	ENSG00000265539.1	Internal	Alu
STRG.10588.1	chr11	70297014	70310585	intronic	i	ENSG00000131626.19	Terminal	Alu
STRG.10589.1	chr11	70311837	70327512	genic	m	ENSG00000131626.19	Terminal	Alu
STRG.1059.1	chr1	172598434	172610130	genic	n	ENSG00000094975.14	Internal	Alu
STRG.10590.1	chr11	70376253	70420253	genic	j	ENSG00000085733.16	Terminal	Alu
STRG.10590.2	chr11	70398529	70436575	span_intergenic_and_genic	k	ENSG00000085733.16	Internal	Alu
STRG.10590.4	chr11	70428159	70436575	genic	j	ENSG00000085733.16	Terminal	Alu
STRG.10592.1	chr11	68045557	68050895	genic	j	ENSG00000110719.10	Terminal	Alu
STRG.10592.2	chr11	68045557	68050895	span_intergenic_and_genic	k	ENSG00000110719.10	Terminal	Alu
STRG.10592.3	chr11	68047287	68050895	span_intergenic_and_genic	k	ENSG00000110719.10	Terminal	Alu
STRG.10593.1	chr11	68052859	68121388	span_intergenic_and_genic	k	ENSG00000110721.12	Internal	Alu
STRG.10593.2	chr11	68053512	68121388	span_intergenic_and_genic	k	ENSG00000110721.12	Internal	Alu
STRG.10594.1	chr11	68109352	68111805	intronic	i	ENSG00000110721.12	Terminal	Alu
STRG.10595.1	chr11	68175044	68213659	genic	m	ENSG00000110066.15	Internal	Alu
STRG.10595.2	chr11	68175044	68213327	genic	m	ENSG00000110066.15	Internal	Alu
STRG.10596.1	chr11	68318599	68334622	intronic	i	ENSG00000162337.12	Terminal	Alu
STRG.10597.1	chr11	68375231	68379925	intronic	i	ENSG00000162337.12	Terminal	Alu
STRG.10598.1	chr11	68407595	68409077	intronic	i	ENSG00000162337.12	Terminal	Alu
STRG.10599.1	chr11	68460731	68615334	span_intergenic_and_genic	k	ENSG00000110075.15	Internal	Alu
STRG.10599.2	chr11	68581034	68615334	genic	j	ENSG00000110075.15	Terminal	Alu
STRG.10599.3	chr11	68581034	68615334	genic	n	ENSG00000110075.15	Terminal	Alu
STRG.10599.4	chr11	68581034	68615334	genic	n	ENSG00000110075.15	Terminal	Alu
STRG.10599.5	chr11	68603493	68608050	intronic	i	ENSG00000110075.15	Internal	Alu
STRG.106.1	chr1	14329730	14334400	intronic	i	ENSG00000189337.17	Internal	Alu&L1
STRG.10600.1	chr11	68477954	68509706	span_intergenic_and_genic	k	ENSG00000254856.1	Terminal	Alu
STRG.10600.2	chr11	68477954	68486031	intronic	i	ENSG00000110075.15	Terminal	Alu
STRG.10602.1	chr11	68558680	68564302	intronic	i	ENSG00000110075.15	Internal	Alu
STRG.10603.1	chr11	68684496	68691175	genic	m	ENSG00000069482.7	Internal	Alu
STRG.10604.1	chr11	64764610	64778763	span_intergenic_and_genic	k	ENSG00000168066.21	Internal	Alu
STRG.10606.1	chr11	64797665	64798434	intronic	i	ENSG00000168067.12	Terminal	Alu
STRG.10608.2	chr11	65027425	65040275	span_intergenic_and_genic	k	ENSG00000110025.13	Terminal	Alu
STRG.10609.1	chr11	65040904	65044833	genic	m	ENSG00000168061.17	Internal	Alu
STRG.10610.1	chr11	65069009	65074803	intronic	i	ENSG00000146670.10	Terminal	Alu
STRG.10611.1	chr11	65079788	65083249	intronic	i	ENSG00000146670.10	Internal	Alu
STRG.10615.1	chr11	65173938	65212005	span_intergenic_and_genic	k	ENSG00000014216.16	Internal	Alu
STRG.10618.1	chr11	65261913	65297616	genic	m	ENSG00000014138.9	Internal	Alu
STRG.10618.2	chr11	65261962	65298685	genic	j	ENSG00000014138.9	Internal	Alu
STRG.10618.3	chr11	65261962	65297616	genic	m	ENSG00000014138.9	Internal	Alu
STRG.10618.5	chr11	65286656	65297616	genic	j	ENSG00000014138.9	Terminal	Alu
STRG.1062.1	chr1	171486108	171490182	intronic	i	ENSG00000117523.16	Terminal	Alu
STRG.10623.1	chr11	65454206	65466720	span_intergenic_and_genic	k	ENSG00000173727.12	Terminal	Alu
STRG.10627.1	chr11	65589150	65592846	span_intergenic_and_genic	k	ENSG00000173442.13	Terminal	Alu
STRG.10628.1	chr11	59538232	59539573	intergenic	u	NA	Terminal	Alu
STRG.10631.1	chr11	59577761	59604870	span_intergenic_and_genic	k	ENSG00000264559.1	Terminal	Alu
STRG.10633.1	chr11	59645023	59646971	intronic	i	ENSG00000166889.14	Terminal	Alu
STRG.10634.1	chr11	59645023	59669207	genic	n	ENSG00000166889.14	Internal	Alu
STRG.10634.2	chr11	59649611	59652463	genic	n	ENSG00000166889.14	Internal	Alu&L1
STRG.10634.3	chr11	59665525	59669207	genic	j	ENSG00000166889.14	Terminal	Alu
STRG.10635.1	chr11	59669587	59671257	intronic	i	ENSG00000255355.1	Terminal	Alu
STRG.10636.1	chr11	59755452	59805878	genic	m	ENSG00000166900.17	Internal	Alu
STRG.10636.2	chr11	59755452	59805878	genic	m	ENSG00000166900.17	Internal	Alu
STRG.10636.3	chr11	59755452	59805878	genic	j	ENSG00000166900.17	Internal	Alu
STRG.10637.1	chr11	59806138	59810773	span_intergenic_and_genic	k	ENSG00000166902.5	Internal	Alu
STRG.10637.2	chr11	59806138	59810773	genic	m	ENSG00000166902.5	Internal	Alu
STRG.1064.1	chr1	171509560	171532792	genic	m	ENSG00000117523.16	Internal	Alu
STRG.1064.2	chr1	171509560	171532792	genic	m	ENSG00000117523.16	Internal	Alu
STRG.1064.3	chr1	171509560	171532792	genic	m	ENSG00000117523.16	Internal	Alu
STRG.1064.4	chr1	171509560	171532792	span_intergenic_and_genic	k	ENSG00000117523.16	Internal	Alu
STRG.1064.5	chr1	171509560	171532792	genic	n	ENSG00000117523.16	Internal	Alu
STRG.1064.6	chr1	171509560	171524870	genic	n	ENSG00000117523.16	Internal	Alu
STRG.10642.1	chr11	61130260	61142999	genic	n	ENSG00000167987.11	Internal	Alu&L1
STRG.10643.1	chr11	61140956	61142497	intronic	i	ENSG00000167987.11	Terminal	Alu
STRG.10647.1	chr11	61342401	61348769	genic	j	ENSG00000149476.16	Internal	Alu
STRG.10649.1	chr11	61355434	61362271	genic	n	ENSG00000162144.10	Terminal	Alu
STRG.1065.1	chr1	171523523	171524820	intronic	i	ENSG00000117523.16	Internal	Alu
STRG.10650.4	chr11	61362374	61368498	span_intergenic_and_genic	k	ENSG00000149483.12	Terminal	Alu
STRG.10650.6	chr11	61362374	61368498	genic	j	ENSG00000149483.12	Terminal	Alu
STRG.10652.1	chr11	61402729	61426779	genic	n	ENSG00000149532.16	Terminal	Alu
STRG.10654.1	chr11	61430121	61474297	genic	j	ENSG00000256591.5	Internal	Alu
STRG.10654.3	chr11	61430121	61474297	span_intergenic_and_genic	k	ENSG00000256591.5	Internal	Alu
STRG.10656.1	chr11	72705563	72709065	span_intergenic_and_genic	k	ENSG00000244134.1	Terminal	Alu
STRG.10657.1	chr11	72804728	72809622	intronic	i	ENSG00000285693.1	Terminal	Alu
STRG.10658.1	chr11	72810002	72814094	genic	n	ENSG00000285693.1	Internal	Alu
STRG.10659.1	chr11	73031949	73035981	intronic	i	ENSG00000137478.15	Terminal	Alu&L1
STRG.1066.1	chr1	171559785	171590645	genic	m	ENSG00000117523.16	Terminal	Alu
STRG.10660.1	chr11	73058144	73069374	intronic	i	ENSG00000137478.15	Terminal	Alu&L1
STRG.10661.1	chr11	73116529	73124106	intronic	i	ENSG00000137478.15	Terminal	Alu&L1
STRG.10662.1	chr11	76349956	76381195	genic	m	ENSG00000137492.8	Internal	Alu
STRG.10663.1	chr11	76439260	76445562	genic	m	ENSG00000255135.4	Terminal	Alu
STRG.10664.1	chr11	76461991	76463069	intronic	i	ENSG00000158636.16	Terminal	Alu
STRG.10665.1	chr11	76498975	76512733	intronic	i	ENSG00000158636.16	Terminal	Alu
STRG.10666.1	chr11	76515075	76527804	genic	n	ENSG00000158636.16	Internal	Alu
STRG.10667.1	chr11	76528586	76550374	span_intergenic_and_genic	k	ENSG00000158636.16	Internal	Alu
STRG.10668.1	chr11	77238339	77241660	intronic	i	ENSG00000178795.9	Terminal	Alu
STRG.10669.1	chr11	77270474	77301666	span_intergenic_and_genic	k	ENSG00000178795.9	Terminal	Alu
STRG.1067.1	chr1	175101428	175107652	intronic	i	ENSG00000120332.16	Without	None
STRG.10670.1	chr11	75806831	75807289	intronic	i	ENSG00000255507.6	Terminal	Alu
STRG.10671.1	chr11	75819694	75831236	intronic	i	ENSG00000198382.9	Terminal	Alu
STRG.10674.1	chr11	75920020	75922780	intronic	i	ENSG00000198382.9	Terminal	Alu
STRG.10676.1	chr11	75995180	76002551	intronic	i	ENSG00000198382.9	Internal	Alu
STRG.10678.1	chr11	76020652	76049131	intronic	i	ENSG00000198382.9	Internal	Alu
STRG.10679.1	chr11	76121957	76142605	genic	n	ENSG00000198382.9	Internal	Alu
STRG.10682.1	chr11	76960148	76965463	intronic	i	ENSG00000078124.13	Terminal	Alu
STRG.10683.1	chr11	71434411	71448391	genic	m	ENSG00000172893.16	Internal	Alu
STRG.10686.1	chr11	71491904	71496434	intronic	i	ENSG00000172890.13	Internal	Alu
STRG.10687.1	chr11	71648027	71656294	intergenic	u	NA	Internal	Alu&L1
STRG.10688.1	chr11	71657295	71670546	span_intergenic_and_genic	k	ENSG00000239481.1	Terminal	Alu
STRG.10689.1	chr11	71690237	71700239	span_intergenic_and_genic	k	ENSG00000254805.1	Terminal	Alu&L1
STRG.1069.1	chr1	160994913	161021175	genic	j	ENSG00000158769.18	Terminal	Alu
STRG.10690.1	chr11	71700697	71707369	genic	m	ENSG00000254972.1	Terminal	Alu
STRG.10691.1	chr11	71869369	71917307	genic	j	ENSG00000254469.8	Terminal	Alu&L1
STRG.10693.1	chr11	71929031	71988844	span_intergenic_and_genic	k	ENSG00000137522.18	Internal	Alu
STRG.10693.2	chr11	71929031	71988844	genic	n	ENSG00000137522.18	Internal	Alu
STRG.10694.1	chr11	71931110	71951656	genic	m	ENSG00000255296.1	Terminal	Alu
STRG.10695.1	chr11	72030080	72034457	intronic	i	ENSG00000137497.18	Terminal	Alu
STRG.10697.1	chr11	72063670	72073237	span_intergenic_and_genic	k	ENSG00000263742.1	Terminal	Alu
STRG.107.1	chr1	14348947	14419973	genic	n	ENSG00000234593.3	Internal	Alu
STRG.107.2	chr1	14348947	14419973	genic	n	ENSG00000234593.3	Internal	Alu
STRG.1070.1	chr1	161005892	161010997	intronic	i	ENSG00000270149.5	Terminal	Alu
STRG.10702.1	chr11	73443856	73457619	span_intergenic_and_genic	k	ENSG00000255786.1	Internal	Alu
STRG.10703.1	chr11	73460144	73460789	intronic	i	ENSG00000054965.11	Terminal	Alu
STRG.10704.1	chr11	73523320	73526893	intronic	i	ENSG00000054965.11	Terminal	Alu
STRG.10705.1	chr11	73559859	73565004	intronic	i	ENSG00000054965.11	Internal	Alu
STRG.10706.1	chr11	73582322	73588009	intronic	i	ENSG00000054965.11	Terminal	Alu
STRG.10707.1	chr11	73675640	73761074	genic	n	ENSG00000175582.20	Internal	Alu
STRG.10707.2	chr11	73675640	73761074	genic	m	ENSG00000175582.20	Internal	Alu
STRG.10707.4	chr11	73710272	73761074	genic	n	ENSG00000175582.20	Internal	Alu
STRG.10708.1	chr11	73722343	73728504	genic	m	ENSG00000255928.1	Terminal	Alu
STRG.10709.1	chr11	73733534	73739031	intronic	i	ENSG00000175582.20	Terminal	Alu
STRG.1071.1	chr1	161039295	161045977	span_intergenic_and_genic	k	ENSG00000158773.14	Internal	Alu
STRG.10710.2	chr11	73832800	73845486	genic	n	ENSG00000175581.14	Internal	Alu
STRG.10711.1	chr11	73845520	73860009	genic	m	ENSG00000256681.1	Terminal	Alu
STRG.10712.1	chr11	73872667	73876846	genic	m	ENSG00000181924.7	Internal	Alu
STRG.10714.1	chr11	73901871	73908197	intronic	i	ENSG00000175575.13	Terminal	Alu
STRG.10715.1	chr11	74082378	74084141	intronic	i	ENSG00000168014.18	Terminal	Alu&L1
STRG.1072.1	chr1	161060629	161060974	intronic	i	ENSG00000186517.14	Terminal	Alu
STRG.10720.1	chr11	74171289	74254703	span_intergenic_and_genic	k	ENSG00000214517.10	Internal	Alu
STRG.10721.1	chr11	74177207	74189552	intronic	i	ENSG00000214517.10	Terminal	Alu
STRG.10723.1	chr11	74213004	74219358	intronic	i	ENSG00000214517.10	Internal	Alu
STRG.10724.1	chr11	74231003	74235724	intronic	i	ENSG00000214517.10	Internal	Alu
STRG.10725.1	chr11	74239257	74242899	intronic	i	ENSG00000214517.10	Terminal	Alu
STRG.10726.1	chr11	85628582	85639149	genic	m	ENSG00000171204.13	Internal	Alu&L1
STRG.10727.1	chr11	85646427	85656543	genic	m	ENSG00000171202.7	Terminal	Alu
STRG.10729.1	chr11	74592571	74600339	genic	j	ENSG00000077514.9	Terminal	Alu
STRG.1073.1	chr1	161100556	161118037	genic	m	ENSG00000143256.5	Internal	Alu
STRG.10730.1	chr11	74610475	74611077	intronic	i	ENSG00000077514.9	Terminal	Alu
STRG.10734.1	chr11	74853316	74874261	genic	n	ENSG00000166435.15	Terminal	Alu&L1
STRG.10735.1	chr11	74931081	74933517	span_intergenic_and_genic	o	ENSG00000286943.1	Terminal	Alu
STRG.10737.1	chr11	75037735	75041909	intergenic	u	NA	Internal	Alu
STRG.10738.1	chr11	75045667	75066864	intergenic	u	NA	Terminal	Alu&L1
STRG.10739.1	chr11	75073461	75097033	span_intergenic_and_genic	k	ENSG00000171561.4	Internal	Alu&L1
STRG.1074.1	chr1	161100860	161102047	intronic	i	ENSG00000143256.5	Internal	Alu
STRG.10743.1	chr11	75337896	75349755	intronic	i	ENSG00000137486.17	Terminal	Alu
STRG.10746.1	chr11	85589942	85628365	genic	j	ENSG00000150672.18	Internal	Alu
STRG.10747.3	chr11	83072103	83097694	span_intergenic_and_genic	k	ENSG00000279900.1	Internal	Alu
STRG.10749.1	chr11	83179659	83193661	span_intergenic_and_genic	k	ENSG00000165494.11	Terminal	Alu
STRG.10751.2	chr11	83193716	83214152	span_intergenic_and_genic	k	ENSG00000241020.1	Terminal	Alu
STRG.10753.1	chr11	88147640	88175443	genic	j	ENSG00000123892.12	Terminal	Alu
STRG.10754.1	chr11	88422727	88428192	genic	j	ENSG00000288018.1	Terminal	Alu
STRG.10756.1	chr11	90192126	90199390	span_intergenic_and_genic	k	ENSG00000280385.1	Terminal	Alu
STRG.10757.1	chr11	90201302	90209478	genic	m	ENSG00000110172.12	Internal	Alu
STRG.10759.1	chr11	88273823	88274620	intronic	i	ENSG00000109861.17	Terminal	Alu
STRG.1076.1	chr1	161142897	161143728	intergenic	u	NA	Terminal	Alu
STRG.10763.1	chr11	93175880	93197964	span_intergenic_and_genic	k	ENSG00000180773.15	Internal	Alu&L1
STRG.10764.1	chr11	90457075	90459327	intronic	i	ENSG00000261645.7	Terminal	Alu&L1
STRG.10765.1	chr11	93330623	93409394	span_intergenic_and_genic	k	ENSG00000165325.15	Internal	Alu
STRG.10765.2	chr11	93330623	93403156	span_intergenic_and_genic	k	ENSG00000165325.15	Internal	Alu
STRG.10766.1	chr11	94129184	94155096	genic	j	ENSG00000110218.9	Terminal	Alu
STRG.10767.1	chr11	94960959	94972873	genic	m	ENSG00000150316.12	Terminal	Alu
STRG.10769.1	chr11	95440439	95441928	intergenic	u	NA	Without	None
STRG.10773.1	chr11	87043473	87053009	intronic	i	ENSG00000166575.17	Terminal	Alu
STRG.10774.1	chr11	87053171	87067127	intronic	i	ENSG00000166575.17	Internal	Alu
STRG.10775.1	chr11	87078905	87089569	intronic	i	ENSG00000166575.17	Terminal	Alu
STRG.10777.1	chr11	87129143	87131725	intronic	i	ENSG00000166575.17	Internal	Alu
STRG.10778.1	chr11	87181955	87193558	intronic	i	ENSG00000166575.17	Internal	Alu
STRG.10779.1	chr11	87232217	87233088	intronic	i	ENSG00000166575.17	Terminal	Alu
STRG.10780.1	chr11	87242167	87248046	intronic	i	ENSG00000166575.17	Without	None
STRG.10782.1	chr11	87331745	87334447	intergenic	u	NA	Terminal	Alu
STRG.10784.2	chr11	94415570	94493844	genic	n	ENSG00000020922.13	Internal	Alu
STRG.10784.3	chr11	94415570	94474935	genic	m	ENSG00000020922.13	Internal	Alu
STRG.10786.1	chr11	94768353	94822199	genic	j	ENSG00000166025.18	Terminal	Alu
STRG.10787.1	chr11	93681403	93684178	genic	n	ENSG00000166004.15	Terminal	Alu
STRG.10787.2	chr11	93681403	93730356	span_intergenic_and_genic	k	ENSG00000254911.3	Terminal	Alu
STRG.10787.3	chr11	93717732	93730356	span_intergenic_and_genic	k	ENSG00000254911.3	Internal	Alu
STRG.10788.1	chr11	93687866	93691682	span_intergenic_and_genic	o	ENSG00000166004.15	Internal	Alu
STRG.1079.1	chr1	161299005	161300316	intergenic	u	NA	Terminal	Alu
STRG.10791.1	chr11	93778990	93781398	intronic	i	ENSG00000284057.1	Terminal	Alu&L1
STRG.10792.3	chr11	93793174	93802294	genic	n	ENSG00000042429.12	Terminal	Alu
STRG.10793.1	chr11	93790794	93793173	intronic	i	ENSG00000284057.1	Terminal	Alu
STRG.10794.1	chr11	98037029	98041661	intergenic	u	NA	Terminal	Alu
STRG.10798.1	chr11	85960778	85971568	intronic	i	ENSG00000073921.18	Terminal	Alu
STRG.10799.1	chr11	85975629	85981744	genic	n	ENSG00000073921.18	Terminal	Alu
STRG.108.1	chr1	14363968	14366983	intronic	i	ENSG00000189337.17	Terminal	Alu
STRG.10800.1	chr11	85982186	85983865	intronic	i	ENSG00000073921.18	Internal	Alu
STRG.10801.1	chr11	85983974	85990249	intronic	i	ENSG00000073921.18	Internal	Alu
STRG.10802.1	chr11	85990400	85996825	intronic	i	ENSG00000073921.18	Internal	Alu
STRG.10802.2	chr11	85990400	86006674	genic	j	ENSG00000073921.18	Internal	Alu
STRG.10803.1	chr11	85997914	85998395	intronic	i	ENSG00000073921.18	Terminal	Alu
STRG.10804.1	chr11	86001159	86003365	intronic	i	ENSG00000073921.18	Internal	Alu
STRG.10805.1	chr11	86007100	86069084	genic	n	ENSG00000073921.18	Internal	Alu
STRG.10805.2	chr11	86007100	86069084	genic	n	ENSG00000073921.18	Internal	Alu
STRG.10805.3	chr11	86007100	86069084	genic	n	ENSG00000073921.18	Internal	Alu
STRG.10805.4	chr11	86007100	86069084	genic	n	ENSG00000073921.18	Internal	Alu
STRG.10806.1	chr11	86035125	86040464	intronic	i	ENSG00000073921.18	Terminal	Alu
STRG.10806.2	chr11	86035125	86069112	intronic	i	ENSG00000073921.18	Internal	Alu
STRG.10807.1	chr11	86109499	86119747	intergenic	u	NA	Internal	Alu
STRG.10808.1	chr11	86132124	86145997	intergenic	u	NA	Terminal	Alu
STRG.10809.1	chr11	86170945	86172196	intergenic	u	NA	Terminal	Alu
STRG.1081.1	chr1	161408167	161415464	span_intergenic_and_genic	k	ENSG00000277882.1	Terminal	Alu
STRG.10810.1	chr11	86175164	86179178	intergenic	u	NA	Terminal	Alu
STRG.10811.1	chr11	86244753	86278739	span_intergenic_and_genic	k	ENSG00000074266.22	Internal	Alu&L1
STRG.10812.1	chr11	86313505	86322855	intronic	i	ENSG00000149196.16	Terminal	Alu
STRG.10813.1	chr11	86339307	86345927	genic	n	ENSG00000149196.16	Terminal	Alu&L1
STRG.10815.1	chr11	101097842	101122927	intronic	i	ENSG00000082175.15	Terminal	Alu&L1
STRG.10816.1	chr11	103087183	103092160	genic	n	ENSG00000137692.12	Terminal	Alu
STRG.10817.1	chr11	102434249	102438312	intronic	i	ENSG00000152558.15	Terminal	Alu
STRG.10818.1	chr11	100690864	100692232	intronic	i	ENSG00000165895.19	Terminal	Alu
STRG.10819.1	chr11	100699692	100705830	intronic	i	ENSG00000165895.19	Terminal	Alu
STRG.1082.1	chr1	161415694	161416209	intronic	i	ENSG00000283360.1	Terminal	Alu
STRG.10820.1	chr11	100808664	100811770	intronic	i	ENSG00000165895.19	Terminal	Alu
STRG.10821.1	chr11	106362887	106368244	intergenic	u	NA	Terminal	Alu
STRG.10822.1	chr11	106081927	106085364	intronic	i	ENSG00000149313.11	Terminal	Alu&L1
STRG.10823.1	chr11	107283616	107286709	intergenic	u	NA	Terminal	Alu
STRG.10824.1	chr11	107302422	107310018	intergenic	u	NA	Terminal	Alu
STRG.10825.1	chr10	72107892	72114640	intronic	i	ENSG00000138303.18	Terminal	Alu
STRG.10826.1	chr10	72116151	72123982	intronic	i	ENSG00000138303.18	Internal	Alu
STRG.10827.1	chr10	72125208	72134463	genic	n	ENSG00000138303.18	Terminal	Alu
STRG.10828.1	chr10	72136026	72149457	intronic	i	ENSG00000138303.18	Terminal	Alu
STRG.10829.1	chr10	72167945	72172630	intronic	i	ENSG00000138303.18	Terminal	Alu
STRG.1083.1	chr1	161505394	161526894	span_intergenic_and_genic	k	ENSG00000173110.8	Internal	Alu
STRG.1083.2	chr1	161505430	161526894	span_intergenic_and_genic	k	ENSG00000173110.8	Internal	Alu
STRG.1083.3	chr1	161505430	161526894	span_intergenic_and_genic	k	ENSG00000143226.15	Internal	Alu
STRG.1083.5	chr1	161505430	161526898	span_intergenic_and_genic	k	ENSG00000173110.8	Internal	Alu
STRG.1083.7	chr1	161505457	161526894	span_intergenic_and_genic	k	ENSG00000143226.15	Internal	Alu
STRG.10831.1	chr10	72191329	72216277	genic	n	ENSG00000138303.18	Terminal	Alu
STRG.10832.2	chr10	72218887	72233829	genic	j	ENSG00000166295.9	Internal	Alu
STRG.10832.3	chr10	72218887	72233829	genic	m	ENSG00000166295.9	Internal	Alu
STRG.10833.1	chr10	72256922	72258057	intergenic	u	NA	Terminal	Alu
STRG.10834.1	chr10	72271813	72273704	intergenic	u	NA	Terminal	Alu
STRG.10836.1	chr10	72301600	72304278	intergenic	u	NA	Internal	Alu
STRG.10837.3	chr10	72339956	72350428	genic	n	ENSG00000148719.15	Terminal	Alu
STRG.10838.1	chr10	72392314	72394954	intronic	i	ENSG00000107745.19	Terminal	Alu
STRG.10839.1	chr10	72428318	72464318	intronic	i	ENSG00000107745.19	Terminal	Alu&L1
STRG.10840.1	chr10	72466982	72626128	genic	j	ENSG00000107745.19	Internal	Alu
STRG.10840.2	chr10	72466982	72626128	genic	j	ENSG00000107745.19	Internal	Alu
STRG.10841.1	chr10	72481698	72498371	span_intergenic_and_genic	k	ENSG00000276531.1	Terminal	Alu
STRG.10842.1	chr10	72500307	72507808	genic	m	ENSG00000226163.1	Terminal	Alu&L1
STRG.10844.1	chr10	72692131	72837306	genic	j	ENSG00000156026.14	Internal	Alu
STRG.10845.1	chr10	72695715	72739732	span_intergenic_and_genic	k	ENSG00000280166.1	Terminal	Alu&L1
STRG.10846.1	chr10	72739945	72749825	intronic	i	ENSG00000156026.14	Terminal	Alu
STRG.10847.1	chr10	72749910	72768937	span_intergenic_and_genic	k	ENSG00000279502.1	Terminal	Alu&L1
STRG.10848.1	chr10	72806152	72810138	intronic	i	ENSG00000156026.14	Internal	Alu
STRG.10849.1	chr10	72810462	72818581	intronic	i	ENSG00000156026.14	Terminal	Alu
STRG.10850.1	chr10	72820757	72823812	intronic	i	ENSG00000156026.14	Terminal	Alu
STRG.10851.1	chr10	72837536	72841837	intronic	i	ENSG00000156026.14	Internal	Alu
STRG.10852.1	chr10	72873282	72882302	intronic	i	ENSG00000156026.14	Terminal	Alu
STRG.10854.1	chr10	73030371	73037326	intronic	i	ENSG00000122884.12	Internal	Alu
STRG.10855.1	chr10	73063070	73086686	span_intergenic_and_genic	k	ENSG00000201047.1	Terminal	Alu
STRG.10856.1	chr10	73086989	73095544	intronic	i	ENSG00000122884.12	Internal	Alu
STRG.10857.1	chr10	73098044	73101297	genic	m	ENSG00000272630.1	Terminal	Alu
STRG.10859.1	chr10	73104655	73134340	genic	m	ENSG00000166321.14	Internal	Alu
STRG.1086.3	chr1	161766298	161962101	genic	m	ENSG00000118217.7	Internal	Alu
STRG.1086.4	chr1	161766298	161959422	span_intergenic_and_genic	k	ENSG00000118217.7	Terminal	Alu
STRG.10862.1	chr10	73127070	73129790	intronic	i	ENSG00000166321.14	Terminal	Alu
STRG.10863.1	chr10	73130155	73168008	span_intergenic_and_genic	k	ENSG00000122882.11	Internal	Alu
STRG.10863.2	chr10	73130155	73168008	genic	j	ENSG00000122882.11	Internal	Alu
STRG.10863.3	chr10	73133668	73143339	genic	n	ENSG00000122882.11	Terminal	Alu
STRG.10864.1	chr10	73192166	73204906	genic	n	ENSG00000138286.15	Terminal	Alu
STRG.10865.1	chr10	73218402	73244521	span_intergenic_and_genic	k	ENSG00000138286.15	Internal	Alu
STRG.10866.1	chr10	73218402	73247255	genic	m	ENSG00000213551.7	Internal	Alu
STRG.10866.2	chr10	73241954	73252634	genic	m	ENSG00000213551.7	Internal	Alu
STRG.10866.3	chr10	73241954	73252634	genic	j	ENSG00000213551.7	Internal	Alu
STRG.10866.4	chr10	73241954	73252625	span_intergenic_and_genic	k	ENSG00000213551.7	Internal	Alu
STRG.10867.1	chr10	73246932	73249358	span_intergenic_and_genic	k	ENSG00000236756.4	Internal	Alu
STRG.10869.1	chr10	73346383	73414058	genic	m	ENSG00000138279.16	Terminal	Alu
STRG.10869.2	chr10	73375101	73414058	genic	m	ENSG00000138279.16	Internal	Alu
STRG.10869.3	chr10	73375101	73414058	genic	m	ENSG00000138279.16	Internal	Alu&L1
STRG.10870.1	chr10	73446097	73458328	genic	n	ENSG00000107758.16	Terminal	Alu
STRG.10871.1	chr10	73471614	73474918	intronic	i	ENSG00000107758.16	Internal	Alu
STRG.10874.1	chr10	73502023	73507309	genic	j	ENSG00000221817.10	Internal	Alu
STRG.10876.1	chr10	73581033	73589034	intronic	i	ENSG00000166348.19	Internal	Alu
STRG.10877.1	chr10	73590406	73621619	genic	n	ENSG00000166348.19	Terminal	Alu&L1
STRG.10878.1	chr10	73626091	73631490	span_intergenic_and_genic	k	ENSG00000272791.1	Internal	Alu
STRG.10879.2	chr10	73726041	73730315	genic	n	ENSG00000242338.6	Internal	Alu
STRG.1088.1	chr1	161920557	161922495	intronic	i	ENSG00000118217.7	Terminal	Alu
STRG.10882.1	chr10	73744372	73765450	genic	j	ENSG00000176986.16	Internal	Alu
STRG.10883.1	chr10	73753425	73756861	intronic	i	ENSG00000176986.16	Terminal	Alu
STRG.10884.2	chr10	73772276	73780251	genic	j	ENSG00000196968.11	Internal	Alu
STRG.10884.3	chr10	73772564	73780251	genic	j	ENSG00000196968.11	Internal	Alu
STRG.10885.1	chr10	73786680	73788669	intronic	i	ENSG00000214655.11	Internal	Alu
STRG.10886.1	chr10	73820472	73845975	genic	j	ENSG00000148660.21	Internal	Alu
STRG.10888.1	chr10	74002611	74017964	span_intergenic_and_genic	o	ENSG00000225761.1	Terminal	Alu
STRG.10889.1	chr10	74018225	74025650	intronic	i	ENSG00000035403.18	Internal	Alu&L1
STRG.1089.1	chr1	178131493	178136817	intronic	i	ENSG00000075391.17	Terminal	Alu
STRG.10890.1	chr10	74027395	74121355	genic	n	ENSG00000035403.18	Terminal	Alu
STRG.10891.1	chr10	74084120	74087587	intronic	i	ENSG00000035403.18	Terminal	Alu
STRG.10892.1	chr10	74120255	74139932	span_intergenic_and_genic	k	ENSG00000185009.13	Terminal	Alu
STRG.10893.1	chr10	74176500	74546942	span_intergenic_and_genic	k	ENSG00000226253.1	Internal	Alu
STRG.10894.1	chr10	74177923	74182770	intronic	i	ENSG00000156110.15	Internal	Alu
STRG.10895.1	chr10	74183379	74196067	intronic	i	ENSG00000156110.15	Terminal	Alu&L1
STRG.10896.1	chr10	74196282	74199948	intronic	i	ENSG00000156110.15	Terminal	Alu&L1
STRG.10897.1	chr10	74294938	74299516	intronic	i	ENSG00000156110.15	Terminal	Alu
STRG.10898.1	chr10	74404170	74417763	intronic	i	ENSG00000156110.15	Terminal	Alu&L1
STRG.109.1	chr1	14411208	14411971	intronic	i	ENSG00000189337.17	Internal	Alu
STRG.10900.1	chr10	74451068	74459904	intronic	i	ENSG00000156110.15	Internal	Alu&L1
STRG.10901.1	chr10	74470025	74475801	intronic	i	ENSG00000156110.15	Terminal	Alu
STRG.10902.1	chr10	74547472	74560742	span_intergenic_and_genic	k	ENSG00000206756.1	Internal	Alu
STRG.10903.1	chr10	74627520	74634475	intronic	i	ENSG00000156110.15	Terminal	Alu
STRG.10904.1	chr10	74634683	74637332	intronic	i	ENSG00000156110.15	Terminal	Alu
STRG.10905.1	chr10	74642477	74664576	span_intergenic_and_genic	k	ENSG00000214626.2	Terminal	Alu
STRG.10906.1	chr10	74664599	74665851	intronic	i	ENSG00000156110.15	Terminal	Alu
STRG.10907.1	chr10	74690240	74708170	intronic	i	ENSG00000156110.15	Terminal	Alu
STRG.10908.1	chr10	74871186	74876662	intronic	i	ENSG00000156650.14	Terminal	Alu
STRG.1091.1	chr1	177013937	177032579	genic	j	ENSG00000152092.16	Without	None
STRG.10910.1	chr10	75102672	75109212	genic	n	ENSG00000079393.20	Terminal	Alu
STRG.10911.2	chr10	75111635	75182234	genic	j	ENSG00000156671.15	Terminal	Alu
STRG.10912.1	chr10	75146274	75148153	intronic	i	ENSG00000156671.15	Terminal	Alu
STRG.10913.1	chr10	75194007	75203631	intergenic	u	NA	Terminal	Alu
STRG.10914.2	chr10	75210804	75218104	genic	m	ENSG00000165637.13	Internal	Alu
STRG.10914.3	chr10	75210856	75231275	genic	m	ENSG00000165637.13	Internal	Alu
STRG.10914.4	chr10	75210856	75231275	span_intergenic_and_genic	k	ENSG00000165637.13	Internal	Alu
STRG.10915.1	chr10	75232741	75235957	genic	n	ENSG00000165644.11	Terminal	Alu
STRG.10916.1	chr11	105172181	105180814	intronic	i	ENSG00000255501.3	Terminal	Alu
STRG.10917.1	chr11	105370551	105374246	intronic	i	ENSG00000255501.3	Terminal	Alu
STRG.10918.1	chr11	105380526	105385798	intronic	i	ENSG00000255501.3	Internal	Alu
STRG.10919.1	chr11	105449823	105516612	genic	j	ENSG00000255501.3	Terminal	Alu
STRG.10919.2	chr11	105494410	105516612	genic	j	ENSG00000255501.3	Terminal	Alu
STRG.10920.1	chr11	105483558	105487398	intronic	i	ENSG00000255501.3	Terminal	Alu&L1
STRG.10921.1	chr11	107443228	107448097	intronic	i	ENSG00000152404.15	Terminal	Alu
STRG.10922.1	chr11	107519392	107565733	genic	n	ENSG00000137760.15	Terminal	Alu
STRG.10923.1	chr11	95790498	95812931	genic	m	ENSG00000166037.11	Internal	Alu&L1
STRG.10923.2	chr11	95790498	95832693	genic	m	ENSG00000166037.11	Internal	Alu&L1
STRG.10923.3	chr11	95790531	95818032	span_intergenic_and_genic	k	ENSG00000166037.11	Without	None
STRG.10924.1	chr11	96006553	96008042	intronic	i	ENSG00000184384.14	Terminal	Alu&L1
STRG.10925.1	chr11	96039747	96043009	intronic	i	ENSG00000184384.14	Terminal	Alu
STRG.10926.1	chr11	96117593	96128316	intronic	i	ENSG00000184384.14	Terminal	Alu
STRG.10927.1	chr11	96184934	96202714	intronic	i	ENSG00000184384.14	Terminal	Alu
STRG.10928.1	chr11	96202912	96211468	intronic	i	ENSG00000184384.14	Terminal	Alu&L1
STRG.10929.1	chr11	96218630	96219896	intronic	i	ENSG00000184384.14	Terminal	Alu
STRG.1093.1	chr1	176018920	176053018	genic	j	ENSG00000143207.21	Terminal	Alu
STRG.10930.1	chr11	96221688	96240303	intronic	i	ENSG00000184384.14	Terminal	Alu&L1
STRG.10931.1	chr11	96240604	96291416	intronic	i	ENSG00000184384.14	Terminal	Alu&L1
STRG.10932.1	chr11	96296047	96297607	intronic	i	ENSG00000184384.14	Internal	Alu
STRG.10933.1	chr11	96309697	96311992	intronic	i	ENSG00000184384.14	Terminal	Alu
STRG.10934.1	chr11	96328145	96331834	intronic	i	ENSG00000184384.14	Terminal	Alu
STRG.10938.1	chr11	108843503	108851285	intronic	i	ENSG00000178105.11	Terminal	Alu
STRG.10939.1	chr11	108883558	108890582	intronic	i	ENSG00000178105.11	Internal	Alu
STRG.1094.1	chr1	176053334	176076028	intronic	i	ENSG00000143207.21	Internal	Alu
STRG.10940.1	chr11	113316294	113369379	span_intergenic_and_genic	k	ENSG00000270179.1	Terminal	Alu
STRG.10941.1	chr11	110098351	110103873	intronic	i	ENSG00000137710.17	Terminal	Alu
STRG.10942.1	chr11	110111693	110112452	intronic	i	ENSG00000137710.17	Terminal	Alu
STRG.10943.1	chr11	110153270	110155749	intronic	i	ENSG00000137710.17	Terminal	Alu
STRG.10944.1	chr11	110229441	110296614	span_intergenic_and_genic	k	ENSG00000137710.17	Internal	Alu
STRG.10945.1	chr11	110258209	110263331	intronic	i	ENSG00000137710.17	Internal	Alu
STRG.10946.1	chr11	110264875	110268945	intronic	i	ENSG00000137710.17	Internal	Alu
STRG.10949.2	chr11	114439467	114450279	genic	n	ENSG00000255663.1	Internal	Alu
STRG.10950.1	chr11	113763183	113766727	intronic	i	ENSG00000086827.9	Terminal	Alu&L1
STRG.10951.1	chr11	113770377	113773735	genic	m	ENSG00000256603.1	Terminal	Alu
STRG.10952.1	chr11	113854919	113861141	span_intergenic_and_genic	k	ENSG00000201687.1	Internal	Alu
STRG.10953.1	chr11	113870272	113874450	intronic	i	ENSG00000048028.11	Terminal	Alu
STRG.10954.1	chr11	117974029	117986309	intergenic	u	NA	Internal	Alu
STRG.10955.1	chr11	117992010	118001531	span_intergenic_and_genic	k	ENSG00000110324.11	Terminal	Alu
STRG.10957.1	chr11	107790095	107858808	genic	j	ENSG00000110660.15	Internal	Alu
STRG.10957.4	chr11	107790991	107858808	genic	m	ENSG00000110660.15	Internal	Alu
STRG.10958.1	chr11	107792801	107803000	intronic	i	ENSG00000110660.15	Internal	Alu
STRG.1096.1	chr1	176160258	176174008	genic	n	ENSG00000143207.21	Terminal	Alu&L1
STRG.10961.1	chr11	108008956	108109828	span_intergenic_and_genic	k	ENSG00000166266.14	Internal	Alu&L1
STRG.10961.2	chr11	108008956	108109828	genic	j	ENSG00000166266.14	Internal	Alu&L1
STRG.10961.3	chr11	108087721	108109828	genic	n	ENSG00000166266.14	Terminal	Alu&L1
STRG.10962.1	chr11	108027538	108032240	intronic	i	ENSG00000166266.14	Terminal	Alu&L1
STRG.10963.1	chr11	108033912	108046269	intronic	i	ENSG00000166266.14	Internal	Alu
STRG.10964.1	chr11	108046494	108049889	intronic	i	ENSG00000166266.14	Internal	Alu
STRG.10965.1	chr11	108121546	108143946	genic	m	ENSG00000075239.14	Internal	Alu
STRG.10966.1	chr11	108157215	108222638	span_intergenic_and_genic	k	ENSG00000149308.17	Internal	Alu
STRG.10966.2	chr11	108166148	108222638	genic	m	ENSG00000149308.17	Terminal	Alu
STRG.10967.1	chr11	108162181	108164940	intronic	i	ENSG00000149308.17	Terminal	Alu
STRG.10968.1	chr11	108165286	108165901	intronic	i	ENSG00000149308.17	Terminal	Alu
STRG.1097.1	chr1	176176008	176184632	intronic	i	ENSG00000143207.21	Internal	Alu
STRG.10970.1	chr11	108223067	108236534	genic	m	ENSG00000149311.19	Terminal	Alu&L1
STRG.10971.1	chr11	108259214	108266392	intronic	i	ENSG00000149311.19	Terminal	Alu
STRG.10972.1	chr11	108284474	108287177	intronic	i	ENSG00000149311.19	Internal	Alu
STRG.10973.1	chr11	108295334	108365738	span_intergenic_and_genic	k	ENSG00000149311.19	Terminal	Alu
STRG.10973.2	chr11	108295334	108369099	genic	j	ENSG00000149311.19	Internal	Alu
STRG.10975.1	chr11	108505434	108523884	genic	n	ENSG00000110723.12	Terminal	Alu
STRG.10976.1	chr11	108531354	108534084	intronic	i	ENSG00000110723.12	Terminal	Alu
STRG.10977.1	chr11	108587108	108593768	genic	j	ENSG00000110723.12	Internal	Alu&L1
STRG.10978.1	chr11	111602305	111630856	genic	j	ENSG00000170145.5	Internal	Alu
STRG.10979.1	chr11	111636789	111652104	intronic	i	ENSG00000170145.5	Internal	Alu&L1
STRG.1098.1	chr1	166989156	166999977	genic	j	ENSG00000143194.13	Internal	Alu
STRG.10980.1	chr11	111658547	111667101	intronic	i	ENSG00000170145.5	Terminal	Alu
STRG.10981.1	chr11	111667220	111674090	span_intergenic_and_genic	k	ENSG00000235286.1	Terminal	Alu
STRG.10982.1	chr11	111677693	111683055	intronic	i	ENSG00000170145.5	Terminal	Alu
STRG.10985.1	chr11	111755963	111766389	genic	n	ENSG00000137713.16	Terminal	Alu
STRG.10986.1	chr11	111782195	111871581	span_intergenic_and_genic	k	ENSG00000086848.15	Internal	Alu
STRG.10986.2	chr11	111782195	111871581	span_intergenic_and_genic	k	ENSG00000086848.15	Internal	Alu
STRG.10988.1	chr11	111877492	111877789	intronic	i	ENSG00000258529.5	Terminal	Alu
STRG.1099.2	chr1	167381876	167399930	span_intergenic_and_genic	k	ENSG00000143190.23	Terminal	Alu
STRG.10991.1	chr11	111950720	111960182	intronic	i	ENSG00000150764.14	Terminal	Alu
STRG.10992.1	chr11	111996607	111999628	intronic	i	ENSG00000150764.14	Terminal	Alu
STRG.10993.1	chr11	111999823	112004025	intronic	i	ENSG00000150764.14	Terminal	Alu
STRG.10995.1	chr11	112055241	112064240	genic	j	ENSG00000150768.17	Terminal	Alu
STRG.10997.1	chr11	112093028	112101227	genic	n	ENSG00000204370.13	Terminal	Alu
STRG.10999.1	chr11	112226367	112233909	span_intergenic_and_genic	k	ENSG00000150787.8	Internal	Alu
STRG.110.1	chr1	14413320	14418032	intronic	i	ENSG00000189337.17	Terminal	Alu
STRG.11000.1	chr11	112250225	112251684	intronic	i	ENSG00000150787.8	Terminal	Alu
STRG.11004.1	chr11	120367630	120373784	intronic	i	ENSG00000196914.9	Terminal	Alu&L1
STRG.11005.1	chr11	120393858	120399347	intronic	i	ENSG00000196914.9	Terminal	Alu
STRG.11007.1	chr11	123062643	123067150	genic	j	ENSG00000288061.1	Terminal	Alu
STRG.11009.1	chr11	124771134	124772489	intronic	i	ENSG00000120458.13	Terminal	Alu
STRG.1101.1	chr1	167257775	167287903	genic	n	ENSG00000143190.23	Terminal	Alu&L1
STRG.11011.1	chr11	125000127	125043434	genic	n	ENSG00000149548.15	Terminal	Alu
STRG.11012.1	chr11	124170641	124289179	span_intergenic_and_genic	y	ENSG00000197849.6	Without	None
STRG.11012.2	chr11	124170641	124231921	span_intergenic_and_genic	y	ENSG00000255425.6	Terminal	Alu
STRG.11013.1	chr11	124231977	124233796	intergenic	u	NA	Terminal	Alu
STRG.11015.1	chr11	124377647	124385206	span_intergenic_and_genic	k	ENSG00000284680.2	Internal	Alu
STRG.11016.1	chr11	124570098	124580586	span_intergenic_and_genic	k	ENSG00000196119.8	Terminal	Alu
STRG.1102.1	chr1	167288514	167300726	intronic	i	ENSG00000143190.23	Terminal	Alu&L1
STRG.11020.1	chr11	116748173	116772987	genic	j	ENSG00000137656.12	Internal	Alu
STRG.11023.1	chr11	116935932	116945220	intronic	i	ENSG00000160584.16	Terminal	Alu
STRG.11024.1	chr11	116945411	116946897	intronic	i	ENSG00000160584.16	Terminal	Alu
STRG.11025.1	chr11	116970030	116975263	intronic	i	ENSG00000160584.16	Internal	Alu
STRG.11026.1	chr11	116978019	116987336	intronic	i	ENSG00000160584.16	Terminal	Alu
STRG.11027.1	chr11	117025664	117038623	span_intergenic_and_genic	k	ENSG00000234268.1	Terminal	Alu
STRG.11028.1	chr11	117041946	117056222	intronic	i	ENSG00000160584.16	Terminal	Alu&L1
STRG.11029.1	chr11	117057452	117097782	intronic	i	ENSG00000160584.16	Internal	Alu
STRG.11030.1	chr11	117057452	117095215	intronic	i	ENSG00000160584.16	Internal	Alu
STRG.11031.3	chr11	117144287	117170647	genic	m	ENSG00000168092.14	Internal	Alu
STRG.11031.4	chr11	117144287	117170647	genic	m	ENSG00000168092.14	Internal	Alu
STRG.11031.5	chr11	117144287	117170647	genic	n	ENSG00000168092.14	Internal	Alu
STRG.11031.6	chr11	117159387	117170647	genic	n	ENSG00000168092.14	Internal	Alu
STRG.11032.1	chr11	117191246	117194151	genic	m	ENSG00000149577.16	Terminal	Alu
STRG.11033.1	chr11	117232615	117293571	span_intergenic_and_genic	k	ENSG00000278768.2	Internal	Alu
STRG.11034.1	chr11	117244586	117246808	intronic	i	ENSG00000167257.11	Internal	Alu
STRG.11035.1	chr11	117246949	117263798	intronic	i	ENSG00000167257.11	Internal	Alu
STRG.11036.1	chr11	117264079	117265178	intronic	i	ENSG00000167257.11	Terminal	Alu
STRG.11037.1	chr11	117265414	117277991	intronic	i	ENSG00000167257.11	Terminal	Alu&L1
STRG.11038.1	chr11	117389036	117413263	span_intergenic_and_genic	k	ENSG00000110274.16	Terminal	Alu
STRG.11039.1	chr11	129864470	129895567	genic	n	ENSG00000170322.14	Internal	Alu
STRG.11040.1	chr11	45847475	45883244	span_intergenic_and_genic	k	ENSG00000121671.12	Internal	Alu
STRG.11041.1	chr11	45862149	45867427	intronic	i	ENSG00000121671.12	Internal	Alu
STRG.11042.1	chr11	45922632	45929096	genic	m	ENSG00000165905.18	Internal	Alu
STRG.11043.1	chr11	46116718	46118435	genic	m	ENSG00000254653.1	Terminal	Alu
STRG.11044.1	chr11	46232956	46233276	intergenic	u	NA	Terminal	Alu
STRG.11045.1	chr11	46350856	46369175	genic	n	ENSG00000149091.15	Terminal	Alu
STRG.11046.1	chr11	46398512	46406382	intronic	i	ENSG00000110497.14	Terminal	Alu
STRG.11047.1	chr11	46410369	46417912	intronic	i	ENSG00000110497.14	Internal	Alu
STRG.11048.1	chr11	46569945	46585430	genic	n	ENSG00000285658.1	Terminal	Alu&L1
STRG.1105.1	chr1	167343656	167350702	intronic	i	ENSG00000143190.23	Internal	Alu&L1
STRG.11050.1	chr11	46596642	46599671	intergenic	u	NA	Terminal	Alu
STRG.11052.1	chr11	46617553	46670838	span_intergenic_and_genic	k	ENSG00000175224.16	Terminal	Alu
STRG.11053.1	chr11	46623049	46630207	genic	n	ENSG00000175224.16	Terminal	Alu
STRG.11054.2	chr11	46677080	46700603	genic	j	ENSG00000175220.12	Internal	Alu
STRG.11054.3	chr11	46677080	46700603	span_intergenic_and_genic	k	ENSG00000175220.12	Internal	Alu
STRG.11055.1	chr11	46744017	46749208	genic	j	ENSG00000175216.15	Terminal	Alu
STRG.11056.1	chr11	46788774	46792524	genic	n	ENSG00000175216.15	Terminal	Alu
STRG.11057.1	chr11	46843029	46844924	intronic	i	ENSG00000175216.15	Terminal	Alu
STRG.1106.1	chr1	167351100	167351569	intronic	i	ENSG00000143190.23	Terminal	Alu
STRG.11060.1	chr11	47064759	47087242	intronic	i	ENSG00000149179.14	Internal	Alu&L1
STRG.11061.1	chr11	47088547	47090792	intronic	i	ENSG00000149179.14	Terminal	Alu
STRG.11062.1	chr11	47163912	47169563	genic	n	ENSG00000149182.15	Terminal	Alu
STRG.11062.2	chr11	47164299	47176868	span_intergenic_and_genic	k	ENSG00000149182.15	Internal	Alu
STRG.11062.3	chr11	47164299	47176868	span_intergenic_and_genic	k	ENSG00000149182.15	Internal	Alu
STRG.11062.4	chr11	47164299	47176868	span_intergenic_and_genic	k	ENSG00000149182.15	Internal	Alu
STRG.11062.6	chr11	47174407	47176879	genic	j	ENSG00000149182.15	Terminal	Alu
STRG.11065.1	chr11	47282970	47284177	intronic	i	ENSG00000110514.19	Internal	Alu
STRG.11066.1	chr11	47354860	47378541	genic	n	ENSG00000066336.12	Internal	Alu
STRG.11067.1	chr11	47470278	47557533	span_intergenic_and_genic	k	ENSG00000149187.18	Internal	Alu
STRG.11067.2	chr11	47511113	47557533	genic	n	ENSG00000270072.1	Terminal	Alu
STRG.11067.3	chr11	47511113	47557533	genic	n	ENSG00000270072.1	Terminal	Alu
STRG.11068.1	chr11	47500933	47506857	intronic	i	ENSG00000149187.18	Internal	Alu
STRG.11069.1	chr11	47508846	47510023	intronic	i	ENSG00000149187.18	Terminal	Alu
STRG.11070.1	chr11	47529303	47533831	intronic	i	ENSG00000149187.18	Terminal	Alu
STRG.11070.2	chr11	47533376	47535430	intronic	i	ENSG00000149187.18	Terminal	Alu
STRG.11071.1	chr11	47543158	47551765	intronic	i	ENSG00000149187.18	Terminal	Alu
STRG.11072.1	chr11	47568409	47571818	genic	n	ENSG00000110536.14	Internal	Alu
STRG.11073.1	chr11	47579072	47584561	span_intergenic_and_genic	k	ENSG00000213619.11	Internal	Alu
STRG.11074.1	chr11	47616676	47642564	genic	m	ENSG00000109919.10	Terminal	Alu
STRG.11074.2	chr11	47619688	47642564	genic	n	ENSG00000109919.10	Terminal	Alu&L1
STRG.11075.1	chr11	47631712	47634671	intronic	i	ENSG00000109919.10	Internal	Alu
STRG.11076.1	chr11	47635572	47638698	intronic	i	ENSG00000109919.10	Internal	Alu
STRG.11077.1	chr11	47716517	47728139	span_intergenic_and_genic	k	ENSG00000109920.13	Terminal	Alu
STRG.11078.1	chr11	47728140	47729967	intronic	i	ENSG00000109920.13	Terminal	Alu
STRG.11079.1	chr11	47732671	47734024	intronic	i	ENSG00000109920.13	Internal	Alu
STRG.1108.1	chr1	167527157	167553762	genic	j	ENSG00000143162.9	Internal	Alu
STRG.1108.2	chr1	167541013	167553762	genic	m	ENSG00000143162.9	Internal	Alu
STRG.1108.3	chr1	167541013	167553762	genic	m	ENSG00000143162.9	Internal	Alu
STRG.11080.1	chr11	47734495	47736267	intronic	i	ENSG00000109920.13	Terminal	Alu
STRG.11081.1	chr11	47736313	47796173	span_intergenic_and_genic	o	ENSG00000109920.13	Terminal	Alu
STRG.11082.1	chr11	47746395	47750681	intronic	i	ENSG00000109920.13	Terminal	Alu
STRG.11083.1	chr11	47752720	47767286	span_intergenic_and_genic	k	ENSG00000109920.13	Terminal	Alu
STRG.11084.1	chr11	47756860	47757475	intronic	i	ENSG00000109920.13	Terminal	Alu&L1
STRG.11087.1	chr11	47983183	48007326	intronic	i	ENSG00000149177.13	Terminal	Alu
STRG.11088.1	chr11	48027536	48039356	intronic	i	ENSG00000149177.13	Terminal	Alu
STRG.11089.1	chr11	48046913	48051286	intronic	i	ENSG00000149177.13	Terminal	Alu
STRG.1109.1	chr1	167611437	167616402	intergenic	u	NA	Terminal	Alu
STRG.11090.1	chr11	48059387	48069703	intronic	i	ENSG00000149177.13	Terminal	Alu
STRG.11091.1	chr11	48069728	48079168	intronic	i	ENSG00000149177.13	Terminal	Alu
STRG.11092.1	chr11	48157253	48168582	genic	j	ENSG00000149177.13	Terminal	Alu
STRG.11095.1	chr11	65991922	66002156	span_intergenic_and_genic	k	ENSG00000175376.9	Internal	Alu
STRG.11096.1	chr11	66052354	66056837	genic	n	ENSG00000087365.16	Internal	Alu&L1
STRG.11096.2	chr11	66052354	66068909	span_intergenic_and_genic	k	ENSG00000087365.16	Internal	Alu
STRG.11096.3	chr11	66064641	66068909	genic	j	ENSG00000087365.16	Internal	Alu
STRG.11098.1	chr11	66075062	66129443	genic	n	ENSG00000175115.13	Terminal	Alu&L1
STRG.11099.1	chr11	66129518	66134139	intronic	i	ENSG00000175115.13	Terminal	Alu
STRG.111.1	chr1	14766940	14777727	genic	j	ENSG00000287756.1	Internal	Alu
STRG.111.2	chr1	14766940	14777727	genic	j	ENSG00000287756.1	Internal	Alu
STRG.111.3	chr1	14766940	14777727	genic	j	ENSG00000287756.1	Internal	Alu
STRG.111.4	chr1	14766940	14777727	genic	j	ENSG00000287756.1	Internal	Alu
STRG.1110.1	chr1	167626812	167633479	genic	m	ENSG00000241666.2	Internal	Alu
STRG.11100.1	chr11	66134244	66148410	intronic	i	ENSG00000175115.13	Terminal	Alu
STRG.11101.1	chr11	66148432	66159101	intronic	i	ENSG00000175115.13	Terminal	Alu
STRG.11102.1	chr11	66159176	66164477	intronic	i	ENSG00000175115.13	Terminal	Alu
STRG.11103.1	chr11	66221644	66227503	intronic	i	ENSG00000175115.13	Terminal	Alu
STRG.11104.1	chr11	66227585	66230379	intronic	i	ENSG00000175115.13	Internal	Alu
STRG.11106.1	chr11	66257757	66267859	genic	m	ENSG00000174996.12	Internal	Alu
STRG.11108.1	chr11	66284579	66289135	span_intergenic_and_genic	k	ENSG00000174851.16	Internal	Alu
STRG.11109.1	chr11	66510635	66521612	span_intergenic_and_genic	k	ENSG00000174483.20	Without	None
STRG.11109.3	chr11	66516123	66521612	genic	j	ENSG00000174483.20	Terminal	Alu
STRG.1111.1	chr1	167627637	167670373	genic	j	ENSG00000198771.11	Terminal	Alu
STRG.11110.2	chr11	66535626	66546036	genic	m	ENSG00000174165.8	Internal	Alu
STRG.11112.1	chr11	66609638	66641192	genic	m	ENSG00000239306.5	Terminal	Alu
STRG.11112.2	chr11	66634084	66641192	genic	n	ENSG00000173933.21	Terminal	Alu
STRG.11112.3	chr11	66634084	66646467	genic	j	ENSG00000173933.21	Terminal	Alu
STRG.11115.1	chr11	66742088	66757060	genic	n	ENSG00000173715.18	Internal	Alu
STRG.11115.2	chr11	66744736	66843322	genic	n	ENSG00000173715.18	Internal	Alu
STRG.11115.3	chr11	66787462	66843322	genic	n	ENSG00000173715.18	Terminal	Alu
STRG.11115.4	chr11	66795568	66843322	span_intergenic_and_genic	k	ENSG00000173715.18	Terminal	Alu
STRG.11115.5	chr11	66795568	66843322	genic	n	ENSG00000173715.18	Terminal	Alu
STRG.11115.6	chr11	66795568	66843322	genic	n	ENSG00000173715.18	Terminal	Alu
STRG.11115.7	chr11	66824766	66843322	genic	n	ENSG00000173715.18	Terminal	Alu&L1
STRG.11115.8	chr11	66824766	66843322	genic	n	ENSG00000173715.18	Terminal	Alu&L1
STRG.11117.1	chr11	66777646	66784281	intronic	i	ENSG00000173715.18	Terminal	Alu&L1
STRG.11118.1	chr11	66784361	66787195	intronic	i	ENSG00000173715.18	Terminal	Alu
STRG.11119.1	chr11	66899523	66903773	intronic	i	ENSG00000173599.15	Terminal	Alu
STRG.11120.1	chr11	66914238	66923119	span_intergenic_and_genic	k	ENSG00000239099.1	Terminal	Alu
STRG.11121.1	chr11	66923167	66941709	span_intergenic_and_genic	k	ENSG00000266423.1	Terminal	Alu
STRG.11122.1	chr11	66941810	66949421	genic	n	ENSG00000173599.15	Terminal	Alu
STRG.11123.1	chr11	67115020	67115406	intergenic	u	NA	Terminal	Alu
STRG.11127.1	chr11	67200614	67203024	intronic	i	ENSG00000173120.15	Internal	Alu
STRG.11128.1	chr11	67209815	67229759	genic	n	ENSG00000173120.15	Terminal	Alu
STRG.11129.1	chr11	67234865	67243816	genic	n	ENSG00000173120.15	Terminal	Alu
STRG.1113.1	chr1	167739416	167765371	intronic	i	ENSG00000197965.12	Internal	Alu&L1
STRG.11132.1	chr11	67317871	67347634	genic	n	ENSG00000172613.8	Internal	Alu
STRG.11133.1	chr11	67361300	67363330	span_intergenic_and_genic	k	ENSG00000201684.1	Terminal	Alu
STRG.11134.1	chr11	67392882	67398410	genic	j	ENSG00000172613.8	Internal	Alu
STRG.11136.1	chr11	67413854	67414728	intronic	i	ENSG00000172531.16	Terminal	Alu
STRG.11137.1	chr11	67465907	67469251	genic	j	ENSG00000172663.9	Terminal	Alu
STRG.11139.1	chr11	67604862	67612535	span_intergenic_and_genic	k	ENSG00000167792.13	Internal	Alu
STRG.11139.2	chr11	67605987	67612535	span_intergenic_and_genic	k	ENSG00000167792.13	Internal	Alu
STRG.11139.3	chr11	67605987	67612535	genic	m	ENSG00000167792.13	Internal	Alu
STRG.11139.4	chr11	67605987	67612535	span_intergenic_and_genic	k	ENSG00000167792.13	Internal	Alu
STRG.1114.1	chr1	167863579	167936040	genic	m	ENSG00000143158.11	Internal	Alu&L1
STRG.1114.2	chr1	167863579	167936040	genic	m	ENSG00000143158.11	Internal	Alu&L1
STRG.11140.1	chr11	125487736	125488434	intronic	i	ENSG00000149557.14	Terminal	Alu
STRG.11142.2	chr11	125592852	125621063	span_intergenic_and_genic	k	ENSG00000134910.14	Internal	Alu
STRG.11142.3	chr11	125592852	125623091	span_intergenic_and_genic	k	ENSG00000134910.14	Terminal	Alu
STRG.11142.4	chr11	125592852	125621063	span_intergenic_and_genic	k	ENSG00000134910.14	Internal	Alu
STRG.11142.5	chr11	125592852	125623091	span_intergenic_and_genic	k	ENSG00000134910.14	Terminal	Alu
STRG.11142.6	chr11	125592852	125623091	genic	m	ENSG00000134910.14	Terminal	Alu
STRG.11142.7	chr11	125592852	125609898	genic	n	ENSG00000134910.14	Internal	Alu
STRG.11143.1	chr11	125625974	125676255	span_intergenic_and_genic	k	ENSG00000149554.13	Internal	Alu
STRG.11143.2	chr11	125625974	125676255	span_intergenic_and_genic	k	ENSG00000149554.13	Internal	Alu
STRG.11143.4	chr11	125625974	125676255	genic	j	ENSG00000149554.13	Internal	Alu
STRG.11143.5	chr11	125625974	125676255	span_intergenic_and_genic	k	ENSG00000149554.13	Internal	Alu
STRG.11143.6	chr11	125625974	125676255	span_intergenic_and_genic	k	ENSG00000149554.13	Internal	Alu&L1
STRG.11143.8	chr11	125626002	125676255	genic	j	ENSG00000149554.13	Internal	Alu
STRG.11145.1	chr11	130904695	130916490	genic	m	ENSG00000120451.11	Internal	Alu
STRG.11146.1	chr11	134331985	134376309	span_intergenic_and_genic	k	ENSG00000149328.15	Internal	Alu
STRG.11147.1	chr11	134563342	134573036	genic	j	ENSG00000254573.1	Internal	Alu
STRG.11148.1	chr12	38582	44849	intergenic	u	NA	Internal	Alu
STRG.11149.1	chr11	134153878	134163906	genic	n	ENSG00000151503.13	Internal	Alu
STRG.1115.1	chr1	167925443	168075843	genic	n	ENSG00000143164.15	Internal	Alu
STRG.1115.2	chr1	168040720	168075843	genic	m	ENSG00000143164.15	Internal	Alu
STRG.11151.1	chr11	134258116	134266238	genic	m	ENSG00000151498.12	Terminal	Alu
STRG.11152.1	chr11	129981186	129985808	intronic	i	ENSG00000170325.16	Terminal	Alu
STRG.11154.1	chr11	130092365	130110097	genic	n	ENSG00000084234.18	Terminal	Alu&L1
STRG.11156.1	chr11	130281605	130294567	genic	m	ENSG00000255358.1	Internal	Alu
STRG.11157.1	chr11	130296761	130309767	span_intergenic_and_genic	o	ENSG00000255220.1	Terminal	Alu&L1
STRG.1116.1	chr1	167977045	167981049	intronic	i	ENSG00000143164.15	Terminal	Alu
STRG.11160.1	chr12	4320157	4350527	genic	j	ENSG00000078237.7	Terminal	Alu
STRG.11161.1	chr12	3811737	3873370	span_intergenic_and_genic	k	ENSG00000111224.14	Without	None
STRG.11162.1	chr12	5122026	5122696	intergenic	u	NA	Without	None
STRG.11163.1	chr12	5206235	5211968	intergenic	u	NA	Terminal	Alu
STRG.11164.1	chr11	125900679	125903208	genic	n	ENSG00000110060.9	Internal	Alu
STRG.11166.1	chr11	126256025	126268895	genic	j	ENSG00000182934.12	Terminal	Alu
STRG.11167.1	chr11	126269073	126278126	span_intergenic_and_genic	k	ENSG00000110074.11	Internal	Alu
STRG.11167.2	chr11	126269154	126278126	genic	m	ENSG00000110074.11	Internal	Alu
STRG.11169.1	chr11	126317223	126322380	intronic	i	ENSG00000110063.10	Terminal	Alu
STRG.1117.1	chr1	167987609	167991203	intronic	i	ENSG00000143164.15	Internal	Alu
STRG.11172.1	chr11	126388661	126389855	intronic	i	ENSG00000110080.20	Internal	Alu
STRG.11175.1	chr12	719246	719997	intergenic	u	NA	Terminal	Alu
STRG.11176.1	chr12	752579	866595	genic	n	ENSG00000060237.19	Terminal	Alu&L1
STRG.11177.1	chr12	775464	788593	span_intergenic_and_genic	k	ENSG00000221439.1	Internal	Alu
STRG.11178.1	chr12	788634	799947	intronic	i	ENSG00000060237.19	Terminal	Alu
STRG.11179.1	chr12	866866	875642	genic	n	ENSG00000060237.19	Terminal	Alu
STRG.1118.1	chr1	168052148	168075836	span_intergenic_and_genic	k	ENSG00000224837.1	Terminal	Alu
STRG.11180.1	chr12	890511	893840	span_intergenic_and_genic	o	ENSG00000060237.19	Internal	Alu&L1
STRG.11181.1	chr12	901075	907719	genic	n	ENSG00000060237.19	Internal	Alu
STRG.11182.1	chr12	911736	949628	span_intergenic_and_genic	k	ENSG00000002016.18	Terminal	Alu
STRG.11183.1	chr12	941909	945735	intronic	i	ENSG00000002016.18	Terminal	Alu
STRG.11184.1	chr12	945772	947509	intronic	i	ENSG00000002016.18	Terminal	Alu
STRG.11185.1	chr12	964613	971938	intronic	i	ENSG00000002016.18	Terminal	Alu
STRG.11186.3	chr12	985074	991122	genic	j	ENSG00000250132.6	Terminal	Alu
STRG.11188.1	chr12	1021435	1025566	intronic	i	ENSG00000082805.20	Terminal	Alu
STRG.11189.1	chr12	1042602	1043315	intronic	i	ENSG00000082805.20	Terminal	Alu
STRG.1119.1	chr1	168178962	168202109	genic	m	ENSG00000143155.13	Internal	Alu
STRG.11190.1	chr12	1060493	1062385	intronic	i	ENSG00000082805.20	Terminal	Alu&L1
STRG.11191.1	chr12	1099851	1104749	intronic	i	ENSG00000082805.20	Terminal	Alu
STRG.11193.1	chr12	1197245	1199525	intronic	i	ENSG00000082805.20	Terminal	Alu
STRG.11194.1	chr12	1199914	1203319	intronic	i	ENSG00000082805.20	Terminal	Alu
STRG.11196.1	chr12	1266366	1275164	intronic	i	ENSG00000082805.20	Internal	Alu
STRG.11197.1	chr12	1293209	1325066	intronic	i	ENSG00000082805.20	Terminal	Alu&L1
STRG.11198.1	chr12	1440190	1443116	intronic	i	ENSG00000082805.20	Terminal	Alu
STRG.11199.1	chr12	1445223	1447557	intronic	i	ENSG00000082805.20	Terminal	Alu
STRG.1120.1	chr1	168207136	168220674	span_intergenic_and_genic	k	ENSG00000237049.1	Internal	Alu
STRG.11200.1	chr12	1460959	1476008	intronic	i	ENSG00000082805.20	Terminal	Alu
STRG.11203.1	chr12	1653125	1656621	intergenic	u	NA	Terminal	Alu
STRG.11204.1	chr12	1692911	1701890	genic	n	ENSG00000271500.1	Terminal	Alu
STRG.11207.1	chr12	1767017	1786247	span_intergenic_and_genic	k	ENSG00000006831.10	Terminal	Alu
STRG.11209.1	chr12	4763951	4766045	genic	j	ENSG00000130035.9	Terminal	Alu
STRG.11210.1	chr11	77586600	77587615	intronic	i	ENSG00000074201.9	Terminal	Alu
STRG.11211.1	chr11	77591392	77637794	genic	m	ENSG00000074201.9	Internal	Alu&L1
STRG.11212.1	chr11	77668237	77671130	intronic	i	ENSG00000048649.13	Terminal	Alu
STRG.11213.1	chr11	77675079	77696614	genic	n	ENSG00000048649.13	Internal	Alu
STRG.11214.1	chr11	77701119	77820711	span_intergenic_and_genic	k	ENSG00000254985.1	Internal	Alu&L1
STRG.11214.3	chr11	77726439	77820711	span_intergenic_and_genic	k	ENSG00000227376.1	Terminal	Alu
STRG.11215.1	chr11	77741298	77744290	intronic	i	ENSG00000048649.13	Terminal	Alu
STRG.11216.1	chr11	77781105	77788177	intronic	i	ENSG00000048649.13	Terminal	Alu
STRG.11217.1	chr11	77793219	77803410	intronic	i	ENSG00000048649.13	Terminal	Alu&L1
STRG.11218.1	chr11	77804584	77814716	span_intergenic_and_genic	k	ENSG00000219529.2	Terminal	Alu
STRG.1122.1	chr1	168225954	168253021	genic	j	ENSG00000213064.10	Internal	Alu&L1
STRG.1122.3	chr1	168226004	168253021	genic	n	ENSG00000213064.10	Internal	Alu&L1
STRG.1122.4	chr1	168226004	168252605	genic	m	ENSG00000213064.10	Internal	Alu&L1
STRG.1122.5	chr1	168226004	168252605	genic	j	ENSG00000213064.10	Internal	Alu&L1
STRG.1122.6	chr1	168226004	168256527	genic	j	ENSG00000213064.10	Internal	Alu&L1
STRG.1122.7	chr1	168226004	168253021	genic	j	ENSG00000213064.10	Internal	Alu&L1
STRG.11221.1	chr11	77878720	77923336	span_intergenic_and_genic	k	ENSG00000149262.17	Terminal	Alu
STRG.11222.1	chr11	77963861	77994665	genic	j	ENSG00000149262.17	Terminal	Alu&L1
STRG.11223.1	chr11	78047371	78049223	intronic	i	ENSG00000259112.2	Terminal	Alu
STRG.11225.2	chr11	78100932	78130367	genic	m	ENSG00000159063.14	Terminal	Alu
STRG.11225.7	chr11	78116465	78128267	genic	m	ENSG00000159063.14	Terminal	Alu
STRG.11225.8	chr11	78130392	78139624	span_intergenic_and_genic	k	ENSG00000252494.1	Internal	Alu
STRG.11229.1	chr11	78257008	78263899	intronic	i	ENSG00000033327.13	Internal	Alu&L1
STRG.11231.1	chr11	78291566	78293998	intronic	i	ENSG00000033327.13	Terminal	L1
STRG.11234.1	chr11	78342712	78356196	intronic	i	ENSG00000033327.13	Terminal	Alu
STRG.11235.1	chr11	78360898	78383759	span_intergenic_and_genic	o	ENSG00000033327.13	Terminal	Alu&L1
STRG.11237.1	chr11	78386073	78416798	genic	m	ENSG00000254649.1	Internal	Alu
STRG.11238.1	chr11	78447474	78574859	genic	j	ENSG00000137513.10	Internal	Alu
STRG.11239.1	chr11	78494477	78527964	intronic	i	ENSG00000137513.10	Internal	Alu
STRG.11240.1	chr11	78533356	78544869	intronic	i	ENSG00000137513.10	Terminal	Alu
STRG.11248.1	chr12	2857680	2862198	genic	n	ENSG00000111206.13	Terminal	Alu&L1
STRG.11250.1	chr12	2893914	2899645	intronic	i	ENSG00000078246.17	Terminal	Alu
STRG.11253.1	chr12	2959312	2979179	genic	j	ENSG00000197905.10	Terminal	Alu
STRG.11254.1	chr12	2987821	2991775	intronic	i	ENSG00000197905.10	Terminal	Alu
STRG.11257.1	chr12	3209715	3210156	intronic	i	ENSG00000011105.14	Terminal	Alu
STRG.11258.1	chr12	8697893	8706406	genic	n	ENSG00000166532.16	Terminal	Alu
STRG.11259.1	chr12	8716433	8722484	intronic	i	ENSG00000166532.16	Internal	Alu
STRG.11260.1	chr12	8756685	8761102	intronic	i	ENSG00000166532.16	Terminal	Alu&L1
STRG.11261.1	chr12	8940361	8949645	span_intergenic_and_genic	k	ENSG00000003056.8	Internal	Alu
STRG.11262.1	chr12	11784981	11793090	intronic	i	ENSG00000139083.11	Internal	Alu
STRG.11265.1	chr12	8111446	8112233	intronic	i	ENSG00000284697.1	Terminal	Alu&L1
STRG.11266.1	chr12	8135150	8138608	genic	j	ENSG00000111729.15	Terminal	Alu
STRG.11266.2	chr12	8135150	8138608	genic	n	ENSG00000111729.15	Terminal	Alu
STRG.11267.1	chr12	8274700	8275496	intronic	i	ENSG00000286895.1	Terminal	Alu
STRG.11269.1	chr12	9283661	9293173	genic	j	ENSG00000111788.10	Internal	Alu
STRG.11270.1	chr12	9438260	9448245	span_intergenic_and_genic	o	ENSG00000214826.5	Internal	Alu
STRG.11271.1	chr12	9448276	9591994	genic	n	ENSG00000284634.1	Internal	Alu
STRG.11272.1	chr12	9616681	9696563	span_intergenic_and_genic	k	ENSG00000257027.1	Terminal	Alu&L1
STRG.11273.1	chr12	15882363	15893315	genic	j	ENSG00000023734.11	Internal	Alu
STRG.11275.1	chr12	16347656	16364410	span_intergenic_and_genic	k	ENSG00000008394.13	Internal	Alu
STRG.11276.1	chr12	15224804	15228534	intronic	i	ENSG00000134533.6	Terminal	Alu&L1
STRG.11278.1	chr12	14365670	14384886	genic	n	ENSG00000171681.12	Internal	Alu
STRG.11278.2	chr12	14365670	14476151	genic	m	ENSG00000171681.12	Terminal	Alu
STRG.1128.1	chr1	182578720	182589253	genic	m	ENSG00000135828.11	Terminal	Alu&L1
STRG.11280.1	chr12	14426525	14433116	intronic	i	ENSG00000171681.12	Terminal	Alu
STRG.11281.1	chr12	23474036	23476124	intergenic	u	NA	Terminal	Alu&L1
STRG.11283.1	chr12	21652499	21657842	genic	n	ENSG00000111716.14	Internal	Alu
STRG.11284.1	chr12	21229821	21234099	intronic	i	ENSG00000134538.3	Internal	Alu&L1
STRG.11285.1	chr12	21415781	21419584	genic	n	ENSG00000084453.16	Without	None
STRG.11286.1	chr12	10363616	10398506	genic	j	ENSG00000245648.2	Internal	Alu
STRG.11289.1	chr12	11039780	11042506	intronic	i	ENSG00000275778.2	Internal	L1
STRG.11290.1	chr12	27332929	27386894	genic	j	ENSG00000029153.14	Terminal	Alu
STRG.11292.1	chr12	27880351	27908407	intergenic	u	NA	Internal	Alu&L1
STRG.11293.1	chr12	28969986	28970341	intergenic	u	NA	Terminal	Alu
STRG.11294.1	chr12	28757054	28765738	intergenic	u	NA	Internal	L1
STRG.11295.1	chr12	19155296	19196822	span_intergenic_and_genic	k	ENSG00000240993.3	Internal	Alu&L1
STRG.11297.1	chr12	19253065	19255947	genic	n	ENSG00000052126.15	Terminal	Alu
STRG.11298.1	chr12	19280126	19283279	intronic	i	ENSG00000052126.15	Terminal	Alu
STRG.11299.1	chr12	19283746	19287472	intronic	i	ENSG00000052126.15	Internal	Alu
STRG.113.1	chr1	14965978	14976847	intronic	i	ENSG00000189337.17	Terminal	Alu
STRG.1130.1	chr1	181008728	181019915	intronic	i	ENSG00000135823.14	Terminal	Alu
STRG.11300.1	chr12	19287557	19311473	span_intergenic_and_genic	k	ENSG00000243854.3	Internal	Alu
STRG.11301.1	chr12	19317355	19376400	genic	m	ENSG00000052126.15	Internal	Alu
STRG.11301.2	chr12	19317355	19345459	genic	m	ENSG00000052126.15	Terminal	Alu
STRG.11301.3	chr12	19317355	19345459	genic	m	ENSG00000052126.15	Terminal	Alu
STRG.11302.1	chr12	19348862	19353427	intronic	i	ENSG00000052126.15	Terminal	Alu
STRG.11303.1	chr12	19443475	19450690	span_intergenic_and_genic	k	ENSG00000200247.1	Terminal	Alu
STRG.11304.1	chr12	19463930	19528221	genic	j	ENSG00000139154.16	Terminal	Alu
STRG.11305.1	chr12	19565797	19568393	intronic	i	ENSG00000139154.16	Terminal	L1
STRG.11306.1	chr12	27710832	27722041	genic	n	ENSG00000061794.13	Internal	Alu
STRG.11310.2	chr12	29341033	29381172	genic	m	ENSG00000087502.18	Internal	Alu
STRG.11312.1	chr12	31073840	31104804	span_intergenic_and_genic	k	ENSG00000013573.17	Internal	Alu
STRG.11313.1	chr12	24852479	24859372	intronic	i	ENSG00000060982.15	Terminal	Alu&L1
STRG.11315.1	chr12	24895281	24901039	intronic	i	ENSG00000060982.15	Terminal	Alu
STRG.11317.1	chr12	24907762	24944801	intronic	i	ENSG00000060982.15	Internal	Alu
STRG.11318.2	chr12	24945431	24949340	span_intergenic_and_genic	k	ENSG00000060982.15	Internal	Alu
STRG.11319.1	chr12	25195240	25205015	genic	m	ENSG00000205707.11	Internal	Alu
STRG.11320.1	chr12	25205269	25224209	genic	n	ENSG00000133703.13	Internal	Alu
STRG.11321.1	chr12	25228177	25230042	intronic	i	ENSG00000133703.13	Terminal	Alu
STRG.11323.1	chr12	26938462	26967399	span_intergenic_and_genic	k	ENSG00000111790.14	Terminal	Alu
STRG.11325.2	chr12	27022558	27038960	span_intergenic_and_genic	k	ENSG00000275764.1	Terminal	Alu
STRG.11326.1	chr12	28157929	28190366	genic	j	ENSG00000247934.4	Internal	Alu
STRG.11327.1	chr12	28218711	28220671	intronic	i	ENSG00000123106.10	Internal	Alu
STRG.11328.1	chr12	28234759	28248663	span_intergenic_and_genic	k	ENSG00000273989.1	Internal	Alu
STRG.11329.1	chr12	28273155	28280068	intronic	i	ENSG00000123106.10	Internal	L1
STRG.1133.1	chr1	182838382	182851780	genic	j	ENSG00000135829.17	Internal	Alu
STRG.1133.2	chr1	182838382	182875199	genic	n	ENSG00000135829.17	Internal	Alu
STRG.1133.3	chr1	182838382	182875199	span_intergenic_and_genic	k	ENSG00000135829.17	Internal	Alu
STRG.1133.4	chr1	182838382	182875199	genic	m	ENSG00000135829.17	Internal	Alu
STRG.11330.1	chr12	28439711	28443646	intronic	i	ENSG00000123106.10	Internal	Alu
STRG.11331.1	chr12	28557699	28565791	span_intergenic_and_genic	k	ENSG00000244712.1	Terminal	Alu
STRG.11333.1	chr12	23540515	23555996	genic	j	ENSG00000134532.19	Internal	Alu
STRG.11335.1	chr12	23687877	23697821	intronic	i	ENSG00000134532.19	Internal	Alu
STRG.11336.1	chr12	23715957	23721509	intronic	i	ENSG00000134532.19	Internal	Alu
STRG.11337.1	chr12	33432311	33439913	span_intergenic_and_genic	k	ENSG00000273853.1	Internal	Alu
STRG.1134.1	chr1	184117849	184122563	genic	j	ENSG00000198860.14	Terminal	Alu&L1
STRG.11340.2	chr11	118344333	118355161	genic	j	ENSG00000160654.11	Internal	Alu
STRG.11341.1	chr11	118401588	118408707	genic	n	ENSG00000285827.1	Internal	Alu
STRG.11343.2	chr11	118439926	118467550	genic	n	ENSG00000118058.23	Internal	Alu
STRG.11344.1	chr11	118475859	118505185	genic	m	ENSG00000118058.23	Internal	Alu
STRG.11344.2	chr11	118484870	118489791	genic	n	ENSG00000118058.23	Internal	Alu
STRG.11346.1	chr11	118513215	118517781	span_intergenic_and_genic	o	ENSG00000118058.23	Internal	Alu
STRG.11347.1	chr11	118539771	118541214	intronic	i	ENSG00000149582.16	Terminal	Alu
STRG.11349.1	chr11	118588615	118589638	intronic	i	ENSG00000095139.14	Terminal	Alu
STRG.11350.2	chr11	118752518	118766849	genic	n	ENSG00000110367.13	Terminal	Alu
STRG.11351.1	chr11	118766873	118791149	span_intergenic_and_genic	k	ENSG00000110367.13	Terminal	Alu&L1
STRG.11354.1	chr11	119006046	119015791	span_intergenic_and_genic	k	ENSG00000186166.9	Terminal	Alu
STRG.11354.2	chr11	119006046	119015791	genic	j	ENSG00000186166.9	Terminal	Alu
STRG.11354.3	chr11	119006046	119015791	genic	n	ENSG00000186166.9	Terminal	Alu
STRG.11354.4	chr11	119006046	119015791	genic	n	ENSG00000186166.9	Terminal	Alu
STRG.11354.5	chr11	119014066	119015791	span_intergenic_and_genic	k	ENSG00000186166.9	Internal	Alu
STRG.11355.1	chr11	119015717	119018343	genic	m	ENSG00000118181.11	Internal	Alu
STRG.11356.1	chr11	119018763	119023671	span_intergenic_and_genic	k	ENSG00000196655.12	Internal	Alu
STRG.11358.1	chr11	119084885	119093547	genic	m	ENSG00000256269.10	Internal	Alu
STRG.11358.2	chr11	119084885	119093547	span_intergenic_and_genic	k	ENSG00000256269.10	Internal	Alu
STRG.11358.3	chr11	119084885	119093547	genic	m	ENSG00000256269.10	Internal	Alu
STRG.11358.4	chr11	119084885	119096234	genic	m	ENSG00000256269.10	Terminal	Alu
STRG.11359.1	chr11	119107341	119117121	genic	m	ENSG00000172375.14	Internal	Alu
STRG.1136.1	chr1	182239579	182248381	genic	n	ENSG00000228918.4	Internal	Alu
STRG.11360.1	chr11	119121565	119136059	span_intergenic_and_genic	k	ENSG00000172273.13	Internal	Alu
STRG.11360.2	chr11	119123733	119136059	span_intergenic_and_genic	k	ENSG00000172273.13	Terminal	Alu
STRG.11362.1	chr11	119208393	119210214	intronic	i	ENSG00000110395.7	Terminal	Alu
STRG.11363.1	chr11	119238584	119269747	intronic	i	ENSG00000110395.7	Terminal	Alu&L1
STRG.11364.1	chr11	119274954	119275996	intronic	i	ENSG00000110395.7	Internal	Alu
STRG.11365.1	chr11	119278714	119284968	intronic	i	ENSG00000110395.7	Internal	Alu
STRG.11368.1	chr12	38871890	38905637	genic	j	ENSG00000139117.14	Terminal	Alu
STRG.1137.1	chr1	182258457	182267568	intronic	i	ENSG00000228918.4	Terminal	Alu
STRG.11370.1	chr12	32681322	32696840	span_intergenic_and_genic	k	ENSG00000257643.1	Terminal	Alu
STRG.11374.2	chr12	32746544	32755897	genic	n	ENSG00000139131.13	Terminal	Alu
STRG.11376.1	chr12	39417086	39420099	intronic	i	ENSG00000139116.19	Without	None
STRG.11377.1	chr12	39436418	39441684	intronic	i	ENSG00000139116.19	Without	None
STRG.11379.1	chr12	22625150	22690659	span_intergenic_and_genic	k	ENSG00000139163.16	Internal	Alu
STRG.11379.2	chr12	22650246	22660055	genic	n	ENSG00000139163.16	Internal	Alu
STRG.1138.1	chr1	182271731	182279610	intronic	i	ENSG00000228918.4	Internal	Alu
STRG.11380.1	chr12	23075331	23076236	intronic	i	ENSG00000256995.8	Without	None
STRG.11381.1	chr12	23094779	23097701	intronic	i	ENSG00000256995.8	Terminal	Alu
STRG.11382.1	chr12	23119291	23121315	intronic	i	ENSG00000256995.8	Terminal	Alu
STRG.11383.1	chr12	23247132	23249786	intronic	i	ENSG00000115934.11	Terminal	Alu
STRG.11384.1	chr12	23305177	23308397	intergenic	u	NA	Terminal	Alu
STRG.11385.1	chr12	39829408	40106089	span_intergenic_and_genic	k	ENSG00000151229.13	Terminal	Alu
STRG.11385.2	chr12	39829408	39867487	genic	j	ENSG00000151229.13	Terminal	Alu&L1
STRG.11386.1	chr12	39855589	39859789	intronic	i	ENSG00000180116.15	Terminal	Alu
STRG.11387.1	chr12	40563856	40570832	genic	m	ENSG00000205592.15	Internal	Alu&L1
STRG.1139.1	chr1	182319723	182320465	intergenic	u	NA	Terminal	Alu
STRG.11390.1	chr12	6495226	6503483	intronic	i	ENSG00000010292.13	Internal	Alu&L1
STRG.11391.1	chr12	6505668	6509716	intronic	i	ENSG00000010292.13	Terminal	Alu
STRG.11394.1	chr12	6523347	6525582	intronic	i	ENSG00000010292.13	Internal	Alu
STRG.11398.2	chr12	6570145	6579587	genic	m	ENSG00000111642.16	Terminal	Alu
STRG.11398.3	chr12	6570145	6580727	span_intergenic_and_genic	k	ENSG00000111642.16	Terminal	Alu
STRG.11398.5	chr12	6570145	6579277	genic	m	ENSG00000111642.16	Terminal	Alu
STRG.114.1	chr1	14979168	14993090	intronic	i	ENSG00000189337.17	Terminal	Alu
STRG.1140.1	chr1	188322590	188326291	intergenic	u	NA	Internal	Alu
STRG.11400.1	chr12	6596533	6597790	intronic	i	ENSG00000285238.2	Terminal	Alu
STRG.11401.1	chr12	6625015	6629032	intronic	i	ENSG00000184574.10	Terminal	Alu
STRG.11406.2	chr12	6873479	6885786	span_intergenic_and_genic	k	ENSG00000248593.3	Internal	Alu
STRG.11406.5	chr12	6873569	6885786	span_intergenic_and_genic	k	ENSG00000248593.3	Internal	Alu
STRG.11407.1	chr12	6904834	6908670	genic	j	ENSG00000010626.15	Terminal	Alu
STRG.11408.1	chr12	6928011	6936557	genic	m	ENSG00000111676.15	Internal	Alu
STRG.1141.1	chr1	188418753	188423583	intergenic	u	NA	Terminal	Alu
STRG.11410.1	chr12	6965352	6970716	span_intergenic_and_genic	k	ENSG00000238795.1	Internal	Alu
STRG.11412.3	chr12	6980022	7018476	genic	n	ENSG00000111684.11	Internal	Alu
STRG.11412.4	chr12	6980022	7018476	span_intergenic_and_genic	k	ENSG00000111684.11	Internal	Alu
STRG.11414.1	chr12	7147909	7152082	genic	j	ENSG00000139182.15	Terminal	Alu
STRG.11416.1	chr12	43191655	43201091	intergenic	u	NA	Terminal	Alu
STRG.11417.1	chr12	43494757	43499765	intronic	i	ENSG00000173157.17	Terminal	Alu
STRG.11418.1	chr12	12196204	12199719	intronic	i	ENSG00000070018.9	Terminal	Alu
STRG.11419.1	chr12	12213495	12215614	intronic	i	ENSG00000070018.9	Terminal	Alu
STRG.1142.1	chr1	188131319	188134139	intronic	i	ENSG00000285894.2	Terminal	Alu&L1
STRG.11420.1	chr12	12262132	12263005	intronic	i	ENSG00000070018.9	Terminal	Alu
STRG.11424.1	chr12	12369718	12374218	intronic	i	ENSG00000165714.11	Terminal	Alu
STRG.11425.1	chr12	12395435	12400609	intronic	i	ENSG00000165714.11	Terminal	Alu
STRG.11426.1	chr12	12531913	12548389	intronic	i	ENSG00000111266.9	Terminal	Alu&L1
STRG.11427.1	chr12	12641249	12641915	intronic	i	ENSG00000111269.3	Internal	Alu&L1
STRG.11428.1	chr12	12725804	12744380	genic	n	ENSG00000178878.13	Terminal	Alu
STRG.11429.1	chr12	12767418	12770581	intronic	i	ENSG00000178878.13	Terminal	Alu
STRG.1143.1	chr1	188154126	188169807	span_intergenic_and_genic	k	ENSG00000222240.1	Terminal	Alu
STRG.11430.1	chr12	12841897	12843523	intergenic	u	NA	Terminal	Alu
STRG.11431.1	chr12	12929646	12944796	genic	n	ENSG00000111291.8	Terminal	Alu
STRG.11433.1	chr12	43733327	43735061	intronic	i	ENSG00000129317.15	Terminal	Alu
STRG.11434.3	chr12	43758951	43789541	span_intergenic_and_genic	k	ENSG00000198001.14	Internal	Alu
STRG.11434.4	chr12	43758951	43789541	genic	j	ENSG00000198001.14	Internal	Alu
STRG.11435.1	chr12	43801258	43806284	genic	j	ENSG00000151239.14	Internal	Alu
STRG.11436.1	chr12	43835858	43944862	genic	j	ENSG00000139173.10	Terminal	Alu
STRG.11438.1	chr12	42107436	42109543	intronic	i	ENSG00000151233.11	Terminal	Alu
STRG.11439.1	chr12	42138622	42140358	intronic	i	ENSG00000151233.11	Internal	Alu
STRG.1144.1	chr1	188230497	188238465	intergenic	u	NA	Terminal	Alu
STRG.11440.1	chr12	42188652	42223650	genic	n	ENSG00000015153.15	Terminal	Alu
STRG.11441.3	chr12	42360767	42441950	span_intergenic_and_genic	k	ENSG00000134283.18	Terminal	Alu
STRG.11442.1	chr12	42360767	42361703	span_intergenic_and_genic	k	ENSG00000274943.1	Terminal	Alu
STRG.11443.1	chr12	42418205	42428006	intronic	i	ENSG00000134283.18	Terminal	Alu&L1
STRG.11444.1	chr12	42428809	42431376	intronic	i	ENSG00000134283.18	Internal	Alu
STRG.11447.1	chr12	45173190	45176033	span_intergenic_and_genic	k	ENSG00000134297.6	Internal	Alu
STRG.11449.1	chr12	45238882	45258053	span_intergenic_and_genic	k	ENSG00000278351.1	Internal	Alu
STRG.1145.1	chr1	180154792	180198034	genic	m	ENSG00000116260.17	Internal	Alu
STRG.11454.1	chr12	47124511	47134611	intronic	i	ENSG00000179715.13	Terminal	Alu
STRG.11455.1	chr12	47160278	47161959	intronic	i	ENSG00000179715.13	Terminal	L1
STRG.11456.1	chr12	47215805	47227605	genic	n	ENSG00000179715.13	Terminal	Alu
STRG.11456.2	chr12	47215805	47237152	genic	j	ENSG00000179715.13	Terminal	Alu
STRG.11457.1	chr12	48522391	48525304	intronic	i	ENSG00000197376.3	Terminal	Alu
STRG.1146.1	chr1	180284897	180290449	genic	n	ENSG00000230124.8	Terminal	Alu
STRG.11460.1	chr12	31314422	31322009	intronic	i	ENSG00000139146.14	Terminal	Alu
STRG.11462.1	chr12	31550381	31557838	intronic	i	ENSG00000170456.16	Internal	Alu
STRG.11463.1	chr12	31575713	31578148	intronic	i	ENSG00000170456.16	Terminal	Alu
STRG.11464.1	chr12	31579416	31583045	intronic	i	ENSG00000170456.16	Terminal	Alu
STRG.11465.1	chr12	31671945	31729057	span_intergenic_and_genic	k	ENSG00000151743.11	Internal	Alu&L1
STRG.11465.2	chr12	31701863	31729057	genic	n	ENSG00000151743.11	Internal	Alu&L1
STRG.11468.1	chr12	31959192	31993103	genic	m	ENSG00000174718.12	Internal	Alu
STRG.11468.2	chr12	31959192	31993103	genic	m	ENSG00000174718.12	Internal	Alu
STRG.11468.3	chr12	31959192	31993103	span_intergenic_and_genic	k	ENSG00000174718.12	Internal	Alu&L1
STRG.11469.1	chr12	32000161	32000704	span_intergenic_and_genic	o	ENSG00000276136.1	Terminal	Alu
STRG.1147.1	chr1	180339726	180356435	intronic	i	ENSG00000230124.8	Terminal	Alu
STRG.11470.1	chr12	32036088	32036380	intergenic	u	NA	Terminal	Alu
STRG.11471.1	chr12	32109603	32134051	intronic	i	ENSG00000151746.15	Terminal	Alu&L1
STRG.11472.1	chr12	32135387	32149032	intronic	i	ENSG00000151746.15	Terminal	Alu
STRG.11473.1	chr12	32182855	32191456	intronic	i	ENSG00000151746.15	Terminal	Alu&L1
STRG.11474.1	chr12	32225608	32234335	span_intergenic_and_genic	k	ENSG00000258134.1	Terminal	Alu&L1
STRG.11475.1	chr12	32234668	32250700	intronic	i	ENSG00000151746.15	Terminal	Alu
STRG.11476.1	chr12	32342514	32345890	intronic	i	ENSG00000151746.15	Terminal	Alu
STRG.11478.1	chr12	32358493	32361588	intronic	i	ENSG00000151746.15	Terminal	Alu
STRG.11479.1	chr12	32402196	32403858	intronic	i	ENSG00000139132.15	Terminal	Alu
STRG.1148.1	chr1	180440026	180450512	intronic	i	ENSG00000230124.8	Terminal	Alu&L1
STRG.11480.1	chr12	47649715	47653446	intergenic	u	NA	Internal	Alu
STRG.11488.1	chr12	48052972	48054543	intronic	i	ENSG00000079387.14	Terminal	Alu
STRG.1149.1	chr1	180450559	180473201	intronic	i	ENSG00000230124.8	Terminal	Alu&L1
STRG.11490.1	chr12	48119358	48146890	span_intergenic_and_genic	k	ENSG00000152556.17	Internal	Alu
STRG.11493.1	chr12	45729079	45738581	genic	j	ENSG00000189079.17	Terminal	Alu
STRG.11494.1	chr12	45738784	45752302	intronic	i	ENSG00000189079.17	Internal	Alu
STRG.11495.1	chr12	45833464	45876841	span_intergenic_and_genic	k	ENSG00000265093.2	Terminal	Alu
STRG.11497.1	chr12	46190253	46268997	span_intergenic_and_genic	k	ENSG00000111371.16	Internal	Alu
STRG.11497.2	chr12	46190253	46268997	span_intergenic_and_genic	k	ENSG00000111371.16	Internal	Alu
STRG.11499.1	chr12	46415122	46420622	intronic	i	ENSG00000257261.6	Terminal	Alu&L1
STRG.115.1	chr1	15002146	15006809	intronic	i	ENSG00000189337.17	Terminal	Alu
STRG.1150.1	chr1	180489940	180502577	genic	n	ENSG00000230124.8	Terminal	Alu
STRG.11500.1	chr12	46421257	46434483	intronic	i	ENSG00000257261.6	Internal	Alu&L1
STRG.11502.1	chr12	51951690	51990000	span_intergenic_and_genic	k	ENSG00000206992.1	Terminal	Alu
STRG.11503.1	chr12	52069973	52077495	genic	m	ENSG00000123395.14	Internal	Alu
STRG.11507.2	chr12	54230942	54280122	span_intergenic_and_genic	k	ENSG00000283803.1	Internal	Alu
STRG.11507.3	chr12	54230942	54259592	span_intergenic_and_genic	k	ENSG00000094916.16	Internal	Alu
STRG.11507.4	chr12	54230942	54280122	span_intergenic_and_genic	k	ENSG00000283803.1	Internal	Alu
STRG.11507.5	chr12	54230942	54280122	span_intergenic_and_genic	k	ENSG00000283803.1	Internal	Alu
STRG.11507.6	chr12	54230942	54280122	span_intergenic_and_genic	k	ENSG00000283803.1	Internal	Alu
STRG.11507.7	chr12	54230942	54280122	span_intergenic_and_genic	k	ENSG00000283803.1	Internal	Alu
STRG.11509.1	chr12	54286244	54301015	span_intergenic_and_genic	k	ENSG00000123405.14	Internal	Alu
STRG.11509.2	chr12	54292107	54301015	genic	m	ENSG00000123405.14	Internal	Alu
STRG.11509.5	chr12	54292107	54295760	genic	j	ENSG00000123405.14	Internal	Alu
STRG.1151.2	chr1	180632002	180888428	span_intergenic_and_genic	k	ENSG00000143324.14	Internal	Alu&L1
STRG.1151.3	chr1	180632002	180886126	genic	m	ENSG00000143324.14	Internal	Alu&L1
STRG.11511.1	chr12	54307145	54317657	intronic	i	ENSG00000111481.10	Terminal	Alu&L1
STRG.11512.1	chr12	54325133	54339375	span_intergenic_and_genic	k	ENSG00000199122.3	Internal	Alu
STRG.11513.1	chr12	54395264	54419266	span_intergenic_and_genic	k	ENSG00000161638.11	Internal	Alu
STRG.11514.2	chr12	54455957	54473602	genic	m	ENSG00000170627.11	Internal	Alu
STRG.11514.3	chr12	54455957	54473602	span_intergenic_and_genic	k	ENSG00000170627.11	Internal	Alu
STRG.11515.1	chr12	54466817	54469924	span_intergenic_and_genic	o	ENSG00000258086.1	Terminal	Alu
STRG.11517.1	chr12	60540548	60543459	intergenic	u	NA	Terminal	Alu
STRG.11518.1	chr12	60432344	60435870	intergenic	u	NA	Internal	L1
STRG.1152.1	chr1	180658832	180680149	intronic	i	ENSG00000143324.14	Terminal	Alu
STRG.11522.1	chr12	57816701	57821307	span_intergenic_and_genic	o	ENSG00000175215.11	Internal	Alu
STRG.11524.1	chr12	57941567	57957266	genic	m	ENSG00000166896.9	Internal	Alu
STRG.11525.1	chr12	52920321	52922412	intronic	i	ENSG00000170421.12	Terminal	Alu
STRG.11526.1	chr12	52929137	52936783	intronic	i	ENSG00000170421.12	Terminal	Alu
STRG.11527.1	chr12	52936810	52938015	intronic	i	ENSG00000170421.12	Terminal	Alu
STRG.11529.1	chr12	53006456	53042215	genic	n	ENSG00000063046.18	Internal	Alu
STRG.11529.3	chr12	53019194	53042215	span_intergenic_and_genic	k	ENSG00000063046.18	Terminal	Alu
STRG.1153.1	chr1	180699531	180704277	intronic	i	ENSG00000143324.14	Internal	L1
STRG.11530.2	chr12	53007419	53019142	genic	n	ENSG00000257337.7	Terminal	Alu
STRG.11533.1	chr12	53081551	53081908	intergenic	u	NA	Internal	Alu
STRG.11534.1	chr12	53157662	53170890	genic	j	ENSG00000139631.19	Terminal	Alu&L1
STRG.11536.2	chr12	53295556	53299446	genic	m	ENSG00000123349.15	Internal	Alu
STRG.11536.3	chr12	53295556	53299446	genic	m	ENSG00000123349.15	Internal	Alu
STRG.11539.3	chr12	53442505	53446636	genic	j	ENSG00000205352.11	Terminal	Alu
STRG.11539.4	chr12	53443051	53446636	genic	j	ENSG00000205352.11	Terminal	Alu
STRG.1154.1	chr1	180704813	180706890	intronic	i	ENSG00000143324.14	Terminal	Alu
STRG.11540.2	chr12	53465043	53479832	genic	m	ENSG00000197111.16	Internal	Alu
STRG.11540.3	chr12	53465043	53479821	genic	n	ENSG00000197111.16	Internal	Alu
STRG.11542.1	chr12	53542226	53554394	genic	j	ENSG00000170653.19	Terminal	Alu
STRG.11543.1	chr12	53546595	53549847	intronic	i	ENSG00000170653.19	Terminal	Alu
STRG.11544.1	chr12	53554444	53580192	genic	m	ENSG00000275488.1	Terminal	Alu
STRG.11545.1	chr12	53600631	53626577	genic	n	ENSG00000285692.1	Internal	Alu&L1
STRG.11546.3	chr12	53667935	53674021	genic	n	ENSG00000135390.21	Internal	Alu
STRG.11547.1	chr12	53719111	53722961	genic	n	ENSG00000012822.16	Terminal	Alu
STRG.11549.1	chr12	65170389	65182775	span_intergenic_and_genic	k	ENSG00000276853.1	Internal	Alu&L1
STRG.1155.1	chr1	180744647	180761966	span_intergenic_and_genic	k	ENSG00000283575.1	Terminal	Alu&L1
STRG.11551.1	chr12	65652159	65654601	intronic	i	ENSG00000256915.2	Terminal	Alu
STRG.11552.1	chr12	68301921	68313893	genic	j	ENSG00000111554.14	Terminal	Alu
STRG.11554.2	chr12	67269342	67319953	span_intergenic_and_genic	k	ENSG00000111530.13	Internal	Alu
STRG.11557.1	chr12	66338396	66347645	span_intergenic_and_genic	o	ENSG00000155974.13	Terminal	Alu
STRG.11558.1	chr12	57055643	57078791	genic	m	ENSG00000166881.10	Internal	Alu
STRG.11558.2	chr12	57055643	57078791	genic	m	ENSG00000166881.10	Internal	Alu
STRG.11559.1	chr12	57103273	57111359	span_intergenic_and_genic	k	ENSG00000166888.12	Terminal	Alu
STRG.1156.1	chr1	180811489	180824752	intronic	i	ENSG00000143324.14	Internal	Alu
STRG.11560.3	chr12	57321396	57431005	genic	j	ENSG00000179912.20	Terminal	Alu
STRG.11560.4	chr12	57390586	57431005	genic	j	ENSG00000179912.20	Internal	Alu
STRG.11561.1	chr12	57259060	57261778	intronic	i	ENSG00000179912.20	Internal	Alu
STRG.11562.1	chr12	57349969	57382510	intronic	i	ENSG00000179912.20	Terminal	Alu
STRG.11563.1	chr12	57414250	57424424	span_intergenic_and_genic	k	ENSG00000201198.1	Terminal	Alu
STRG.11564.1	chr12	57424500	57430513	intronic	i	ENSG00000179912.20	Internal	Alu
STRG.11567.1	chr12	57530079	57537346	span_intergenic_and_genic	k	ENSG00000175203.17	Terminal	Alu
STRG.11568.1	chr12	57538567	57543105	span_intergenic_and_genic	o	ENSG00000175203.17	Terminal	Alu
STRG.1157.1	chr1	180836717	180863707	intronic	i	ENSG00000143324.14	Internal	Alu
STRG.11570.1	chr12	57564974	57566284	intronic	i	ENSG00000155980.13	Terminal	Alu
STRG.11571.1	chr12	57593676	57603418	genic	n	ENSG00000166908.18	Internal	Alu
STRG.11572.1	chr12	57696550	57715025	intronic	i	ENSG00000135506.16	Terminal	Alu
STRG.11577.1	chr12	62260354	62393854	span_intergenic_and_genic	k	ENSG00000284360.1	Terminal	Alu
STRG.11577.2	chr12	62260354	62364872	span_intergenic_and_genic	k	ENSG00000284360.1	Internal	Alu
STRG.11577.3	chr12	62260399	62337219	genic	m	ENSG00000135655.16	Internal	Alu
STRG.11577.5	chr12	62384303	62391156	genic	n	ENSG00000135655.16	Internal	Alu
STRG.11577.6	chr12	62384303	62390863	genic	n	ENSG00000135655.16	Internal	Alu
STRG.11579.1	chr12	62466790	62519582	genic	j	ENSG00000061987.16	Internal	Alu
STRG.1158.1	chr1	190584644	190619388	intergenic	u	NA	Terminal	Alu
STRG.11580.2	chr12	62558243	62559795	intronic	i	ENSG00000061987.16	Terminal	Alu
STRG.11583.1	chr12	62678070	62679116	intronic	i	ENSG00000111110.12	Terminal	Alu
STRG.11584.1	chr12	62730654	62935152	genic	j	ENSG00000111110.12	Internal	Alu
STRG.11584.2	chr12	62795998	62935152	genic	j	ENSG00000111110.12	Terminal	Alu
STRG.11584.3	chr12	62830519	62935152	genic	j	ENSG00000111110.12	Terminal	Alu
STRG.11585.1	chr12	62779311	62780573	intronic	i	ENSG00000111110.12	Terminal	Alu
STRG.11586.1	chr12	62781528	62785877	intronic	i	ENSG00000111110.12	Internal	Alu
STRG.11587.1	chr12	62850705	62851987	span_intergenic_and_genic	k	ENSG00000200296.1	Terminal	Alu
STRG.11588.1	chr12	62868251	62878692	intronic	i	ENSG00000111110.12	Terminal	Alu
STRG.11589.1	chr12	62904242	62927693	intronic	i	ENSG00000111110.12	Terminal	Alu
STRG.1159.1	chr1	191242572	191267276	intergenic	u	NA	Terminal	Alu
STRG.11590.1	chr12	71110208	71118490	genic	j	ENSG00000258053.1	Without	None
STRG.11590.2	chr12	71110208	71118490	genic	j	ENSG00000258053.1	Without	None
STRG.11593.1	chr12	64404392	64451125	span_intergenic_and_genic	k	ENSG00000184575.12	Internal	Alu
STRG.11594.4	chr12	64452129	64494213	span_intergenic_and_genic	k	ENSG00000183735.11	Internal	Alu
STRG.11594.5	chr12	64452129	64465267	genic	m	ENSG00000183735.11	Internal	Alu
STRG.11594.6	chr12	64452129	64494213	genic	j	ENSG00000183735.11	Internal	Alu
STRG.11594.7	chr12	64454513	64465267	genic	n	ENSG00000183735.11	Terminal	Alu
STRG.11595.1	chr12	64497614	64502114	genic	n	ENSG00000183735.11	Internal	Alu
STRG.11596.1	chr12	64610413	64618590	genic	n	ENSG00000153179.13	Terminal	Alu
STRG.11596.2	chr12	64610413	64640904	span_intergenic_and_genic	k	ENSG00000207546.1	Terminal	Alu
STRG.11599.1	chr12	64834713	64839760	genic	j	ENSG00000111490.15	Terminal	Alu
STRG.116.1	chr1	15010645	15018613	intronic	i	ENSG00000189337.17	Terminal	Alu
STRG.1160.1	chr1	186363446	186367885	intronic	i	ENSG00000047410.14	Internal	Alu
STRG.11600.1	chr12	70682307	70754617	genic	j	ENSG00000153233.13	Terminal	Alu
STRG.11601.1	chr12	71846756	71854214	span_intergenic_and_genic	k	ENSG00000257802.1	Internal	Alu
STRG.11602.1	chr12	71874623	71893094	genic	n	ENSG00000121749.16	Terminal	Alu&L1
STRG.11604.2	chr12	71643937	71663848	genic	n	ENSG00000133858.17	Internal	Alu
STRG.11605.1	chr12	71685489	71685762	intronic	i	ENSG00000258064.1	Terminal	Alu
STRG.11607.1	chr12	70590234	70592281	span_intergenic_and_genic	o	ENSG00000127329.16	Internal	Alu
STRG.11608.1	chr12	74553272	74553627	intergenic	u	NA	Terminal	Alu
STRG.1161.1	chr1	186371044	186379722	genic	j	ENSG00000047410.14	Internal	Alu
STRG.11610.1	chr12	68610899	68650041	genic	n	ENSG00000127314.18	Terminal	Alu
STRG.11612.1	chr12	68678240	68683236	intronic	i	ENSG00000247363.2	Terminal	Alu
STRG.11613.1	chr12	68686971	68742688	genic	m	ENSG00000111581.10	Internal	Alu
STRG.11613.2	chr12	68686971	68714274	span_intergenic_and_genic	k	ENSG00000111581.10	Internal	Alu
STRG.11613.3	chr12	68686971	68705552	span_intergenic_and_genic	k	ENSG00000111581.10	Internal	Alu&L1
STRG.11613.4	chr12	68686971	68714274	span_intergenic_and_genic	k	ENSG00000111581.10	Internal	Alu
STRG.11613.5	chr12	68686971	68742688	span_intergenic_and_genic	k	ENSG00000111581.10	Internal	Alu
STRG.11613.8	chr12	68708885	68742688	genic	m	ENSG00000111581.10	Terminal	Alu
STRG.11616.2	chr12	68808177	68833161	span_intergenic_and_genic	k	ENSG00000135679.25	Internal	Alu&L1
STRG.11616.3	chr12	68808177	68818407	genic	n	ENSG00000135679.25	Internal	Alu
STRG.11616.6	chr12	68808177	68840770	genic	j	ENSG00000135679.25	Terminal	Alu
STRG.11616.7	chr12	68808177	68840770	genic	m	ENSG00000135679.25	Terminal	Alu
STRG.11617.1	chr12	75378098	75379877	intronic	i	ENSG00000180881.19	Terminal	Alu
STRG.11620.1	chr12	76070900	76084685	genic	n	ENSG00000187109.15	Internal	Alu
STRG.11622.1	chr12	76847814	76853696	genic	j	ENSG00000186908.15	Terminal	Alu
STRG.11623.1	chr12	87747877	87750131	intergenic	u	NA	Terminal	L1
STRG.11625.1	chr12	76474762	76485083	intronic	i	ENSG00000091039.17	Terminal	Alu
STRG.11626.1	chr12	76485384	76559779	genic	j	ENSG00000091039.17	Terminal	Alu
STRG.11626.2	chr12	76523932	76559779	genic	n	ENSG00000091039.17	Internal	Alu
STRG.11627.1	chr12	76559867	76572379	genic	j	ENSG00000257526.2	Terminal	Alu
STRG.11628.1	chr12	88156800	88159677	intronic	i	ENSG00000139324.12	Internal	Alu
STRG.11629.1	chr12	88156800	88170662	genic	j	ENSG00000139324.12	Internal	Alu
STRG.1163.1	chr1	183472496	183477026	genic	n	ENSG00000116698.21	Internal	Alu
STRG.11630.1	chr12	89258790	89268352	intronic	i	ENSG00000246363.3	Internal	Alu
STRG.11631.1	chr12	73930879	73940072	intronic	i	ENSG00000251138.7	Terminal	Alu
STRG.11632.1	chr12	74094386	74102031	intronic	i	ENSG00000251138.7	Terminal	Alu
STRG.11633.1	chr12	74106580	74292659	genic	j	ENSG00000251138.7	Internal	Alu
STRG.11634.1	chr12	74126559	74129328	intronic	i	ENSG00000251138.7	Terminal	Alu&L1
STRG.11636.1	chr12	74230456	74241887	intronic	i	ENSG00000251138.7	Terminal	Alu
STRG.11637.1	chr12	74445084	74509546	intergenic	u	NA	Internal	Alu
STRG.11637.2	chr12	74445084	74509546	intergenic	u	NA	Internal	Alu
STRG.11637.3	chr12	74445084	74509546	intergenic	u	NA	Internal	Alu
STRG.11638.1	chr12	74476051	74487601	intergenic	u	NA	Terminal	Alu&L1
STRG.11639.1	chr12	74503840	74509546	intergenic	u	NA	Without	None
STRG.1164.1	chr1	183483357	183512317	genic	n	ENSG00000116698.21	Internal	Alu
STRG.11641.1	chr12	79819466	79822115	genic	j	ENSG00000058272.19	Internal	Alu
STRG.11642.1	chr12	79851781	79859366	intronic	i	ENSG00000058272.19	Terminal	Alu&L1
STRG.11643.1	chr12	79859517	79863670	intronic	i	ENSG00000058272.19	Without	None
STRG.11644.1	chr12	79906961	79909979	intronic	i	ENSG00000058272.19	Terminal	Alu
STRG.11645.1	chr12	79910239	79935658	genic	n	ENSG00000058272.19	Terminal	Alu&L1
STRG.11646.1	chr12	88051075	88053594	span_intergenic_and_genic	k	ENSG00000252747.1	Internal	Alu
STRG.11647.1	chr12	88131219	88135852	span_intergenic_and_genic	o	ENSG00000198707.17	Internal	Alu&L1
STRG.1165.1	chr1	183621403	183635783	genic	m	ENSG00000162704.16	Internal	Alu
STRG.11650.1	chr12	89532529	89533606	intronic	i	ENSG00000270344.3	Terminal	Alu
STRG.11651.1	chr12	89662130	89674375	intronic	i	ENSG00000070961.16	Internal	Alu&L1
STRG.11652.1	chr12	89690277	89701810	intronic	i	ENSG00000070961.16	Internal	Alu
STRG.11653.1	chr12	91274393	91285625	intergenic	u	NA	Terminal	Alu&L1
STRG.11654.1	chr12	91371877	91375072	intergenic	u	NA	Terminal	Alu
STRG.11655.1	chr12	91416527	91421221	intergenic	u	NA	Internal	Alu
STRG.11656.1	chr12	91425388	91436297	span_intergenic_and_genic	o	ENSG00000286049.1	Terminal	Alu
STRG.11657.1	chr12	91518459	91521294	intergenic	u	NA	Terminal	Alu&L1
STRG.11658.1	chr12	91529556	91537632	intergenic	u	NA	Terminal	Alu
STRG.11659.1	chr12	91611222	91634244	span_intergenic_and_genic	k	ENSG00000274647.1	Internal	Alu
STRG.1166.1	chr1	190401126	190405203	intronic	i	ENSG00000162670.11	Terminal	Alu
STRG.11660.1	chr12	91679633	91716256	genic	j	ENSG00000258125.1	Terminal	Alu&L1
STRG.11660.2	chr12	91679633	91830683	genic	j	ENSG00000258125.1	Terminal	Alu
STRG.11660.3	chr12	91693862	91815599	intergenic	u	NA	Without	None
STRG.11661.1	chr12	91764281	91784677	intergenic	u	NA	Internal	Alu&L1
STRG.11662.1	chr12	91795376	91805435	intergenic	u	NA	Internal	Alu
STRG.11663.1	chr12	91858500	91868034	intergenic	u	NA	Internal	Alu
STRG.11664.1	chr12	91921911	91925889	intergenic	u	NA	Terminal	Alu&L1
STRG.11665.1	chr12	92094354	92095719	intronic	i	ENSG00000257242.8	Terminal	Alu
STRG.11666.1	chr12	92122691	92131030	intronic	i	ENSG00000257242.8	Internal	Alu
STRG.11668.1	chr12	69239569	69274358	genic	m	ENSG00000111605.18	Internal	Alu
STRG.11668.2	chr12	69239569	69277586	genic	m	ENSG00000111605.18	Terminal	Alu
STRG.1167.1	chr1	190437273	190444269	intronic	i	ENSG00000162670.11	Terminal	Alu
STRG.11672.1	chr12	69469454	69489999	genic	n	ENSG00000166225.9	Terminal	Alu
STRG.11674.1	chr12	69539917	69562995	genic	n	ENSG00000166225.9	Terminal	Alu
STRG.11676.1	chr12	69589162	69601570	span_intergenic_and_genic	k	ENSG00000166226.13	Terminal	Alu
STRG.1168.1	chr1	190450005	190477798	genic	j	ENSG00000162670.11	Internal	Alu
STRG.11681.1	chr12	70340894	70354991	genic	j	ENSG00000111596.14	Terminal	Alu
STRG.11683.1	chr12	94368398	94459867	genic	j	ENSG00000173588.15	Internal	Alu
STRG.11684.1	chr12	96009413	96035623	genic	n	ENSG00000111144.10	Internal	Alu
STRG.11688.1	chr12	96313485	96321655	intronic	i	ENSG00000059758.8	Internal	Alu
STRG.11689.1	chr12	96324523	96400480	genic	j	ENSG00000059758.8	Terminal	Alu
STRG.1169.1	chr1	189149763	189175783	intergenic	u	NA	Internal	Alu&L1
STRG.11690.1	chr12	96340616	96395146	intronic	i	ENSG00000059758.8	Terminal	Alu&L1
STRG.11691.1	chr12	96375276	96395146	span_intergenic_and_genic	k	ENSG00000257169.1	Terminal	Alu&L1
STRG.11692.1	chr12	100580255	100591084	intronic	i	ENSG00000139354.11	Terminal	Alu&L1
STRG.11694.1	chr12	100083135	100142910	genic	j	ENSG00000111647.13	Internal	Alu
STRG.11695.1	chr12	100084659	100085338	intronic	i	ENSG00000111647.13	Without	None
STRG.11697.1	chr12	100132096	100140727	intronic	i	ENSG00000111647.13	Terminal	Alu
STRG.11698.1	chr12	100169422	100173111	genic	n	ENSG00000238105.7	Terminal	Alu&L1
STRG.1170.1	chr1	189190316	189201844	intergenic	u	NA	Internal	Alu&L1
STRG.11700.1	chr12	100200798	100224423	span_intergenic_and_genic	k	ENSG00000075089.10	Internal	Alu
STRG.11701.1	chr12	100267140	100290586	genic	n	ENSG00000136021.19	Internal	Alu
STRG.11704.1	chr12	94975796	94993652	intronic	i	ENSG00000184752.13	Terminal	Alu&L1
STRG.11705.2	chr12	95021893	95073615	genic	m	ENSG00000120798.17	Internal	Alu
STRG.11705.3	chr12	95021893	95072019	genic	n	ENSG00000120798.17	Terminal	Alu
STRG.11706.1	chr12	95142407	95145935	intronic	i	ENSG00000180263.14	Terminal	Alu
STRG.11707.1	chr12	95150848	95217575	genic	j	ENSG00000180263.14	Terminal	Alu
STRG.11708.1	chr12	95158440	95162268	intronic	i	ENSG00000180263.14	Terminal	Alu
STRG.11709.1	chr12	95217811	95227611	genic	n	ENSG00000028203.18	Terminal	Alu
STRG.1171.1	chr1	189364329	189368639	intergenic	u	NA	Terminal	Alu&L1
STRG.11710.1	chr12	95227722	95230123	intronic	i	ENSG00000028203.18	Terminal	Alu
STRG.11711.1	chr12	95244802	95301172	genic	n	ENSG00000028203.18	Internal	Alu&L1
STRG.11711.2	chr12	95268252	95308314	span_intergenic_and_genic	k	ENSG00000212535.1	Terminal	Alu
STRG.11713.1	chr12	95475687	95484506	genic	n	ENSG00000111142.14	Internal	Alu
STRG.11716.1	chr12	55729097	55731637	span_intergenic_and_genic	k	ENSG00000258056.2	Terminal	Alu
STRG.11717.1	chr12	55757270	55817720	span_intergenic_and_genic	k	ENSG00000205323.9	Internal	Alu
STRG.11717.2	chr12	55757270	55817709	span_intergenic_and_genic	k	ENSG00000257509.1	Internal	Alu
STRG.11717.3	chr12	55769021	55789074	intronic	i	ENSG00000257390.5	Internal	Alu
STRG.11718.1	chr12	55789144	55790566	intronic	i	ENSG00000257390.5	Internal	Alu
STRG.1172.1	chr1	189408784	189421134	intergenic	u	NA	Terminal	Alu
STRG.11721.1	chr12	55826544	55827251	intronic	i	ENSG00000257390.5	Terminal	Alu
STRG.11727.1	chr12	56104537	56113910	genic	m	ENSG00000170515.14	Internal	Alu
STRG.1173.1	chr1	189615365	189618557	intergenic	u	NA	Terminal	L1
STRG.11730.1	chr12	56152590	56157981	span_intergenic_and_genic	k	ENSG00000196465.10	Internal	Alu
STRG.11733.1	chr12	56214513	56215474	intronic	i	ENSG00000181852.18	Terminal	Alu
STRG.11736.1	chr12	56263346	56263814	intergenic	u	NA	Terminal	Alu
STRG.11738.1	chr12	56276954	56300391	genic	n	ENSG00000062485.19	Terminal	Alu
STRG.11738.2	chr12	56276954	56316050	span_intergenic_and_genic	k	ENSG00000257727.6	Terminal	Alu
STRG.11738.3	chr12	56310428	56316047	span_intergenic_and_genic	k	ENSG00000257727.6	Internal	Alu
STRG.11739.1	chr12	56329823	56334000	genic	n	ENSG00000135473.15	Terminal	Alu
STRG.1174.1	chr1	189646903	189651664	intergenic	u	NA	Terminal	Alu&L1
STRG.11741.5	chr12	56342356	56360126	genic	j	ENSG00000170581.14	Terminal	Alu
STRG.11741.6	chr12	56342356	56360126	genic	j	ENSG00000170581.14	Terminal	Alu
STRG.11742.2	chr12	56424547	56449403	genic	m	ENSG00000111602.12	Internal	Alu
STRG.11743.1	chr12	56437195	56438906	intronic	i	ENSG00000111602.12	Terminal	Alu
STRG.11745.1	chr12	56617533	56620399	intronic	i	ENSG00000076108.12	Terminal	Alu
STRG.11746.1	chr12	56620691	56621955	intronic	i	ENSG00000076108.12	Terminal	Alu
STRG.11748.2	chr12	56638175	56645984	span_intergenic_and_genic	k	ENSG00000110955.9	Internal	Alu
STRG.1175.1	chr1	189665128	189670818	span_intergenic_and_genic	k	ENSG00000252553.1	Terminal	Alu&L1
STRG.11750.1	chr12	56663349	56688284	span_intergenic_and_genic	k	ENSG00000241217.3	Internal	Alu
STRG.11750.2	chr12	56663349	56700825	genic	n	ENSG00000110958.16	Terminal	Alu
STRG.11750.4	chr12	56663598	56688284	span_intergenic_and_genic	k	ENSG00000241217.3	Internal	Alu
STRG.11750.5	chr12	56663598	56688284	span_intergenic_and_genic	k	ENSG00000241217.3	Internal	Alu
STRG.11750.6	chr12	56663598	56688284	genic	m	ENSG00000110958.16	Internal	Alu
STRG.11750.7	chr12	56663598	56688284	genic	m	ENSG00000110958.16	Internal	Alu
STRG.11750.8	chr12	56663598	56688284	span_intergenic_and_genic	k	ENSG00000241217.3	Internal	Alu
STRG.11750.9	chr12	56663598	56688284	span_intergenic_and_genic	k	ENSG00000241217.3	Internal	Alu
STRG.11751.1	chr12	56667185	56669873	intronic	i	ENSG00000110958.16	Terminal	Alu
STRG.11752.2	chr12	56712431	56727197	genic	m	ENSG00000196531.14	Terminal	Alu
STRG.11753.1	chr12	56731580	56752323	genic	j	ENSG00000198056.15	Without	None
STRG.11754.1	chr12	56734806	56736774	intronic	i	ENSG00000198056.15	Terminal	Alu
STRG.11755.1	chr12	56771446	56787787	genic	j	ENSG00000025423.11	Internal	Alu
STRG.11758.2	chr12	105019784	105084458	genic	j	ENSG00000136010.14	Internal	Alu
STRG.11759.1	chr12	105040812	105046176	intronic	i	ENSG00000136010.14	Internal	Alu
STRG.1176.1	chr1	189675222	189684414	intergenic	u	NA	Internal	Alu
STRG.11762.1	chr12	102073103	102078341	genic	n	ENSG00000075188.9	Terminal	Alu
STRG.11763.1	chr12	102120178	102197517	genic	j	ENSG00000185480.12	Internal	Alu
STRG.11766.1	chr12	102444249	102448386	intronic	i	ENSG00000017427.17	Terminal	L1
STRG.11767.1	chr12	102450183	102452014	intronic	i	ENSG00000017427.17	Terminal	Alu
STRG.11768.1	chr12	102638154	102640564	intergenic	u	NA	Terminal	Alu&L1
STRG.11769.1	chr12	102743415	102750840	intergenic	u	NA	Terminal	Alu&L1
STRG.1177.1	chr1	186980699	186983120	intronic	i	ENSG00000116711.10	Internal	Alu
STRG.11771.2	chr12	98515590	98550351	span_intergenic_and_genic	k	ENSG00000120802.14	Internal	Alu
STRG.11773.1	chr12	98593622	98601708	span_intergenic_and_genic	k	ENSG00000075415.14	Internal	Alu
STRG.11773.2	chr12	98597565	98601708	genic	n	ENSG00000075415.14	Terminal	Alu
STRG.11773.3	chr12	98597565	98601708	span_intergenic_and_genic	k	ENSG00000075415.14	Terminal	Alu
STRG.11774.1	chr12	98614707	98632513	span_intergenic_and_genic	o	ENSG00000166130.15	Terminal	Alu
STRG.11775.1	chr12	98645290	98665125	genic	j	ENSG00000120868.14	Internal	Alu
STRG.11775.4	chr12	98665279	98715281	span_intergenic_and_genic	k	ENSG00000120868.14	Internal	Alu
STRG.11776.1	chr12	98652218	98653732	intronic	i	ENSG00000120868.14	Terminal	Alu
STRG.11777.3	chr12	101377044	101382869	genic	n	ENSG00000120800.5	Terminal	Alu
STRG.11778.1	chr12	101375757	101376950	intronic	i	ENSG00000120800.5	Terminal	Alu
STRG.11779.1	chr12	101408035	101409311	genic	m	ENSG00000257543.1	Terminal	Alu
STRG.1178.1	chr1	187072504	187116815	genic	j	ENSG00000230426.4	Terminal	Alu
STRG.11780.2	chr12	101697640	101729074	genic	m	ENSG00000111666.11	Internal	Alu
STRG.11780.3	chr12	101712124	101729074	span_intergenic_and_genic	k	ENSG00000199933.1	Terminal	Alu
STRG.11781.1	chr12	101704666	101711485	intronic	i	ENSG00000111666.11	Terminal	Alu
STRG.11784.1	chr12	101810741	101823368	intronic	i	ENSG00000111670.16	Terminal	Alu
STRG.11785.2	chr12	101877580	101924196	span_intergenic_and_genic	k	ENSG00000136048.14	Terminal	Alu
STRG.11785.3	chr12	101877580	101924196	genic	j	ENSG00000136048.14	Terminal	Alu
STRG.11786.1	chr12	101879751	101886867	intronic	i	ENSG00000136048.14	Terminal	Alu
STRG.11787.1	chr12	102012840	102062080	genic	m	ENSG00000120860.11	Internal	Alu
STRG.11788.1	chr12	107685808	107714054	genic	m	ENSG00000136045.12	Terminal	Alu
STRG.11789.1	chr12	106448704	106451380	intronic	i	ENSG00000013503.10	Terminal	Alu
STRG.1179.1	chr1	187129485	187135564	intronic	i	ENSG00000230426.4	Internal	Alu
STRG.11790.1	chr12	106802536	106806210	intronic	i	ENSG00000111785.21	Terminal	Alu
STRG.11792.1	chr12	106961340	106965358	intronic	i	ENSG00000151135.10	Terminal	Alu
STRG.11793.2	chr12	109448652	109477300	genic	j	ENSG00000110906.13	Internal	Alu
STRG.11794.1	chr12	109592236	109597262	genic	j	ENSG00000110921.14	Internal	Alu
STRG.11795.1	chr12	109478110	109481636	intronic	i	ENSG00000151148.14	Internal	Alu
STRG.11796.1	chr12	109508531	109536702	span_intergenic_and_genic	k	ENSG00000151148.14	Internal	Alu&L1
STRG.11797.1	chr12	109055401	109066531	span_intergenic_and_genic	k	ENSG00000212138.1	Terminal	Alu
STRG.1180.1	chr1	187196297	187197790	intronic	i	ENSG00000230426.4	Internal	L1
STRG.11801.1	chr12	109249774	109268226	span_intergenic_and_genic	k	ENSG00000076555.15	Internal	Alu
STRG.11802.1	chr12	92843611	92929331	genic	j	ENSG00000102189.17	Internal	Alu
STRG.11803.1	chr12	92880741	92889817	span_intergenic_and_genic	k	ENSG00000257195.1	Terminal	Alu&L1
STRG.11804.1	chr12	92921867	92926261	intronic	i	ENSG00000102189.17	Terminal	Alu
STRG.11806.1	chr12	93343245	93348410	intronic	i	ENSG00000257252.6	Terminal	Alu
STRG.11808.3	chr12	93377925	93408146	genic	j	ENSG00000173598.14	Internal	Alu
STRG.11808.4	chr12	93377925	93403413	genic	m	ENSG00000173598.14	Terminal	Alu
STRG.11808.5	chr12	93377925	93403413	genic	m	ENSG00000173598.14	Terminal	Alu
STRG.1181.1	chr1	187641237	187670146	genic	j	ENSG00000230426.4	Internal	Alu
STRG.11810.1	chr12	93430985	93438512	intronic	i	ENSG00000177889.10	Terminal	Alu
STRG.11811.2	chr12	93467512	93493161	span_intergenic_and_genic	k	ENSG00000198015.14	Internal	Alu&L1
STRG.11811.3	chr12	93467512	93516214	span_intergenic_and_genic	k	ENSG00000243015.2	Internal	Alu&L1
STRG.11811.4	chr12	93467512	93516214	span_intergenic_and_genic	k	ENSG00000243015.2	Internal	Alu
STRG.11812.1	chr12	93494183	93497780	intronic	i	ENSG00000198015.14	Terminal	Alu&L1
STRG.11814.1	chr12	93553049	93559421	intronic	i	ENSG00000246985.8	Terminal	Alu
STRG.11815.1	chr12	93569814	93586829	span_intergenic_and_genic	k	ENSG00000120833.14	Internal	Alu
STRG.11816.1	chr12	93675300	93696789	genic	j	ENSG00000169372.13	Terminal	Alu&L1
STRG.11817.1	chr12	93700702	93739725	genic	m	ENSG00000258274.1	Terminal	Alu&L1
STRG.11818.1	chr12	93773408	93827076	genic	j	ENSG00000169372.13	Internal	Alu
STRG.11819.1	chr12	93781021	93782189	intronic	i	ENSG00000169372.13	Terminal	Alu&L1
STRG.1182.1	chr1	194549689	194550049	intergenic	u	NA	Terminal	Alu
STRG.11821.1	chr12	108542111	108545984	genic	n	ENSG00000075856.12	Terminal	Alu
STRG.11822.1	chr12	108555412	108561175	span_intergenic_and_genic	k	ENSG00000075856.12	Terminal	Alu
STRG.11823.1	chr12	108645109	108731518	genic	m	ENSG00000110880.11	Internal	Alu
STRG.11823.2	chr12	108652045	108731518	genic	m	ENSG00000110880.11	Internal	Alu
STRG.11824.1	chr12	108810305	108822589	genic	n	ENSG00000084112.15	Terminal	Alu
STRG.11826.10	chr12	103937921	103947926	span_intergenic_and_genic	k	ENSG00000166598.16	Terminal	Alu
STRG.11826.3	chr12	103930410	103947926	span_intergenic_and_genic	k	ENSG00000166598.16	Internal	Alu
STRG.11826.7	chr12	103932050	103947926	genic	m	ENSG00000166598.16	Internal	Alu
STRG.11826.9	chr12	103937921	103947926	genic	j	ENSG00000166598.16	Terminal	Alu
STRG.11828.1	chr12	103965813	103988874	genic	m	ENSG00000139372.15	Internal	Alu
STRG.1183.1	chr1	195434417	195435830	intergenic	u	NA	Terminal	Alu
STRG.11831.1	chr12	104286981	104292658	genic	j	ENSG00000198431.16	Terminal	Alu
STRG.11831.2	chr12	104286981	104319783	span_intergenic_and_genic	k	ENSG00000255150.2	Internal	Alu
STRG.11831.3	chr12	104286981	104319783	span_intergenic_and_genic	k	ENSG00000255150.2	Internal	Alu
STRG.11832.1	chr12	104337624	104350277	genic	j	ENSG00000198431.16	Terminal	Alu
STRG.11834.1	chr12	104497910	104512205	intronic	i	ENSG00000171310.11	Terminal	Alu
STRG.11836.1	chr12	104517560	104534184	intronic	i	ENSG00000171310.11	Internal	Alu
STRG.11838.1	chr12	104645199	104652328	intronic	i	ENSG00000171310.11	Terminal	Alu
STRG.11839.1	chr12	104663876	104670856	intronic	i	ENSG00000171310.11	Internal	Alu
STRG.1184.3	chr1	184793312	184974508	genic	m	ENSG00000135842.17	Terminal	Alu
STRG.1184.4	chr1	184950431	184974508	span_intergenic_and_genic	o	ENSG00000135842.17	Internal	Alu&L1
STRG.1184.5	chr1	184950431	184974508	span_intergenic_and_genic	o	ENSG00000135842.17	Internal	Alu&L1
STRG.11840.1	chr12	104682097	104696504	intronic	i	ENSG00000171310.11	Terminal	Alu
STRG.11843.1	chr12	113804241	113810924	intergenic	u	NA	Internal	Alu
STRG.11845.1	chr12	113915086	113918391	intronic	i	ENSG00000122965.11	Internal	Alu
STRG.11847.1	chr12	116536023	116541340	genic	n	ENSG00000196668.4	Terminal	Alu
STRG.11848.1	chr12	116547932	116554381	genic	j	ENSG00000258102.5	Terminal	Alu
STRG.11849.1	chr12	113237353	113253898	span_intergenic_and_genic	k	ENSG00000277566.1	Internal	Alu
STRG.1185.1	chr1	184914554	184921153	intronic	i	ENSG00000135842.17	Terminal	Alu
STRG.11850.1	chr12	113260493	113266179	intronic	i	ENSG00000186815.13	Internal	Alu
STRG.11851.1	chr12	113298763	113307151	genic	n	ENSG00000089060.12	Internal	Alu
STRG.11852.1	chr12	113307181	113315995	genic	n	ENSG00000089060.12	Terminal	Alu
STRG.11853.1	chr12	113321947	113335149	genic	j	ENSG00000089060.12	Terminal	Alu
STRG.11854.1	chr12	115959300	115967158	genic	n	ENSG00000123066.9	Terminal	Alu
STRG.11856.1	chr12	116027168	116038768	intronic	i	ENSG00000123066.9	Terminal	Alu
STRG.11857.1	chr12	116048011	116056501	intronic	i	ENSG00000123066.9	Terminal	Alu
STRG.11858.1	chr12	116076282	116111512	span_intergenic_and_genic	k	ENSG00000200665.1	Internal	Alu
STRG.11859.1	chr12	116120760	116148074	intronic	i	ENSG00000123066.9	Terminal	Alu
STRG.1186.1	chr1	184921719	184942447	intronic	i	ENSG00000135842.17	Terminal	Alu&L1
STRG.11860.1	chr12	116159962	116168345	intronic	i	ENSG00000123066.9	Internal	Alu
STRG.11861.1	chr12	116170867	116210521	genic	m	ENSG00000258337.1	Terminal	Alu
STRG.11861.2	chr12	116170867	116187897	span_intergenic_and_genic	o	ENSG00000258337.1	Terminal	Alu
STRG.11862.1	chr12	116210554	116226885	intronic	i	ENSG00000123066.9	Terminal	Alu
STRG.11863.1	chr12	116210554	116226885	intronic	i	ENSG00000123066.9	Terminal	Alu
STRG.11864.1	chr12	116228315	116256305	genic	m	ENSG00000123066.9	Internal	Alu
STRG.11864.2	chr12	116246567	116256305	intronic	i	ENSG00000123066.9	Internal	Alu
STRG.11864.3	chr12	116246567	116256305	intronic	i	ENSG00000123066.9	Internal	Alu
STRG.11865.1	chr12	116246567	116256305	intronic	i	ENSG00000123066.9	Internal	Alu
STRG.11867.1	chr12	116269950	116274438	intronic	i	ENSG00000123066.9	Internal	Alu
STRG.11869.1	chr12	116822099	116827246	intronic	i	ENSG00000135119.15	Terminal	Alu
STRG.11873.1	chr12	116965921	116973191	intronic	i	ENSG00000174989.13	Terminal	Alu
STRG.11875.1	chr12	117155949	117166897	genic	j	ENSG00000135108.15	Internal	Alu
STRG.11876.1	chr12	117179439	117190471	genic	j	ENSG00000135108.15	Internal	Alu
STRG.11877.1	chr12	118016701	118032234	genic	m	ENSG00000111445.14	Internal	Alu
STRG.11879.1	chr12	118054381	118058960	intronic	i	ENSG00000176871.9	Terminal	Alu
STRG.11880.2	chr12	118117046	118136026	span_intergenic_and_genic	k	ENSG00000176834.14	Internal	Alu
STRG.11881.1	chr12	118136124	118145584	genic	m	ENSG00000089220.5	Internal	Alu
STRG.11882.1	chr12	118162580	118164074	intronic	i	ENSG00000135090.14	Terminal	Alu
STRG.11883.1	chr12	118215314	118217708	intronic	i	ENSG00000135090.14	Terminal	Alu
STRG.11884.1	chr12	118217868	118223338	intronic	i	ENSG00000135090.14	Terminal	Alu&L1
STRG.11885.1	chr12	118223360	118226551	intronic	i	ENSG00000135090.14	Terminal	Alu
STRG.11886.1	chr12	118228018	118240544	genic	n	ENSG00000135090.14	Terminal	Alu&L1
STRG.11889.1	chr12	118289870	118370580	genic	n	ENSG00000135090.14	Terminal	Alu&L1
STRG.1189.1	chr1	185125111	185128668	intronic	i	ENSG00000121486.12	Internal	Alu
STRG.11890.1	chr12	118408306	118409406	intronic	i	ENSG00000111707.12	Terminal	Alu
STRG.11891.1	chr12	109850938	109852119	span_intergenic_and_genic	o	ENSG00000139433.11	Terminal	Alu
STRG.11892.1	chr12	109948062	109996373	genic	m	ENSG00000139436.21	Internal	Alu
STRG.11895.2	chr12	110040820	110048552	genic	m	ENSG00000174456.15	Terminal	Alu
STRG.11897.1	chr12	110210852	110212551	intronic	i	ENSG00000122970.16	Terminal	Alu
STRG.11898.1	chr12	110212593	110214163	intronic	i	ENSG00000122970.16	Terminal	Alu
STRG.11899.1	chr12	110281288	110319299	genic	j	ENSG00000174437.17	Internal	Alu&L1
STRG.11899.2	chr12	110281288	110347323	genic	m	ENSG00000174437.17	Internal	Alu
STRG.11899.3	chr12	110281288	110347323	span_intergenic_and_genic	k	ENSG00000174437.17	Internal	Alu
STRG.11899.4	chr12	110282352	110319299	genic	n	ENSG00000174437.17	Internal	Alu&L1
STRG.11899.5	chr12	110291790	110323462	genic	j	ENSG00000174437.17	Terminal	Alu
STRG.11899.6	chr12	110294585	110323462	genic	m	ENSG00000174437.17	Terminal	Alu
STRG.11899.7	chr12	110324829	110347323	span_intergenic_and_genic	k	ENSG00000174437.17	Terminal	Alu
STRG.11900.1	chr12	110286188	110290297	intronic	i	ENSG00000174437.17	Terminal	Alu
STRG.11901.1	chr12	110293368	110295082	intronic	i	ENSG00000174437.17	Terminal	Alu
STRG.11902.1	chr12	110328018	110329398	intronic	i	ENSG00000174437.17	Internal	Alu
STRG.11903.1	chr12	110334292	110339280	intronic	i	ENSG00000174437.17	Internal	Alu
STRG.11904.1	chr12	110358753	110359077	intergenic	u	NA	Terminal	Alu
STRG.11905.1	chr12	110372900	110387277	span_intergenic_and_genic	k	ENSG00000196510.13	Internal	Alu
STRG.11905.10	chr12	110386984	110403720	genic	j	ENSG00000258210.1	Terminal	Alu
STRG.11905.12	chr12	110386984	110403720	genic	n	ENSG00000258210.1	Terminal	Alu
STRG.11905.3	chr12	110372900	110396780	span_intergenic_and_genic	k	ENSG00000196510.13	Terminal	Alu
STRG.11905.4	chr12	110372900	110403720	span_intergenic_and_genic	k	ENSG00000196510.13	Internal	Alu
STRG.11905.5	chr12	110372900	110387277	span_intergenic_and_genic	k	ENSG00000196510.13	Internal	Alu
STRG.11905.6	chr12	110372900	110396780	genic	j	ENSG00000196510.13	Terminal	Alu
STRG.11905.7	chr12	110372900	110386326	genic	j	ENSG00000196510.13	Internal	Alu
STRG.11905.9	chr12	110386984	110403720	genic	n	ENSG00000258210.1	Terminal	Alu
STRG.11906.1	chr12	110417934	110418322	intronic	i	ENSG00000258210.1	Terminal	Alu
STRG.11907.1	chr12	110433983	110438328	genic	n	ENSG00000111229.16	Terminal	Alu
STRG.11908.1	chr12	110442644	110450337	genic	n	ENSG00000111229.16	Internal	Alu
STRG.11909.1	chr12	110468424	110490385	span_intergenic_and_genic	k	ENSG00000204856.12	Internal	Alu
STRG.1191.1	chr1	185169280	185173758	span_intergenic_and_genic	k	ENSG00000231084.2	Terminal	Alu
STRG.11910.2	chr12	110491625	110502111	span_intergenic_and_genic	k	ENSG00000202335.1	Internal	Alu
STRG.11910.4	chr12	110491625	110502078	span_intergenic_and_genic	k	ENSG00000202335.1	Internal	Alu
STRG.11911.1	chr12	110499551	110503281	span_intergenic_and_genic	k	ENSG00000278993.1	Internal	Alu
STRG.11912.1	chr12	110554481	110563368	intronic	i	ENSG00000196850.6	Terminal	Alu
STRG.11913.1	chr12	110574872	110580554	intronic	i	ENSG00000196850.6	Terminal	Alu&L1
STRG.11914.1	chr12	110625757	110626014	span_intergenic_and_genic	o	ENSG00000263537.2	Terminal	Alu
STRG.11916.1	chr12	110719680	110737684	span_intergenic_and_genic	k	ENSG00000186298.12	Internal	Alu
STRG.11918.1	chr12	124533932	124567624	genic	j	ENSG00000196498.13	Internal	Alu
STRG.11919.1	chr12	126897571	126900595	intergenic	u	NA	Terminal	Alu
STRG.1192.1	chr1	185316335	185319863	span_intergenic_and_genic	k	ENSG00000273004.1	Terminal	Alu
STRG.11921.1	chr12	128804550	128807162	intronic	i	ENSG00000139370.12	Terminal	Alu
STRG.11922.1	chr12	127883328	127983385	genic	j	ENSG00000256971.2	Internal	Alu
STRG.11923.1	chr12	129109673	129113298	genic	m	ENSG00000249196.6	Internal	Alu
STRG.11924.1	chr12	131000243	131087177	genic	j	ENSG00000111452.13	Terminal	Alu
STRG.11925.2	chr12	130789600	130839250	genic	j	ENSG00000111450.14	Internal	Alu
STRG.11925.4	chr12	130789600	130839250	genic	j	ENSG00000111450.14	Internal	Alu
STRG.11925.5	chr12	130789600	130839250	genic	j	ENSG00000111450.14	Internal	Alu
STRG.11925.6	chr12	130789600	130839250	genic	n	ENSG00000111450.14	Internal	Alu
STRG.11925.7	chr12	130789600	130839250	genic	j	ENSG00000111450.14	Internal	Alu
STRG.11925.8	chr12	130789600	130804162	genic	j	ENSG00000111450.14	Internal	Alu
STRG.11925.9	chr12	130789600	130839250	genic	j	ENSG00000111450.14	Internal	Alu
STRG.11926.1	chr12	130872152	130876281	genic	m	ENSG00000132341.12	Without	None
STRG.11927.1	chr12	127021259	127022635	intronic	i	ENSG00000249345.8	Terminal	Alu
STRG.11928.1	chr12	127093649	127093914	intergenic	u	NA	Terminal	Alu
STRG.11929.1	chr12	127097463	127103925	intergenic	u	NA	Terminal	Alu
STRG.1193.1	chr1	195653675	195655257	intergenic	u	NA	Terminal	Alu
STRG.11930.1	chr12	127163851	127171383	intronic	i	ENSG00000286016.1	Internal	Alu
STRG.11931.1	chr13	19104032	19111597	intronic	i	ENSG00000287861.1	Without	None
STRG.11932.1	chr13	18436255	18438548	intergenic	u	NA	Terminal	Alu
STRG.11935.1	chr12	133191064	133211218	genic	j	ENSG00000090612.22	Terminal	Alu
STRG.11937.1	chr13	18188446	18194472	intergenic	u	NA	Terminal	Alu&L1
STRG.11938.1	chr13	18196941	18212285	span_intergenic_and_genic	k	ENSG00000279081.2	Terminal	Alu&L1
STRG.11942.1	chr12	111448112	111559398	span_intergenic_and_genic	k	ENSG00000204842.18	Terminal	Alu
STRG.11942.3	chr12	111468358	111525952	span_intergenic_and_genic	k	ENSG00000204842.18	Terminal	Alu
STRG.11942.5	chr12	111511246	111525952	genic	n	ENSG00000204842.18	Terminal	Alu
STRG.11942.7	chr12	111512473	111559398	genic	m	ENSG00000204842.18	Terminal	Alu
STRG.11942.8	chr12	111526056	111600165	genic	n	ENSG00000204842.18	Internal	Alu
STRG.11943.1	chr12	111556536	111600165	span_intergenic_and_genic	k	ENSG00000238168.5	Terminal	Alu
STRG.11943.2	chr12	111559428	111600165	span_intergenic_and_genic	k	ENSG00000238168.5	Internal	Alu
STRG.11945.1	chr12	111618731	111631989	intergenic	u	NA	Terminal	Alu
STRG.11946.1	chr12	111632036	111635214	intergenic	u	NA	Terminal	Alu
STRG.1195.1	chr1	196712935	196747502	genic	j	ENSG00000000971.16	Terminal	L1
STRG.11950.2	chr12	111862455	111868477	genic	j	ENSG00000089022.14	Terminal	Alu
STRG.11950.3	chr12	111890662	111902222	span_intergenic_and_genic	k	ENSG00000229186.4	Internal	Alu
STRG.11951.1	chr12	111846936	111853046	intronic	i	ENSG00000089022.14	Terminal	Alu
STRG.11952.1	chr12	111917572	111923389	intergenic	u	NA	Terminal	Alu
STRG.11955.1	chr12	112013429	112018803	genic	m	ENSG00000089248.7	Internal	Alu
STRG.11957.1	chr12	112026689	112036984	genic	n	ENSG00000111300.10	Internal	Alu
STRG.11958.1	chr12	112038020	112086050	genic	n	ENSG00000111300.10	Terminal	Alu
STRG.11958.2	chr12	112039229	112042038	genic	n	ENSG00000111300.10	Internal	Alu
STRG.11958.3	chr12	112039229	112043087	genic	j	ENSG00000111300.10	Internal	Alu
STRG.11958.4	chr12	112064413	112086050	genic	n	ENSG00000111300.10	Terminal	Alu
STRG.11959.1	chr12	112086121	112108643	genic	n	ENSG00000111300.10	Internal	Alu
STRG.1196.1	chr1	197165970	197166597	intronic	i	ENSG00000177888.8	Terminal	Alu&L1
STRG.11961.1	chr12	112125538	112153603	genic	n	ENSG00000135148.12	Internal	Alu&L1
STRG.11961.2	chr12	112125538	112149472	span_intergenic_and_genic	k	ENSG00000200135.1	Internal	Alu&L1
STRG.11961.3	chr12	112125538	112153603	genic	m	ENSG00000135148.12	Internal	Alu&L1
STRG.11961.4	chr12	112151495	112153603	genic	n	ENSG00000135148.12	Terminal	Alu
STRG.11962.1	chr12	112135672	112140174	intronic	i	ENSG00000135148.12	Terminal	Alu
STRG.11963.1	chr12	112173299	112227473	span_intergenic_and_genic	k	ENSG00000173064.13	Terminal	Alu
STRG.11963.2	chr12	112199536	112227473	span_intergenic_and_genic	o	ENSG00000173064.13	Internal	Alu
STRG.11964.1	chr12	112187503	112189305	intronic	i	ENSG00000173064.13	Terminal	Alu
STRG.11965.1	chr12	112205445	112207692	intronic	i	ENSG00000173064.13	Internal	Alu
STRG.11967.1	chr12	112283303	112289101	intronic	i	ENSG00000173064.13	Terminal	Alu
STRG.11968.1	chr12	112289102	112318043	span_intergenic_and_genic	k	ENSG00000213152.5	Terminal	Alu
STRG.11969.1	chr12	112323641	112339800	intronic	i	ENSG00000173064.13	Terminal	Alu&L1
STRG.1197.1	chr1	197185299	197200521	genic	j	ENSG00000177888.8	Internal	Alu
STRG.11970.1	chr12	112341034	112378515	intronic	i	ENSG00000173064.13	Terminal	Alu
STRG.11971.1	chr12	112405189	112409605	genic	m	ENSG00000089009.16	Internal	Alu
STRG.11972.1	chr12	112417019	112418249	intronic	i	ENSG00000089009.16	Terminal	Alu
STRG.11973.1	chr12	112418909	112476077	genic	n	ENSG00000179295.18	Terminal	Alu&L1
STRG.11973.2	chr12	112418909	112509911	span_intergenic_and_genic	k	ENSG00000179295.18	Internal	Alu
STRG.11973.3	chr12	112479255	112509911	genic	n	ENSG00000179295.18	Internal	Alu
STRG.11974.1	chr12	112447800	112448919	intronic	i	ENSG00000179295.18	Terminal	Alu
STRG.11975.1	chr13	20458535	20525870	genic	j	ENSG00000165475.15	Internal	Alu&L1
STRG.11976.1	chr13	20506542	20511366	intronic	i	ENSG00000165475.15	Terminal	Alu
STRG.11977.1	chr13	21298121	21302131	genic	j	ENSG00000233325.3	Terminal	Alu
STRG.11978.1	chr13	21301757	21305888	genic	n	ENSG00000224429.8	Internal	Alu
STRG.11979.2	chr12	124777653	124863953	genic	n	ENSG00000073060.17	Internal	Alu
STRG.1198.1	chr1	197988212	197990881	intergenic	u	NA	Terminal	Alu&L1
STRG.11980.1	chr12	124900120	124901909	span_intergenic_and_genic	k	ENSG00000252008.1	Terminal	Alu
STRG.11983.1	chr12	125018935	125022101	intronic	i	ENSG00000184992.13	Terminal	Alu
STRG.11987.1	chr12	131428773	131429080	intergenic	u	NA	Terminal	Alu
STRG.11988.1	chr12	131711079	131769129	genic	n	ENSG00000061936.10	Terminal	Alu&L1
STRG.11988.2	chr12	131711079	131769129	genic	n	ENSG00000061936.10	Terminal	Alu&L1
STRG.11989.1	chr12	131728429	131738916	intronic	i	ENSG00000061936.10	Terminal	Alu
STRG.1199.1	chr1	197935323	197945750	span_intergenic_and_genic	o	ENSG00000143355.16	Internal	Alu&L1
STRG.11990.1	chr12	131929276	131943857	span_intergenic_and_genic	k	ENSG00000273568.1	Internal	Alu
STRG.11990.2	chr12	131929276	131943857	span_intergenic_and_genic	k	ENSG00000273568.1	Internal	Alu
STRG.11990.3	chr12	131929276	131943857	genic	m	ENSG00000177192.14	Internal	Alu
STRG.11991.1	chr12	131949942	131983002	genic	j	ENSG00000183495.14	Internal	Alu
[truncated: 16,300 more rows]

## Sheet: Sheet 2
Sheet 2: Noncanonical transcripts identified by total RNA-seq in K562 cells. The noncanonial transcripts were classified into four categories according the genomic context: intergenic, genic, intronic, and span intergenic and genic. Reference Gene ID: the noncanonical transcript overlapped gene. NA represents this transcript is fully contained in intergenic regions.
Noncanonical Transcript ID	Chromosome	Start	End	Classification of noncanonical transcripts	Noncanonical transcript catogeries reported by GffCompare	Reference Gene ID	TE location in noncanonical transcripts	TE family
STRG.1.1	chr1	14362	29849	genic	j	ENSG00000227232.5	Without	None
STRG.1.2	chr1	14362	29849	genic	j	ENSG00000227232.5	Without	None
STRG.1.3	chr1	14362	29849	span_intergenic_and_genic	k	ENSG00000278267.1	Without	None
STRG.1.4	chr1	14362	29849	genic	j	ENSG00000227232.5	Without	None
STRG.100.1	chr1	6692610	6695824	intronic	i	ENSG00000007923.16	Terminal	Alu
STRG.10004.1	chr11	14330474	14331697	intronic	i	ENSG00000133818.14	Terminal	Alu
STRG.10005.1	chr11	12110605	12263785	span_intergenic_and_genic	k	ENSG00000133816.17	Without	None
STRG.10006.1	chr11	12115973	12116280	intronic	i	ENSG00000133816.17	inner	Alu
STRG.10008.1	chr11	12272553	12359351	genic	j	ENSG00000133816.17	Without	None
STRG.10009.1	chr11	12778530	12782439	intronic	i	ENSG00000187079.20	inner	Alu
STRG.1001.2	chr1	111439890	111449256	span_intergenic_and_genic	k	ENSG00000116455.14	Without	None
STRG.10010.1	chr11	12930294	12989546	genic	j	ENSG00000251381.8	Without	None
STRG.10010.3	chr11	12961842	12989546	genic	j	ENSG00000251381.8	inner	Alu
STRG.10010.4	chr11	12961842	12989546	genic	j	ENSG00000251381.8	inner	Alu
STRG.10011.1	chr11	14878009	14891662	span_intergenic_and_genic	k	ENSG00000186104.11	inner	Alu
STRG.10011.4	chr11	14878009	14892231	span_intergenic_and_genic	k	ENSG00000186104.11	inner	Alu
STRG.10012.1	chr11	15561816	15594031	genic	j	ENSG00000254946.2	Without	None
STRG.10014.1	chr11	9229779	9231732	intronic	i	ENSG00000184014.9	Terminal	Alu
STRG.10015.1	chr11	9257791	9261800	intronic	i	ENSG00000184014.9	inner	Alu&L1
STRG.10016.1	chr11	9280650	9282961	span_intergenic_and_genic	o	ENSG00000166471.11	Terminal	Alu
STRG.10017.1	chr11	9288543	9294215	intronic	i	ENSG00000166471.11	Terminal	Alu&L1
STRG.10018.1	chr11	9296912	9298085	intronic	i	ENSG00000166471.11	Terminal	Alu
STRG.10020.1	chr11	9406052	9406889	intronic	i	ENSG00000205339.10	Terminal	Alu
STRG.10021.1	chr11	9414592	9417058	intronic	i	ENSG00000205339.10	inner	Alu
STRG.10023.1	chr11	9460980	9527952	span_intergenic_and_genic	k	ENSG00000166478.10	Without	None
STRG.10023.2	chr11	9461006	9527952	span_intergenic_and_genic	k	ENSG00000166478.10	Without	None
STRG.10027.2	chr11	14457506	14499852	span_intergenic_and_genic	k	ENSG00000129083.13	Without	None
STRG.10028.4	chr11	14602860	14643635	genic	j	ENSG00000129084.18	inner	Alu&L1
STRG.10029.1	chr11	14522591	14524146	intronic	i	ENSG00000129084.18	inner	Alu
STRG.1003.2	chr1	111619777	111716688	span_intergenic_and_genic	k	ENSG00000116473.14	inner	Alu
STRG.10030.1	chr11	14552821	14564202	intronic	i	ENSG00000129084.18	Terminal	Alu
STRG.10033.1	chr11	14712467	14714563	intronic	i	ENSG00000152270.9	Terminal	Alu
STRG.10034.1	chr11	16388304	16389996	intronic	i	ENSG00000110693.18	Terminal	Alu
STRG.10035.1	chr11	16594660	16595625	intronic	i	ENSG00000110693.18	Terminal	Alu
STRG.10036.2	chr11	16738647	16758340	span_intergenic_and_genic	k	ENSG00000110696.10	inner	Alu
STRG.10037.3	chr11	18080345	18106069	genic	j	ENSG00000166788.10	Without	None
STRG.10038.3	chr11	17788047	18012918	genic	j	ENSG00000129158.11	Without	None
STRG.10038.4	chr11	17788047	18012918	span_intergenic_and_genic	k	ENSG00000129158.11	Without	None
STRG.10038.5	chr11	17788047	18012918	genic	j	ENSG00000129158.11	Without	None
STRG.1004.1	chr1	111632225	111632946	intronic	i	ENSG00000116473.14	inner	Alu
STRG.10041.1	chr11	17086572	17207998	span_intergenic_and_genic	k	ENSG00000011405.13	inner	Alu
STRG.10043.2	chr11	17276734	17331525	span_intergenic_and_genic	k	ENSG00000070081.17	Without	None
STRG.10043.3	chr11	17276734	17331523	span_intergenic_and_genic	k	ENSG00000070081.17	inner	Alu
STRG.10043.5	chr11	17276734	17331525	span_intergenic_and_genic	k	ENSG00000070081.17	Without	None
STRG.10043.6	chr11	17276734	17331525	span_intergenic_and_genic	k	ENSG00000070081.17	Without	None
STRG.10043.7	chr11	17276984	17331523	span_intergenic_and_genic	k	ENSG00000070081.17	Without	None
STRG.10043.8	chr11	17276984	17331523	span_intergenic_and_genic	k	ENSG00000070081.17	Without	None
STRG.10045.1	chr11	17352040	17353972	intronic	i	ENSG00000188211.9	inner	Alu
STRG.10046.1	chr11	17354321	17356650	intronic	i	ENSG00000188211.9	inner	Alu
STRG.10047.1	chr11	17377342	17381661	span_intergenic_and_genic	o	ENSG00000260196.1	Terminal	Alu
STRG.10048.1	chr11	18755723	18756022	intronic	i	ENSG00000110786.18	Terminal	Alu
STRG.10049.1	chr11	19117120	19176415	genic	j	ENSG00000177054.14	Without	None
STRG.1005.1	chr1	111642784	111646445	intronic	i	ENSG00000116473.14	Terminal	Alu
STRG.10052.1	chr11	22193032	22270362	genic	j	ENSG00000171714.12	Without	None
STRG.10055.1	chr11	26588480	26597188	intronic	i	ENSG00000134343.14	Without	None
STRG.10056.2	chr11	20363695	20383778	genic	j	ENSG00000109854.14	Without	None
STRG.10061.2	chr11	22822747	22829801	span_intergenic_and_genic	k	ENSG00000198168.9	Without	None
STRG.10063.1	chr11	27460893	27463102	intronic	i	ENSG00000205213.14	Terminal	Alu
STRG.1007.1	chr1	113929710	113935008	genic	n	ENSG00000163349.22	inner	Alu
STRG.10071.1	chr11	18362507	18365398	intronic	i	ENSG00000110768.12	Terminal	Alu
STRG.10072.2	chr11	18394560	18407847	span_intergenic_and_genic	k	ENSG00000134333.14	Without	None
STRG.10073.2	chr11	18480311	18526920	span_intergenic_and_genic	k	ENSG00000074319.13	Without	None
STRG.10073.3	chr11	18480311	18526934	span_intergenic_and_genic	k	ENSG00000074319.13	Without	None
STRG.10075.1	chr11	18538750	18539055	span_intergenic_and_genic	o	ENSG00000274589.1	Terminal	Alu
STRG.10076.1	chr11	18588761	18603888	genic	j	ENSG00000247595.4	Without	None
STRG.10077.1	chr11	18594186	18598437	span_intergenic_and_genic	k	ENSG00000256282.1	Terminal	Alu
STRG.10079.1	chr11	18668862	18669189	intergenic	u	NA	inner	Alu
STRG.1008.3	chr1	113699875	113759476	span_intergenic_and_genic	k	ENSG00000116793.16	Without	None
STRG.1008.5	chr1	113705761	113759489	span_intergenic_and_genic	k	ENSG00000116793.16	Without	None
STRG.1008.6	chr1	113705761	113759489	span_intergenic_and_genic	k	ENSG00000116793.16	Without	None
STRG.1008.9	chr1	113746769	113759557	genic	j	ENSG00000116793.16	inner	Alu
STRG.10081.1	chr11	28053278	28058514	span_intergenic_and_genic	k	ENSG00000207874.1	inner	Alu&L1
STRG.10084.1	chr11	33281059	33282396	intronic	i	ENSG00000110422.12	Terminal	Alu
STRG.10086.2	chr11	33744685	33774504	span_intergenic_and_genic	k	ENSG00000110429.14	Without	None
STRG.10087.2	chr11	33858572	33870529	span_intergenic_and_genic	k	ENSG00000135363.12	Without	None
STRG.10087.3	chr11	33858572	33892076	genic	j	ENSG00000135363.12	Without	None
STRG.10087.4	chr11	33858572	33892076	genic	j	ENSG00000135363.12	Without	None
STRG.10088.1	chr11	33873247	33875597	intronic	i	ENSG00000135363.12	Terminal	Alu
STRG.10089.1	chr11	33933067	33937554	intergenic	u	NA	Without	None
STRG.10090.1	chr11	34570768	34579336	genic	j	ENSG00000255427.1	Without	None
STRG.10091.1	chr11	34658159	34659312	genic	j	ENSG00000135373.13	Without	None
STRG.10093.1	chr11	34064955	34070884	intronic	i	ENSG00000135387.21	Terminal	Alu
STRG.10096.1	chr11	31399733	31401127	intronic	i	ENSG00000170946.15	Terminal	L1
STRG.10097.4	chr11	31432401	31509605	span_intergenic_and_genic	k	ENSG00000148950.11	Without	None
STRG.10098.1	chr11	31509750	31784159	span_intergenic_and_genic	k	ENSG00000109911.19	Without	None
STRG.1010.1	chr1	113732625	113735395	intronic	i	ENSG00000116793.16	Terminal	Alu
STRG.10106.1	chr11	35746447	35751289	intronic	i	ENSG00000166326.7	inner	Alu
STRG.10107.2	chr11	34882291	34916379	genic	j	ENSG00000149089.13	Without	None
STRG.10109.1	chr11	34936769	34938285	intronic	i	ENSG00000110435.12	inner	Alu
STRG.1011.1	chr1	113390972	113685923	genic	j	ENSG00000081026.19	inner	Alu
STRG.10110.1	chr11	34951050	34953337	intronic	i	ENSG00000110435.12	Terminal	Alu&L1
STRG.10111.3	chr11	32583831	32602473	genic	j	ENSG00000149100.13	Without	None
STRG.10112.1	chr11	32758162	32758479	span_intergenic_and_genic	o	ENSG00000244535.1	Without	None
STRG.10114.1	chr11	32904602	32908172	intronic	i	ENSG00000060749.16	inner	Alu
STRG.10115.1	chr11	32913180	32922195	intronic	i	ENSG00000060749.16	Terminal	Alu
STRG.10118.1	chr11	33073564	33075421	intronic	i	ENSG00000176148.16	Terminal	Alu
STRG.10119.1	chr11	33073723	33076267	span_intergenic_and_genic	o	ENSG00000213713.3	inner	Alu
STRG.10122.1	chr11	33161636	33179848	genic	j	ENSG00000247151.7	Without	None
STRG.10124.1	chr11	36105425	36107839	intronic	i	ENSG00000179241.13	inner	Alu
STRG.10125.1	chr11	36111101	36123029	intronic	i	ENSG00000179241.13	Terminal	Alu
STRG.10129.1	chr11	38301602	38306062	intergenic	u	NA	Without	None
STRG.1013.1	chr1	113775191	113777209	intronic	i	ENSG00000081019.13	Terminal	Alu
STRG.10135.2	chr11	45847478	45883244	span_intergenic_and_genic	k	ENSG00000121671.12	Without	None
STRG.10138.1	chr11	43860330	43861346	intronic	i	ENSG00000246250.3	Terminal	Alu
STRG.1014.3	chr1	113894748	113905020	genic	j	ENSG00000134262.13	Without	None
STRG.10141.1	chr11	44239690	44240689	intronic	i	ENSG00000151348.15	Without	None
STRG.10143.4	chr11	43311996	43341996	span_intergenic_and_genic	k	ENSG00000166181.13	Without	None
STRG.10144.1	chr11	43320043	43320820	intronic	i	ENSG00000166181.13	Terminal	Alu
STRG.10145.3	chr11	43358954	43493967	genic	j	ENSG00000052841.15	Without	None
STRG.10145.4	chr11	43358954	43494931	span_intergenic_and_genic	k	ENSG00000052841.15	Without	None
STRG.10145.5	chr11	43358954	43446544	span_intergenic_and_genic	k	ENSG00000052841.15	Without	None
STRG.10145.6	chr11	43358954	43494931	genic	j	ENSG00000052841.15	Without	None
STRG.10146.1	chr11	43373318	43375737	intronic	i	ENSG00000052841.15	inner	Alu&L1
STRG.10147.1	chr11	43460109	43472858	span_intergenic_and_genic	k	ENSG00000254463.1	inner	Alu
STRG.10152.1	chr11	48000983	48002963	intronic	i	ENSG00000149177.13	Terminal	Alu
STRG.10153.1	chr11	48135479	48145107	genic	n	ENSG00000149177.13	Terminal	Alu
STRG.10155.2	chr11	50279822	50298452	genic	j	ENSG00000255042.3	Without	None
STRG.10155.3	chr11	50285410	50298452	genic	j	ENSG00000255042.3	Without	None
STRG.10158.2	chr11	57406954	57427100	span_intergenic_and_genic	k	ENSG00000134802.18	Without	None
STRG.10158.3	chr11	57406954	57427100	span_intergenic_and_genic	k	ENSG00000134802.18	Without	None
STRG.10158.6	chr11	57406954	57427043	span_intergenic_and_genic	k	ENSG00000134802.18	Without	None
STRG.10158.7	chr11	57406954	57427121	span_intergenic_and_genic	k	ENSG00000134802.18	Without	None
STRG.10158.8	chr11	57406954	57427100	span_intergenic_and_genic	k	ENSG00000134802.18	Without	None
STRG.10159.1	chr11	58769581	58787676	intergenic	u	NA	inner	Alu&L1
STRG.10162.2	chr11	58579063	58621046	genic	j	ENSG00000186660.15	Without	None
STRG.10163.1	chr11	59968380	59970355	genic	j	ENSG00000285010.1	Without	None
STRG.10166.1	chr11	59583941	59586203	intronic	i	ENSG00000110048.12	Terminal	Alu
STRG.10167.2	chr11	59636716	59669037	genic	j	ENSG00000166889.14	Without	None
STRG.10172.2	chr11	60890724	60906585	genic	j	ENSG00000110107.9	Without	None
STRG.10173.3	chr11	59755376	59803300	genic	j	ENSG00000166900.17	Without	None
STRG.10173.4	chr11	59755376	59803300	genic	j	ENSG00000166900.17	Without	None
STRG.10173.5	chr11	59755376	59801485	span_intergenic_and_genic	k	ENSG00000166900.17	Without	None
STRG.10173.6	chr11	59755376	59799947	span_intergenic_and_genic	k	ENSG00000166900.17	Without	None
STRG.10173.7	chr11	59755376	59803300	genic	m	ENSG00000166900.17	inner	Alu
STRG.10178.5	chr11	60185702	60318313	genic	m	ENSG00000110079.19	Without	None
STRG.10179.2	chr11	61130254	61161426	genic	j	ENSG00000167987.11	Without	None
STRG.10182.2	chr11	57484534	57515765	span_intergenic_and_genic	k	ENSG00000149150.9	Without	None
STRG.10189.1	chr11	57717984	57723653	span_intergenic_and_genic	k	ENSG00000213592.4	Terminal	Alu
STRG.10190.1	chr11	57731433	57734864	intronic	i	ENSG00000288534.1	Terminal	Alu
STRG.10191.1	chr11	57735217	57737324	intronic	i	ENSG00000288534.1	Terminal	Alu
STRG.10194.1	chr11	57765461	57775346	intronic	i	ENSG00000198561.15	Terminal	Alu
STRG.10196.2	chr11	61897301	61920269	genic	j	ENSG00000167994.13	Without	None
STRG.10197.2	chr11	61299447	61303724	genic	j	ENSG00000167986.15	Terminal	Alu
STRG.10198.2	chr11	61333210	61346890	genic	j	ENSG00000149476.16	Without	None
STRG.10198.4	chr11	61342391	61346890	genic	j	ENSG00000149476.16	Without	None
STRG.10199.4	chr11	61348805	61361887	genic	j	ENSG00000162144.10	Without	None
STRG.10199.5	chr11	61348805	61361882	span_intergenic_and_genic	k	ENSG00000162144.10	Without	None
STRG.102.1	chr1	7091302	7249733	genic	j	ENSG00000171735.19	Without	None
STRG.1020.1	chr1	113077891	113083667	intronic	i	ENSG00000198799.12	Terminal	Alu&L1
STRG.10201.1	chr11	61374144	61381527	intergenic	u	NA	Terminal	Alu
STRG.10203.2	chr11	61402641	61429975	genic	j	ENSG00000149532.16	Without	None
STRG.10203.3	chr11	61402641	61429996	span_intergenic_and_genic	k	ENSG00000149532.16	Without	None
STRG.10204.5	chr11	61430131	61473545	span_intergenic_and_genic	k	ENSG00000256591.5	inner	Alu
STRG.10204.6	chr11	61430131	61473545	genic	j	ENSG00000167985.7	inner	Alu
STRG.10205.1	chr11	61456084	61458914	intronic	i	ENSG00000256591.5	inner	Alu
STRG.10206.1	chr11	61459477	61461431	intronic	i	ENSG00000256591.5	Terminal	Alu
STRG.10207.1	chr11	61709208	61816771	genic	j	ENSG00000149485.19	inner	Alu
STRG.10208.1	chr11	61752571	61788518	genic	j	ENSG00000124920.14	Without	None
STRG.10208.2	chr11	61752636	61788518	genic	j	ENSG00000124920.14	Without	None
STRG.1021.1	chr1	113084213	113088792	intronic	i	ENSG00000198799.12	Terminal	Alu
STRG.10210.2	chr11	61792911	61797238	span_intergenic_and_genic	k	ENSG00000168496.4	Without	None
STRG.10211.1	chr11	61797305	61799152	intronic	i	ENSG00000134824.14	inner	Alu
STRG.10213.2	chr11	61873518	61891545	span_intergenic_and_genic	k	ENSG00000221968.9	Without	None
STRG.10213.3	chr11	61873518	61891545	genic	m	ENSG00000221968.9	Without	None
STRG.10213.4	chr11	61873518	61891545	span_intergenic_and_genic	k	ENSG00000221968.9	Without	None
STRG.1022.2	chr1	108746674	108781542	span_intergenic_and_genic	k	ENSG00000116266.11	inner	Alu
STRG.10220.1	chr11	63624082	63628857	span_intergenic_and_genic	o	ENSG00000184743.13	Terminal	Alu
STRG.10224.2	chr11	63839093	63909596	genic	j	ENSG00000072518.22	Without	None
STRG.10224.4	chr11	63839093	63909596	genic	j	ENSG00000072518.22	Without	None
STRG.10225.1	chr11	63850316	63853407	intronic	i	ENSG00000072518.22	Terminal	Alu
STRG.10226.1	chr11	63853682	63855542	intronic	i	ENSG00000072518.22	Terminal	Alu
STRG.1023.2	chr1	108876981	108927482	genic	j	ENSG00000121957.15	Without	None
STRG.1023.3	chr1	108876981	108931643	span_intergenic_and_genic	k	ENSG00000121957.15	inner	Alu
STRG.10231.2	chr11	62575045	62591523	genic	j	ENSG00000149016.16	Without	None
STRG.10233.1	chr11	62593204	62593466	span_intergenic_and_genic	o	ENSG00000149480.7	Without	None
STRG.10235.1	chr11	62611967	62615116	span_intergenic_and_genic	k	ENSG00000149489.9	Without	None
STRG.10236.2	chr11	62615294	62621984	genic	j	ENSG00000149541.10	inner	Alu
STRG.10236.3	chr11	62615294	62621984	span_intergenic_and_genic	k	ENSG00000149541.10	inner	Alu
STRG.10237.2	chr11	62624820	62646606	genic	j	ENSG00000089597.18	Without	None
STRG.10237.4	chr11	62624820	62646606	genic	j	ENSG00000089597.18	Without	None
STRG.10237.5	chr11	62624820	62646606	genic	m	ENSG00000089597.18	inner	Alu
STRG.1024.4	chr1	108929937	108963475	genic	j	ENSG00000121940.16	inner	Alu
STRG.10244.1	chr11	62727677	62740293	span_intergenic_and_genic	k	ENSG00000162222.14	inner	Alu&L1
STRG.10248.1	chr11	62771120	62792006	genic	j	ENSG00000168569.8	Without	None
STRG.10249.1	chr11	62771365	62787342	genic	j	ENSG00000162227.8	Without	None
STRG.10250.2	chr11	62787402	62790246	genic	j	ENSG00000185475.11	Without	None
STRG.10250.3	chr11	62787402	62790246	span_intergenic_and_genic	k	ENSG00000185475.11	Without	None
STRG.10254.2	chr11	62832911	62839581	span_intergenic_and_genic	k	ENSG00000133316.16	Without	None
STRG.10254.4	chr11	62832911	62839596	genic	j	ENSG00000133316.16	Without	None
STRG.10255.4	chr11	62851999	62855885	genic	j	ENSG00000255717.7	Without	None
STRG.10255.5	chr11	62851999	62855885	genic	j	ENSG00000255717.7	Without	None
STRG.10255.6	chr11	62851999	62855885	span_intergenic_and_genic	k	ENSG00000255717.7	Without	None
STRG.10256.3	chr11	62856102	62888860	genic	j	ENSG00000168003.18	inner	Alu
STRG.10256.4	chr11	62856102	62888860	genic	j	ENSG00000168003.18	inner	Alu
STRG.10261.2	chr11	63998550	64166113	genic	j	ENSG00000133315.12	Without	None
STRG.10261.3	chr11	63998550	64166106	genic	j	ENSG00000133315.12	Without	None
STRG.10261.4	chr11	63998550	64166113	genic	j	ENSG00000133315.12	Without	None
STRG.10261.5	chr11	63998550	64166113	span_intergenic_and_genic	k	ENSG00000133315.12	Without	None
STRG.10261.6	chr11	63998550	64166106	genic	j	ENSG00000133315.12	Without	None
STRG.10262.1	chr11	64157449	64160834	intronic	i	ENSG00000133315.12	Terminal	Alu
STRG.10263.1	chr11	64177182	64180494	intergenic	u	NA	inner	Alu
STRG.10264.1	chr11	64182893	64184735	intergenic	u	NA	Terminal	Alu
STRG.10266.1	chr11	64206678	64223882	genic	m	ENSG00000149781.13	Without	None
STRG.10266.4	chr11	64206721	64223882	span_intergenic_and_genic	k	ENSG00000149781.13	Without	None
STRG.10267.2	chr11	64223807	64226164	genic	j	ENSG00000149743.14	Without	None
STRG.10268.3	chr11	64226274	64230015	genic	m	ENSG00000149761.9	Without	None
STRG.10268.4	chr11	64226274	64230015	span_intergenic_and_genic	k	ENSG00000149761.9	Without	None
STRG.10268.5	chr11	64226274	64230015	genic	n	ENSG00000149761.9	Without	None
STRG.10268.6	chr11	64226274	64230015	genic	m	ENSG00000149761.9	Without	None
STRG.10269.1	chr11	64230567	64234278	genic	m	ENSG00000110011.13	Without	None
STRG.10269.4	chr11	64230567	64234278	genic	j	ENSG00000110011.13	Without	None
STRG.10270.3	chr11	64234584	64238787	genic	j	ENSG00000173511.10	Without	None
STRG.10271.2	chr11	64241070	64244126	genic	j	ENSG00000173486.14	Without	None
STRG.10271.3	chr11	64241070	64244126	genic	j	ENSG00000173486.14	Without	None
STRG.10271.4	chr11	64241070	64244126	genic	j	ENSG00000173486.14	Without	None
STRG.10271.5	chr11	64241070	64244126	genic	j	ENSG00000173486.14	Without	None
STRG.10276.1	chr11	64285057	64289491	span_intergenic_and_genic	k	ENSG00000173264.15	Without	None
STRG.10276.4	chr11	64285848	64289491	genic	j	ENSG00000173264.15	Without	None
STRG.10277.1	chr11	64300657	64304770	genic	j	ENSG00000219435.6	Without	None
STRG.10278.4	chr11	64311983	64316743	genic	j	ENSG00000173153.17	Terminal	Alu
STRG.1028.1	chr1	109061642	109076003	span_intergenic_and_genic	k	ENSG00000197780.10	inner	Alu
STRG.10283.2	chr11	45899879	45906465	genic	j	ENSG00000121653.11	Without	None
STRG.10284.2	chr11	45910170	45917875	span_intergenic_and_genic	k	ENSG00000121680.16	Without	None
STRG.10285.2	chr11	45922656	45929096	span_intergenic_and_genic	k	ENSG00000165905.18	Without	None
STRG.10286.2	chr11	45932566	46121010	genic	j	ENSG00000135365.16	Without	None
STRG.10287.2	chr11	46277662	46293143	genic	j	ENSG00000157613.11	inner	Alu
STRG.10287.3	chr11	46277662	46321409	genic	j	ENSG00000157613.11	Without	None
STRG.10287.4	chr11	46294742	46321409	genic	j	ENSG00000157613.11	Without	None
STRG.10288.1	chr11	46345413	46380551	genic	j	ENSG00000149091.15	Without	None
STRG.10288.2	chr11	46347463	46378117	span_intergenic_and_genic	k	ENSG00000149091.15	Without	None
STRG.10288.4	chr11	46347572	46380551	genic	j	ENSG00000149091.15	Without	None
STRG.10288.5	chr11	46347572	46378117	span_intergenic_and_genic	k	ENSG00000149091.15	Without	None
STRG.10289.1	chr11	46359771	46360800	intronic	i	ENSG00000149091.15	Terminal	Alu
STRG.10292.2	chr11	46396410	46594021	genic	j	ENSG00000110497.14	Without	None
STRG.10295.1	chr11	46596152	46597658	intergenic	u	NA	Terminal	Alu
STRG.10296.2	chr11	46602861	46616849	span_intergenic_and_genic	k	ENSG00000180423.4	Terminal	Alu
STRG.10297.1	chr11	46617541	46674520	genic	j	ENSG00000175224.16	Without	None
STRG.10297.2	chr11	46617541	46674520	genic	j	ENSG00000175224.16	Without	None
STRG.10297.3	chr11	46617541	46674520	genic	j	ENSG00000175224.16	inner	Alu
STRG.10298.2	chr11	46677080	46700603	span_intergenic_and_genic	k	ENSG00000175220.12	inner	Alu
STRG.10301.2	chr11	46743528	46846280	genic	j	ENSG00000175216.15	Without	None
STRG.10302.1	chr11	46812622	46814156	intronic	i	ENSG00000175216.15	Terminal	Alu
STRG.10303.1	chr11	46827876	46830470	intronic	i	ENSG00000175216.15	inner	Alu
STRG.10304.1	chr11	46834808	46838820	intronic	i	ENSG00000175216.15	Terminal	Alu
STRG.10307.2	chr11	47164299	47176879	span_intergenic_and_genic	k	ENSG00000149182.15	Without	None
STRG.10307.3	chr11	47164299	47176867	span_intergenic_and_genic	k	ENSG00000149182.15	Without	None
STRG.10307.4	chr11	47164299	47176867	span_intergenic_and_genic	k	ENSG00000149182.15	Without	None
STRG.10307.5	chr11	47164299	47176879	genic	j	ENSG00000149182.15	Without	None
STRG.10307.6	chr11	47164299	47176859	genic	j	ENSG00000149182.15	Without	None
STRG.10308.1	chr11	47177520	47186440	genic	j	ENSG00000165912.16	Without	None
STRG.10308.3	chr11	47177520	47186443	genic	j	ENSG00000165912.16	Without	None
STRG.10308.4	chr11	47177520	47186443	genic	j	ENSG00000165912.16	Without	None
STRG.10309.1	chr11	47214932	47239216	span_intergenic_and_genic	k	ENSG00000134574.12	Without	None
STRG.10314.1	chr11	47408584	47416494	genic	j	ENSG00000165915.14	Without	None
STRG.10314.2	chr11	47408584	47416494	span_intergenic_and_genic	k	ENSG00000165915.14	Without	None
STRG.10316.1	chr11	47465933	47553117	span_intergenic_and_genic	k	ENSG00000149187.18	Without	None
STRG.10316.10	chr11	47470279	47553117	genic	n	ENSG00000149187.18	Without	None
STRG.10316.11	chr11	47470279	47553117	genic	n	ENSG00000149187.18	Without	None
STRG.10316.3	chr11	47465933	47553117	span_intergenic_and_genic	k	ENSG00000149187.18	Without	None
STRG.10316.5	chr11	47470279	47553117	genic	j	ENSG00000149187.18	Without	None
STRG.10316.6	chr11	47470279	47553117	genic	j	ENSG00000149187.18	Without	None
STRG.10316.7	chr11	47470279	47553117	genic	n	ENSG00000149187.18	Without	None
STRG.10316.8	chr11	47470279	47553117	genic	m	ENSG00000149187.18	Without	None
STRG.10316.9	chr11	47470279	47553117	genic	j	ENSG00000149187.18	Without	None
STRG.10317.1	chr11	47489935	47493535	intronic	i	ENSG00000149187.18	Terminal	Alu
STRG.10320.3	chr11	47579072	47584561	genic	j	ENSG00000213619.11	Without	None
STRG.10321.2	chr11	47618704	47642559	span_intergenic_and_genic	k	ENSG00000109919.10	Without	None
STRG.10321.3	chr11	47618704	47642559	genic	j	ENSG00000109919.10	Without	None
STRG.10321.4	chr11	47618704	47642559	span_intergenic_and_genic	k	ENSG00000109919.10	Without	None
STRG.10324.3	chr11	47839499	47848334	genic	j	ENSG00000030066.13	Without	None
STRG.1033.4	chr1	109221082	109238162	genic	j	ENSG00000031698.13	Terminal	Alu
STRG.10330.1	chr11	67123276	67130703	intronic	i	ENSG00000173120.15	inner	Alu
STRG.10331.10	chr11	67464348	67469243	genic	j	ENSG00000172663.9	Without	None
STRG.10331.2	chr11	67464348	67469268	genic	j	ENSG00000172663.9	Without	None
STRG.10331.4	chr11	67464348	67469268	genic	j	ENSG00000172663.9	Without	None
STRG.10331.5	chr11	67464348	67469268	genic	j	ENSG00000172663.9	Without	None
STRG.10331.6	chr11	67464348	67469250	genic	m	ENSG00000172663.9	Without	None
STRG.10331.7	chr11	67464348	67469250	genic	j	ENSG00000172663.9	Without	None
STRG.10331.8	chr11	67464348	67469268	genic	j	ENSG00000172663.9	Without	None
STRG.10335.1	chr11	67266389	67286555	genic	m	ENSG00000173020.11	Without	None
STRG.10336.2	chr11	67289402	67292643	genic	j	ENSG00000172932.16	Without	None
STRG.10337.1	chr11	67317513	67325530	genic	j	ENSG00000172613.8	Terminal	Alu
STRG.10338.1	chr11	67343186	67347642	intronic	i	ENSG00000172613.8	Terminal	Alu
STRG.10339.5	chr11	67351548	67353561	genic	m	ENSG00000175482.9	Without	None
STRG.1034.3	chr1	109279547	109283144	genic	j	ENSG00000134222.16	Without	None
STRG.1034.4	chr1	109279547	109283115	genic	j	ENSG00000134222.16	Without	None
STRG.1034.5	chr1	109279547	109283115	span_intergenic_and_genic	k	ENSG00000134222.16	Without	None
STRG.1034.6	chr1	109279547	109283115	genic	j	ENSG00000134222.16	Without	None
STRG.10340.1	chr11	67364167	67373027	genic	j	ENSG00000175505.11	Without	None
STRG.10341.1	chr11	67391958	67398410	span_intergenic_and_genic	k	ENSG00000172613.8	Without	None
STRG.10343.2	chr11	67428483	67435401	span_intergenic_and_genic	k	ENSG00000175634.15	Without	None
STRG.10343.3	chr11	67428483	67435401	genic	j	ENSG00000175634.15	Without	None
STRG.10349.2	chr11	67606918	67612535	genic	j	ENSG00000167792.13	Without	None
STRG.10349.4	chr11	67606918	67612528	genic	m	ENSG00000167792.13	inner	Alu
STRG.1035.2	chr1	109309558	109397918	genic	j	ENSG00000134243.12	Without	None
STRG.10352.2	chr11	68261314	68271973	genic	m	ENSG00000171067.11	Without	None
STRG.10352.3	chr11	68261463	68271973	genic	j	ENSG00000171067.11	Without	None
STRG.10354.2	chr11	68312591	68379120	genic	j	ENSG00000162337.12	inner	Alu
STRG.10355.1	chr11	68321059	68323092	intronic	i	ENSG00000162337.12	Without	None
STRG.10356.1	chr11	68408243	68409074	intronic	i	ENSG00000162337.12	inner	Alu
STRG.10357.2	chr11	68684544	68691175	genic	j	ENSG00000069482.7	Without	None
STRG.10358.1	chr11	68879082	68880361	intergenic	u	NA	Terminal	Alu
STRG.10359.3	chr11	68460747	68615334	genic	j	ENSG00000110075.15	Without	None
STRG.10359.4	chr11	68460747	68615334	genic	j	ENSG00000110075.15	Without	None
STRG.10359.5	chr11	68460747	68615334	genic	j	ENSG00000110075.15	Without	None
STRG.1036.2	chr1	109401850	109426444	genic	j	ENSG00000143106.13	Without	None
STRG.1036.3	chr1	109401850	109426444	genic	j	ENSG00000143106.13	Without	None
STRG.10360.1	chr11	68478648	68482428	intronic	i	ENSG00000110075.15	inner	Alu
STRG.10362.1	chr11	68560895	68563119	intronic	i	ENSG00000110075.15	Terminal	Alu
STRG.10363.1	chr11	68606390	68608261	intronic	i	ENSG00000110075.15	Terminal	Alu
STRG.10364.1	chr11	69382511	69388544	intergenic	u	NA	Without	None
STRG.10365.1	chr11	68707439	68751460	genic	j	ENSG00000132749.11	Without	None
STRG.10365.3	chr11	68736135	68751460	genic	j	ENSG00000132749.11	inner	Alu
STRG.10365.4	chr11	68737328	68751460	genic	j	ENSG00000132749.11	inner	Alu
STRG.10365.5	chr11	68742580	68751460	span_intergenic_and_genic	k	ENSG00000132749.11	inner	Alu
STRG.10365.6	chr11	68744873	68751460	span_intergenic_and_genic	k	ENSG00000132749.11	Without	None
STRG.10366.3	chr11	68807179	68841916	genic	j	ENSG00000110090.13	Without	None
STRG.10367.1	chr11	68754881	68756133	intronic	i	ENSG00000110090.13	Terminal	Alu
STRG.10369.2	chr11	68030681	68036644	span_intergenic_and_genic	k	ENSG00000284293.1	Without	None
STRG.1037.1	chr1	109483833	109492727	genic	j	ENSG00000162650.16	Without	None
STRG.1037.2	chr1	109483833	109492734	genic	j	ENSG00000162650.16	Without	None
STRG.10370.2	chr11	68039025	68050895	span_intergenic_and_genic	k	ENSG00000110719.10	Without	None
STRG.10371.1	chr11	68047007	68121388	span_intergenic_and_genic	k	ENSG00000110721.12	Terminal	Alu
STRG.10373.1	chr11	68085066	68088138	intronic	i	ENSG00000110721.12	Terminal	Alu
STRG.10374.1	chr11	68090085	68095734	intronic	i	ENSG00000110721.12	Terminal	Alu
STRG.10375.1	chr11	68154863	68213678	genic	j	ENSG00000110066.15	Without	None
STRG.10375.2	chr11	68165714	68213678	genic	j	ENSG00000110066.15	Without	None
STRG.10375.3	chr11	68165714	68213678	genic	j	ENSG00000110066.15	Without	None
STRG.10376.1	chr11	68235452	68235752	intergenic	u	NA	Terminal	Alu
STRG.10378.3	chr11	69672801	69675353	genic	n	ENSG00000149716.13	Terminal	Alu
STRG.10379.1	chr11	69294119	69370349	span_intergenic_and_genic	k	ENSG00000172927.8	Without	None
STRG.10379.7	chr11	69294151	69297287	genic	m	ENSG00000172927.8	Without	None
STRG.10382.1	chr11	69048932	69079847	genic	j	ENSG00000162341.18	Without	None
STRG.10383.3	chr11	71434411	71448387	span_intergenic_and_genic	k	ENSG00000172893.16	Without	None
STRG.10383.4	chr11	71434411	71448387	span_intergenic_and_genic	k	ENSG00000172893.16	Without	None
STRG.10385.4	chr11	71453209	71460947	genic	j	ENSG00000172890.13	Without	None
STRG.10388.1	chr11	72223840	72239105	span_intergenic_and_genic	k	ENSG00000165458.14	Without	None
STRG.10388.2	chr11	72223840	72239105	genic	j	ENSG00000165458.14	Without	None
STRG.10392.2	chr11	72685069	72752408	genic	j	ENSG00000186635.15	Without	None
STRG.10398.1	chr11	72850058	72851124	intronic	i	ENSG00000137478.15	Terminal	Alu
STRG.104.1	chr1	13757778	13760869	intronic	i	ENSG00000116731.22	inner	Alu
STRG.1040.1	chr1	114411208	114413652	intronic	i	ENSG00000197323.12	inner	Alu
STRG.10402.3	chr11	74592582	74628300	genic	j	ENSG00000077514.9	Without	None
STRG.10406.1	chr11	71929016	71997591	genic	j	ENSG00000137522.18	Without	None
STRG.10407.1	chr11	72002863	72080536	genic	j	ENSG00000137497.18	Without	None
STRG.10407.3	chr11	72002863	72080536	span_intergenic_and_genic	k	ENSG00000137497.18	inner	Alu
STRG.10408.1	chr11	72026643	72028486	intronic	i	ENSG00000137497.18	Without	None
STRG.1041.1	chr1	114414030	114419239	intronic	i	ENSG00000197323.12	inner	Alu
STRG.10413.10	chr11	64764606	64778763	span_intergenic_and_genic	k	ENSG00000168066.21	Without	None
STRG.10413.4	chr11	64764606	64778542	genic	j	ENSG00000168066.21	Without	None
STRG.10413.5	chr11	64764606	64778542	span_intergenic_and_genic	k	ENSG00000168066.21	Without	None
STRG.10413.7	chr11	64764606	64778542	span_intergenic_and_genic	k	ENSG00000168066.21	Without	None
STRG.10416.4	chr11	64803501	64810551	genic	j	ENSG00000133895.17	Without	None
STRG.10419.1	chr11	64894535	64917209	span_intergenic_and_genic	k	ENSG00000110046.13	Without	None
STRG.1042.1	chr1	114435837	114436426	intronic	i	ENSG00000197323.12	Terminal	Alu
STRG.10423.3	chr11	65027472	65040570	span_intergenic_and_genic	k	ENSG00000110025.13	inner	Alu
STRG.10424.1	chr11	65040936	65044833	span_intergenic_and_genic	o	ENSG00000168060.16	Without	None
STRG.10427.3	chr11	65084519	65088398	span_intergenic_and_genic	k	ENSG00000162300.13	Without	None
STRG.10428.2	chr11	65096214	65111708	span_intergenic_and_genic	k	ENSG00000149823.9	Without	None
STRG.10428.3	chr11	65096214	65111708	span_intergenic_and_genic	k	ENSG00000149823.9	Without	None
STRG.10429.2	chr11	65111867	65116230	genic	n	ENSG00000149809.17	Without	None
STRG.10429.3	chr11	65111867	65116230	span_intergenic_and_genic	k	ENSG00000149809.17	Without	None
STRG.10429.4	chr11	65111867	65116235	genic	n	ENSG00000149809.17	Without	None
STRG.1043.1	chr1	114447184	114452753	intronic	i	ENSG00000197323.12	inner	Alu
STRG.10433.3	chr11	65127279	65134519	genic	j	ENSG00000162298.19	Without	None
STRG.10433.4	chr11	65127279	65134519	genic	m	ENSG00000162298.19	Without	None
STRG.10434.2	chr11	65170221	65173380	genic	m	ENSG00000204710.2	Without	None
STRG.10434.3	chr11	65170221	65173380	genic	j	ENSG00000204710.2	Without	None
STRG.1044.1	chr1	114472686	114474601	intronic	i	ENSG00000197323.12	Terminal	Alu
STRG.10443.2	chr11	65386621	65413525	genic	j	ENSG00000126391.14	inner	Alu
STRG.10443.5	chr11	65386621	65413525	genic	j	ENSG00000126391.14	inner	Alu
STRG.10444.1	chr11	65408070	65410076	intronic	i	ENSG00000126391.14	Terminal	Alu
STRG.10447.3	chr11	65525085	65538704	span_intergenic_and_genic	k	ENSG00000142186.17	Without	None
STRG.10447.4	chr11	65525085	65538704	genic	j	ENSG00000142186.17	Without	None
STRG.10447.5	chr11	65525085	65538704	span_intergenic_and_genic	k	ENSG00000142186.17	Without	None
STRG.10447.6	chr11	65525085	65538704	genic	j	ENSG00000142186.17	Without	None
STRG.10447.7	chr11	65525085	65538704	genic	j	ENSG00000142186.17	Without	None
STRG.10447.8	chr11	65525085	65538704	genic	m	ENSG00000142186.17	Without	None
STRG.10447.9	chr11	65525085	65538704	genic	m	ENSG00000142186.17	Without	None
STRG.1045.1	chr1	114503819	114506402	intronic	i	ENSG00000197323.12	Terminal	Alu
STRG.10450.3	chr11	65570460	65574190	span_intergenic_and_genic	k	ENSG00000173465.8	Without	None
STRG.10450.4	chr11	65570460	65574190	span_intergenic_and_genic	k	ENSG00000173465.8	Without	None
STRG.10454.1	chr11	65614673	65616135	span_intergenic_and_genic	o	ENSG00000173327.8	Terminal	Alu
STRG.10457.2	chr11	65653601	65662955	span_intergenic_and_genic	k	ENSG00000173039.19	Without	None
STRG.10457.3	chr11	65653601	65662955	span_intergenic_and_genic	k	ENSG00000173039.19	Without	None
STRG.10458.1	chr11	65662987	65671716	genic	j	ENSG00000285533.2	inner	Alu
STRG.1046.1	chr1	114563423	114563994	intergenic	u	NA	Terminal	L1
STRG.10460.1	chr11	74818858	74821682	intronic	i	ENSG00000166435.15	Terminal	Alu
STRG.10461.1	chr11	74840785	74949116	genic	n	ENSG00000166435.15	Without	None
STRG.10461.2	chr11	74840785	74949116	span_intergenic_and_genic	k	ENSG00000166435.15	Without	None
STRG.10461.3	chr11	74840785	74949116	genic	j	ENSG00000166435.15	Without	None
STRG.10461.4	chr11	74840785	74949116	span_intergenic_and_genic	k	ENSG00000166435.15	Without	None
STRG.10463.2	chr11	74949247	74977741	genic	j	ENSG00000118363.12	Without	None
STRG.10465.2	chr11	70342937	70384396	genic	j	ENSG00000131626.19	Terminal	Alu
STRG.10468.4	chr11	73787872	73864605	span_intergenic_and_genic	k	ENSG00000175581.14	Without	None
STRG.10468.5	chr11	73787872	73864602	genic	j	ENSG00000175581.14	Without	None
STRG.10468.7	chr11	73787906	73864605	genic	j	ENSG00000175581.14	inner	Alu
STRG.10469.4	chr11	73875759	73876843	span_intergenic_and_genic	k	ENSG00000181924.7	inner	Alu
STRG.10470.3	chr11	73876997	73927728	genic	j	ENSG00000175575.13	Without	None
STRG.10470.4	chr11	73876997	73927728	span_intergenic_and_genic	k	ENSG00000175575.13	Without	None
STRG.10474.1	chr11	74181031	74183010	intronic	i	ENSG00000214517.10	Terminal	Alu
STRG.1048.1	chr1	114584758	114588335	genic	j	ENSG00000175984.15	inner	Alu
STRG.10482.1	chr11	76819929	76823544	intergenic	u	NA	inner	Alu
STRG.10489.1	chr11	76499276	76503747	intronic	i	ENSG00000158636.16	Terminal	Alu
STRG.1049.1	chr1	112602697	112605090	intronic	i	ENSG00000007341.19	Terminal	Alu
STRG.10490.1	chr11	76505363	76506924	intronic	i	ENSG00000158636.16	Terminal	Alu
STRG.10493.1	chr11	76860855	76869052	genic	j	ENSG00000078124.13	Without	None
STRG.10494.1	chr11	76864597	76867681	intronic	i	ENSG00000078124.13	Terminal	Alu
STRG.10496.2	chr11	65860420	65866439	span_intergenic_and_genic	k	ENSG00000172732.12	Without	None
STRG.10496.3	chr11	65860420	65867653	span_intergenic_and_genic	k	ENSG00000172732.12	Without	None
STRG.10496.4	chr11	65860545	65866439	span_intergenic_and_genic	k	ENSG00000172732.12	Without	None
STRG.10504.1	chr11	65991922	65993605	intergenic	u	NA	Terminal	Alu
STRG.10504.2	chr11	65991922	66002730	span_intergenic_and_genic	k	ENSG00000175376.9	inner	Alu
STRG.10504.6	chr11	65998433	66002156	span_intergenic_and_genic	k	ENSG00000175376.9	Without	None
STRG.10506.2	chr11	66052355	66068878	span_intergenic_and_genic	k	ENSG00000087365.16	Without	None
STRG.10506.3	chr11	66052355	66068878	span_intergenic_and_genic	k	ENSG00000087365.16	Without	None
STRG.10506.4	chr11	66052355	66068878	span_intergenic_and_genic	k	ENSG00000087365.16	Without	None
STRG.10506.5	chr11	66052355	66068878	genic	j	ENSG00000087365.16	Without	None
STRG.10508.1	chr11	66078660	66081261	intronic	i	ENSG00000175115.13	Terminal	Alu
STRG.10510.1	chr11	66268582	66277492	genic	m	ENSG00000174903.16	Without	None
STRG.10511.3	chr11	66284575	66289135	span_intergenic_and_genic	k	ENSG00000174851.16	Without	None
STRG.10511.4	chr11	66284575	66289135	genic	j	ENSG00000174851.16	Without	None
STRG.10514.2	chr11	66362521	66371760	genic	m	ENSG00000174669.12	Without	None
STRG.10514.3	chr11	66362521	66371760	genic	m	ENSG00000174669.12	Without	None
STRG.10514.4	chr11	66362521	66371760	genic	j	ENSG00000174669.12	Without	None
STRG.10517.1	chr11	66474250	66480231	span_intergenic_and_genic	k	ENSG00000255517.6	inner	Alu
STRG.10518.3	chr11	66480401	66509657	span_intergenic_and_genic	k	ENSG00000254986.7	Without	None
STRG.1052.1	chr1	112620238	112627666	span_intergenic_and_genic	k	ENSG00000235299.2	Terminal	Alu
STRG.10525.1	chr11	66614676	66616430	span_intergenic_and_genic	k	ENSG00000199325.1	Terminal	Alu
STRG.10529.1	chr11	66682487	66684652	span_intergenic_and_genic	o	ENSG00000173898.14	Terminal	Alu
STRG.10530.1	chr11	66685250	66701940	genic	j	ENSG00000173898.14	Without	None
STRG.10531.1	chr11	66742777	66744679	span_intergenic_and_genic	o	ENSG00000173715.18	Terminal	Alu
STRG.10532.1	chr11	66744769	66843322	genic	j	ENSG00000173715.18	Without	None
STRG.10534.1	chr11	66793430	66794795	intronic	i	ENSG00000173715.18	Terminal	Alu
STRG.10535.4	chr11	66843437	66911442	genic	j	ENSG00000173653.8	Without	None
STRG.10536.3	chr11	66848520	66958383	genic	j	ENSG00000173599.15	Without	None
STRG.10539.1	chr11	75048204	75055663	intergenic	u	NA	Terminal	Alu&L1
STRG.1054.4	chr1	112701127	112707127	span_intergenic_and_genic	k	ENSG00000155366.17	Without	None
STRG.10540.1	chr11	75067726	75096964	genic	j	ENSG00000171561.4	inner	Alu
STRG.10542.1	chr11	75100563	75206254	span_intergenic_and_genic	k	ENSG00000137491.15	Without	None
STRG.10544.1	chr11	75144974	75149383	intronic	i	ENSG00000137491.15	Terminal	Alu
STRG.10546.1	chr11	75327561	75334327	intronic	i	ENSG00000137486.17	inner	Alu
STRG.10548.1	chr11	75434640	75525941	span_intergenic_and_genic	k	ENSG00000158555.15	Without	None
STRG.10548.3	chr11	75434640	75525941	span_intergenic_and_genic	k	ENSG00000158555.15	Without	None
STRG.10548.4	chr11	75434640	75525941	span_intergenic_and_genic	k	ENSG00000158555.15	Without	None
STRG.10549.1	chr11	80580614	80585005	intergenic	u	NA	Without	None
STRG.10554.1	chr11	86302207	86345662	genic	j	ENSG00000149196.16	Without	None
STRG.10555.1	chr11	88502190	88502492	intergenic	u	NA	Terminal	Alu
STRG.10556.3	chr11	83160322	83187451	genic	j	ENSG00000165494.11	inner	Alu
STRG.1056.2	chr1	115641970	115664769	genic	j	ENSG00000173218.15	Without	None
STRG.10560.5	chr11	83261456	83285978	span_intergenic_and_genic	k	ENSG00000137500.9	Without	None
STRG.10569.1	chr11	88273823	88274885	intronic	i	ENSG00000109861.17	inner	Alu
STRG.1057.2	chr1	114704461	114716771	genic	j	ENSG00000213281.5	inner	Alu
STRG.10571.2	chr11	88337826	88428176	genic	j	ENSG00000288018.1	Without	None
STRG.10572.2	chr11	93478461	93543355	span_intergenic_and_genic	k	ENSG00000166002.7	Without	None
STRG.10575.1	chr11	85954997	86069097	genic	j	ENSG00000073921.18	Terminal	Alu
STRG.10575.2	chr11	85954997	86069081	genic	j	ENSG00000073921.18	Terminal	Alu
STRG.10575.3	chr11	85957175	86069097	genic	j	ENSG00000073921.18	Without	None
STRG.10575.5	chr11	85957175	86069097	genic	j	ENSG00000073921.18	Without	None
STRG.10575.7	chr11	85957175	86069081	span_intergenic_and_genic	k	ENSG00000073921.18	Without	None
STRG.10575.8	chr11	85957688	86069097	genic	j	ENSG00000073921.18	Without	None
STRG.10576.1	chr11	86033689	86036957	intronic	i	ENSG00000073921.18	inner	Alu
STRG.10577.1	chr11	86045867	86048860	intronic	i	ENSG00000073921.18	Terminal	Alu
STRG.10578.1	chr11	86114566	86116795	intergenic	u	NA	inner	Alu
STRG.1058.3	chr1	114717292	114757984	genic	j	ENSG00000009307.16	Without	None
STRG.10580.1	chr11	86910571	86914144	span_intergenic_and_genic	o	ENSG00000280339.1	Terminal	Alu&L1
STRG.10581.1	chr11	86919456	86938701	genic	j	ENSG00000255471.1	Without	None
STRG.10585.1	chr11	87336858	87338159	intergenic	u	NA	Without	None
STRG.10587.3	chr11	94419861	94493812	genic	j	ENSG00000020922.13	Without	None
STRG.10587.4	chr11	94419861	94493844	genic	j	ENSG00000020922.13	Without	None
STRG.1059.4	chr1	114773479	114780634	genic	j	ENSG00000052723.12	Without	None
STRG.1060.1	chr1	117332688	117333012	intergenic	u	NA	Terminal	Alu
STRG.10603.1	chr11	96494692	96507038	genic	j	ENSG00000255679.1	Without	None
STRG.10605.1	chr11	102346410	102347127	intergenic	u	NA	Without	None
STRG.10608.1	chr11	93661573	93699939	span_intergenic_and_genic	k	ENSG00000166004.15	Without	None
STRG.10610.2	chr11	93730282	93741494	genic	j	ENSG00000166012.17	Without	None
STRG.10610.5	chr11	93735915	93740466	genic	n	ENSG00000166012.17	inner	Alu
STRG.10610.6	chr11	93735915	93740466	genic	n	ENSG00000166012.17	inner	Alu
STRG.10610.7	chr11	93735915	93741494	span_intergenic_and_genic	k	ENSG00000166012.17	Without	None
STRG.10611.5	chr11	93741670	93763083	span_intergenic_and_genic	k	ENSG00000182919.15	inner	Alu
STRG.10614.2	chr11	103062074	103092177	span_intergenic_and_genic	k	ENSG00000137692.12	Without	None
STRG.10614.4	chr11	103062074	103092177	span_intergenic_and_genic	k	ENSG00000137692.12	Without	None
STRG.10618.1	chr11	107524233	107565733	genic	j	ENSG00000137760.15	Terminal	Alu
STRG.10620.1	chr11	105292658	105296733	intronic	i	ENSG00000255501.3	Terminal	L1
STRG.10621.1	chr11	105450657	105452537	intronic	i	ENSG00000255501.3	Terminal	Alu
STRG.10622.1	chr11	105494413	105516101	genic	j	ENSG00000255501.3	Terminal	Alu
STRG.10623.1	chr11	110326936	110327225	intergenic	u	NA	Terminal	Alu
STRG.10628.1	chr11	113662283	113665284	intergenic	u	NA	Without	None
STRG.10632.1	chr11	113797874	113875536	genic	j	ENSG00000048028.11	inner	Alu
STRG.10633.1	chr11	113315122	113339555	span_intergenic_and_genic	k	ENSG00000149292.17	Without	None
STRG.10634.3	chr11	95770115	95790409	span_intergenic_and_genic	k	ENSG00000077458.13	Without	None
STRG.10635.3	chr11	95790498	95832691	span_intergenic_and_genic	k	ENSG00000166037.11	Without	None
STRG.10635.4	chr11	95790498	95832805	genic	j	ENSG00000166037.11	Without	None
STRG.10637.1	chr11	96273340	96282258	intronic	i	ENSG00000184384.14	Terminal	Alu
STRG.10638.1	chr11	96286619	96288573	intronic	i	ENSG00000184384.14	inner	Alu
STRG.10639.1	chr11	96309697	96312247	intronic	i	ENSG00000184384.14	Terminal	Alu
STRG.10641.1	chr11	111622238	111626723	intronic	i	ENSG00000170145.5	Terminal	Alu
STRG.10642.1	chr11	111640723	111644292	intronic	i	ENSG00000170145.5	Terminal	Alu&L1
STRG.10648.1	chr11	111877512	111877817	intronic	i	ENSG00000258529.5	inner	Alu
STRG.10660.2	chr11	112074287	112082822	genic	j	ENSG00000150776.18	Without	None
STRG.10664.1	chr11	117900651	117910066	genic	j	ENSG00000137747.16	Without	None
STRG.10666.1	chr11	118102940	118118155	span_intergenic_and_genic	k	ENSG00000137648.19	Without	None
STRG.10669.4	chr11	118339074	118340937	genic	j	ENSG00000167286.10	Without	None
STRG.1067.1	chr1	117458516	117460081	intronic	i	ENSG00000198162.12	inner	Alu
STRG.10670.1	chr11	77322015	77411979	genic	j	ENSG00000149269.10	Without	None
STRG.10671.1	chr11	77586672	77587734	intronic	i	ENSG00000074201.9	Terminal	Alu
STRG.10675.1	chr11	77781651	77788197	intronic	i	ENSG00000048649.13	inner	Alu
STRG.10676.3	chr11	77821142	77872352	genic	j	ENSG00000087884.14	Without	None
STRG.10676.4	chr11	77821142	77872352	genic	j	ENSG00000087884.14	inner	Alu
STRG.10676.5	chr11	77821142	77872352	span_intergenic_and_genic	k	ENSG00000087884.14	inner	Alu
STRG.10677.2	chr11	77878719	77994665	genic	j	ENSG00000149262.17	Without	None
STRG.10678.1	chr11	77966148	77969844	intronic	i	ENSG00000149262.17	inner	Alu
STRG.10680.1	chr11	78081056	78087168	intergenic	u	NA	Without	None
STRG.10685.1	chr11	78319992	78322328	intronic	i	ENSG00000033327.13	Terminal	Alu&L1
STRG.10686.1	chr11	78332911	78336362	intronic	i	ENSG00000033327.13	inner	Alu
STRG.10687.1	chr11	78382369	78383608	intronic	i	ENSG00000033327.13	Terminal	Alu
STRG.10688.2	chr11	78435968	78574864	genic	j	ENSG00000137513.10	Without	None
STRG.10688.3	chr11	78436189	78574864	span_intergenic_and_genic	k	ENSG00000137513.10	Without	None
STRG.10689.1	chr11	78458906	78461951	intronic	i	ENSG00000137513.10	Terminal	Alu
STRG.10690.1	chr11	118896139	118926042	span_intergenic_and_genic	k	ENSG00000186174.12	Without	None
STRG.10692.1	chr11	107831737	107834500	intronic	i	ENSG00000110660.15	Terminal	Alu
STRG.10694.1	chr11	107848937	107853764	intronic	i	ENSG00000110660.15	inner	Alu
STRG.107.4	chr1	11980435	12013508	span_intergenic_and_genic	k	ENSG00000116688.18	Without	None
STRG.107.5	chr1	11980435	12013508	span_intergenic_and_genic	k	ENSG00000116688.18	Without	None
STRG.10705.1	chr11	116995399	116996847	intronic	i	ENSG00000160584.16	Terminal	Alu
STRG.10707.1	chr11	117084253	117087014	intronic	i	ENSG00000160584.16	Terminal	Alu
STRG.10708.1	chr11	117091190	117095216	intronic	i	ENSG00000160584.16	Terminal	Alu
STRG.10709.1	chr11	117128061	117128366	intergenic	u	NA	Terminal	Alu
STRG.10715.1	chr11	117235496	117238389	intronic	i	ENSG00000167257.11	Terminal	Alu
STRG.10716.1	chr11	117288327	117293571	span_intergenic_and_genic	k	ENSG00000278768.2	inner	Alu
STRG.10718.2	chr11	118359600	118399211	genic	j	ENSG00000110344.10	Without	None
STRG.1072.1	chr1	116551701	116556281	intronic	i	ENSG00000116815.16	Terminal	Alu
STRG.10724.1	chr11	118578875	118580329	intronic	i	ENSG00000095139.14	inner	Alu
STRG.10725.1	chr11	118621352	118658025	span_intergenic_and_genic	k	ENSG00000019144.19	Without	None
STRG.10726.3	chr11	118751365	118790995	genic	j	ENSG00000110367.13	Without	None
STRG.10735.1	chr11	124876822	124881465	span_intergenic_and_genic	k	ENSG00000154134.15	Without	None
STRG.10736.2	chr11	125096545	125111589	genic	j	ENSG00000150433.9	Without	None
STRG.10736.3	chr11	125097035	125111604	genic	j	ENSG00000150433.9	Without	None
STRG.10736.5	chr11	125097035	125111763	genic	j	ENSG00000150433.9	Without	None
STRG.10737.2	chr11	123057484	123062669	span_intergenic_and_genic	k	ENSG00000109971.14	Without	None
STRG.10739.1	chr11	123062625	123063231	genic	j	ENSG00000288061.1	Without	None
STRG.1074.1	chr1	119157509	119163750	intronic	i	ENSG00000231365.6	Terminal	Alu&L1
STRG.10740.1	chr11	124171053	124172808	intergenic	u	NA	Without	None
STRG.10740.2	chr11	124171053	124266223	genic	j	ENSG00000255298.4	Without	None
STRG.10741.1	chr11	124178054	124179790	intergenic	u	NA	Without	None
STRG.10743.4	chr11	124622864	124632434	genic	m	ENSG00000154144.13	Without	None
STRG.10745.1	chr11	124762398	124765361	genic	j	ENSG00000250073.3	Without	None
STRG.10747.1	chr11	124786089	124788102	intronic	i	ENSG00000120458.13	inner	Alu
STRG.10751.1	chr11	120336049	120480352	genic	j	ENSG00000196914.9	Without	None
STRG.10751.2	chr11	120336049	120459465	genic	j	ENSG00000196914.9	Without	None
STRG.10752.1	chr11	120424416	120428068	intronic	i	ENSG00000196914.9	inner	Alu
STRG.10755.1	chr11	127940243	127941814	span_intergenic_and_genic	k	ENSG00000254612.2	Without	None
STRG.10758.1	chr11	129863774	129895584	genic	j	ENSG00000170322.14	Without	None
STRG.10758.2	chr11	129863774	129895584	span_intergenic_and_genic	k	ENSG00000170322.14	Without	None
STRG.10758.3	chr11	129863774	129895584	span_intergenic_and_genic	k	ENSG00000170322.14	Without	None
STRG.10759.1	chr11	129959609	130002825	genic	j	ENSG00000170325.16	Without	None
STRG.1076.1	chr1	117860228	117867552	span_intergenic_and_genic	o	ENSG00000196505.11	Terminal	Alu
STRG.10762.2	chr11	125569458	125584684	span_intergenic_and_genic	k	ENSG00000149547.15	Without	None
STRG.10762.3	chr11	125569458	125584684	span_intergenic_and_genic	k	ENSG00000149547.15	inner	Alu
STRG.10764.2	chr11	125625974	125676255	span_intergenic_and_genic	k	ENSG00000149554.13	inner	Alu
STRG.10764.3	chr11	125625974	125676255	genic	j	ENSG00000149554.13	inner	Alu
STRG.10766.1	chr11	130276428	130279328	intronic	i	ENSG00000196323.14	Terminal	Alu
STRG.10768.3	chr11	130069894	130144805	genic	j	ENSG00000084234.18	Without	None
STRG.10769.1	chr11	130083017	130085203	intronic	i	ENSG00000084234.18	Terminal	Alu
STRG.1077.2	chr1	117929739	117960885	span_intergenic_and_genic	k	ENSG00000065183.16	Without	None
STRG.10770.1	chr11	118990395	118998002	genic	j	ENSG00000255121.2	Terminal	Alu
STRG.10775.2	chr11	119044188	119057205	genic	j	ENSG00000149428.19	Without	None
STRG.10775.3	chr11	119044188	119057205	genic	j	ENSG00000149428.19	Without	None
STRG.10777.2	chr11	119067818	119081964	span_intergenic_and_genic	k	ENSG00000160695.15	Without	None
STRG.10778.3	chr11	119084885	119093546	genic	j	ENSG00000256269.10	Without	None
STRG.10778.6	chr11	119087983	119093546	genic	m	ENSG00000256269.10	Without	None
STRG.10778.8	chr11	119087983	119093546	span_intergenic_and_genic	k	ENSG00000256269.10	Without	None
STRG.10781.2	chr11	119107328	119117121	genic	j	ENSG00000172375.14	Without	None
STRG.10781.4	chr11	119107383	119117121	genic	j	ENSG00000172375.14	Without	None
STRG.10782.2	chr11	119121580	119135054	genic	j	ENSG00000172273.13	inner	Alu
STRG.10786.1	chr11	134287116	134319536	genic	n	ENSG00000166105.16	Terminal	Alu
STRG.10787.1	chr11	134563338	134573056	genic	j	ENSG00000254573.1	Without	None
STRG.10788.1	chr12	14472	31863	genic	j	ENSG00000226210.3	Without	None
STRG.10790.1	chr11	134474585	134503601	genic	j	ENSG00000255545.8	Without	None
STRG.10791.1	chr12	1653069	1654672	intergenic	u	NA	inner	Alu
STRG.10795.2	chr11	134224671	134242161	genic	j	ENSG00000151502.11	Without	None
STRG.10796.5	chr11	134248279	134253365	genic	j	ENSG00000151500.15	Without	None
STRG.10796.6	chr11	134248279	134253365	genic	j	ENSG00000151500.15	Without	None
STRG.10797.2	chr11	134253561	134265855	genic	j	ENSG00000151498.12	Without	None
STRG.10797.3	chr11	134253561	134260282	genic	j	ENSG00000151498.12	Without	None
STRG.10798.1	chr12	1530297	1647229	span_intergenic_and_genic	k	ENSG00000111186.13	Without	None
STRG.108.2	chr1	12019498	12032039	span_intergenic_and_genic	k	ENSG00000116691.11	Without	None
STRG.108.3	chr1	12019498	12032039	span_intergenic_and_genic	k	ENSG00000116691.11	Without	None
STRG.108.4	chr1	12019498	12032039	span_intergenic_and_genic	k	ENSG00000116691.11	Without	None
STRG.108.5	chr1	12019498	12032039	span_intergenic_and_genic	k	ENSG00000116691.11	Without	None
STRG.10800.2	chr12	1691070	1788674	genic	j	ENSG00000006831.10	Without	None
STRG.10805.1	chr12	3640371	3753097	span_intergenic_and_genic	k	ENSG00000130038.10	Without	None
STRG.10807.1	chr12	4538869	4560047	genic	j	ENSG00000111247.15	Without	None
STRG.10807.2	chr12	4538869	4553265	span_intergenic_and_genic	k	ENSG00000111247.15	Without	None
STRG.10807.4	chr12	4538869	4553265	genic	j	ENSG00000111247.15	Without	None
STRG.10817.3	chr12	2857676	2877155	genic	j	ENSG00000111206.13	Without	None
STRG.1082.1	chr1	143885144	143892664	intronic	i	ENSG00000234571.2	inner	Alu
STRG.10821.2	chr12	6384162	6391566	span_intergenic_and_genic	k	ENSG00000111321.11	Without	None
STRG.10825.1	chr12	5289378	5385428	genic	j	ENSG00000256417.1	Terminal	Alu
STRG.10826.1	chr12	4604897	4613873	genic	j	ENSG00000010219.13	Without	None
STRG.10826.3	chr12	4604897	4613873	genic	j	ENSG00000010219.13	Without	None
STRG.10829.2	chr11	126211773	126262631	genic	j	ENSG00000197798.9	Without	None
STRG.1083.1	chr1	143419625	143424687	span_intergenic_and_genic	k	ENSG00000277702.1	Without	None
STRG.10838.1	chr11	126388504	126390033	intronic	i	ENSG00000110080.20	Terminal	Alu
STRG.10839.2	chr12	752593	912752	genic	j	ENSG00000060237.19	inner	Alu
STRG.10840.1	chr12	891594	893543	intronic	i	ENSG00000060237.19	Terminal	Alu&L1
STRG.10841.1	chr12	910839	912752	span_intergenic_and_genic	o	ENSG00000002016.18	inner	Alu
STRG.10842.1	chr12	991208	1141740	genic	j	ENSG00000082805.20	Without	None
STRG.10843.1	chr12	1002012	1003845	intronic	i	ENSG00000082805.20	Terminal	Alu
STRG.10844.1	chr12	1296402	1300664	intronic	i	ENSG00000082805.20	Terminal	Alu&L1
STRG.10845.1	chr12	1445222	1447170	intronic	i	ENSG00000082805.20	inner	Alu
STRG.1085.1	chr1	143972604	144075640	span_intergenic_and_genic	k	ENSG00000270872.2	inner	Alu
STRG.10857.1	chr12	7969775	7970784	intronic	i	ENSG00000288043.1	Terminal	Alu
STRG.10858.1	chr12	9098501	9115940	span_intergenic_and_genic	k	ENSG00000175899.15	Without	None
STRG.1086.1	chr1	144020769	144023723	intronic	i	ENSG00000270872.2	Terminal	Alu
STRG.10870.1	chr12	8697922	8777632	genic	j	ENSG00000166532.16	Without	None
STRG.10870.3	chr12	8697991	8783085	genic	j	ENSG00000166532.16	Without	None
STRG.10870.5	chr12	8777192	8783095	genic	j	ENSG00000166532.16	Without	None
STRG.10872.2	chr12	8940361	8949645	genic	j	ENSG00000003056.8	Without	None
STRG.10873.3	chr12	10699072	10723323	genic	j	ENSG00000060138.13	Without	None
STRG.10873.4	chr12	10699072	10723323	genic	j	ENSG00000060138.13	Without	None
STRG.10877.1	chr12	12696281	12698230	intergenic	u	NA	Without	None
STRG.10879.1	chr12	9693970	9697532	span_intergenic_and_genic	k	ENSG00000213443.2	inner	Alu
STRG.10888.1	chr12	14374273	14376940	intronic	i	ENSG00000171681.12	Terminal	Alu
STRG.10889.1	chr12	14467673	14469383	intronic	i	ENSG00000171681.12	Terminal	Alu
STRG.1089.1	chr1	121189097	121196321	intronic	i	ENSG00000171943.12	inner	Alu
STRG.10895.2	chr12	14784585	14803486	genic	j	ENSG00000084463.8	Without	None
STRG.10897.1	chr12	20552190	20554389	span_intergenic_and_genic	o	ENSG00000256663.1	Without	None
STRG.1090.1	chr1	121261095	121263450	intronic	i	ENSG00000171943.12	Terminal	Alu
STRG.10905.1	chr12	21306688	21422029	span_intergenic_and_genic	k	ENSG00000084453.16	Without	None
STRG.10906.1	chr12	15881803	15882351	span_intergenic_and_genic	o	ENSG00000151491.14	Terminal	Alu
STRG.10910.1	chr12	19167402	19172452	intronic	i	ENSG00000052126.15	inner	Alu
STRG.10911.1	chr12	19173002	19175661	intronic	i	ENSG00000052126.15	inner	Alu
STRG.10912.1	chr12	19298409	19301000	intronic	i	ENSG00000052126.15	Terminal	Alu
STRG.10913.1	chr12	19302907	19309085	span_intergenic_and_genic	k	ENSG00000243854.3	Terminal	Alu
STRG.10916.1	chr12	22991926	23027550	intronic	i	ENSG00000256995.8	Without	None
STRG.10918.3	chr12	21468910	21501595	span_intergenic_and_genic	k	ENSG00000004700.16	Without	None
STRG.1092.2	chr1	120150898	120176520	genic	j	ENSG00000265808.4	inner	Alu
STRG.10921.1	chr12	26893749	26899683	intergenic	u	NA	inner	Alu
STRG.10924.2	chr12	24810025	24949043	span_intergenic_and_genic	k	ENSG00000060982.15	Without	None
STRG.10926.1	chr12	27524138	27667477	genic	j	ENSG00000110841.14	Without	None
STRG.10927.2	chr12	26905181	26937981	span_intergenic_and_genic	k	ENSG00000064102.15	Without	None
STRG.10933.1	chr12	30574988	30575289	intergenic	u	NA	Terminal	Alu
STRG.10936.1	chr12	31111659	31119088	span_intergenic_and_genic	k	ENSG00000177359.20	Without	None
STRG.10939.1	chr12	22063750	22082764	span_intergenic_and_genic	k	ENSG00000111728.11	Without	None
STRG.1094.1	chr1	120277541	120327614	genic	j	ENSG00000274642.1	Without	None
STRG.1094.2	chr1	120277541	120327614	genic	j	ENSG00000274642.1	Without	None
STRG.1094.3	chr1	120277541	120322086	genic	j	ENSG00000274642.1	inner	Alu
STRG.1094.4	chr1	120320865	120325042	intronic	i	ENSG00000223804.5	inner	Alu&L1
STRG.1094.5	chr1	120320865	120325042	intronic	i	ENSG00000223804.5	inner	Alu&L1
STRG.10942.2	chr12	31280584	31326128	genic	j	ENSG00000139146.14	inner	Alu
STRG.10945.2	chr12	29340709	29381161	span_intergenic_and_genic	k	ENSG00000087502.18	Without	None
STRG.1095.1	chr1	120415017	120417174	intergenic	u	NA	Terminal	Alu
STRG.10950.3	chr12	28190427	28550165	span_intergenic_and_genic	k	ENSG00000123106.10	Without	None
STRG.10950.4	chr12	28190427	28236828	span_intergenic_and_genic	k	ENSG00000273989.1	Without	None
STRG.10950.5	chr12	28190427	28550165	span_intergenic_and_genic	k	ENSG00000123106.10	Without	None
STRG.10950.6	chr12	28190427	28452636	genic	j	ENSG00000123106.10	Without	None
STRG.10951.1	chr12	28244490	28247497	intronic	i	ENSG00000123106.10	Terminal	Alu
STRG.10952.1	chr12	28316557	28318384	intronic	i	ENSG00000123106.10	Without	None
STRG.10953.1	chr12	28439706	28441380	intronic	i	ENSG00000123106.10	inner	Alu
STRG.10954.3	chr12	31959438	31993103	genic	m	ENSG00000174718.12	inner	Alu
STRG.10956.1	chr12	33437482	33439910	genic	j	ENSG00000110975.8	Without	None
STRG.10958.1	chr12	34029737	34035308	intronic	i	ENSG00000245482.2	Terminal	Alu
STRG.10960.1	chr12	38652196	38653636	span_intergenic_and_genic	o	ENSG00000139117.14	Without	None
STRG.10962.1	chr12	23406965	23509926	intergenic	u	NA	Without	None
STRG.10964.1	chr12	39293228	39443583	span_intergenic_and_genic	k	ENSG00000139116.19	Without	None
STRG.10968.1	chr12	31704238	31706336	intronic	i	ENSG00000151743.11	Terminal	Alu
STRG.10971.1	chr12	31749403	31755309	span_intergenic_and_genic	o	ENSG00000223722.3	Without	None
STRG.10974.1	chr12	45856050	45858383	intronic	i	ENSG00000189079.17	Terminal	Alu
STRG.10975.1	chr12	45861573	45865331	intronic	i	ENSG00000189079.17	inner	Alu
STRG.10976.2	chr12	32106835	32338757	span_intergenic_and_genic	k	ENSG00000151746.15	Without	None
STRG.10977.1	chr12	32243261	32249214	intronic	i	ENSG00000151746.15	Terminal	Alu
STRG.10986.1	chr12	6500197	6502742	intronic	i	ENSG00000010292.13	Terminal	Alu
STRG.10988.3	chr12	6556867	6568291	span_intergenic_and_genic	k	ENSG00000111641.12	Without	None
STRG.10988.4	chr12	6556867	6568291	genic	j	ENSG00000111641.12	Without	None
STRG.1099.3	chr1	145964702	145978848	genic	j	ENSG00000121851.13	Without	None
STRG.10990.1	chr12	6614740	6615424	intergenic	u	NA	Terminal	Alu
STRG.10991.2	chr12	6618835	6626859	genic	j	ENSG00000184574.10	Without	None
STRG.10992.1	chr12	6638070	6639329	genic	j	ENSG00000111644.8	Without	None
STRG.10992.2	chr12	6638070	6639329	genic	j	ENSG00000111644.8	Without	None
STRG.10994.6	chr12	6724287	6731865	span_intergenic_and_genic	k	ENSG00000111652.10	Without	None
STRG.10994.7	chr12	6724287	6731865	span_intergenic_and_genic	k	ENSG00000111652.10	Without	None
STRG.10995.2	chr12	6747986	6753117	genic	j	ENSG00000089693.11	Without	None
STRG.10995.3	chr12	6747986	6753117	genic	m	ENSG00000089693.11	Without	None
STRG.10998.2	chr12	6828407	6839846	genic	j	ENSG00000110811.20	Without	None
STRG.110.2	chr1	12063377	12144205	genic	j	ENSG00000120949.15	Without	None
STRG.11002.1	chr12	6870934	6873336	genic	m	ENSG00000111671.10	Without	None
STRG.11003.3	chr12	6873468	6885786	span_intergenic_and_genic	k	ENSG00000248593.3	inner	Alu
STRG.11007.1	chr12	6942923	6946002	genic	j	ENSG00000111678.11	inner	Alu
STRG.11010.1	chr12	6965347	6970684	genic	j	ENSG00000215021.10	Without	None
STRG.11014.1	chr12	45245383	45251096	intronic	i	ENSG00000177119.17	inner	Alu
STRG.11015.1	chr12	45308053	45309891	intronic	i	ENSG00000177119.17	Without	None
STRG.11016.1	chr12	45423063	45428769	intronic	i	ENSG00000177119.17	inner	Alu
STRG.11017.4	chr12	46187783	46268997	genic	j	ENSG00000111371.16	Without	None
STRG.11019.1	chr12	39626159	39645036	genic	j	ENSG00000180116.15	Without	None
STRG.1102.1	chr1	146038384	146038683	intergenic	u	NA	Terminal	Alu
STRG.11024.3	chr12	42326148	42441950	genic	j	ENSG00000134283.18	inner	Alu
STRG.11024.6	chr12	42326178	42355678	genic	j	ENSG00000134283.18	Terminal	Alu
STRG.11026.1	chr12	42418212	42419076	intronic	i	ENSG00000134283.18	Without	None
STRG.11029.1	chr12	42554212	42589796	genic	j	ENSG00000139174.12	Without	None
STRG.11031.2	chr12	47215595	47236660	genic	j	ENSG00000179715.13	inner	Alu
STRG.11031.3	chr12	47215595	47236660	genic	j	ENSG00000179715.13	inner	Alu
STRG.11033.1	chr12	47218653	47223113	intronic	i	ENSG00000179715.13	inner	Alu
STRG.11034.1	chr12	46383644	46485064	genic	j	ENSG00000257261.6	inner	Alu
STRG.11034.2	chr12	46383673	46485064	genic	j	ENSG00000257261.6	inner	Alu
STRG.11034.3	chr12	46383673	46485064	genic	j	ENSG00000257261.6	inner	Alu
STRG.11034.4	chr12	46383673	46485064	span_intergenic_and_genic	k	ENSG00000257261.6	inner	Alu
STRG.11035.1	chr12	46416976	46420473	intronic	i	ENSG00000257261.6	Terminal	Alu
STRG.11036.1	chr12	46431397	46436447	intronic	i	ENSG00000257261.6	inner	Alu
STRG.11037.1	chr12	46523074	46528368	intronic	i	ENSG00000257261.6	inner	Alu
STRG.11038.1	chr12	46652390	46653534	span_intergenic_and_genic	o	ENSG00000272369.1	Without	None
STRG.11039.1	chr12	46669719	46673896	intronic	i	ENSG00000257261.6	Without	None
STRG.11046.1	chr12	48337176	48337684	span_intergenic_and_genic	o	ENSG00000167528.13	Terminal	Alu
STRG.11049.2	chr12	48653401	48682236	span_intergenic_and_genic	k	ENSG00000139620.13	Without	None
STRG.11051.1	chr12	48664204	48666447	intronic	i	ENSG00000139620.13	Terminal	Alu
STRG.11051.2	chr12	48664880	48666447	intronic	i	ENSG00000139620.13	Terminal	Alu
STRG.11052.1	chr12	48065065	48106027	genic	j	ENSG00000079387.14	Without	None
STRG.11054.3	chr12	48693006	48696266	genic	j	ENSG00000129315.11	Without	None
STRG.11055.4	chr12	47699401	47706026	span_intergenic_and_genic	k	ENSG00000005175.10	inner	Alu
STRG.11057.2	chr12	47773238	47782751	genic	j	ENSG00000211584.14	inner	Alu
STRG.11058.1	chr12	47782722	47819903	span_intergenic_and_genic	k	ENSG00000061273.18	Without	None
STRG.1106.1	chr1	147608320	147610187	intronic	i	ENSG00000116128.11	Without	None
STRG.11064.1	chr12	48913926	48920467	genic	n	ENSG00000139537.11	Terminal	Alu
STRG.11065.2	chr12	48921959	48932050	genic	m	ENSG00000134285.11	Terminal	Alu
STRG.11065.3	chr12	48921959	48932050	genic	m	ENSG00000134285.11	Terminal	Alu
STRG.11067.3	chr12	48998367	49019235	genic	j	ENSG00000257913.2	inner	Alu
STRG.11068.2	chr12	49002268	49018748	span_intergenic_and_genic	k	ENSG00000181929.13	Without	None
STRG.11070.1	chr12	51328445	51329905	genic	j	ENSG00000139610.2	Without	None
STRG.11072.1	chr12	51351870	51391651	span_intergenic_and_genic	k	ENSG00000139629.16	inner	Alu
STRG.11075.1	chr12	51976576	51979353	intronic	i	ENSG00000135503.13	Terminal	Alu
STRG.11078.1	chr12	53949815	53957971	genic	j	ENSG00000123407.4	Without	None
STRG.11081.1	chr12	49090631	49094801	genic	j	ENSG00000139549.4	inner	Alu
STRG.11082.2	chr12	49097137	49110847	genic	j	ENSG00000139636.16	Without	None
STRG.11083.2	chr12	49127782	49131395	genic	m	ENSG00000123416.15	Without	None
STRG.11084.1	chr12	49135254	49139097	intronic	i	ENSG00000258017.2	inner	Alu
STRG.11088.1	chr12	49297622	49298690	genic	j	ENSG00000135406.14	Without	None
STRG.1109.1	chr1	147998598	147998902	intronic	i	ENSG00000215859.9	Terminal	Alu
STRG.11093.1	chr12	49395427	49398176	intronic	i	ENSG00000123352.18	Terminal	Alu
STRG.11094.1	chr12	49408553	49412764	intronic	i	ENSG00000123352.18	Terminal	Alu
STRG.11095.1	chr12	49467034	49469586	intronic	i	ENSG00000123352.18	Terminal	Alu
STRG.11096.2	chr12	49558298	49568128	genic	j	ENSG00000187778.14	Without	None
STRG.11096.3	chr12	49558298	49568128	span_intergenic_and_genic	k	ENSG00000187778.14	Without	None
STRG.11096.4	chr12	49558298	49567873	span_intergenic_and_genic	k	ENSG00000187778.14	Without	None
STRG.11097.1	chr12	49636499	49707405	genic	j	ENSG00000161791.14	Without	None
STRG.11098.3	chr12	49741809	49763010	span_intergenic_and_genic	k	ENSG00000139644.13	Without	None
STRG.11099.1	chr12	49756441	49758047	intronic	i	ENSG00000139644.13	Terminal	Alu
STRG.11101.1	chr12	49814320	49816517	intronic	i	ENSG00000167566.17	Terminal	Alu
STRG.11106.3	chr12	49989162	50025434	span_intergenic_and_genic	k	ENSG00000161800.13	Without	None
STRG.11106.4	chr12	49989162	50025494	genic	j	ENSG00000161800.13	Without	None
STRG.11106.5	chr12	49989162	50025451	span_intergenic_and_genic	k	ENSG00000161800.13	Without	None
STRG.11106.6	chr12	49989162	50025461	genic	j	ENSG00000161800.13	inner	Alu
STRG.11107.1	chr12	50010309	50011982	intronic	i	ENSG00000161800.13	Terminal	Alu
STRG.11108.1	chr12	50085200	50100642	span_intergenic_and_genic	k	ENSG00000066117.15	Without	None
STRG.11109.5	chr12	50161854	50165618	span_intergenic_and_genic	o	ENSG00000272368.2	inner	Alu
STRG.11110.3	chr12	50129798	50148928	genic	j	ENSG00000139624.14	Terminal	Alu
STRG.11113.1	chr12	50223201	50223505	intronic	i	ENSG00000050405.13	inner	Alu
STRG.11115.1	chr12	50299497	50302796	intergenic	u	NA	Terminal	Alu&L1
STRG.11116.1	chr12	50303607	50303897	intergenic	u	NA	Terminal	Alu
STRG.11117.1	chr12	50364756	50365057	intronic	i	ENSG00000185958.10	Terminal	Alu
STRG.11118.4	chr12	50400885	50475876	genic	j	ENSG00000161813.22	Without	None
STRG.11119.1	chr12	50408188	50410265	intronic	i	ENSG00000161813.22	Terminal	Alu
STRG.11120.1	chr12	50526626	50532239	intronic	i	ENSG00000066084.13	Terminal	Alu
STRG.11122.2	chr12	50925015	50932508	genic	j	ENSG00000185432.12	inner	Alu
STRG.11124.1	chr12	50979401	51026384	span_intergenic_and_genic	k	ENSG00000110911.17	Without	None
STRG.11124.5	chr12	50985992	51026368	genic	j	ENSG00000110911.17	Without	None
STRG.11125.3	chr12	51048327	51060418	span_intergenic_and_genic	k	ENSG00000050426.16	Without	None
STRG.11125.4	chr12	51048327	51060421	span_intergenic_and_genic	k	ENSG00000050426.16	Without	None
STRG.11125.6	chr12	51048327	51060421	genic	j	ENSG00000050426.16	Without	None
STRG.11126.1	chr12	51049431	51052091	span_intergenic_and_genic	o	ENSG00000050426.16	inner	Alu
STRG.11128.2	chr12	51093712	51173135	genic	j	ENSG00000135457.10	Without	None
STRG.11130.1	chr12	51138110	51142230	intronic	i	ENSG00000135457.10	inner	Alu
STRG.11131.1	chr12	51157014	51159035	intronic	i	ENSG00000135457.10	Terminal	Alu
STRG.11132.1	chr12	51159436	51162426	intronic	i	ENSG00000135457.10	Terminal	Alu
STRG.11133.1	chr12	51201687	51218107	span_intergenic_and_genic	k	ENSG00000278126.1	inner	Alu
STRG.11136.1	chr12	51270032	51271362	genic	j	ENSG00000183283.16	Without	None
STRG.11138.1	chr12	53994805	54030733	genic	j	ENSG00000197757.8	Without	None
STRG.11141.1	chr12	54121274	54188990	genic	j	ENSG00000123415.15	Without	None
STRG.11141.12	chr12	54181453	54188940	span_intergenic_and_genic	k	ENSG00000123415.15	Without	None
STRG.11141.6	chr12	54181453	54188972	genic	j	ENSG00000123415.15	Without	None
STRG.11141.7	chr12	54181453	54188940	genic	j	ENSG00000123415.15	Without	None
STRG.11141.8	chr12	54181453	54188994	span_intergenic_and_genic	k	ENSG00000123415.15	inner	Alu
STRG.11141.9	chr12	54181453	54188957	genic	j	ENSG00000123415.15	Without	None
STRG.11142.2	chr12	54230937	54280122	span_intergenic_and_genic	k	ENSG00000283803.1	inner	Alu
STRG.11142.3	chr12	54230937	54259592	span_intergenic_and_genic	k	ENSG00000094916.16	inner	Alu
STRG.11142.4	chr12	54230937	54280122	span_intergenic_and_genic	k	ENSG00000283803.1	inner	Alu
STRG.11142.5	chr12	54230937	54259545	span_intergenic_and_genic	k	ENSG00000094916.16	inner	Alu
STRG.11142.7	chr12	54230937	54280122	span_intergenic_and_genic	k	ENSG00000283803.1	inner	Alu
STRG.11144.1	chr12	54249430	54250851	intronic	i	ENSG00000094916.16	Terminal	Alu
STRG.11146.6	chr12	54280726	54285238	span_intergenic_and_genic	k	ENSG00000135486.19	Without	None
STRG.11147.4	chr12	54292107	54301015	genic	j	ENSG00000123405.14	inner	Alu
STRG.11147.5	chr12	54292107	54301015	genic	m	ENSG00000123405.14	inner	Alu
STRG.11148.1	chr12	54301101	54351846	span_intergenic_and_genic	k	ENSG00000111481.10	Without	None
STRG.11148.3	chr12	54325139	54351846	genic	j	ENSG00000111481.10	Without	None
STRG.11149.1	chr12	54301934	54303525	intronic	i	ENSG00000111481.10	inner	Alu
STRG.1115.1	chr1	144547420	144547722	intergenic	u	NA	inner	Alu
STRG.11150.1	chr12	54336718	54337045	intronic	i	ENSG00000111481.10	Terminal	Alu
STRG.11151.2	chr12	54369119	54391298	span_intergenic_and_genic	k	ENSG00000161642.18	Without	None
STRG.11151.5	chr12	54369119	54391281	span_intergenic_and_genic	k	ENSG00000161642.18	Without	None
STRG.11151.6	chr12	54369119	54390635	genic	j	ENSG00000161642.18	Without	None
STRG.11152.2	chr12	54395261	54419266	span_intergenic_and_genic	k	ENSG00000161638.11	Without	None
STRG.11153.3	chr12	54455952	54473602	genic	j	ENSG00000170627.11	Without	None
STRG.11154.1	chr12	54473656	54474162	intronic	i	ENSG00000258137.5	Terminal	Alu
STRG.11156.2	chr12	52897186	52907326	genic	j	ENSG00000170421.12	Without	None
STRG.1116.1	chr1	144887265	145095370	genic	j	ENSG00000196369.11	inner	Alu
STRG.11162.2	chr12	53064316	53079390	genic	j	ENSG00000167778.9	Without	None
STRG.11163.1	chr12	53081556	53081908	intergenic	u	NA	inner	Alu
STRG.11166.1	chr12	53251251	53254405	span_intergenic_and_genic	k	ENSG00000182544.9	Without	None
STRG.11168.4	chr12	53295536	53299447	genic	j	ENSG00000123349.15	Without	None
STRG.11169.2	chr12	53307453	53321596	span_intergenic_and_genic	k	ENSG00000094914.14	Without	None
STRG.1117.1	chr1	144920244	144921297	intronic	i	ENSG00000196369.11	Without	None
STRG.11170.10	chr12	53425076	53431527	genic	j	ENSG00000135409.11	Without	None
STRG.11170.11	chr12	53425076	53431527	genic	j	ENSG00000135409.11	Without	None
STRG.11170.12	chr12	53425116	53431527	genic	n	ENSG00000135409.11	Without	None
STRG.11170.2	chr12	53425076	53431527	span_intergenic_and_genic	k	ENSG00000135409.11	Without	None
STRG.11170.3	chr12	53425076	53431527	genic	j	ENSG00000135409.11	Without	None
STRG.11170.4	chr12	53425076	53431527	genic	j	ENSG00000135409.11	Without	None
STRG.11170.5	chr12	53425076	53431527	genic	j	ENSG00000135409.11	Without	None
STRG.11170.6	chr12	53425076	53431527	genic	j	ENSG00000135409.11	Without	None
STRG.11170.7	chr12	53425076	53431527	span_intergenic_and_genic	k	ENSG00000135409.11	Without	None
STRG.11170.8	chr12	53425076	53431527	genic	j	ENSG00000135409.11	Without	None
STRG.11170.9	chr12	53425076	53431527	genic	j	ENSG00000135409.11	Without	None
STRG.11172.10	chr12	53452102	53479821	genic	j	ENSG00000197111.16	Without	None
STRG.11172.11	chr12	53452102	53479821	span_intergenic_and_genic	k	ENSG00000197111.16	Without	None
STRG.11172.12	chr12	53452102	53479821	span_intergenic_and_genic	k	ENSG00000197111.16	Without	None
STRG.11172.13	chr12	53452102	53479821	span_intergenic_and_genic	k	ENSG00000197111.16	Without	None
STRG.11172.14	chr12	53452102	53479821	span_intergenic_and_genic	k	ENSG00000197111.16	Without	None
STRG.11172.15	chr12	53452102	53479821	genic	j	ENSG00000197111.16	Without	None
STRG.11172.16	chr12	53452102	53479821	genic	j	ENSG00000197111.16	Without	None
STRG.11172.17	chr12	53452102	53479821	genic	j	ENSG00000197111.16	Without	None
STRG.11172.18	chr12	53452102	53479821	genic	j	ENSG00000197111.16	Without	None
STRG.11172.19	chr12	53452102	53479821	span_intergenic_and_genic	k	ENSG00000197111.16	Without	None
STRG.11172.20	chr12	53452102	53479821	span_intergenic_and_genic	k	ENSG00000197111.16	Without	None
STRG.11172.21	chr12	53452102	53479821	genic	j	ENSG00000197111.16	Without	None
STRG.11172.22	chr12	53452102	53479821	span_intergenic_and_genic	k	ENSG00000197111.16	Without	None
STRG.11172.4	chr12	53452102	53479848	span_intergenic_and_genic	k	ENSG00000197111.16	Without	None
STRG.11172.6	chr12	53452102	53479821	span_intergenic_and_genic	k	ENSG00000197111.16	Without	None
STRG.11172.7	chr12	53452102	53479821	span_intergenic_and_genic	k	ENSG00000197111.16	Without	None
STRG.11172.8	chr12	53452102	53479821	span_intergenic_and_genic	k	ENSG00000197111.16	Without	None
STRG.11175.3	chr12	53501274	53506431	span_intergenic_and_genic	k	ENSG00000139546.11	Without	None
STRG.11175.4	chr12	53501274	53506431	genic	j	ENSG00000139546.11	Without	None
STRG.11175.5	chr12	53501274	53506431	span_intergenic_and_genic	k	ENSG00000139546.11	Without	None
STRG.11177.1	chr12	53558036	53561348	intronic	i	ENSG00000170653.19	inner	Alu
STRG.1118.1	chr1	145084055	145091250	intronic	i	ENSG00000196369.11	inner	Alu
STRG.11183.1	chr12	57028617	57031276	genic	j	ENSG00000166866.13	Without	None
STRG.11187.2	chr12	57591192	57603418	span_intergenic_and_genic	k	ENSG00000166908.18	Without	None
STRG.11189.2	chr12	57623409	57633201	span_intergenic_and_genic	k	ENSG00000135454.14	Without	None
STRG.11189.4	chr12	57628452	57633151	genic	j	ENSG00000135454.14	Without	None
STRG.11194.4	chr12	57694132	57721557	genic	j	ENSG00000135506.16	Without	None
STRG.11194.7	chr12	57694132	57721557	genic	j	ENSG00000135506.16	Without	None
STRG.11197.2	chr12	57768582	57772101	span_intergenic_and_genic	k	ENSG00000037897.17	Without	None
STRG.11198.2	chr12	57772206	57796738	span_intergenic_and_genic	k	ENSG00000257921.6	Without	None
STRG.11199.2	chr12	57819927	57846724	span_intergenic_and_genic	k	ENSG00000175215.11	Without	None
STRG.11199.3	chr12	57819927	57846724	span_intergenic_and_genic	k	ENSG00000175215.11	Without	None
STRG.1120.1	chr1	149607195	149647619	genic	j	ENSG00000277147.6	Without	None
STRG.11203.1	chr12	66003355	66003747	intergenic	u	NA	Without	None
STRG.11205.2	chr12	57234903	57240715	genic	j	ENSG00000185633.10	Without	None
STRG.11206.2	chr12	57253764	57431005	span_intergenic_and_genic	k	ENSG00000179912.20	inner	Alu
STRG.11206.3	chr12	57253764	57431005	span_intergenic_and_genic	k	ENSG00000179912.20	inner	Alu
STRG.11206.4	chr12	57253764	57431005	genic	j	ENSG00000179912.20	inner	Alu
STRG.11206.5	chr12	57253764	57431005	genic	j	ENSG00000179912.20	inner	Alu
STRG.11207.1	chr12	57419097	57424153	intronic	i	ENSG00000179912.20	inner	Alu
STRG.11209.1	chr12	57459763	57464948	genic	j	ENSG00000111087.10	Without	None
STRG.11213.2	chr12	57522824	57530148	span_intergenic_and_genic	k	ENSG00000166987.15	Without	None
STRG.11214.3	chr12	57530310	57547174	span_intergenic_and_genic	k	ENSG00000175203.17	Without	None
STRG.11214.4	chr12	57530310	57547174	genic	j	ENSG00000175203.17	Without	None
STRG.11217.1	chr12	65652666	65655255	intronic	i	ENSG00000256915.2	inner	Alu
STRG.11223.2	chr12	66136937	66169996	span_intergenic_and_genic	k	ENSG00000155957.18	inner	Alu
STRG.11223.3	chr12	66137829	66170027	genic	j	ENSG00000155957.18	Without	None
STRG.11223.5	chr12	66137829	66170012	genic	j	ENSG00000155957.18	Without	None
STRG.11225.2	chr12	67269390	67319953	genic	j	ENSG00000111530.13	inner	Alu
STRG.11229.1	chr12	68808149	68844190	span_intergenic_and_genic	k	ENSG00000135679.25	inner	Alu
STRG.1123.1	chr1	145413355	145417642	intergenic	u	NA	inner	Alu
STRG.11231.3	chr12	68610899	68660522	span_intergenic_and_genic	k	ENSG00000127314.18	Without	None
STRG.11235.1	chr12	71107654	71118587	genic	j	ENSG00000258053.1	Without	None
STRG.11237.1	chr12	69544093	69545790	intronic	i	ENSG00000166225.9	inner	Alu
STRG.11247.1	chr12	71685450	71685763	intronic	i	ENSG00000258064.1	inner	Alu
STRG.11248.2	chr12	71686496	71704056	span_intergenic_and_genic	k	ENSG00000139291.14	Without	None
STRG.11248.3	chr12	71686496	71704056	span_intergenic_and_genic	k	ENSG00000139291.14	Without	None
STRG.11248.4	chr12	71686496	71704056	genic	j	ENSG00000139291.14	inner	Alu
STRG.11250.2	chr12	70242302	70243358	genic	j	ENSG00000257815.7	Without	None
STRG.11251.1	chr12	70242975	70353938	span_intergenic_and_genic	k	ENSG00000111596.14	Without	None
STRG.11253.1	chr12	62246561	62249300	intronic	i	ENSG00000198673.10	Without	None
STRG.1126.1	chr1	145816071	145819302	intronic	i	ENSG00000265491.5	Terminal	Alu&L1
STRG.11260.1	chr12	62649201	62659299	span_intergenic_and_genic	k	ENSG00000241941.2	inner	Alu
STRG.11261.1	chr12	62812197	62817175	intronic	i	ENSG00000111110.12	inner	Alu
STRG.11269.1	chr12	64676167	64678687	intronic	i	ENSG00000153179.13	Terminal	Alu
STRG.1127.2	chr1	145824200	145844399	span_intergenic_and_genic	k	ENSG00000186141.9	Without	None
STRG.11272.1	chr12	64780755	64818881	genic	j	ENSG00000111490.15	inner	Alu
STRG.11279.1	chr12	74141053	74144425	intronic	i	ENSG00000251138.7	Terminal	Alu
STRG.1128.1	chr1	145845607	145848954	span_intergenic_and_genic	k	ENSG00000186364.12	Without	None
STRG.1128.3	chr1	145845633	145848954	span_intergenic_and_genic	k	ENSG00000186364.12	Without	None
STRG.11280.3	chr12	74199572	74292657	genic	j	ENSG00000251138.7	Without	None
STRG.11281.1	chr12	74238441	74243509	intronic	i	ENSG00000251138.7	Terminal	Alu
STRG.11282.1	chr12	74445097	74509557	intergenic	u	NA	inner	Alu
STRG.11282.2	chr12	74506380	74509557	intergenic	u	NA	Without	None
STRG.11283.1	chr12	74480790	74487709	intergenic	u	NA	Terminal	Alu
STRG.11289.2	chr12	76046170	76084683	genic	j	ENSG00000187109.15	Without	None
STRG.11289.5	chr12	76047581	76084666	span_intergenic_and_genic	k	ENSG00000187109.15	Without	None
STRG.11289.6	chr12	76047581	76084685	genic	j	ENSG00000187109.15	Without	None
STRG.1129.1	chr1	145848522	145859779	span_intergenic_and_genic	k	ENSG00000131788.16	Without	None
STRG.11291.1	chr12	79773574	79935130	genic	j	ENSG00000058272.19	Without	None
STRG.11291.5	chr12	79797269	79935097	span_intergenic_and_genic	k	ENSG00000058272.19	Without	None
STRG.11291.6	chr12	79797269	79801385	genic	j	ENSG00000058272.19	inner	Alu
STRG.11293.1	chr12	79811734	79814500	intronic	i	ENSG00000058272.19	Terminal	Alu
STRG.11295.1	chr12	89019528	89027683	genic	j	ENSG00000246363.3	inner	Alu
STRG.11296.1	chr12	76351797	76559771	span_intergenic_and_genic	k	ENSG00000091039.17	Without	None
STRG.11297.1	chr12	76405902	76408483	intronic	i	ENSG00000091039.17	Terminal	Alu
STRG.11298.1	chr12	76530052	76532057	intronic	i	ENSG00000091039.17	Terminal	Alu
STRG.113.1	chr1	12166958	12167169	span_intergenic_and_genic	k	ENSG00000283789.1	Without	None
STRG.11301.1	chr12	76788689	76789734	intronic	i	ENSG00000186908.15	inner	Alu
STRG.11304.1	chr12	92848723	92850721	intronic	i	ENSG00000102189.17	inner	Alu
STRG.11305.1	chr12	92923204	92924866	intronic	i	ENSG00000102189.17	Terminal	Alu
STRG.11307.1	chr12	92356816	92358023	genic	j	ENSG00000277851.2	Without	None
STRG.11308.1	chr12	93083267	93083732	span_intergenic_and_genic	k	ENSG00000256393.1	Terminal	Alu
STRG.1131.1	chr1	149182278	149240841	span_intergenic_and_genic	k	ENSG00000215861.6	inner	Alu
STRG.1131.2	chr1	149182278	149240841	genic	j	ENSG00000215861.6	inner	Alu
STRG.11313.1	chr12	91418525	91421247	intergenic	u	NA	inner	Alu
STRG.11314.1	chr12	91428540	91634244	span_intergenic_and_genic	y	ENSG00000274647.1	Without	None
STRG.11316.1	chr12	91679986	91880655	span_intergenic_and_genic	k	ENSG00000257893.3	Terminal	Alu
STRG.11316.2	chr12	91679986	91868845	genic	j	ENSG00000258125.1	Terminal	Alu
STRG.11317.1	chr12	91780432	91782868	intergenic	u	NA	Terminal	L1
STRG.1132.1	chr1	149194392	149195127	intronic	i	ENSG00000274265.5	Terminal	Alu&L1
STRG.11320.2	chr12	89419717	89526047	genic	j	ENSG00000139323.14	Without	None
STRG.11322.1	chr12	89588049	89709300	span_intergenic_and_genic	k	ENSG00000070961.16	Without	None
STRG.11323.3	chr12	94971332	95003697	genic	j	ENSG00000184752.13	Without	None
STRG.11325.1	chr12	95051944	95057552	intronic	i	ENSG00000120798.17	inner	Alu
STRG.11326.2	chr12	96000753	96035587	genic	j	ENSG00000111144.10	Without	None
STRG.11326.3	chr12	96000753	96035587	genic	j	ENSG00000111144.10	Without	None
STRG.11330.2	chr12	96907466	96953674	genic	j	ENSG00000139350.12	Without	None
STRG.11332.1	chr12	96355397	96358397	intronic	i	ENSG00000059758.8	inner	Alu
STRG.11333.1	chr12	96364162	96367872	intronic	i	ENSG00000059758.8	inner	Alu
STRG.11334.1	chr12	96391256	96393379	intronic	i	ENSG00000059758.8	Terminal	Alu
STRG.11337.1	chr12	95305924	95307723	intergenic	u	NA	Terminal	Alu
STRG.11340.1	chr12	95516103	95548823	span_intergenic_and_genic	k	ENSG00000136014.12	inner	Alu
STRG.11342.3	chr12	93377925	93408146	genic	j	ENSG00000173598.14	inner	Alu
STRG.11344.3	chr12	93467514	93502659	genic	j	ENSG00000198015.14	Without	None
STRG.11345.3	chr12	93565584	93571768	genic	j	ENSG00000246985.8	Without	None
STRG.11346.4	chr12	93570962	93576206	span_intergenic_and_genic	k	ENSG00000120833.14	Without	None
STRG.11346.8	chr12	93571681	93576206	span_intergenic_and_genic	k	ENSG00000120833.14	Without	None
STRG.11347.1	chr12	93639885	93641616	span_intergenic_and_genic	k	ENSG00000186076.5	Without	None
STRG.11348.3	chr12	93773357	93850756	genic	j	ENSG00000169372.13	Without	None
STRG.11349.1	chr12	93726095	93729803	intronic	i	ENSG00000169372.13	Terminal	Alu
STRG.11350.1	chr12	93773814	93782879	intronic	i	ENSG00000169372.13	Terminal	Alu&L1
STRG.11351.1	chr12	100573672	100577508	genic	j	ENSG00000139354.11	inner	Alu
STRG.11351.2	chr12	100573672	100624903	genic	j	ENSG00000139354.11	Without	None
STRG.11352.1	chr12	101385583	101386621	genic	n	ENSG00000120800.5	inner	Alu
STRG.11355.1	chr12	104265272	104265836	span_intergenic_and_genic	o	ENSG00000213442.5	Without	None
STRG.11356.2	chr12	104286939	104350283	span_intergenic_and_genic	k	ENSG00000198431.16	Without	None
STRG.11356.4	chr12	104287032	104319716	genic	n	ENSG00000198431.16	Without	None
STRG.11357.1	chr12	104302485	104307184	span_intergenic_and_genic	k	ENSG00000255150.2	inner	Alu
STRG.1136.1	chr1	148887335	148887630	intronic	i	ENSG00000178104.19	Terminal	Alu
STRG.11361.1	chr12	104497909	104499705	intronic	i	ENSG00000171310.11	inner	Alu
STRG.11368.1	chr12	103772302	103785780	genic	j	ENSG00000111696.12	inner	Alu
STRG.1137.1	chr1	148889399	148986471	genic	j	ENSG00000178104.19	inner	Alu
STRG.1137.2	chr1	148889399	148986471	span_intergenic_and_genic	k	ENSG00000178104.19	inner	Alu
STRG.11374.1	chr12	107881770	107903787	span_intergenic_and_genic	o	ENSG00000258072.1	Without	None
STRG.11376.2	chr12	105050231	105084633	genic	j	ENSG00000136010.14	Without	None
STRG.11381.1	chr12	108131786	108202372	span_intergenic_and_genic	k	ENSG00000075035.10	Without	None
STRG.11382.1	chr12	108857980	108858294	intergenic	u	NA	inner	Alu
STRG.11389.4	chr12	109573814	109597263	span_intergenic_and_genic	k	ENSG00000110921.14	Without	None
STRG.1139.2	chr1	151870866	151909511	genic	j	ENSG00000159445.13	inner	Alu
STRG.1139.5	chr1	151894830	151909502	genic	j	ENSG00000159445.13	Without	None
STRG.11392.1	chr12	108556269	108559687	intronic	i	ENSG00000075856.12	Terminal	Alu
STRG.11395.1	chr12	108628642	108642842	genic	j	ENSG00000257221.4	Without	None
STRG.11397.1	chr12	108688378	108689057	intronic	i	ENSG00000110880.11	Terminal	Alu
STRG.11398.1	chr12	108692795	108695875	intronic	i	ENSG00000110880.11	Terminal	Alu
STRG.11399.1	chr12	108708920	108712934	intronic	i	ENSG00000110880.11	inner	Alu
STRG.11402.2	chr12	101765762	101830959	span_intergenic_and_genic	k	ENSG00000111670.16	Without	None
STRG.11404.2	chr12	101877580	101921567	span_intergenic_and_genic	k	ENSG00000136048.14	inner	Alu
STRG.11404.3	chr12	101877683	101923612	genic	j	ENSG00000136048.14	inner	Alu
STRG.11405.1	chr12	101888787	101889963	intronic	i	ENSG00000136048.14	inner	Alu
STRG.11406.3	chr12	102012942	102061991	genic	j	ENSG00000120860.11	inner	Alu
STRG.11408.1	chr12	102087819	102091446	intronic	i	ENSG00000075188.9	inner	Alu
STRG.11409.2	chr12	102120204	102159685	genic	j	ENSG00000185480.12	inner	Alu
STRG.11409.3	chr12	102120204	102197520	genic	j	ENSG00000185480.12	Without	None
STRG.11409.4	chr12	102120204	102197520	span_intergenic_and_genic	k	ENSG00000185480.12	Without	None
STRG.1141.1	chr1	151617879	151619023	intronic	i	ENSG00000143376.14	Terminal	Alu
STRG.11411.2	chr12	109900264	109918066	genic	j	ENSG00000139437.18	inner	Alu
STRG.11414.2	chr12	109999430	110039428	span_intergenic_and_genic	k	ENSG00000076513.17	Without	None
STRG.11417.3	chr12	109088188	109093469	span_intergenic_and_genic	k	ENSG00000189046.11	Without	None
STRG.11419.2	chr12	109449961	109477300	genic	j	ENSG00000110906.13	Without	None
STRG.11422.3	chr12	98515618	98550351	genic	j	ENSG00000120802.14	inner	Alu
STRG.11423.1	chr12	98518471	98521965	intronic	i	ENSG00000120802.14	Terminal	Alu
STRG.11426.1	chr12	98618809	98619895	intronic	i	ENSG00000166130.15	Terminal	Alu
STRG.1143.3	chr1	151773492	151790488	genic	j	ENSG00000182134.16	Without	None
STRG.1143.4	chr1	151773492	151790488	genic	j	ENSG00000182134.16	Without	None
STRG.11431.2	chr12	100267177	100341715	span_intergenic_and_genic	k	ENSG00000136021.19	Without	None
STRG.11432.1	chr12	100281020	100281977	intronic	i	ENSG00000136021.19	Terminal	Alu
STRG.11433.1	chr12	100305717	100308668	intronic	i	ENSG00000136021.19	Without	None
STRG.11438.3	chr12	55757260	55817720	genic	j	ENSG00000205323.9	Without	None
STRG.11438.4	chr12	55757260	55817722	genic	j	ENSG00000205323.9	Without	None
STRG.11438.5	chr12	55757260	55817724	genic	j	ENSG00000205323.9	Without	None
STRG.1144.1	chr1	153112119	153119475	genic	j	ENSG00000244094.2	Without	None
STRG.11441.1	chr12	55829608	55836244	genic	m	ENSG00000182796.14	inner	Alu
STRG.11443.4	chr12	55901413	55927894	genic	j	ENSG00000170473.17	Without	None
STRG.11444.3	chr12	55932063	55954021	span_intergenic_and_genic	k	ENSG00000065357.20	Without	None
STRG.11446.2	chr12	55974035	55994706	span_intergenic_and_genic	k	ENSG00000111540.16	Without	None
STRG.11454.3	chr12	56116632	56117826	genic	j	ENSG00000229117.9	Without	None
STRG.11454.6	chr12	56116632	56117826	span_intergenic_and_genic	k	ENSG00000229117.9	Without	None
STRG.11454.7	chr12	56116632	56117826	genic	m	ENSG00000229117.9	Without	None
STRG.11454.8	chr12	56116632	56117826	genic	n	ENSG00000229117.9	Without	None
STRG.11456.3	chr12	56128267	56144674	span_intergenic_and_genic	k	ENSG00000139641.13	Without	None
STRG.11457.2	chr12	56152590	56157981	genic	j	ENSG00000196465.10	Without	None
STRG.11457.3	chr12	56152590	56157981	genic	j	ENSG00000196465.10	Without	None
STRG.11458.6	chr12	56158369	56161574	genic	j	ENSG00000092841.19	Without	None
STRG.11459.2	chr12	56162359	56189473	genic	j	ENSG00000139613.12	Without	None
STRG.11459.5	chr12	56163328	56189473	genic	j	ENSG00000139613.12	Without	None
STRG.11460.3	chr12	56210037	56221860	genic	j	ENSG00000181852.18	Without	None
STRG.11464.2	chr12	56271699	56300373	span_intergenic_and_genic	k	ENSG00000062485.19	Without	None
STRG.11464.4	chr12	56271699	56300308	span_intergenic_and_genic	k	ENSG00000062485.19	Without	None
STRG.11467.1	chr12	56306061	56316050	genic	j	ENSG00000257727.6	Terminal	Alu
STRG.11467.3	chr12	56310428	56316047	span_intergenic_and_genic	k	ENSG00000257727.6	Without	None
STRG.11467.4	chr12	56310428	56316050	genic	j	ENSG00000257727.6	Without	None
STRG.11468.3	chr12	56316934	56333981	genic	j	ENSG00000135473.15	Without	None
STRG.11469.1	chr12	56336836	56340410	genic	j	ENSG00000110944.9	Without	None
STRG.11470.2	chr12	56341597	56360126	genic	j	ENSG00000170581.14	inner	Alu
STRG.11476.2	chr12	56638167	56645984	span_intergenic_and_genic	k	ENSG00000110955.9	Without	None
STRG.11479.1	chr12	56731580	56752366	genic	j	ENSG00000198056.15	Without	None
STRG.11479.3	chr12	56731580	56752313	genic	j	ENSG00000198056.15	inner	Alu
STRG.11479.4	chr12	56731580	56752366	genic	j	ENSG00000198056.15	inner	Alu
STRG.11481.2	chr12	110281247	110351090	genic	j	ENSG00000174437.17	inner	Alu
STRG.11482.1	chr12	110309141	110312875	intronic	i	ENSG00000174437.17	Terminal	Alu
STRG.11483.1	chr12	110313311	110314497	intronic	i	ENSG00000174437.17	Terminal	Alu
STRG.11484.2	chr12	110372900	110403720	span_intergenic_and_genic	k	ENSG00000196510.13	Without	None
STRG.11487.3	chr12	110452564	110468257	span_intergenic_and_genic	k	ENSG00000111231.9	Without	None
STRG.11489.1	chr12	110468845	110490385	genic	j	ENSG00000204856.12	Without	None
STRG.11490.4	chr12	110491886	110502111	genic	j	ENSG00000111237.19	Without	None
STRG.11491.1	chr12	110497003	110498795	intronic	i	ENSG00000111237.19	inner	Alu
STRG.11493.1	chr12	110574943	110575635	intronic	i	ENSG00000196850.6	Terminal	Alu
STRG.11494.3	chr12	110614130	110649128	genic	j	ENSG00000204852.17	Without	None
STRG.11497.1	chr12	110732984	110737518	intronic	i	ENSG00000186298.12	inner	Alu
STRG.11498.1	chr12	111360674	111369121	genic	j	ENSG00000198324.13	Without	None
STRG.115.1	chr1	12196991	12201486	intronic	i	ENSG00000028137.19	Terminal	Alu
STRG.11500.1	chr12	111439049	111441378	intronic	i	ENSG00000111252.11	Terminal	Alu
STRG.11501.1	chr12	111452215	111599315	genic	j	ENSG00000204842.18	Without	None
STRG.11501.4	chr12	111452430	111599315	genic	j	ENSG00000204842.18	Without	None
STRG.11501.5	chr12	111452430	111599315	genic	j	ENSG00000204842.18	Without	None
STRG.11501.6	chr12	111452430	111599315	genic	j	ENSG00000204842.18	Without	None
STRG.11501.7	chr12	111452430	111599315	genic	j	ENSG00000204842.18	Without	None
STRG.11503.1	chr12	111573362	111576793	intronic	i	ENSG00000204842.18	Terminal	Alu
STRG.11504.1	chr12	111584543	111585830	intronic	i	ENSG00000204842.18	Terminal	Alu
STRG.11505.1	chr12	111585869	111589024	intronic	i	ENSG00000204842.18	inner	Alu
STRG.1151.1	chr1	153547331	153548499	genic	j	ENSG00000188015.10	Without	None
STRG.11511.1	chr12	116539330	116560078	span_intergenic_and_genic	k	ENSG00000258102.5	inner	Alu
STRG.11513.1	chr12	113807060	113813760	intergenic	u	NA	Terminal	Alu&L1
STRG.11514.1	chr12	113814597	113818241	genic	m	ENSG00000122965.11	Terminal	Alu
STRG.11514.2	chr12	113816738	113818241	genic	j	ENSG00000122965.11	Terminal	Alu
STRG.11519.1	chr12	113229753	113235528	intronic	i	ENSG00000186815.13	Terminal	Alu
STRG.11520.2	chr12	113298759	113335141	span_intergenic_and_genic	k	ENSG00000089060.12	Without	None
STRG.11524.1	chr12	116015301	116019223	intronic	i	ENSG00000123066.9	Without	None
STRG.11525.1	chr12	116079526	116083427	span_intergenic_and_genic	k	ENSG00000200665.1	Terminal	Alu
STRG.11526.1	chr12	116097438	116100623	intronic	i	ENSG00000123066.9	Terminal	Alu
STRG.11527.1	chr12	116146423	116148074	intronic	i	ENSG00000123066.9	Terminal	Alu
STRG.11529.1	chr12	116185350	116187897	intronic	i	ENSG00000123066.9	inner	Alu
STRG.11530.1	chr12	116224845	116226885	intronic	i	ENSG00000123066.9	Terminal	Alu
STRG.11532.2	chr12	116759880	116853631	genic	j	ENSG00000135119.15	inner	Alu
STRG.11532.3	chr12	116759935	116853631	genic	j	ENSG00000135119.15	inner	Alu
STRG.11533.1	chr12	116817903	116819424	intronic	i	ENSG00000135119.15	inner	Alu
STRG.11538.3	chr12	111842228	111893161	genic	j	ENSG00000089022.14	Without	None
STRG.11539.1	chr12	111904227	111909337	intergenic	u	NA	inner	Alu
STRG.11543.1	chr12	112103850	112108527	intronic	i	ENSG00000111300.10	inner	Alu
STRG.11545.1	chr12	112223411	112225345	intronic	i	ENSG00000173064.13	Terminal	Alu
STRG.11547.2	chr12	112405177	112409311	span_intergenic_and_genic	k	ENSG00000089009.16	Without	None
STRG.11548.1	chr12	112418895	112457486	span_intergenic_and_genic	k	ENSG00000179295.18	Terminal	L1
STRG.11548.2	chr12	112418895	112509918	span_intergenic_and_genic	k	ENSG00000179295.18	Without	None
STRG.11549.1	chr12	112483188	112486059	intronic	i	ENSG00000179295.18	Terminal	Alu
STRG.11550.1	chr12	119555209	119555517	intronic	i	ENSG00000248636.7	Terminal	Alu
STRG.11551.2	chr12	119667864	119681619	span_intergenic_and_genic	k	ENSG00000111725.11	Without	None
STRG.11552.1	chr12	119685791	119877329	genic	j	ENSG00000122966.17	Without	None
STRG.11554.1	chr12	119863515	119866838	intronic	i	ENSG00000122966.17	Terminal	Alu&L1
STRG.11555.2	chr12	118016729	118032234	span_intergenic_and_genic	k	ENSG00000111445.14	Without	None
STRG.11557.1	chr12	118117046	118136005	span_intergenic_and_genic	k	ENSG00000176834.14	inner	Alu
STRG.11558.1	chr12	118124256	118125836	intronic	i	ENSG00000176834.14	Terminal	Alu
STRG.11560.3	chr12	118150957	118359166	span_intergenic_and_genic	k	ENSG00000135090.14	Without	None
STRG.11561.1	chr12	118244517	118246962	span_intergenic_and_genic	o	ENSG00000240342.3	Terminal	Alu
STRG.11562.1	chr12	118307965	118308959	intronic	i	ENSG00000135090.14	Terminal	Alu
STRG.11563.1	chr12	118339276	118342958	intronic	i	ENSG00000135090.14	Terminal	Alu
STRG.11564.1	chr12	118376511	118418033	span_intergenic_and_genic	k	ENSG00000111707.12	Without	None
STRG.11565.1	chr12	118427211	118428870	span_intergenic_and_genic	k	ENSG00000275759.1	inner	Alu
STRG.11568.2	chr12	121003015	121016487	genic	j	ENSG00000157895.11	Terminal	Alu
STRG.1157.1	chr1	153618789	153627657	genic	j	ENSG00000189171.14	Without	None
STRG.11572.1	chr12	122503754	122526954	genic	j	ENSG00000111011.18	inner	Alu
STRG.11573.1	chr12	122527201	122626375	span_intergenic_and_genic	k	ENSG00000184445.12	Without	None
STRG.11574.1	chr12	122752847	122771061	genic	j	ENSG00000139726.11	inner	Alu
STRG.11575.1	chr12	122805512	122813420	genic	j	ENSG00000130783.14	Terminal	Alu
STRG.11576.1	chr12	124324407	124334617	genic	j	ENSG00000196498.13	Without	None
STRG.11577.1	chr12	127882983	127983863	genic	j	ENSG00000256971.2	inner	Alu
STRG.11579.1	chr12	128804461	128807191	intronic	i	ENSG00000139370.12	Terminal	Alu
STRG.11581.5	chr12	124777628	124863917	genic	j	ENSG00000073060.17	Without	None
STRG.11582.1	chr12	124838627	124846765	intronic	i	ENSG00000073060.17	inner	Alu
STRG.11583.2	chr12	124911646	124914650	genic	j	ENSG00000150991.15	Without	None
STRG.11586.1	chr12	127136592	127142277	span_intergenic_and_genic	o	ENSG00000256001.2	Without	None
STRG.11587.1	chr12	127143723	127146008	genic	j	ENSG00000256001.2	Without	None
STRG.11588.3	chr12	130789600	130839250	genic	j	ENSG00000111450.14	inner	Alu
STRG.11588.4	chr12	130789600	130839259	genic	j	ENSG00000111450.14	inner	Alu
STRG.11588.5	chr12	130789600	130839250	genic	j	ENSG00000111450.14	inner	Alu
STRG.11589.1	chr12	130831761	130835664	intronic	i	ENSG00000111450.14	inner	Alu
STRG.1159.3	chr1	153634066	153646302	genic	j	ENSG00000160679.13	Without	None
STRG.1159.5	chr1	153634066	153645470	genic	m	ENSG00000160679.13	inner	Alu
STRG.11590.3	chr12	129109693	129113294	span_intergenic_and_genic	k	ENSG00000249196.6	Without	None
STRG.11590.4	chr12	129109693	129113294	genic	n	ENSG00000249196.6	Without	None
STRG.11593.1	chr12	125016826	125022104	intronic	i	ENSG00000184992.13	Terminal	Alu
STRG.11598.1	chr12	131731902	131736195	intronic	i	ENSG00000061936.10	Terminal	Alu
STRG.11599.1	chr12	131781235	131783198	intronic	i	ENSG00000061936.10	Terminal	Alu
STRG.11600.3	chr12	130872066	130876281	genic	j	ENSG00000132341.12	Without	None
STRG.11600.4	chr12	130872066	130876281	genic	j	ENSG00000132341.12	Without	None
STRG.11608.4	chr12	120196686	120201107	span_intergenic_and_genic	k	ENSG00000089157.16	Without	None
STRG.1161.3	chr1	153662034	153670982	genic	j	ENSG00000143621.17	Without	None
STRG.11610.1	chr12	120205073	120205682	intronic	i	ENSG00000255857.6	inner	Alu
STRG.11611.3	chr12	120210443	120265737	span_intergenic_and_genic	k	ENSG00000089159.17	Without	None
STRG.11611.5	chr12	120210443	120265737	span_intergenic_and_genic	k	ENSG00000089159.17	Without	None
STRG.11611.6	chr12	120210443	120265737	span_intergenic_and_genic	k	ENSG00000089159.17	Without	None
STRG.11611.7	chr12	120210443	120265737	span_intergenic_and_genic	k	ENSG00000089159.17	Without	None
STRG.11611.8	chr12	120210443	120265737	genic	j	ENSG00000089159.17	Without	None
STRG.11616.2	chr12	120461671	120469718	span_intergenic_and_genic	k	ENSG00000111786.9	Without	None
STRG.11619.2	chr12	120503279	120529158	span_intergenic_and_genic	k	ENSG00000110871.15	Without	None
STRG.1162.1	chr1	146143734	146153609	genic	j	ENSG00000271425.9	inner	Alu
STRG.11620.3	chr12	120534336	120576886	span_intergenic_and_genic	k	ENSG00000022840.16	Without	None
STRG.11620.4	chr12	120534336	120576886	span_intergenic_and_genic	k	ENSG00000022840.16	Without	None
STRG.11620.5	chr12	120534336	120576886	span_intergenic_and_genic	k	ENSG00000022840.16	Without	None
STRG.11622.3	chr12	120687135	120696690	span_intergenic_and_genic	k	ENSG00000110917.8	Without	None
STRG.11634.3	chr12	131929200	131943857	genic	j	ENSG00000177192.14	Without	None
STRG.11634.4	chr12	131929200	131943857	genic	j	ENSG00000177192.14	Without	None
STRG.11634.5	chr12	131929589	131943857	genic	j	ENSG00000177192.14	Without	None
STRG.11635.1	chr12	131949942	131994956	genic	j	ENSG00000183495.14	Without	None
STRG.11636.1	chr12	132084283	132108898	genic	j	ENSG00000185684.15	inner	Alu
STRG.11638.2	chr12	132144457	132152468	genic	j	ENSG00000184967.7	Without	None
STRG.1164.1	chr1	146301258	146301646	intergenic	u	NA	Without	None
STRG.11641.2	chr13	20728731	20773958	genic	j	ENSG00000150456.11	Without	None
STRG.11642.1	chr13	20859364	20902747	genic	n	ENSG00000132953.17	Terminal	Alu
STRG.11643.2	chr13	21492691	21604170	genic	j	ENSG00000165487.14	Without	None
STRG.11644.1	chr13	21372570	21459303	span_intergenic_and_genic	k	ENSG00000180776.16	inner	Alu
STRG.11645.1	chr13	21426592	21427855	intronic	i	ENSG00000180776.16	Terminal	Alu
STRG.11646.1	chr13	22695863	22696827	span_intergenic_and_genic	k	ENSG00000232187.1	Without	None
STRG.11651.2	chr13	21140514	21147603	genic	j	ENSG00000150459.12	inner	Alu
STRG.11657.1	chr13	19620880	19625682	intergenic	u	NA	Terminal	Alu
STRG.11658.2	chr13	19633659	19673441	genic	j	ENSG00000196199.14	inner	Alu
STRG.11659.4	chr13	19702867	19713570	genic	n	ENSG00000121390.19	inner	Alu
STRG.11660.1	chr13	19714492	19717728	intronic	i	ENSG00000121390.19	Terminal	Alu
STRG.11663.1	chr13	19852317	19854645	intronic	i	ENSG00000132950.19	Terminal	Alu
STRG.11667.2	chr13	25307207	25309870	genic	j	ENSG00000139496.16	inner	Alu
STRG.11671.2	chr13	26254129	26405238	genic	j	ENSG00000132964.12	Without	None
STRG.11672.1	chr13	26361761	26363345	intronic	i	ENSG00000132964.12	Terminal	Alu
STRG.11674.1	chr13	25371989	25927290	genic	j	ENSG00000132932.18	Without	None
STRG.11675.1	chr13	27945205	27945591	span_intergenic_and_genic	k	ENSG00000180389.7	Without	None
STRG.11680.1	chr13	28154493	28158227	intronic	i	ENSG00000152520.14	Terminal	Alu
STRG.11681.1	chr13	28223872	28225218	intronic	i	ENSG00000152520.14	Terminal	Alu
STRG.11684.1	chr13	27652906	27656038	intronic	i	ENSG00000186184.19	inner	Alu
STRG.11685.1	chr13	27228461	27230703	intronic	i	ENSG00000275294.4	Terminal	Alu
STRG.11686.1	chr13	27230875	27234017	intronic	i	ENSG00000275294.4	Terminal	Alu
STRG.11687.1	chr13	27243193	27245598	intronic	i	ENSG00000275294.4	Terminal	Alu
STRG.11689.2	chr13	27424619	27435688	span_intergenic_and_genic	k	ENSG00000122034.17	Without	None
STRG.1169.3	chr1	147242673	147314488	span_intergenic_and_genic	k	ENSG00000131778.19	Without	None
STRG.117.1	chr1	15316847	15323082	intronic	i	ENSG00000142621.19	inner	Alu
STRG.1170.1	chr1	147299001	147303910	intronic	i	ENSG00000278811.4	inner	Alu
STRG.11701.1	chr13	30533867	30534158	intronic	i	ENSG00000189403.15	Terminal	Alu
STRG.11703.1	chr13	32356051	32358497	genic	j	ENSG00000139618.17	Terminal	Alu
STRG.11704.2	chr13	32586449	32770546	span_intergenic_and_genic	k	ENSG00000083642.19	Without	None
STRG.11705.1	chr13	32495692	32503197	intronic	i	ENSG00000244754.9	Terminal	Alu
STRG.11708.1	chr13	36839013	36842180	intergenic	u	NA	inner	Alu
STRG.11709.1	chr13	36843367	36845854	span_intergenic_and_genic	o	ENSG00000120693.14	Terminal	Alu
STRG.1171.3	chr1	154321120	154325325	genic	j	ENSG00000143595.13	Without	None
STRG.11714.3	chr13	36303602	36346777	genic	j	ENSG00000133104.14	Without	None
STRG.11714.4	chr13	36303602	36346394	genic	j	ENSG00000133104.14	Without	None
STRG.11716.3	chr13	38349886	38363006	genic	j	ENSG00000120686.12	inner	Alu
STRG.11721.1	chr13	41311230	41369204	genic	j	ENSG00000172766.19	Without	None
STRG.11723.1	chr13	42272152	42303863	genic	j	ENSG00000023516.9	Without	None
STRG.11728.1	chr13	40931931	41061416	span_intergenic_and_genic	k	ENSG00000120690.16	Without	None
STRG.11729.1	chr13	41000238	41002601	intronic	i	ENSG00000120690.16	Terminal	Alu
STRG.11730.1	chr13	41012525	41016948	intronic	i	ENSG00000120690.16	inner	Alu
STRG.11733.1	chr13	44553346	44554654	intronic	i	ENSG00000102804.15	Without	None
STRG.11735.1	chr13	36954362	36955712	intronic	i	ENSG00000120697.10	Without	None
STRG.11736.2	chr13	37000783	37009401	genic	j	ENSG00000120699.13	Without	None
STRG.11736.3	chr13	37000783	37009401	genic	m	ENSG00000120699.13	Without	None
STRG.11736.4	chr13	37000783	37009401	genic	j	ENSG00000120699.13	Without	None
STRG.11736.5	chr13	37000783	37009401	genic	j	ENSG00000120699.13	Without	None
STRG.11736.6	chr13	37000783	37009401	span_intergenic_and_genic	k	ENSG00000120699.13	Without	None
STRG.11738.1	chr13	42051643	42053334	intronic	i	ENSG00000102780.17	inner	Alu&L1
STRG.11740.1	chr13	44989536	45032442	genic	j	ENSG00000133114.18	Terminal	Alu
STRG.11743.1	chr13	40789393	40812460	genic	j	ENSG00000102743.15	inner	Alu
STRG.11747.1	chr12	121176466	121176773	intronic	i	ENSG00000089041.17	inner	Alu
STRG.11748.3	chr12	121210117	121234106	genic	j	ENSG00000135124.15	Without	None
STRG.11749.1	chr12	121237692	121296686	genic	j	ENSG00000110931.19	Without	None
STRG.11749.3	chr12	121240525	121296686	genic	j	ENSG00000110931.19	Without	None
STRG.11749.4	chr12	121240525	121296686	genic	j	ENSG00000110931.19	Without	None
STRG.11751.1	chr12	121314625	121316762	intronic	i	ENSG00000089053.13	Terminal	Alu
STRG.11752.1	chr12	121350398	121350698	intronic	i	ENSG00000089053.13	inner	Alu
STRG.11754.1	chr12	121413576	121415107	intronic	i	ENSG00000170633.16	Terminal	Alu
STRG.11755.1	chr12	121429182	121467390	span_intergenic_and_genic	k	ENSG00000089094.19	Without	None
STRG.11755.2	chr12	121429182	121467390	span_intergenic_and_genic	k	ENSG00000089094.19	Without	None
STRG.11755.3	chr12	121429182	121467390	span_intergenic_and_genic	k	ENSG00000089094.19	Without	None
STRG.11755.4	chr12	121429182	121580252	genic	j	ENSG00000089094.19	Without	None
STRG.11756.1	chr12	121582300	121588547	intronic	i	ENSG00000256742.1	Terminal	Alu
STRG.11758.1	chr12	121628964	121629277	intronic	i	ENSG00000276045.3	inner	Alu
STRG.11759.2	chr12	121712746	121776254	span_intergenic_and_genic	k	ENSG00000188735.13	Without	None
STRG.11761.1	chr12	121795267	121797054	genic	n	ENSG00000212694.8	inner	Alu
STRG.11761.2	chr12	121795267	121802943	genic	j	ENSG00000212694.8	Without	None
STRG.11765.1	chr12	121933974	121972069	genic	j	ENSG00000158023.10	Without	None
STRG.11767.2	chr12	122064277	122068558	span_intergenic_and_genic	k	ENSG00000256546.2	Without	None
STRG.11768.2	chr12	122078756	122134164	span_intergenic_and_genic	k	ENSG00000175727.14	Without	None
STRG.1177.2	chr1	154957021	154961782	genic	j	ENSG00000163348.4	Without	None
STRG.11770.2	chr12	122231547	122266482	span_intergenic_and_genic	k	ENSG00000139719.11	inner	Alu
STRG.11774.1	chr12	132644324	132646827	intronic	i	ENSG00000177084.18	Terminal	Alu
STRG.11775.1	chr12	132654165	132656208	intronic	i	ENSG00000177084.18	Terminal	Alu
STRG.11776.2	chr12	132687587	132704985	span_intergenic_and_genic	k	ENSG00000176894.10	Without	None
STRG.11776.3	chr12	132687587	132704985	span_intergenic_and_genic	k	ENSG00000176894.10	Without	None
STRG.11778.2	chr12	132725668	132761832	genic	j	ENSG00000176915.15	inner	Alu
STRG.11779.1	chr12	132768902	132773294	span_intergenic_and_genic	o	ENSG00000090615.15	inner	Alu
STRG.11779.3	chr12	132768902	132773294	span_intergenic_and_genic	o	ENSG00000090615.15	inner	Alu
STRG.11779.4	chr12	132768902	132828840	genic	j	ENSG00000090615.15	inner	Alu
STRG.11779.6	chr12	132816666	132826262	genic	j	ENSG00000090615.15	Without	None
STRG.11782.1	chr12	132840349	132887608	genic	j	ENSG00000072609.18	Without	None
STRG.11782.2	chr12	132840349	132887608	genic	j	ENSG00000072609.18	Without	None
STRG.11782.3	chr12	132840349	132887572	genic	j	ENSG00000072609.18	Without	None
STRG.11782.4	chr12	132840349	132887608	genic	j	ENSG00000072609.18	Without	None
STRG.1179.5	chr1	154962298	154974376	span_intergenic_and_genic	k	ENSG00000160691.19	inner	Alu
STRG.1179.6	chr1	154962298	154974376	span_intergenic_and_genic	k	ENSG00000160691.19	Without	None
STRG.1179.7	chr1	154962298	154974376	span_intergenic_and_genic	k	ENSG00000160691.19	inner	Alu
STRG.1179.8	chr1	154962298	154974376	genic	j	ENSG00000160691.19	inner	Alu
STRG.11791.2	chr13	45120510	45284893	genic	j	ENSG00000188342.12	Without	None
STRG.11792.1	chr13	45240102	45241003	intronic	i	ENSG00000188342.12	Terminal	Alu
STRG.11795.1	chr13	45370800	45371867	span_intergenic_and_genic	o	ENSG00000170919.16	inner	Alu
STRG.11799.1	chr13	46582648	46586197	intronic	i	ENSG00000136141.15	Terminal	Alu
STRG.11807.1	chr13	49451553	49465463	genic	j	ENSG00000136169.16	Without	None
STRG.1181.2	chr1	154983344	154989012	genic	j	ENSG00000160688.19	Without	None
STRG.1181.3	chr1	154983344	154993111	genic	j	ENSG00000160688.19	Without	None
STRG.1181.4	chr1	154983344	154993111	genic	j	ENSG00000160688.19	Without	None
STRG.1181.5	chr1	154983344	154993111	genic	n	ENSG00000160688.19	Without	None
STRG.1181.6	chr1	154983344	154989012	genic	j	ENSG00000160688.19	Without	None
STRG.11810.2	chr13	48037715	48041504	genic	j	ENSG00000136159.4	Without	None
STRG.11811.1	chr13	48053323	48095104	span_intergenic_and_genic	k	ENSG00000136146.15	inner	Alu
STRG.11812.1	chr13	45954478	46052746	genic	j	ENSG00000123200.17	Without	None
STRG.11819.1	chr13	48513281	48533052	genic	j	ENSG00000136161.13	Without	None
STRG.11821.1	chr13	48986386	48991702	span_intergenic_and_genic	k	ENSG00000201662.1	Terminal	Alu&L1
STRG.11822.1	chr13	49235513	49247862	intergenic	u	NA	Without	None
STRG.11828.1	chr13	51417111	51420781	intronic	i	ENSG00000102786.15	inner	Alu
STRG.1183.4	chr1	155051286	155062775	genic	j	ENSG00000143537.14	Without	None
STRG.1183.5	chr1	155051286	155062775	genic	j	ENSG00000143537.14	Without	None
STRG.11831.1	chr13	60214354	60268062	genic	j	ENSG00000227336.1	Without	None
STRG.11836.1	chr13	68570753	68588867	intergenic	u	NA	Without	None
STRG.11837.1	chr13	69008924	69013254	intergenic	u	NA	Terminal	Alu
STRG.11838.1	chr13	67340608	67348277	intronic	i	ENSG00000230040.2	Without	None
STRG.11839.1	chr13	66010163	66091707	intergenic	u	NA	inner	Alu
STRG.11841.1	chr13	68217436	68257661	intergenic	u	NA	Without	None
STRG.11842.1	chr13	69647823	69684067	intergenic	u	NA	Without	None
STRG.11843.1	chr13	69221866	69276468	genic	j	ENSG00000235221.3	inner	Alu
STRG.11844.1	chr13	69397676	69402535	intergenic	u	NA	Terminal	L1
STRG.11845.1	chr13	69412372	69414273	intergenic	u	NA	Terminal	Alu&L1
STRG.11846.3	chr13	60397220	60573871	genic	j	ENSG00000083544.16	Without	None
STRG.1185.2	chr1	155084960	155087538	genic	j	ENSG00000143590.14	Without	None
STRG.11850.1	chr13	60157606	60158932	intronic	i	ENSG00000139734.19	Without	None
STRG.11853.1	chr13	66512789	66513732	intronic	i	ENSG00000184226.15	inner	Alu
STRG.11854.1	chr13	66846573	66848952	intronic	i	ENSG00000228842.3	Terminal	Alu
STRG.11855.1	chr13	67082418	67084998	intronic	i	ENSG00000184226.15	inner	Alu
STRG.11860.2	chr13	52425292	52450628	genic	j	ENSG00000136100.14	Without	None
STRG.11862.1	chr13	52617470	52643796	span_intergenic_and_genic	k	ENSG00000139675.12	Without	None
STRG.11862.2	chr13	52617470	52643796	span_intergenic_and_genic	k	ENSG00000139675.12	Without	None
STRG.11862.3	chr13	52617470	52631983	genic	j	ENSG00000250299.6	inner	Alu
STRG.11864.1	chr13	52652836	52687872	genic	j	ENSG00000165416.15	Without	None
STRG.11864.2	chr13	52652836	52687872	genic	j	ENSG00000165416.15	inner	Alu
STRG.1187.1	chr1	153867915	153876260	intronic	i	ENSG00000143614.10	inner	Alu
STRG.11871.1	chr13	73001583	73003256	intronic	i	ENSG00000083535.16	inner	Alu
STRG.11872.1	chr13	87126205	87127834	intergenic	u	NA	inner	Alu
STRG.11873.1	chr13	75526436	75537841	genic	j	ENSG00000188243.13	Without	None
STRG.11873.3	chr13	75530114	75537805	genic	j	ENSG00000188243.13	Without	None
STRG.11873.5	chr13	75530114	75537841	genic	j	ENSG00000188243.13	Without	None
STRG.11873.6	chr13	75530114	75537841	genic	j	ENSG00000188243.13	Without	None
STRG.11873.7	chr13	75530114	75549439	genic	j	ENSG00000188243.13	Without	None
STRG.11874.1	chr13	75549480	75605944	genic	j	ENSG00000118939.18	Without	None
STRG.11874.3	chr13	75549756	75605944	genic	m	ENSG00000118939.18	Without	None
STRG.11875.1	chr13	75717082	75717398	intronic	i	ENSG00000136153.20	Terminal	Alu
STRG.11877.1	chr13	79319954	79323060	genic	n	ENSG00000139746.16	Without	None
STRG.11877.2	chr13	79319954	79406221	genic	j	ENSG00000139746.16	Without	None
STRG.11878.1	chr13	79384245	79386612	intronic	i	ENSG00000139746.16	Without	None
STRG.11879.1	chr13	79406293	79422955	genic	j	ENSG00000227354.7	Without	None
STRG.1188.1	chr1	153891669	153893991	intronic	i	ENSG00000143614.10	inner	Alu
STRG.11880.4	chr13	79481152	79554096	genic	m	ENSG00000102471.14	Without	None
STRG.11881.1	chr13	79497530	79502825	intronic	i	ENSG00000102471.14	Without	None
STRG.11883.1	chr13	91352403	91355604	genic	m	ENSG00000215417.13	inner	Alu
STRG.11884.1	chr13	90287349	90301554	intergenic	u	NA	Without	None
STRG.11884.2	chr13	90287349	90301554	intergenic	u	NA	Without	None
STRG.11884.3	chr13	90287349	90331003	intergenic	u	NA	Without	None
STRG.11885.1	chr13	83063214	83102445	genic	j	ENSG00000286385.1	Terminal	Alu
STRG.11888.1	chr13	77023477	77025712	intronic	i	ENSG00000005812.11	Terminal	Alu
STRG.1189.1	chr1	153896429	153898017	intronic	i	ENSG00000143614.10	Terminal	Alu
STRG.11890.1	chr13	77176658	77327050	span_intergenic_and_genic	k	ENSG00000005810.18	inner	Alu
STRG.11895.1	chr13	93255185	93256189	intronic	i	ENSG00000183098.11	Terminal	Alu
STRG.11896.1	chr13	93290406	93295335	intronic	i	ENSG00000183098.11	inner	Alu
STRG.1190.2	chr1	153929501	153946718	span_intergenic_and_genic	k	ENSG00000198837.10	Without	None
STRG.1190.3	chr1	153929501	153946718	genic	j	ENSG00000198837.10	Without	None
STRG.11900.1	chr13	95121421	95124734	intronic	i	ENSG00000125257.16	Terminal	Alu
STRG.11904.1	chr13	98536361	98540783	intronic	i	ENSG00000102572.15	Terminal	Alu
STRG.11905.1	chr13	98548124	98548886	intronic	i	ENSG00000102572.15	Terminal	Alu
STRG.11907.1	chr13	90495678	90686083	genic	j	ENSG00000234384.1	inner	Alu
STRG.11908.1	chr13	90748799	90749108	intergenic	u	NA	Terminal	Alu
STRG.1191.2	chr1	153947675	153958612	genic	j	ENSG00000160741.17	Without	None
STRG.11912.1	chr13	98891642	98894984	intronic	i	ENSG00000088387.19	Terminal	Alu
STRG.11914.1	chr13	95672835	95676925	genic	m	ENSG00000247400.4	Without	None
STRG.11917.1	chr13	95881914	95884088	intronic	i	ENSG00000102595.20	Terminal	Alu
STRG.11918.5	chr13	102766110	102773786	genic	j	ENSG00000151287.17	inner	Alu
STRG.11921.1	chr13	103496654	103501459	intergenic	u	NA	Without	None
STRG.11923.1	chr13	102661246	102662607	intronic	i	ENSG00000134900.12	inner	Alu
STRG.11924.1	chr13	108165831	108191643	intergenic	u	NA	Without	None
STRG.11929.2	chr13	102800401	102841533	span_intergenic_and_genic	k	ENSG00000134897.14	inner	Alu
STRG.11930.3	chr13	102846032	102875995	genic	j	ENSG00000134899.23	Without	None
STRG.11936.2	chr13	106543327	106568137	span_intergenic_and_genic	k	ENSG00000134884.15	Without	None
STRG.11937.1	chr13	106568246	106574140	genic	j	ENSG00000272274.2	Without	None
STRG.11938.1	chr13	109787064	109788218	intronic	i	ENSG00000275741.1	Without	None
STRG.1194.3	chr1	153974512	153977674	genic	j	ENSG00000143543.15	Without	None
STRG.1194.4	chr1	153974512	153977655	span_intergenic_and_genic	k	ENSG00000143543.15	Without	None
STRG.11941.1	chr13	107914204	107926707	intronic	i	ENSG00000286343.1	Without	None
STRG.11942.1	chr13	99452553	99452878	intronic	i	ENSG00000125304.10	inner	Alu
STRG.11944.1	chr13	99606696	99865238	span_intergenic_and_genic	k	ENSG00000125246.15	Without	None
STRG.11945.1	chr13	99684036	99685451	intronic	i	ENSG00000125246.15	Terminal	Alu
STRG.11946.1	chr13	110503697	110513031	span_intergenic_and_genic	k	ENSG00000134871.19	Without	None
STRG.11947.1	chr13	110965688	110990602	span_intergenic_and_genic	k	ENSG00000225760.2	Without	None
STRG.11951.6	chr12	122975245	122980040	span_intergenic_and_genic	k	ENSG00000111325.16	Without	None
STRG.11951.7	chr12	122975245	122979438	genic	j	ENSG00000111325.16	Without	None
STRG.11951.8	chr12	122975245	122979438	genic	m	ENSG00000111325.16	Without	None
STRG.11952.10	chr12	122980681	122982906	genic	j	ENSG00000182196.13	Without	None
STRG.11952.11	chr12	122980681	122982909	genic	j	ENSG00000182196.13	Without	None
STRG.11952.12	chr12	122980681	122982909	genic	j	ENSG00000182196.13	Without	None
STRG.11952.13	chr12	122980681	122982909	genic	m	ENSG00000182196.13	Without	None
STRG.11952.14	chr12	122980681	122982909	genic	m	ENSG00000182196.13	Without	None
STRG.11952.4	chr12	122980681	122982909	genic	j	ENSG00000182196.13	Without	None
STRG.11952.6	chr12	122980681	122982909	span_intergenic_and_genic	k	ENSG00000182196.13	Without	None
STRG.11952.8	chr12	122980681	122982909	genic	j	ENSG00000182196.13	Without	None
STRG.11952.9	chr12	122980681	122982909	genic	m	ENSG00000182196.13	Without	None
STRG.11953.1	chr12	123018101	123021059	intronic	i	ENSG00000090975.13	Terminal	Alu
STRG.11955.2	chr12	123156774	123233141	span_intergenic_and_genic	k	ENSG00000051825.15	Without	None
STRG.11956.1	chr12	123211681	123212731	intronic	i	ENSG00000051825.15	Terminal	Alu
STRG.11959.3	chr12	123289109	123350441	genic	j	ENSG00000139697.14	inner	Alu
STRG.11960.1	chr12	123298255	123299711	intronic	i	ENSG00000139697.14	Terminal	Alu
STRG.11961.1	chr12	123339266	123340635	intronic	i	ENSG00000139697.14	inner	Alu
STRG.11969.1	chr12	123610129	123612864	intronic	i	ENSG00000111364.16	inner	Alu
STRG.11970.2	chr12	123621021	123633657	genic	j	ENSG00000111361.13	Without	None
STRG.11970.3	chr12	123621021	123633657	genic	j	ENSG00000111361.13	Without	None
STRG.11974.2	chr12	123973212	124012145	genic	j	ENSG00000179195.16	Without	None
STRG.11974.5	chr12	123973212	124012145	genic	j	ENSG00000179195.16	inner	Alu
STRG.11975.1	chr13	111153689	111305731	genic	j	ENSG00000102606.18	Without	None
STRG.11975.2	chr13	111153689	111305731	span_intergenic_and_genic	k	ENSG00000102606.18	Without	None
STRG.11975.4	chr13	111281182	111305731	span_intergenic_and_genic	k	ENSG00000102606.18	Without	None
STRG.11977.1	chr13	112543336	112544477	intronic	i	ENSG00000126216.15	Terminal	Alu
STRG.11981.1	chr13	108779542	108825889	genic	j	ENSG00000041515.16	Without	None
STRG.11982.1	chr13	108798689	108801207	intronic	i	ENSG00000041515.16	Terminal	Alu
STRG.11983.1	chr13	108831533	108835933	intronic	i	ENSG00000041515.16	Terminal	Alu
STRG.11984.1	chr13	109029101	109031609	intronic	i	ENSG00000041515.16	inner	Alu
STRG.11985.1	chr13	109129069	109133756	intronic	i	ENSG00000041515.16	Terminal	Alu&L1
STRG.11986.2	chr13	49699310	49792682	genic	j	ENSG00000102753.10	Without	None
STRG.11987.1	chr13	49765611	49770864	intronic	i	ENSG00000102753.10	Terminal	Alu
STRG.1199.4	chr1	154206708	154220585	genic	j	ENSG00000143612.21	Without	None
STRG.1199.6	chr1	154206708	154220619	genic	j	ENSG00000143612.21	Without	None
STRG.1199.7	chr1	154206708	154220585	genic	j	ENSG00000143612.21	Without	None
STRG.11990.1	chr13	50031209	50033278	intronic	i	ENSG00000231607.13	Terminal	Alu
STRG.11994.1	chr13	50446785	50450436	intronic	i	ENSG00000176124.15	Terminal	Alu
STRG.11995.1	chr13	50479557	50482968	intronic	i	ENSG00000176124.15	inner	Alu
STRG.11996.6	chr13	50910274	50956502	span_intergenic_and_genic	k	ENSG00000136104.21	Without	None
STRG.11997.1	chr13	51061412	51066159	genic	j	ENSG00000123201.14	Without	None
STRG.11998.2	chr13	110615555	110639993	genic	n	ENSG00000213995.12	Without	None
STRG.120.4	chr1	1253908	1273854	genic	j	ENSG00000160087.21	Without	None
STRG.120.7	chr1	1254901	1273854	span_intergenic_and_genic	k	ENSG00000160087.21	Without	None
STRG.1200.10	chr1	154220943	154270847	span_intergenic_and_genic	k	ENSG00000143569.19	Without	None
STRG.1200.11	chr1	154220943	154270847	span_intergenic_and_genic	k	ENSG00000143569.19	Without	None
STRG.1200.13	chr1	154221328	154263504	span_intergenic_and_genic	k	ENSG00000143569.19	Without	None
STRG.1200.5	chr1	154220943	154263504	span_intergenic_and_genic	k	ENSG00000143569.19	Without	None
STRG.1200.6	chr1	154220943	154263504	span_intergenic_and_genic	k	ENSG00000143569.19	Without	None
STRG.1200.8	chr1	154220943	154270847	span_intergenic_and_genic	k	ENSG00000143569.19	Without	None
STRG.1200.9	chr1	154220943	154271509	span_intergenic_and_genic	k	ENSG00000143569.19	inner	L1
STRG.12002.1	chr13	110822840	110902075	span_intergenic_and_genic	o	ENSG00000088448.14	inner	Alu
STRG.12002.3	chr13	110878539	110902075	genic	j	ENSG00000088448.14	inner	Alu
STRG.12002.5	chr13	110892696	110902075	genic	n	ENSG00000088448.14	inner	Alu
STRG.12002.6	chr13	110892696	110915037	genic	j	ENSG00000088448.14	Without	None
STRG.12002.7	chr13	110892696	110915037	span_intergenic_and_genic	k	ENSG00000088448.14	Without	None
STRG.12004.1	chr13	110887973	110892436	intronic	i	ENSG00000088448.14	Terminal	Alu
STRG.12005.3	chr13	113177611	113208666	genic	j	ENSG00000126226.22	Without	None
STRG.12005.4	chr13	113177611	113208683	genic	j	ENSG00000126226.22	Without	None
STRG.12005.5	chr13	113177611	113208683	genic	j	ENSG00000126226.22	Without	None
STRG.12007.1	chr13	113584721	113641473	genic	j	ENSG00000198176.13	Without	None
STRG.12007.2	chr13	113584721	113641473	genic	j	ENSG00000198176.13	Without	None
STRG.12007.3	chr13	113584721	113586180	genic	j	ENSG00000198176.13	Without	None
STRG.12012.1	chr13	113297206	113323429	genic	j	ENSG00000185896.11	Without	None
STRG.12013.3	chr13	113358677	113364130	genic	j	ENSG00000139835.14	inner	Alu
STRG.12016.2	chr13	113491021	113550229	genic	j	ENSG00000150403.18	Without	None
STRG.12016.3	chr13	113491021	113506062	genic	j	ENSG00000150403.18	Without	None
STRG.12016.4	chr13	113491021	113550229	span_intergenic_and_genic	k	ENSG00000150403.18	Without	None
STRG.12019.1	chr14	19266396	19268691	span_intergenic_and_genic	o	ENSG00000277156.1	Without	None
STRG.1202.1	chr1	156536831	156572565	span_intergenic_and_genic	k	ENSG00000183856.11	Without	None
STRG.12022.4	chr13	114281896	114304914	span_intergenic_and_genic	k	ENSG00000169062.15	Without	None
STRG.12022.5	chr13	114281925	114305808	genic	j	ENSG00000169062.15	Without	None
STRG.12022.6	chr13	114281925	114305808	genic	j	ENSG00000169062.15	Without	None
STRG.12022.8	chr13	114281953	114305808	genic	j	ENSG00000169062.15	Without	None
STRG.12025.1	chr14	20685759	20686059	intronic	i	ENSG00000259171.1	Terminal	Alu
STRG.12028.2	chr14	20343615	20357903	span_intergenic_and_genic	k	ENSG00000129484.14	Without	None
STRG.12032.5	chr14	20455219	20457767	span_intergenic_and_genic	k	ENSG00000100823.12	Without	None
STRG.12032.6	chr14	20455219	20488054	genic	j	ENSG00000100823.12	Terminal	Alu
STRG.12037.6	chr14	21016763	21025061	span_intergenic_and_genic	k	ENSG00000165795.23	Without	None
STRG.12039.2	chr14	21090077	21103579	span_intergenic_and_genic	k	ENSG00000165804.16	Without	None
STRG.12040.1	chr14	22556311	22557107	genic	j	ENSG00000259054.1	Without	None
STRG.12042.1	chr14	22456631	22465787	span_intergenic_and_genic	k	ENSG00000211829.9	Without	None
STRG.12045.5	chr14	21210534	21269432	genic	j	ENSG00000092199.18	Without	None
STRG.12045.6	chr14	21210534	21269432	genic	j	ENSG00000092199.18	Without	None
STRG.12048.1	chr14	21458939	21460620	span_intergenic_and_genic	o	ENSG00000129472.15	Terminal	Alu
STRG.12048.2	chr14	21458939	21476992	genic	j	ENSG00000129472.15	inner	Alu
STRG.12055.2	chr14	23559565	23567779	span_intergenic_and_genic	k	ENSG00000213983.12	Without	None
STRG.12057.1	chr14	24812492	25032596	genic	j	ENSG00000168952.15	Without	None
STRG.12057.2	chr14	24812492	25032596	genic	j	ENSG00000168952.15	Without	None
STRG.12059.5	chr14	24439761	24442776	span_intergenic_and_genic	k	ENSG00000100445.17	Without	None
STRG.12059.6	chr14	24439761	24442776	span_intergenic_and_genic	k	ENSG00000100445.17	Without	None
STRG.12059.7	chr14	24439761	24442841	genic	j	ENSG00000100445.17	Without	None
STRG.12060.1	chr14	24442983	24447465	span_intergenic_and_genic	o	ENSG00000258744.2	Without	None
STRG.12061.1	chr14	32026829	32027132	intergenic	u	NA	inner	Alu
STRG.12067.1	chr14	27586702	27590064	intronic	i	ENSG00000258932.5	inner	Alu
STRG.12070.1	chr14	34445160	34447250	intronic	i	ENSG00000129521.15	Terminal	Alu
STRG.12072.1	chr14	31367570	31369636	intronic	i	ENSG00000129493.15	Terminal	Alu
STRG.1208.3	chr1	156591756	156594131	genic	m	ENSG00000163382.13	Without	None
STRG.12083.1	chr14	34568633	34569341	span_intergenic_and_genic	k	ENSG00000240463.1	Without	None
STRG.12084.1	chr14	34615612	34617691	intronic	i	ENSG00000129515.20	Terminal	Alu
STRG.12087.1	chr14	35743167	35745787	intronic	i	ENSG00000174373.17	Terminal	Alu
STRG.12088.1	chr14	44387600	44388688	intergenic	u	NA	Without	None
STRG.12089.1	chr14	41689612	41689921	intronic	i	ENSG00000165379.14	inner	Alu
STRG.12090.1	chr14	44897246	44906933	span_intergenic_and_genic	k	ENSG00000179476.8	Without	None
STRG.12094.1	chr14	40630001	40744374	genic	j	ENSG00000286099.1	Without	None
STRG.12095.1	chr14	45210112	45253202	span_intergenic_and_genic	k	ENSG00000129534.14	Without	None
STRG.12096.1	chr14	47243392	47244303	intronic	i	ENSG00000139915.21	Without	None
STRG.12098.1	chr14	23953747	24006406	genic	j	ENSG00000157326.19	Without	None
STRG.12099.1	chr14	23969884	24051377	genic	j	ENSG00000225766.10	Without	None
STRG.121.1	chr1	1292870	1307966	genic	j	ENSG00000131584.19	Without	None
STRG.121.2	chr1	1292870	1307966	genic	j	ENSG00000131584.19	Without	None
STRG.1210.1	chr1	156624485	156626115	genic	j	ENSG00000132702.13	Without	None
STRG.12100.3	chr14	24094301	24104125	genic	j	ENSG00000100889.12	Without	None
STRG.12100.4	chr14	24094301	24104125	genic	j	ENSG00000100889.12	Without	None
STRG.12100.5	chr14	24094301	24104125	genic	j	ENSG00000100889.12	Without	None
STRG.12101.3	chr14	24114810	24124029	span_intergenic_and_genic	k	ENSG00000100897.18	Without	None
STRG.12102.1	chr14	24136134	24138962	genic	j	ENSG00000092010.15	Without	None
STRG.12104.2	chr14	24143360	24146651	genic	j	ENSG00000100911.16	Without	None
STRG.12104.3	chr14	24143360	24146651	genic	j	ENSG00000100911.16	Without	None
STRG.12104.4	chr14	24143360	24146621	span_intergenic_and_genic	k	ENSG00000100911.16	Without	None
STRG.12108.2	chr14	24189149	24195687	genic	m	ENSG00000100926.15	inner	Alu
STRG.1211.2	chr1	156194082	156212795	genic	j	ENSG00000160785.13	Without	None
STRG.12113.3	chr14	24216857	24232367	genic	j	ENSG00000129559.13	Without	None
STRG.12122.1	chr14	39447509	39470741	genic	j	ENSG00000258526.7	Without	None
STRG.12127.1	chr14	45184812	45191476	genic	n	ENSG00000187790.11	Terminal	Alu
STRG.12129.3	chr14	39114306	39143888	genic	j	ENSG00000092208.18	Terminal	Alu
STRG.1213.2	chr1	156249223	156282825	genic	j	ENSG00000198952.8	Without	None
STRG.12130.3	chr14	39147796	39170333	genic	j	ENSG00000182400.15	Without	None
STRG.12133.1	chr14	39267086	39350694	genic	j	ENSG00000150527.17	Without	None
STRG.12133.3	chr14	39267414	39350694	genic	j	ENSG00000150527.17	Without	None
STRG.12136.1	chr14	50086286	50087110	span_intergenic_and_genic	k	ENSG00000251792.1	Without	None
STRG.12139.1	chr14	36677921	36971459	span_intergenic_and_genic	k	ENSG00000183032.12	Without	None
STRG.12140.1	chr14	37197907	37547714	genic	j	ENSG00000151338.18	Without	None
STRG.12140.3	chr14	37476896	37547714	genic	j	ENSG00000151338.18	Terminal	Alu
STRG.12141.1	chr14	37270642	37272902	intronic	i	ENSG00000151338.18	Without	None
STRG.12142.1	chr14	37291915	37296643	intronic	i	ENSG00000151338.18	Terminal	Alu
STRG.12146.1	chr14	30405329	30411871	intergenic	u	NA	inner	Alu
STRG.12148.4	chr14	30622329	30735796	genic	j	ENSG00000092108.22	Without	None
STRG.12150.2	chr14	30874514	30890143	span_intergenic_and_genic	k	ENSG00000100473.18	Without	None
STRG.12153.1	chr14	31100115	31207793	span_intergenic_and_genic	k	ENSG00000092148.13	Without	None
STRG.12153.2	chr14	31113431	31207793	span_intergenic_and_genic	k	ENSG00000092148.13	Without	None
STRG.12159.1	chr14	54396979	54420218	span_intergenic_and_genic	k	ENSG00000100526.20	Without	None
STRG.12159.4	chr14	54396979	54420218	genic	j	ENSG00000100526.20	Without	None
STRG.1216.4	chr1	156292686	156295679	span_intergenic_and_genic	k	ENSG00000198715.13	Without	None
STRG.12162.3	chr14	22766675	22771754	genic	j	ENSG00000155463.14	Without	None
STRG.12163.11	chr14	22829879	22834345	genic	j	ENSG00000172590.18	Without	None
STRG.12163.4	chr14	22829879	22834345	genic	j	ENSG00000172590.18	Without	None
STRG.12163.6	chr14	22829879	22834345	genic	j	ENSG00000172590.18	Without	None
STRG.12163.7	chr14	22829879	22834345	genic	j	ENSG00000172590.18	Without	None
STRG.12163.9	chr14	22829879	22834345	genic	j	ENSG00000172590.18	Without	None
STRG.12166.2	chr14	22920525	22929376	span_intergenic_and_genic	k	ENSG00000100462.16	Without	None
STRG.12166.3	chr14	22920525	22929376	span_intergenic_and_genic	k	ENSG00000100462.16	Without	None
STRG.12166.6	chr14	22920525	22929376	span_intergenic_and_genic	k	ENSG00000100462.16	Without	None
STRG.12167.3	chr14	22946227	22957094	span_intergenic_and_genic	k	ENSG00000092036.19	Without	None
STRG.12169.2	chr14	22987123	23001867	genic	j	ENSG00000100802.15	inner	Alu
STRG.1217.2	chr1	156308956	156338292	span_intergenic_and_genic	k	ENSG00000163468.15	Without	None
STRG.12172.4	chr14	23058563	23095148	genic	j	ENSG00000100813.14	Without	None
STRG.12172.5	chr14	23058563	23095148	genic	j	ENSG00000100813.14	Without	None
STRG.12172.6	chr14	23058563	23071585	genic	j	ENSG00000100813.14	Without	None
STRG.12172.8	chr14	23058563	23071585	genic	j	ENSG00000100813.14	Without	None
STRG.12172.9	chr14	23058563	23071585	genic	j	ENSG00000100813.14	Without	None
STRG.12173.1	chr14	23095505	23122946	genic	j	ENSG00000179933.6	Without	None
STRG.12173.3	chr14	23095505	23098591	genic	j	ENSG00000179933.6	Without	None
STRG.12173.4	chr14	23095505	23098591	genic	j	ENSG00000179933.6	inner	Alu
STRG.12173.5	chr14	23095505	23098591	genic	j	ENSG00000179933.6	Without	None
STRG.12175.1	chr14	23272572	23286123	genic	j	ENSG00000215271.9	inner	Alu
STRG.12177.1	chr14	23298299	23301539	genic	j	ENSG00000235194.9	Without	None
STRG.1218.1	chr1	156338508	156346995	genic	j	ENSG00000163467.12	Without	None
STRG.12182.3	chr14	49598940	49614670	genic	j	ENSG00000165501.17	Without	None
STRG.1219.1	chr1	156911173	156916429	genic	n	ENSG00000187800.13	inner	Alu
STRG.1219.2	chr1	156911173	156916429	genic	n	ENSG00000187800.13	inner	Alu
STRG.12190.1	chr14	49822935	49824561	intronic	i	ENSG00000165525.18	Terminal	Alu
STRG.12197.1	chr14	34961982	34963321	intronic	i	ENSG00000258704.6	Terminal	Alu
STRG.12199.2	chr14	35046378	35050396	genic	j	ENSG00000151327.13	inner	Alu
STRG.122.2	chr1	1308597	1311677	genic	j	ENSG00000169972.12	Without	None
STRG.122.3	chr1	1308597	1311677	span_intergenic_and_genic	k	ENSG00000169972.12	Without	None
STRG.122.4	chr1	1308597	1311677	span_intergenic_and_genic	k	ENSG00000169972.12	Without	None
STRG.122.5	chr1	1308597	1311677	genic	j	ENSG00000169972.12	Without	None
STRG.12200.2	chr14	35085467	35122517	span_intergenic_and_genic	k	ENSG00000092020.11	Without	None
STRG.12202.1	chr14	35210731	35213460	intronic	i	ENSG00000258790.1	inner	Alu
STRG.12205.1	chr14	52639910	52641464	span_intergenic_and_genic	o	ENSG00000197930.13	Terminal	Alu
STRG.12206.1	chr14	52643216	52695974	genic	j	ENSG00000197930.13	Without	None
STRG.12209.1	chr14	52732267	52735718	intronic	i	ENSG00000198252.12	Terminal	Alu
STRG.12211.2	chr14	52775193	52791668	genic	j	ENSG00000100522.10	inner	Alu
STRG.12213.4	chr14	54754811	54789127	genic	j	ENSG00000020577.14	Without	None
STRG.12214.1	chr14	54685047	54729376	genic	j	ENSG00000285774.3	Without	None
STRG.12214.2	chr14	54685047	54729376	genic	j	ENSG00000285774.3	Without	None
STRG.12215.1	chr14	54688932	54695989	genic	n	ENSG00000020577.14	Terminal	Alu
STRG.12216.1	chr14	54707103	54709322	intronic	i	ENSG00000020577.14	Terminal	Alu
STRG.12217.1	chr14	54715200	54724094	intronic	i	ENSG00000020577.14	inner	Alu
STRG.12218.1	chr14	54739037	54740205	intronic	i	ENSG00000020577.14	inner	Alu
STRG.12223.2	chr14	50312311	50322892	genic	j	ENSG00000125375.17	Without	None
STRG.12224.1	chr14	50327460	50396886	span_intergenic_and_genic	k	ENSG00000100490.10	Terminal	Alu
STRG.12224.2	chr14	50331925	50396886	span_intergenic_and_genic	k	ENSG00000100490.10	inner	Alu
STRG.12225.1	chr14	50382598	50389139	intronic	i	ENSG00000100490.10	inner	Alu
STRG.12226.1	chr14	50417186	50532655	span_intergenic_and_genic	k	ENSG00000012983.11	inner	Alu
STRG.12226.2	chr14	50417186	50532655	genic	j	ENSG00000012983.11	inner	Alu
STRG.12229.2	chr14	57390586	57394248	genic	j	ENSG00000139977.14	Without	None
STRG.12233.1	chr14	55580207	55684576	genic	j	ENSG00000126777.18	Without	None
STRG.12233.2	chr14	55580207	55684579	genic	j	ENSG00000126777.18	inner	Alu
STRG.12233.4	chr14	55580207	55684576	genic	j	ENSG00000126777.18	inner	Alu
STRG.12233.5	chr14	55580207	55684579	genic	j	ENSG00000126777.18	Without	None
STRG.12234.1	chr14	55591562	55593464	intronic	i	ENSG00000126777.18	inner	Alu
STRG.12235.2	chr14	57206794	57268899	genic	j	ENSG00000070367.16	Without	None
STRG.12243.2	chr14	59484486	59504709	span_intergenic_and_genic	k	ENSG00000050130.18	Without	None
STRG.12248.1	chr14	61505376	61507804	intronic	i	ENSG00000027075.15	inner	Alu
STRG.1225.2	chr1	158610698	158620861	genic	j	ENSG00000163554.15	Without	None
STRG.12250.1	chr14	64331540	64331904	intronic	i	ENSG00000140009.19	inner	Alu
STRG.12251.1	chr14	64335799	64338639	genic	j	ENSG00000214770.3	Terminal	Alu
STRG.12253.1	chr14	54978903	54980833	intronic	i	ENSG00000198554.12	Terminal	Alu
STRG.12256.1	chr14	55051647	55065991	genic	j	ENSG00000168175.15	Without	None
STRG.12256.2	chr14	55051647	55065991	span_intergenic_and_genic	k	ENSG00000168175.15	Without	None
STRG.12256.3	chr14	55051647	55066216	genic	j	ENSG00000168175.15	inner	Alu
STRG.1226.1	chr1	158632760	158633696	intronic	i	ENSG00000163554.15	inner	Alu
STRG.12261.1	chr14	55295381	55300433	span_intergenic_and_genic	k	ENSG00000258469.1	Terminal	Alu
STRG.12262.1	chr14	55401102	55402928	intronic	i	ENSG00000126775.9	Without	None
STRG.12264.1	chr14	63397725	63400713	intronic	i	ENSG00000154001.14	Terminal	Alu
STRG.12266.1	chr14	63642035	63653549	genic	j	ENSG00000274015.2	inner	Alu
STRG.12268.2	chr14	60734761	60968680	span_intergenic_and_genic	k	ENSG00000020426.11	Without	None
STRG.12269.1	chr14	60750530	60752683	intronic	i	ENSG00000020426.11	Without	None
STRG.12270.1	chr14	60904976	60907820	intronic	i	ENSG00000020426.11	inner	Alu
STRG.12272.2	chr14	60981233	61083729	genic	j	ENSG00000139974.16	inner	Alu
STRG.12272.4	chr14	60981233	61083729	genic	j	ENSG00000139974.16	inner	Alu
STRG.12272.6	chr14	60982209	61052461	genic	j	ENSG00000139974.16	Without	None
STRG.12273.1	chr14	61098403	61100198	intergenic	u	NA	Terminal	Alu
STRG.12275.1	chr14	64790209	64791591	intronic	i	ENSG00000070182.21	Terminal	Alu
STRG.12276.1	chr14	64820837	64822271	intronic	i	ENSG00000070182.21	Terminal	Alu
STRG.12277.1	chr14	64869613	64870326	intronic	i	ENSG00000070182.21	Terminal	Alu
STRG.12283.2	chr14	64987188	65062650	genic	j	ENSG00000257365.8	inner	Alu
STRG.12284.3	chr14	65075124	65102517	genic	j	ENSG00000125952.20	Without	None
STRG.12286.1	chr14	64511652	64524951	genic	j	ENSG00000126804.13	Without	None
STRG.12289.1	chr14	66739521	66740746	intronic	i	ENSG00000171723.16	Without	None
STRG.1229.1	chr1	156976348	157045879	genic	j	ENSG00000132694.19	Without	None
STRG.12290.1	chr14	66932445	66935604	intronic	i	ENSG00000171723.16	Terminal	Alu
STRG.123.2	chr1	1311585	1324671	genic	j	ENSG00000127054.21	Without	None
STRG.123.3	chr1	1311585	1324671	genic	j	ENSG00000127054.21	Without	None
STRG.123.4	chr1	1311585	1324658	span_intergenic_and_genic	k	ENSG00000127054.21	Without	None
STRG.12301.1	chr14	69191511	69242356	genic	j	ENSG00000081177.18	Without	None
STRG.12304.2	chr14	68874318	68978735	span_intergenic_and_genic	k	ENSG00000072110.15	Without	None
STRG.12305.2	chr14	69053802	69153040	genic	j	ENSG00000139990.18	Without	None
STRG.12306.1	chr14	69070779	69072664	intronic	i	ENSG00000139990.18	inner	Alu
STRG.12307.1	chr14	70223588	70224213	genic	j	ENSG00000258422.5	Without	None
STRG.12309.2	chr14	70583589	70600655	genic	j	ENSG00000133997.12	inner	Alu
STRG.12312.1	chr14	67940056	67940802	intronic	i	ENSG00000182185.18	Terminal	Alu
STRG.12314.1	chr14	68479653	68481292	intronic	i	ENSG00000182185.18	inner	Alu
STRG.12315.1	chr14	68728012	68730102	genic	j	ENSG00000182185.18	Without	None
STRG.12317.1	chr14	69628720	69633251	intronic	i	ENSG00000100647.8	Terminal	Alu
STRG.12318.1	chr14	69669044	69671053	intronic	i	ENSG00000100647.8	Terminal	Alu
STRG.12319.1	chr14	69767112	69772004	genic	j	ENSG00000100650.16	Without	None
STRG.12319.3	chr14	69767112	69771915	genic	j	ENSG00000100650.16	Without	None
STRG.12319.5	chr14	69767142	69771915	genic	j	ENSG00000100650.16	Without	None
STRG.12320.1	chr14	72926451	72959703	genic	j	ENSG00000119599.17	Without	None
STRG.12321.1	chr14	72952993	72953733	intronic	i	ENSG00000119599.17	Terminal	Alu
STRG.12325.3	chr14	70326068	70359683	genic	j	ENSG00000133983.16	inner	Alu
STRG.12328.1	chr14	71320403	71739367	genic	j	ENSG00000197555.9	Without	None
STRG.12329.1	chr14	71547293	71548906	intronic	i	ENSG00000197555.9	Terminal	Alu
STRG.1233.3	chr1	156721891	156728449	span_intergenic_and_genic	k	ENSG00000143319.17	inner	Alu
STRG.1233.4	chr1	156721891	156728429	span_intergenic_and_genic	k	ENSG00000143319.17	inner	Alu
STRG.12332.1	chr14	74941030	74946515	genic	j	ENSG00000119630.14	Without	None
STRG.12333.2	chr14	74881922	74903743	genic	j	ENSG00000119689.15	Without	None
STRG.12334.1	chr14	74921767	74923260	genic	j	ENSG00000198208.12	inner	Alu
STRG.12336.2	chr14	74713170	74738615	span_intergenic_and_genic	k	ENSG00000119616.11	inner	Alu
STRG.12338.1	chr14	75296560	75296895	span_intergenic_and_genic	o	ENSG00000259687.2	inner	Alu
STRG.1234.1	chr1	156728456	156736949	span_intergenic_and_genic	k	ENSG00000143303.12	Without	None
STRG.1234.4	chr1	156728456	156736949	span_intergenic_and_genic	k	ENSG00000143303.12	inner	Alu
STRG.1234.5	chr1	156729516	156736949	span_intergenic_and_genic	k	ENSG00000143303.12	Without	None
STRG.1234.6	chr1	156729516	156736949	genic	j	ENSG00000143303.12	Without	None
STRG.12343.1	chr14	77024546	77031572	span_intergenic_and_genic	o	ENSG00000273729.1	inner	Alu
STRG.12346.2	chr14	58200149	58234768	genic	j	ENSG00000131966.14	Without	None
STRG.12347.3	chr14	58244873	58272004	genic	j	ENSG00000100567.13	Without	None
STRG.12348.2	chr14	58265460	58296549	span_intergenic_and_genic	k	ENSG00000257621.8	Terminal	Alu
STRG.12348.7	chr14	58273932	58298129	genic	j	ENSG00000257621.8	Without	None
STRG.1235.3	chr1	156737291	156741120	genic	j	ENSG00000143314.12	Without	None
STRG.12351.1	chr14	58422014	58423637	intronic	i	ENSG00000100575.14	inner	Alu
STRG.12354.4	chr14	75053237	75064015	span_intergenic_and_genic	k	ENSG00000119640.9	inner	Alu
STRG.12354.5	chr14	75053237	75064027	genic	j	ENSG00000119640.9	Without	None
STRG.12354.6	chr14	75053237	75069483	genic	j	ENSG00000119640.9	Without	None
STRG.12362.1	chr14	88512457	88555016	span_intergenic_and_genic	k	ENSG00000070778.13	Without	None
STRG.12366.1	chr14	81267072	81436459	span_intergenic_and_genic	k	ENSG00000140022.13	Without	None
STRG.12366.2	chr14	81424451	81427404	genic	j	ENSG00000140022.13	Terminal	Alu
STRG.12366.3	chr14	81424451	81436459	genic	j	ENSG00000140022.13	Terminal	Alu
STRG.12367.1	chr14	81341447	81347934	intronic	i	ENSG00000140022.13	inner	Alu
STRG.1237.1	chr1	156767498	156800815	span_intergenic_and_genic	k	ENSG00000143294.15	Without	None
STRG.1237.2	chr1	156767498	156800812	span_intergenic_and_genic	k	ENSG00000143294.15	Without	None
STRG.1237.3	chr1	156767498	156800812	span_intergenic_and_genic	k	ENSG00000143294.15	Without	None
STRG.12372.1	chr14	90500997	90508466	intergenic	u	NA	Without	None
STRG.12374.1	chr14	90278061	90287073	genic	j	ENSG00000119720.18	inner	Alu
STRG.12375.2	chr14	88563008	88612979	genic	j	ENSG00000100722.20	Without	None
STRG.12375.3	chr14	88563008	88617973	span_intergenic_and_genic	k	ENSG00000100722.20	inner	Alu
STRG.12377.1	chr14	91232530	91264846	genic	j	ENSG00000119714.11	Without	None
STRG.12377.2	chr14	91232530	91264846	genic	j	ENSG00000119714.11	Without	None
STRG.12382.3	chr14	89955927	90043344	genic	j	ENSG00000042088.14	Without	None
STRG.12382.4	chr14	89955955	90043344	span_intergenic_and_genic	k	ENSG00000042088.14	inner	Alu
STRG.12382.5	chr14	89955993	90043344	span_intergenic_and_genic	k	ENSG00000042088.14	Without	None
STRG.12384.1	chr14	91988384	91992103	intronic	i	ENSG00000100815.12	Terminal	Alu
STRG.12385.1	chr14	92001377	92040059	genic	j	ENSG00000100815.12	inner	Alu
STRG.1239.2	chr1	156860846	156872463	genic	j	ENSG00000198400.13	Without	None
STRG.12394.2	chr14	94081310	94102708	genic	j	ENSG00000165948.11	Without	None
STRG.12394.3	chr14	94081310	94102708	span_intergenic_and_genic	k	ENSG00000165948.11	Without	None
STRG.12394.4	chr14	94081310	94102708	genic	j	ENSG00000165948.11	Without	None
STRG.12402.1	chr14	95157684	95179931	genic	m	ENSG00000235706.8	inner	Alu
STRG.12403.1	chr14	96457055	96457775	intronic	i	ENSG00000140057.9	Terminal	Alu
STRG.12404.1	chr14	96572436	96576099	intergenic	u	NA	Terminal	Alu
STRG.12408.3	chr14	96502401	96567111	span_intergenic_and_genic	k	ENSG00000090060.18	Without	None
STRG.12408.4	chr14	96502401	96534889	span_intergenic_and_genic	k	ENSG00000090060.18	Without	None
STRG.1241.3	chr1	159918105	159924551	genic	j	ENSG00000158710.15	Without	None
STRG.12410.1	chr14	90658972	90660428	intronic	i	ENSG00000165914.15	inner	Alu
STRG.12412.1	chr14	90794208	90798732	intronic	i	ENSG00000165914.15	Terminal	Alu
STRG.12425.1	chr14	77547174	77550460	span_intergenic_and_genic	k	ENSG00000240233.3	Terminal	Alu
STRG.12427.1	chr14	77675989	77678109	intronic	i	ENSG00000100601.10	Terminal	Alu
STRG.12430.2	chr14	77923850	77933955	genic	j	ENSG00000063761.16	Without	None
STRG.12432.1	chr14	99474876	99477763	intronic	i	ENSG00000183576.13	Terminal	Alu
STRG.12437.2	chr14	76151930	76196585	span_intergenic_and_genic	k	ENSG00000089916.18	Without	None
STRG.12438.1	chr14	76196438	76200501	span_intergenic_and_genic	o	ENSG00000089916.18	Without	None
STRG.12439.1	chr14	76258255	76311992	span_intergenic_and_genic	o	ENSG00000119715.15	Without	None
STRG.12439.2	chr14	76258255	76501835	span_intergenic_and_genic	k	ENSG00000119715.15	Without	None
STRG.12441.1	chr14	76323307	76326496	intronic	i	ENSG00000119715.15	Terminal	Alu
STRG.12442.1	chr14	76354707	76358366	intronic	i	ENSG00000119715.15	Terminal	Alu
STRG.12450.2	chr14	99481391	99511514	span_intergenic_and_genic	k	ENSG00000090061.17	Without	None
STRG.12450.3	chr14	99481391	99511514	genic	j	ENSG00000090061.17	Without	None
STRG.12450.4	chr14	99481391	99511514	span_intergenic_and_genic	k	ENSG00000090061.17	Without	None
STRG.12450.5	chr14	99481391	99511514	genic	j	ENSG00000090061.17	Without	None
STRG.12453.1	chr14	100771439	100775331	intergenic	u	NA	inner	Alu
STRG.12458.1	chr14	103204887	103207170	intergenic	u	NA	inner	Alu
STRG.12461.1	chr14	101970464	101973815	intronic	i	ENSG00000197102.13	inner	Alu
STRG.12462.1	chr14	103108168	103121102	genic	j	ENSG00000288610.1	inner	Alu
STRG.12463.1	chr14	103123442	103137441	genic	j	ENSG00000185215.11	inner	Alu
STRG.12464.2	chr14	100140701	100144235	genic	j	ENSG00000196405.13	Without	None
STRG.12465.1	chr14	100047118	100050469	intronic	i	ENSG00000196405.13	Terminal	Alu
STRG.12467.1	chr14	100248680	100252888	intronic	i	ENSG00000100811.14	Terminal	Alu
STRG.12468.1	chr14	100254941	100258159	intronic	i	ENSG00000100811.14	Terminal	Alu
STRG.1247.2	chr1	160215713	160262476	span_intergenic_and_genic	k	ENSG00000132716.19	Without	None
STRG.1247.5	chr1	160215713	160262476	span_intergenic_and_genic	k	ENSG00000132716.19	Without	None
STRG.1247.6	chr1	160215713	160262476	span_intergenic_and_genic	k	ENSG00000132716.19	Without	None
STRG.12470.4	chr14	100333779	100375475	span_intergenic_and_genic	k	ENSG00000140105.18	inner	Alu
STRG.12473.1	chr14	101761626	101912600	genic	j	ENSG00000078304.19	Without	None
STRG.12473.5	chr14	101809866	101912624	span_intergenic_and_genic	k	ENSG00000078304.19	Without	None
STRG.12478.3	chr14	102139897	102210527	genic	j	ENSG00000140153.18	Without	None
STRG.12479.1	chr14	102161143	102163650	intronic	i	ENSG00000140153.18	Terminal	Alu
STRG.12483.1	chr14	104223541	104290090	genic	m	ENSG00000258913.2	Without	None
STRG.12485.1	chr14	103715765	103733663	genic	j	ENSG00000100711.14	Without	None
STRG.12485.3	chr14	103715808	103733663	span_intergenic_and_genic	k	ENSG00000100711.14	Without	None
STRG.12486.1	chr14	103749651	103847610	genic	j	ENSG00000088808.18	Without	None
STRG.12488.1	chr14	102552258	102556119	genic	j	ENSG00000259230.1	Terminal	Alu
STRG.12491.1	chr14	102779270	102782716	intronic	i	ENSG00000131323.16	inner	Alu
STRG.12492.1	chr14	102820615	102823024	intronic	i	ENSG00000131323.16	Terminal	Alu
STRG.12493.1	chr14	102839211	102842095	intronic	i	ENSG00000131323.16	Terminal	Alu
STRG.12494.1	chr14	102932380	103057549	span_intergenic_and_genic	k	ENSG00000198752.11	Without	None
STRG.12495.1	chr14	103022684	103025821	intronic	i	ENSG00000198752.11	Terminal	Alu
STRG.12496.2	chr14	103912288	103921529	genic	j	ENSG00000156411.10	Without	None
STRG.12497.1	chr14	104800596	104804712	genic	j	ENSG00000179627.10	Without	None
STRG.12501.1	chr14	104985788	104995516	span_intergenic_and_genic	k	ENSG00000140104.14	Without	None
STRG.12502.1	chr14	105008525	105009265	intronic	i	ENSG00000140104.14	inner	Alu
STRG.12506.2	chr14	105477656	105480160	genic	j	ENSG00000182809.11	Without	None
STRG.12514.2	chr14	105209286	105301001	genic	j	ENSG00000185024.17	Without	None
STRG.12515.1	chr14	105292159	105295328	intronic	i	ENSG00000185024.17	Terminal	Alu
STRG.12520.1	chr14	105423202	105426396	intronic	i	ENSG00000182979.18	Terminal	Alu
STRG.12522.1	chr15	22816487	22820225	intronic	i	ENSG00000170113.16	Terminal	Alu
STRG.12523.1	chr14	106399753	106401482	intergenic	u	NA	inner	Alu&L1
STRG.12523.2	chr14	106399753	106401482	intergenic	u	NA	inner	L1
STRG.12525.1	chr14	106481024	106482431	span_intergenic_and_genic	k	ENSG00000283464.1	inner	Alu
STRG.12527.1	chr15	23303765	23316788	genic	m	ENSG00000274471.2	inner	Alu
STRG.12529.1	chr15	20458233	20484089	genic	j	ENSG00000180229.12	inner	Alu
STRG.12530.1	chr15	22500172	22504654	intronic	i	ENSG00000276550.4	Terminal	Alu
STRG.12531.1	chr15	22512254	22513763	intronic	i	ENSG00000276550.4	Terminal	Alu
STRG.12532.1	chr15	22665128	22681566	genic	j	ENSG00000276141.4	Without	None
STRG.12533.4	chr15	22838676	22867716	span_intergenic_and_genic	k	ENSG00000140157.16	Without	None
STRG.12536.1	chr14	103334185	103341356	span_intergenic_and_genic	k	ENSG00000100664.11	Without	None
STRG.12536.3	chr14	103334237	103343228	span_intergenic_and_genic	k	ENSG00000100664.11	Without	None
STRG.12538.1	chr14	103407555	103409476	intronic	i	ENSG00000075413.19	Terminal	Alu&L1
STRG.12539.1	chr14	103481754	103490526	genic	n	ENSG00000075413.19	Terminal	Alu
STRG.12540.1	chr14	103519658	103522830	span_intergenic_and_genic	k	ENSG00000166165.13	Without	None
STRG.12543.4	chr14	103562979	103590527	span_intergenic_and_genic	k	ENSG00000256053.9	inner	Alu
STRG.12544.2	chr14	103629166	103686211	span_intergenic_and_genic	k	ENSG00000126214.21	Without	None
STRG.12546.3	chr14	103697617	103715459	span_intergenic_and_genic	k	ENSG00000126215.14	Without	None
STRG.12546.4	chr14	103697617	103715451	genic	m	ENSG00000126215.14	inner	Alu
STRG.12547.1	chr15	26621166	26629109	genic	j	ENSG00000166206.15	Without	None
STRG.12549.1	chr14	73028729	73029038	intergenic	u	NA	Terminal	Alu
STRG.12552.1	chr14	73160804	73162546	intronic	i	ENSG00000080815.19	Terminal	Alu
STRG.12554.1	chr14	73390644	73394423	intronic	i	ENSG00000133961.20	Terminal	Alu
STRG.12557.1	chr14	73715113	73716709	span_intergenic_and_genic	o	ENSG00000156030.13	Terminal	Alu
STRG.12557.2	chr14	73715113	73760298	span_intergenic_and_genic	k	ENSG00000156030.13	inner	Alu
STRG.12559.2	chr14	73851844	73884579	genic	j	ENSG00000140043.11	Without	None
STRG.12561.3	chr14	73950299	73963108	span_intergenic_and_genic	k	ENSG00000119723.17	Without	None
STRG.12565.1	chr14	74285966	74289140	genic	j	ENSG00000119688.21	Terminal	Alu
STRG.12567.1	chr15	28079856	28099364	genic	j	ENSG00000104044.16	inner	L1
STRG.12568.1	chr15	28737826	28756681	genic	j	ENSG00000248334.6	inner	Alu
STRG.1257.3	chr1	161505430	161518590	genic	j	ENSG00000143226.15	Without	None
STRG.12572.1	chr15	27132472	27135950	intronic	i	ENSG00000182256.13	inner	Alu
STRG.12573.3	chr15	27326807	27334043	genic	j	ENSG00000182256.13	Without	None
STRG.12574.2	chr15	28886160	29118311	span_intergenic_and_genic	k	ENSG00000034053.14	Without	None
STRG.12574.3	chr15	28886160	29118311	genic	j	ENSG00000034053.14	Without	None
STRG.12575.1	chr15	29038666	29041315	intronic	i	ENSG00000034053.14	Terminal	Alu
STRG.12578.3	chr15	25337247	25438994	span_intergenic_and_genic	k	ENSG00000114062.22	Without	None
STRG.12578.6	chr15	25339075	25438994	genic	j	ENSG00000114062.22	Without	None
STRG.12579.1	chr15	25396787	25398208	intronic	i	ENSG00000224078.15	inner	Alu
STRG.12584.3	chr15	29772064	29822468	genic	j	ENSG00000104067.17	Without	None
STRG.12585.1	chr15	29730611	29731830	span_intergenic_and_genic	k	ENSG00000234664.1	Without	None
STRG.12587.1	chr15	30673246	30674490	span_intergenic_and_genic	k	ENSG00000206846.1	Terminal	Alu
STRG.12590.1	chr15	34790225	34795473	genic	j	ENSG00000159251.8	Without	None
STRG.12595.1	chr15	38488103	38499354	genic	j	ENSG00000172575.12	Without	None
STRG.12596.2	chr15	37092697	37094965	genic	n	ENSG00000134138.20	Without	None
STRG.12597.1	chr15	36904631	36906671	intronic	i	ENSG00000134138.20	Without	None
STRG.12598.1	chr15	36914768	36916453	intronic	i	ENSG00000134138.20	Terminal	Alu
STRG.12599.1	chr15	36984864	36995749	intronic	i	ENSG00000134138.20	inner	Alu
STRG.126.1	chr1	1352686	1358555	genic	j	ENSG00000162576.17	Without	None
STRG.126.3	chr1	1352686	1358555	genic	j	ENSG00000162576.17	Without	None
STRG.12600.1	chr15	37075204	37078647	intronic	i	ENSG00000134138.20	Without	None
STRG.12602.1	chr15	32615474	32636181	genic	j	ENSG00000198826.11	Without	None
STRG.12603.1	chr15	32621176	32623455	intronic	i	ENSG00000198826.11	inner	Alu
STRG.12607.1	chr15	28198335	28322179	genic	j	ENSG00000128731.18	Without	None
STRG.12607.2	chr15	28230367	28322179	genic	j	ENSG00000128731.18	Without	None
STRG.12607.3	chr15	28279816	28322179	span_intergenic_and_genic	k	ENSG00000128731.18	Without	None
STRG.12608.1	chr15	28301802	28304192	intronic	i	ENSG00000128731.18	Terminal	Alu
STRG.12612.1	chr15	28671060	28685264	genic	j	ENSG00000206149.10	Without	None
STRG.12613.1	chr15	34558251	34564379	intronic	i	ENSG00000215252.11	Terminal	Alu
STRG.12614.1	chr15	34643997	34648410	intergenic	u	NA	Without	None
STRG.12615.1	chr15	34657736	34670512	genic	j	ENSG00000287973.1	Without	None
STRG.12615.3	chr15	34657736	34670512	genic	j	ENSG00000287973.1	Without	None
STRG.12615.4	chr15	34657736	34683117	genic	j	ENSG00000287973.1	Without	None
STRG.12615.5	chr15	34657736	34683117	genic	j	ENSG00000287973.1	Without	None
STRG.12625.2	chr15	40036040	40039153	span_intergenic_and_genic	k	ENSG00000140319.11	Without	None
STRG.1263.2	chr1	161749780	161757162	span_intergenic_and_genic	k	ENSG00000081721.12	Without	None
STRG.12631.1	chr15	42180387	42184092	intronic	i	ENSG00000166887.16	inner	Alu
STRG.12633.1	chr15	40167178	40168085	intronic	i	ENSG00000156970.13	inner	Alu
STRG.12634.1	chr15	40278372	40283346	span_intergenic_and_genic	k	ENSG00000230778.1	Without	None
STRG.12638.2	chr15	40382940	40421308	span_intergenic_and_genic	k	ENSG00000128944.13	inner	Alu
STRG.12638.3	chr15	40382940	40419157	span_intergenic_and_genic	k	ENSG00000128944.13	Terminal	Alu
STRG.12639.2	chr15	40440953	40468228	span_intergenic_and_genic	k	ENSG00000140320.12	Without	None
STRG.12639.3	chr15	40440953	40468228	genic	j	ENSG00000140320.12	Without	None
STRG.12641.1	chr15	40530877	40565042	genic	j	ENSG00000128891.16	Terminal	Alu&L1
STRG.12643.1	chr15	40585593	40585892	span_intergenic_and_genic	o	ENSG00000203573.4	Terminal	Alu
STRG.12645.3	chr15	40695174	40731592	span_intergenic_and_genic	k	ENSG00000051180.17	Without	None
STRG.12646.2	chr15	40735872	40755254	span_intergenic_and_genic	k	ENSG00000137824.16	Without	None
STRG.12649.3	chr15	40807642	40814569	genic	m	ENSG00000166140.17	Without	None
STRG.12649.4	chr15	40807642	40814569	genic	m	ENSG00000166140.17	Without	None
STRG.12649.5	chr15	40808121	40814569	span_intergenic_and_genic	k	ENSG00000166140.17	Without	None
STRG.12649.6	chr15	40808121	40814569	span_intergenic_and_genic	k	ENSG00000166140.17	Without	None
STRG.12655.1	chr15	48480654	48520819	genic	j	ENSG00000166147.14	Without	None
STRG.12656.1	chr15	48740616	48811030	span_intergenic_and_genic	k	ENSG00000103995.14	Terminal	Alu
STRG.1266.1	chr1	161812367	161813115	intronic	i	ENSG00000118217.7	Terminal	Alu
STRG.12660.1	chr15	50183995	50187985	intronic	i	ENSG00000140284.11	Terminal	Alu
STRG.12665.1	chr15	50948340	50949442	intronic	i	ENSG00000081014.11	Terminal	Alu
STRG.12666.1	chr15	51209965	51228637	genic	j	ENSG00000137869.15	Without	None
STRG.12667.1	chr15	51447790	51622770	genic	j	ENSG00000104093.14	Without	None
STRG.12669.2	chr15	51723069	51737655	genic	j	ENSG00000140280.14	Without	None
STRG.1267.1	chr1	161826930	161828278	intronic	i	ENSG00000118217.7	inner	Alu
STRG.12672.1	chr15	44410952	44413288	intronic	i	ENSG00000166734.20	inner	Alu
STRG.12674.1	chr15	44479390	44483551	intronic	i	ENSG00000137770.14	Terminal	Alu
STRG.12675.1	chr15	44506024	44511897	intronic	i	ENSG00000137770.14	Terminal	Alu
STRG.12678.1	chr15	44546817	44550682	intronic	i	ENSG00000104131.13	Terminal	Alu
STRG.12679.2	chr15	44600090	44604962	genic	n	ENSG00000104133.15	inner	Alu
STRG.1268.1	chr1	161829190	161833245	intronic	i	ENSG00000118217.7	Terminal	Alu&L1
STRG.12680.1	chr15	44577588	44579555	intronic	i	ENSG00000104133.15	Terminal	Alu
STRG.12681.1	chr15	44631662	44633366	intronic	i	ENSG00000104133.15	Terminal	Alu
STRG.1269.1	chr1	161920295	161922511	intronic	i	ENSG00000118217.7	Terminal	Alu
STRG.12692.3	chr15	52019679	52066270	span_intergenic_and_genic	k	ENSG00000069956.13	Without	None
STRG.12693.1	chr15	52030612	52038797	genic	m	ENSG00000259398.1	Terminal	Alu
STRG.12694.1	chr15	52039503	52041628	intronic	i	ENSG00000069956.13	Terminal	Alu
STRG.127.5	chr1	1373737	1375213	genic	m	ENSG00000175756.13	Without	None
STRG.1270.3	chr1	162561719	162599831	span_intergenic_and_genic	k	ENSG00000117143.13	Without	None
STRG.12702.1	chr15	49239368	49243885	intronic	i	ENSG00000156958.15	Terminal	Alu
STRG.12703.1	chr15	49322690	49324413	intronic	i	ENSG00000156958.15	Terminal	Alu
STRG.12704.1	chr15	49576136	49620818	span_intergenic_and_genic	k	ENSG00000166262.16	Without	None
STRG.12707.5	chr15	50355460	50371343	genic	j	ENSG00000244879.8	inner	Alu
STRG.12707.6	chr15	50355460	50371343	span_intergenic_and_genic	k	ENSG00000284284.1	inner	Alu
STRG.12707.7	chr15	50355460	50371343	genic	j	ENSG00000244879.8	inner	Alu
STRG.12708.1	chr15	50411236	50411531	intergenic	u	NA	Terminal	Alu
STRG.12709.2	chr15	50424405	50481702	span_intergenic_and_genic	k	ENSG00000138592.14	inner	Alu
STRG.12709.3	chr15	50424405	50499695	genic	j	ENSG00000138592.14	Without	None
STRG.12710.1	chr15	50459591	50462279	intronic	i	ENSG00000138592.14	Terminal	Alu
STRG.12711.1	chr15	50485551	50487209	intronic	i	ENSG00000138592.14	inner	Alu&L1
STRG.12713.1	chr15	50586583	50589341	intronic	i	ENSG00000092439.16	Terminal	Alu
STRG.12714.1	chr15	50639734	50642016	intronic	i	ENSG00000092439.16	Terminal	Alu
STRG.12715.2	chr15	50703379	50765706	span_intergenic_and_genic	k	ENSG00000138600.10	Terminal	Alu
STRG.12715.3	chr15	50703379	50765706	genic	j	ENSG00000138600.10	Terminal	Alu
STRG.12718.2	chr15	55205349	55237633	genic	j	ENSG00000069974.16	Without	None
STRG.12718.3	chr15	55205349	55289813	span_intergenic_and_genic	k	ENSG00000069974.16	Without	None
STRG.12718.4	chr15	55205349	55289813	genic	j	ENSG00000069974.16	Without	None
STRG.12718.5	chr15	55205349	55237633	genic	j	ENSG00000069974.16	Without	None
STRG.12718.6	chr15	55205349	55289813	span_intergenic_and_genic	k	ENSG00000069974.16	Without	None
STRG.12718.7	chr15	55205349	55319149	genic	j	ENSG00000069974.16	inner	Alu
STRG.12718.9	chr15	55317182	55319149	genic	j	ENSG00000225973.4	inner	Alu
STRG.12719.1	chr15	55214266	55217695	intronic	i	ENSG00000069974.16	Terminal	Alu
STRG.12721.2	chr15	55319222	55355644	span_intergenic_and_genic	k	ENSG00000069943.10	Without	None
STRG.12724.1	chr15	55467003	55500944	genic	j	ENSG00000256061.7	Terminal	Alu
STRG.12727.1	chr15	58601318	58603900	intronic	i	ENSG00000137845.15	Terminal	Alu
STRG.12728.1	chr15	58667760	58672811	span_intergenic_and_genic	k	ENSG00000270986.1	inner	Alu
STRG.12733.1	chr15	56950504	56955579	intronic	i	ENSG00000140262.18	Terminal	Alu&L1
STRG.12734.1	chr15	56963034	56974002	intronic	i	ENSG00000140262.18	inner	Alu
STRG.12735.1	chr15	56995232	56999209	intronic	i	ENSG00000140262.18	Terminal	Alu&L1
STRG.12736.1	chr15	57111577	57113800	intronic	i	ENSG00000140262.18	inner	Alu
STRG.12737.1	chr15	57136959	57139668	intronic	i	ENSG00000140262.18	Terminal	Alu
STRG.12738.1	chr15	57151142	57154022	intronic	i	ENSG00000140262.18	inner	Alu
STRG.12739.2	chr15	59638859	59657514	span_intergenic_and_genic	k	ENSG00000140307.11	Without	None
STRG.12740.1	chr15	59659146	59689309	span_intergenic_and_genic	k	ENSG00000140299.13	inner	Alu
STRG.12742.1	chr15	59768328	59785517	span_intergenic_and_genic	k	ENSG00000234797.5	Without	None
STRG.12743.2	chr15	57953418	57990872	genic	j	ENSG00000128918.15	Terminal	Alu
STRG.12743.3	chr15	57953418	58065711	genic	j	ENSG00000128918.15	Without	None
STRG.12745.1	chr15	58005612	58007809	intronic	i	ENSG00000128918.15	inner	L1
STRG.12746.1	chr15	58060464	58061626	intronic	i	ENSG00000128918.15	Without	None
STRG.12749.3	chr15	42449771	42491105	genic	j	ENSG00000103994.18	Without	None
STRG.12750.1	chr15	42428135	42435383	intronic	i	ENSG00000103994.18	inner	Alu
STRG.12751.3	chr15	42495634	42532828	genic	j	ENSG00000092531.10	inner	Alu
STRG.12754.2	chr15	42537819	42548772	genic	j	ENSG00000180979.10	inner	Alu
STRG.12755.2	chr15	42548828	42561687	genic	j	ENSG00000137814.12	Without	None
STRG.12758.1	chr15	42806775	42808706	intronic	i	ENSG00000128881.17	Without	None
STRG.12759.2	chr15	42988199	42995435	genic	j	ENSG00000159459.12	Terminal	Alu
STRG.1276.2	chr1	166839475	166854471	span_intergenic_and_genic	k	ENSG00000143157.12	Without	None
STRG.12760.1	chr15	43094482	43095559	intronic	i	ENSG00000159459.12	Without	None
STRG.12763.1	chr15	43173856	43178016	intronic	i	ENSG00000137842.7	Terminal	Alu
STRG.12768.2	chr15	63048471	63066092	genic	j	ENSG00000140416.23	Without	None
STRG.12769.4	chr15	60347330	60397986	genic	j	ENSG00000182718.18	Without	None
STRG.12769.5	chr15	60347330	60397986	genic	j	ENSG00000182718.18	Without	None
STRG.12771.1	chr15	63431526	63438322	genic	j	ENSG00000259459.6	Without	None
STRG.12777.1	chr15	62012927	62060473	genic	j	ENSG00000129003.19	Without	None
STRG.12779.1	chr15	43358172	43371025	span_intergenic_and_genic	k	ENSG00000140265.12	inner	Alu
STRG.12785.1	chr15	43738523	43740769	intronic	i	ENSG00000205771.6	Terminal	Alu
STRG.12791.1	chr15	43868793	43873575	span_intergenic_and_genic	o	ENSG00000171877.21	inner	Alu
STRG.12792.1	chr15	43875798	43878270	span_intergenic_and_genic	k	ENSG00000227973.1	inner	Alu
STRG.12793.2	chr15	40894450	40903975	genic	j	ENSG00000104142.11	Without	None
STRG.12797.1	chr15	41006699	41015973	genic	m	ENSG00000259463.1	inner	Alu&L1
STRG.12798.1	chr15	41033188	41035847	intronic	i	ENSG00000128908.17	Terminal	Alu
STRG.12799.1	chr15	41098201	41099271	intronic	i	ENSG00000128908.17	inner	Alu
STRG.128.2	chr1	1386482	1399317	span_intergenic_and_genic	k	ENSG00000221978.12	Without	None
STRG.128.3	chr1	1386482	1399317	genic	m	ENSG00000221978.12	Without	None
STRG.128.4	chr1	1386713	1399317	genic	j	ENSG00000221978.12	Without	None
STRG.12803.10	chr15	41365747	41381046	span_intergenic_and_genic	k	ENSG00000137804.14	Terminal	Alu
STRG.12803.4	chr15	41332871	41381046	genic	j	ENSG00000137804.14	inner	Alu
STRG.12803.6	chr15	41332871	41381046	genic	j	ENSG00000137804.14	inner	Alu
STRG.12803.8	chr15	41332871	41381046	genic	j	ENSG00000137804.14	inner	Alu
STRG.12803.9	chr15	41332871	41381046	span_intergenic_and_genic	k	ENSG00000137804.14	inner	Alu
STRG.12804.1	chr15	41336995	41340347	intronic	i	ENSG00000285920.2	Terminal	Alu
STRG.12806.1	chr15	41413598	41416235	intronic	i	ENSG00000137815.14	Terminal	Alu
STRG.12808.1	chr15	41433844	41436937	intronic	i	ENSG00000137815.14	Terminal	Alu
STRG.12810.2	chr15	41493874	41503551	genic	m	ENSG00000137825.11	Without	None
STRG.12812.2	chr15	41517176	41518693	genic	j	ENSG00000103932.12	Terminal	Alu
STRG.12814.1	chr15	41660412	41762338	span_intergenic_and_genic	k	ENSG00000174197.16	Without	None
STRG.12817.2	chr15	41828092	41837581	genic	j	ENSG00000243789.11	Without	None
STRG.12822.1	chr15	60479208	60529721	genic	j	ENSG00000245534.7	Without	None
STRG.12825.2	chr15	58879419	58933679	span_intergenic_and_genic	k	ENSG00000137776.17	Without	None
STRG.12826.1	chr15	58922710	58925092	intronic	i	ENSG00000137776.17	Terminal	Alu
STRG.12828.1	chr15	58995765	58997532	intronic	i	ENSG00000157450.16	inner	Alu
STRG.12829.1	chr15	59070030	59075258	intronic	i	ENSG00000157450.16	inner	Alu
STRG.12833.1	chr15	59166553	59169768	intronic	i	ENSG00000157483.9	Without	None
STRG.12835.1	chr15	63575978	63578810	intronic	i	ENSG00000140455.17	inner	Alu
STRG.12836.1	chr15	63640747	63641421	intronic	i	ENSG00000103657.14	Without	None
STRG.12837.1	chr15	63674741	63833948	span_intergenic_and_genic	k	ENSG00000103657.14	Without	None
STRG.12837.2	chr15	63674741	63833948	span_intergenic_and_genic	k	ENSG00000103657.14	Without	None
STRG.12838.1	chr15	63825924	63826807	intronic	i	ENSG00000103657.14	Terminal	Alu
STRG.12839.1	chr15	63890480	63895395	intergenic	u	NA	inner	Alu
STRG.1284.1	chr1	165721069	165722936	intergenic	u	NA	Terminal	Alu
STRG.12841.1	chr15	67842361	67842978	intronic	i	ENSG00000259410.5	Terminal	Alu
STRG.12847.1	chr15	68220991	68224290	intronic	i	ENSG00000260007.3	Terminal	Alu
STRG.12848.1	chr15	69160584	69197458	genic	j	ENSG00000138604.10	Without	None
STRG.1285.3	chr1	165727538	165768868	span_intergenic_and_genic	k	ENSG00000143183.18	Without	None
STRG.12851.1	chr15	68982690	68983000	intronic	i	ENSG00000255346.10	inner	Alu
STRG.12852.2	chr15	66293568	66318759	genic	j	ENSG00000166938.13	Without	None
STRG.12854.1	chr15	66378467	66386724	span_intergenic_and_genic	k	ENSG00000240821.1	inner	Alu
STRG.12856.1	chr15	66469473	66472093	intronic	i	ENSG00000169032.10	Terminal	Alu
STRG.1286.1	chr1	165785578	165787030	intronic	i	ENSG00000143183.18	Terminal	Alu
STRG.12860.1	chr15	66582567	66584670	intronic	i	ENSG00000259471.1	inner	Alu
STRG.12861.1	chr15	66586130	66595780	intronic	i	ENSG00000259471.1	Terminal	Alu
STRG.12862.1	chr15	66602013	66606529	intronic	i	ENSG00000259471.1	Terminal	Alu
STRG.12863.1	chr15	66606742	66609670	intronic	i	ENSG00000259471.1	Terminal	Alu&L1
STRG.12864.1	chr15	66637660	66639110	intronic	i	ENSG00000259471.1	Terminal	Alu
STRG.12865.1	chr15	66655130	66659556	intronic	i	ENSG00000259471.1	inner	Alu
STRG.12866.1	chr15	66688532	66691477	intergenic	u	NA	Terminal	Alu&L1
STRG.12869.2	chr15	67201670	67254671	genic	j	ENSG00000103591.13	Without	None
STRG.12871.1	chr15	67509618	67511697	intronic	i	ENSG00000259673.6	inner	Alu
STRG.12872.1	chr15	67514917	67521662	genic	j	ENSG00000259673.6	inner	Alu
STRG.12872.2	chr15	67514917	67521662	genic	j	ENSG00000259673.6	inner	Alu
STRG.12874.2	chr15	70047790	70097900	genic	j	ENSG00000140332.17	Without	None
STRG.12879.3	chr15	69414304	69448425	genic	j	ENSG00000137807.16	Without	None
STRG.1288.1	chr1	165850928	165854645	intronic	i	ENSG00000143179.16	inner	Alu&L1
STRG.12888.1	chr15	73581837	73584784	intronic	i	ENSG00000156642.17	Terminal	Alu
STRG.12889.1	chr15	73052544	73305200	genic	j	ENSG00000067141.17	Without	None
STRG.1289.1	chr1	165921185	165924107	intergenic	u	NA	Terminal	Alu
STRG.12890.2	chr15	73983206	73992251	genic	j	ENSG00000067221.14	Without	None
STRG.12892.1	chr15	73999823	74002147	intronic	i	ENSG00000140464.20	inner	Alu
STRG.12893.1	chr15	74010186	74012226	intronic	i	ENSG00000140464.20	Terminal	Alu
STRG.12894.3	chr15	74445976	74461179	genic	j	ENSG00000138629.16	Without	None
STRG.12894.6	chr15	74445976	74461125	genic	j	ENSG00000138629.16	Without	None
STRG.12896.1	chr15	74492241	74493277	intronic	i	ENSG00000247240.8	Terminal	Alu
STRG.12898.1	chr15	74557728	74562058	intronic	i	ENSG00000179361.18	Terminal	Alu
STRG.12899.2	chr15	74615836	74630118	span_intergenic_and_genic	k	ENSG00000179335.19	Without	None
STRG.12900.4	chr15	74630556	74696024	span_intergenic_and_genic	k	ENSG00000179151.13	Without	None
STRG.12903.1	chr15	75201865	75212169	span_intergenic_and_genic	k	ENSG00000167173.19	Without	None
STRG.12904.2	chr15	72199026	72231225	span_intergenic_and_genic	k	ENSG00000067225.19	Without	None
STRG.12905.1	chr15	72205101	72206563	span_intergenic_and_genic	o	ENSG00000067225.19	inner	Alu
STRG.12906.1	chr15	72241179	72272554	span_intergenic_and_genic	k	ENSG00000137817.17	Without	None
STRG.12907.1	chr15	72327897	72330480	intronic	i	ENSG00000260729.1	Terminal	Alu
STRG.12909.1	chr15	72351811	72352471	intronic	i	ENSG00000260729.1	Terminal	Alu
STRG.12912.2	chr15	72686194	72738473	genic	j	ENSG00000140463.14	Without	None
STRG.12913.1	chr15	72751369	72783728	genic	j	ENSG00000159322.17	Without	None
STRG.12913.3	chr15	72751369	72783731	genic	j	ENSG00000159322.17	Without	None
STRG.12916.2	chr15	74782057	74803197	genic	j	ENSG00000103653.16	Without	None
STRG.12917.1	chr15	74786003	74787443	intronic	i	ENSG00000103653.16	Terminal	Alu
STRG.12918.3	chr15	74836116	74843141	genic	j	ENSG00000140474.14	Without	None
STRG.1292.1	chr1	170532125	170553446	genic	j	ENSG00000120370.13	Without	None
STRG.12921.4	chr15	74899990	74906807	genic	j	ENSG00000178761.15	inner	Alu
STRG.12924.3	chr15	75023586	75049738	span_intergenic_and_genic	k	ENSG00000138621.12	Without	None
STRG.12925.1	chr15	75052733	75054797	intronic	i	ENSG00000138621.12	Terminal	Alu
STRG.12927.1	chr15	76467460	76667643	span_intergenic_and_genic	k	ENSG00000140386.13	Terminal	Alu
STRG.1293.1	chr1	168178933	168202109	genic	j	ENSG00000143155.13	Without	None
STRG.12930.2	chr15	75336053	75340269	genic	j	ENSG00000140365.16	Without	None
STRG.12931.1	chr15	75355200	75368604	span_intergenic_and_genic	k	ENSG00000140400.17	Without	None
STRG.12931.2	chr15	75355792	75368604	genic	j	ENSG00000140400.17	Without	None
STRG.12931.3	chr15	75355792	75368604	genic	j	ENSG00000140400.17	Without	None
STRG.12937.1	chr15	75544811	75547316	intronic	i	ENSG00000169410.10	Terminal	Alu
STRG.12939.1	chr15	75639085	75641218	span_intergenic_and_genic	k	ENSG00000177971.8	Without	None
STRG.12945.2	chr15	78283235	78299601	genic	j	ENSG00000140395.9	Without	None
STRG.12945.4	chr15	78283235	78306538	genic	j	ENSG00000140395.9	Without	None
STRG.12946.1	chr15	77215739	77217247	intronic	i	ENSG00000173517.10	Terminal	Alu
STRG.12947.1	chr15	77218389	77220537	intronic	i	ENSG00000173517.10	Without	None
STRG.12948.1	chr15	77388946	77391505	intronic	i	ENSG00000173517.10	inner	Alu
STRG.12949.1	chr15	77420674	77485603	span_intergenic_and_genic	k	ENSG00000140382.15	inner	Alu
STRG.12951.1	chr15	78113457	78117275	intronic	i	ENSG00000136425.14	inner	Alu
STRG.12952.3	chr15	78149360	78170542	span_intergenic_and_genic	k	ENSG00000166411.14	Without	None
STRG.12956.1	chr15	78507546	78519085	genic	j	ENSG00000188266.14	inner	Alu
STRG.12956.3	chr15	78534245	78537372	span_intergenic_and_genic	o	ENSG00000188266.14	Terminal	Alu
STRG.12957.4	chr15	78540440	78549186	genic	j	ENSG00000041357.16	Without	None
STRG.12957.5	chr15	78540440	78549186	genic	j	ENSG00000041357.16	Without	None
STRG.12959.1	chr15	79370257	79372082	intronic	i	ENSG00000166557.14	Without	None
STRG.12960.4	chr15	78872890	78897736	span_intergenic_and_genic	k	ENSG00000185787.15	Without	None
STRG.12961.5	chr15	78921776	78945049	genic	j	ENSG00000103811.18	Without	None
STRG.12963.1	chr15	80946292	80989819	span_intergenic_and_genic	k	ENSG00000117899.11	Without	None
STRG.12965.1	chr15	82096995	82101504	span_intergenic_and_genic	o	ENSG00000259518.2	Terminal	Alu
STRG.12967.1	chr15	81099408	81149179	span_intergenic_and_genic	k	ENSG00000156206.14	Without	None
STRG.12967.2	chr15	81099408	81147437	span_intergenic_and_genic	k	ENSG00000156206.14	Without	None
STRG.12967.3	chr15	81099408	81163198	span_intergenic_and_genic	k	ENSG00000156206.14	Terminal	Alu
STRG.12969.1	chr15	81129942	81132793	intronic	i	ENSG00000156206.14	inner	Alu
STRG.1297.1	chr1	160987593	160991294	intergenic	u	NA	inner	Alu
STRG.12971.1	chr15	81312668	81324141	span_intergenic_and_genic	k	ENSG00000172345.14	Without	None
STRG.12973.1	chr15	81859748	81873214	genic	j	ENSG00000259692.6	Without	None
STRG.12974.2	chr15	82750555	82757204	genic	j	ENSG00000250988.7	inner	Alu
STRG.12975.2	chr15	79844976	79896997	span_intergenic_and_genic	k	ENSG00000136371.11	Without	None
STRG.12976.1	chr15	79862071	79864581	intronic	i	ENSG00000259332.3	inner	Alu
STRG.12979.2	chr15	79898904	79923702	span_intergenic_and_genic	k	ENSG00000288592.1	inner	Alu
STRG.12979.3	chr15	79898904	79923702	span_intergenic_and_genic	k	ENSG00000288604.1	inner	Alu
STRG.1298.1	chr1	160995216	161021175	genic	j	ENSG00000158769.18	inner	Alu
STRG.12982.2	chr15	80059613	80138379	genic	j	ENSG00000086666.19	Without	None
STRG.12982.4	chr15	80059676	80138358	genic	j	ENSG00000086666.19	Without	None
STRG.12982.6	chr15	80059911	80138379	genic	j	ENSG00000086666.19	Without	None
STRG.12982.7	chr15	80059911	80138379	genic	j	ENSG00000086666.19	Without	None
STRG.12983.1	chr15	80065000	80066917	intronic	i	ENSG00000086666.19	inner	Alu
STRG.12984.1	chr15	80089259	80092347	intronic	i	ENSG00000086666.19	Terminal	Alu
STRG.12985.3	chr15	80152780	80186343	genic	j	ENSG00000103876.13	Without	None
STRG.12985.5	chr15	80152993	80186343	genic	j	ENSG00000103876.13	Without	None
STRG.12987.1	chr15	84570261	84578757	genic	j	ENSG00000259728.5	Terminal	Alu
STRG.12988.1	chr15	85203448	85234750	span_intergenic_and_genic	k	ENSG00000229212.8	inner	Alu
STRG.12992.1	chr15	84987466	84991197	intronic	i	ENSG00000073417.15	Terminal	Alu
STRG.12993.1	chr15	85019933	85021639	intronic	i	ENSG00000073417.15	inner	Alu
STRG.12996.1	chr15	84490652	84500817	genic	j	ENSG00000197627.3	Terminal	Alu
STRG.12999.1	chr15	64095982	64200560	genic	j	ENSG00000028528.15	Terminal	Alu
STRG.130.2	chr1	1401909	1407290	span_intergenic_and_genic	k	ENSG00000242485.6	Without	None
STRG.130.3	chr1	1401909	1407290	span_intergenic_and_genic	k	ENSG00000242485.6	inner	Alu
STRG.13000.1	chr15	64101106	64109015	intronic	i	ENSG00000028528.15	Terminal	Alu
STRG.13003.1	chr15	64189517	64192873	intronic	i	ENSG00000169118.18	inner	Alu
STRG.13004.1	chr15	64218398	64222459	intronic	i	ENSG00000169118.18	Terminal	Alu&L1
STRG.13006.2	chr15	64387836	64424373	genic	j	ENSG00000103671.10	Without	None
STRG.13006.3	chr15	64387836	64455303	genic	j	ENSG00000103671.10	Without	None
STRG.13007.1	chr15	64460559	64676256	genic	j	ENSG00000180357.9	Without	None
STRG.13008.1	chr15	64473191	64477878	intronic	i	ENSG00000180357.9	Terminal	Alu
STRG.13009.1	chr15	64561537	64563331	intronic	i	ENSG00000180357.9	Terminal	Alu
STRG.1301.2	chr1	161118086	161121194	span_intergenic_and_genic	k	ENSG00000158793.14	Without	None
STRG.1301.3	chr1	161118112	161121194	span_intergenic_and_genic	k	ENSG00000158793.14	Without	None
STRG.13010.1	chr15	64573343	64576845	intronic	i	ENSG00000180357.9	Terminal	Alu
STRG.13011.1	chr15	64599169	64600488	intronic	i	ENSG00000180357.9	Terminal	Alu
STRG.13014.1	chr15	64691717	64696426	span_intergenic_and_genic	o	ENSG00000180304.14	Terminal	Alu
STRG.13019.2	chr15	64963021	64989911	span_intergenic_and_genic	k	ENSG00000090487.11	Without	None
STRG.13021.1	chr15	65009815	65012159	intronic	i	ENSG00000103707.10	Terminal	Alu
STRG.13026.1	chr15	65467326	65470236	intronic	i	ENSG00000074603.19	inner	Alu
STRG.13027.3	chr15	65530490	65576386	genic	j	ENSG00000074696.13	Without	None
STRG.13028.2	chr15	65578743	65611123	span_intergenic_and_genic	k	ENSG00000138614.15	Without	None
STRG.13028.4	chr15	65578782	65611123	span_intergenic_and_genic	k	ENSG00000138614.15	Without	None
STRG.13028.5	chr15	65578782	65611123	span_intergenic_and_genic	k	ENSG00000138614.15	Without	None
STRG.13029.1	chr15	65707690	65709721	intronic	i	ENSG00000174485.16	Terminal	Alu
STRG.1303.1	chr1	161132580	161158856	span_intergenic_and_genic	k	ENSG00000143222.12	Without	None
STRG.1303.3	chr1	161153978	161158856	genic	j	ENSG00000143222.12	Without	None
STRG.13030.1	chr15	65766448	65773028	span_intergenic_and_genic	k	ENSG00000259924.1	inner	Alu
[truncated: 10,103 more rows]
