# Supplementary material for: capTEs enables locus-specific dissection of transcriptional outputs from reference and nonreference transposable elements
Source: Commun Biol. 2023 Sep 23;6:974. doi: 10.1038/s42003-023-05349-1 (PMC10517987; doi:10.1038/s42003-023-05349-1)
Supplement: Supplementary file 6 — Supplementary Data 3 [file 42003_2023_5349_MOESM6_ESM.xlsx]

## Sheet: Sheet 1
Sheet 1: Header annotations
Exon	1: Insertion overlaps this region 0: Insertion dosen't overlap this region
Intron
Intergenic
Oncogenes	Insertions located in gene regions of oncogenes

## Sheet: Sheet 2
Sheet 2: TE insertions identified by capTEs in K562 cells
chromosome	start	end	supporting_reads	insertion_site	TE family	gene_id	gene_name	exon	intron	intergenic	Oncogenes
chr1	1388085	1388277	7	chr1_1388085_1388277	ALU	ENSG00000221978.12	CCNL2	0	0	0	NO
chr1	1389547	1390023	7	chr1_1389547_1390023	ALU	ENSG00000221978.12	CCNL2	0	0	0	NO
chr1	3796407	3796514	6	chr1_3796407_3796514	ALU	ENSG00000130764.10	LRRC47	0	0	0	NO
chr1	6382652	6546060	33	chr1_6382652_6546060	ALU	ENSG00000271746.1	AL031848.2	0	0	0	NO
chr1	6382652	6546060	33	chr1_6382652_6546060	ALU	ENSG00000265392.1	MIR4252	0	0	0	NO
chr1	6382652	6546060	33	chr1_6382652_6546060	ALU	ENSG00000231868.1	AL031848.1	0	0	0	NO
chr1	6382652	6546060	33	chr1_6382652_6546060	ALU	ENSG00000215788.11	TNFRSF25	0	0	0	NO
chr1	6382652	6546060	33	chr1_6382652_6546060	ALU	ENSG00000253022.1	RNU6-731P	0	0	0	NO
chr1	6382652	6546060	33	chr1_6382652_6546060	ALU	ENSG00000187017.17	ESPN	0	0	0	NO
chr1	6382652	6546060	33	chr1_6382652_6546060	ALU	ENSG00000171680.23	PLEKHG5	0	0	0	NO
chr1	6382652	6546060	33	chr1_6382652_6546060	ALU	ENSG00000069812.11	HES2	0	0	0	NO
chr1	6382652	6546060	33	chr1_6382652_6546060	ALU	ENSG00000162408.11	NOL9	0	0	0	NO
chr1	6382652	6546060	33	chr1_6382652_6546060	ALU	ENSG00000097021.20	ACOT7	0	0	0	NO
chr1	8589087	8589121	39	chr1_8589087_8589121	ALU	ENSG00000142599.19	RERE	0	0	0	YES
chr1	8725340	8725660	39	chr1_8725340_8725660	ALU	ENSG00000142599.19	RERE	0	0	0	YES
chr1	8765902	8812690	13	chr1_8765902_8812690	ALU	ENSG00000224315.2	RPL7P7	0	0	0	NO
chr1	8765902	8812690	13	chr1_8765902_8812690	ALU	ENSG00000222511.2	Y_RNA	0	0	0	NO
chr1	8765902	8812690	13	chr1_8765902_8812690	ALU	ENSG00000226545.1	AL357552.1	0	0	0	NO
chr1	8765902	8812690	13	chr1_8765902_8812690	ALU	ENSG00000228423.2	AL357552.2	0	0	0	NO
chr1	8765902	8812690	13	chr1_8765902_8812690	ALU	ENSG00000142599.19	RERE	0	0	0	YES
chr1	10457150	10458857	23	chr1_10457150_10458857	ALU	ENSG00000203469.2	AL354956.1	0	0	0	NO
chr1	10457150	10458857	23	chr1_10457150_10458857	ALU	ENSG00000160049.12	DFFA	0	0	0	NO
chr1	10500567	10500732	7	chr1_10500567_10500732	ALU	ENSG00000142655.13	PEX14	0	0	0	NO
chr1	11998369	11998494	12	chr1_11998369_11998494	ALU	ENSG00000116688.18	MFN2	0	0	0	NO
chr1	14411962	14411973	12	chr1_14411962_14411973	ALU	ENSG00000234593.3	KAZN-AS1	0	0	0	NO
chr1	14411962	14411973	12	chr1_14411962_14411973	ALU	ENSG00000189337.17	KAZN	0	0	0	NO
chr1	20713117	20744578	17	chr1_20713117_20744578	ALU	ENSG00000233069.1	AL663074.1	0	0	0	NO
chr1	20713117	20744578	17	chr1_20713117_20744578	ALU	ENSG00000189410.12	SH2D5	0	0	0	NO
chr1	20713117	20744578	17	chr1_20713117_20744578	ALU	ENSG00000127483.19	HP1BP3	0	0	0	NO
chr1	20713117	20744578	17	chr1_20713117_20744578	ALU	ENSG00000117245.13	KIF17	0	0	0	NO
chr1	20773629	20773646	6	chr1_20773629_20773646	ALU	ENSG00000127483.19	HP1BP3	0	0	0	NO
chr1	20774729	20775054	6	chr1_20774729_20775054	ALU	ENSG00000127483.19	HP1BP3	0	0	0	NO
chr1	21150730	21151258	8	chr1_21150730_21151258	ALU	ENSG00000075151.22	EIF4G3	0	0	0	NO
chr1	21166098	21166123	21	chr1_21166098_21166123	ALU	ENSG00000075151.22	EIF4G3	0	0	0	NO
chr1	21719777	21719809	12	chr1_21719777_21719809	ALU	ENSG00000090686.16	USP48	0	0	0	NO
chr1	22085839	22086041	10	chr1_22085839_22086041	ALU	ENSG00000070831.17	CDC42	0	0	0	NO
chr1	24756710	24756914	11	chr1_24756710_24756914	ALU	ENSG00000169504.15	CLIC4	0	0	0	NO
chr1	25359850	25360104	12	chr1_25359850_25360104	ALU	ENSG00000183726.11	TMEM50A	0	0	0	NO
chr1	28509311	28509505	6	chr1_28509311_28509505	ALU	ENSG00000180198.16	RCC1	0	0	0	NO
chr1	28509311	28509505	6	chr1_28509311_28509505	ALU	ENSG00000242125.3	SNHG3	0	0	0	NO
chr1	31033027	31033041	7	chr1_31033027_31033041	ALU	ENSG00000134644.16	PUM1	0	0	0	NO
chr1	31290126	31290130	7	chr1_31290126_31290130	ALU	ENSG00000060688.13	SNRNP40	0	0	0	NO
chr1	31922301	31922674	10	chr1_31922301_31922674	ALU	ENSG00000184007.22	PTP4A2	0	0	0	YES
chr1	32791473	32791518	14	chr1_32791473_32791518	ALU	ENSG00000134684.12	YARS1	0	0	0	NO
chr1	32792644	32792771	14	chr1_32792644_32792771	ALU	ENSG00000134684.12	YARS1	0	0	0	NO
chr1	32794523	32794664	7	chr1_32794523_32794664	ALU	ENSG00000134684.12	YARS1	0	0	0	NO
chr1	36140920	36141086	6	chr1_36140920_36141086	ALU	ENSG00000054116.12	TRAPPC3	0	0	0	NO
chr1	36141974	36142165	6	chr1_36141974_36142165	ALU	ENSG00000054116.12	TRAPPC3	0	0	0	NO
chr1	37958287	37958467	6	chr1_37958287_37958467	ALU	ENSG00000183431.12	SF3A3	0	0	0	NO
chr1	39054508	39054512	7	chr1_39054508_39054512	ALU	.	.	0	0	0	NO
chr1	40502648	40502727	9	chr1_40502648_40502727	ALU	ENSG00000238287.1	AL603839.3	0	0	0	NO
chr1	45610817	45610932	13	chr1_45610817_45610932	ALU	ENSG00000132780.17	NASP	0	0	0	NO
chr1	51934726	51934732	6	chr1_51934726_51934732	ALU	ENSG00000169213.7	RAB3B	0	0	0	NO
chr1	52879508	52880029	9	chr1_52879508_52880029	ALU	ENSG00000203995.10	ZYG11A	0	0	0	NO
chr1	65292788	65293171	10	chr1_65292788_65293171	ALU	ENSG00000229294.1	AL139294.1	0	0	0	NO
chr1	65292788	65293171	10	chr1_65292788_65293171	ALU	ENSG00000116675.16	DNAJC6	0	0	0	NO
chr1	96791831	96792171	21	chr1_96791831_96792171	ALU	ENSG00000117569.19	PTBP2	0	0	0	NO
chr1	150592244	150592313	7	chr1_150592244_150592313	ALU	.	.	0	0	0	NO
chr1	153895041	153895532	7	chr1_153895041_153895532	ALU	ENSG00000143614.10	GATAD2B	0	0	0	NO
chr1	155313826	155314847	6	chr1_155313826_155314847	ALU	ENSG00000160752.15	FDPS	0	0	0	YES
chr1	155727559	155727770	15	chr1_155727559_155727770	ALU	ENSG00000132676.16	DAP3	0	0	0	NO
chr1	155932802	155932845	6	chr1_155932802_155932845	ALU	ENSG00000132680.11	KHDC4	0	0	0	NO
chr1	173722735	173722946	7	chr1_173722735_173722946	ALU	ENSG00000076321.11	KLHL20	0	0	0	NO
chr1	180888414	180888419	18	chr1_180888414_180888419	ALU	ENSG00000143324.14	XPR1	0	0	0	NO
chr1	184965505	184965518	8	chr1_184965505_184965518	ALU	ENSG00000135842.17	NIBAN1	0	0	0	NO
chr1	193089845	193090080	9	chr1_193089845_193090080	ALU	ENSG00000116747.13	RO60	0	0	0	NO
chr1	201836415	201836506	8	chr1_201836415_201836506	ALU	ENSG00000198700.10	IPO9	0	0	0	NO
chr1	201872027	201872030	9	chr1_201872027_201872030	ALU	ENSG00000198700.10	IPO9	0	0	0	NO
chr1	201985300	201985419	7	chr1_201985300_201985419	ALU	ENSG00000176393.11	RNPEP	0	0	0	NO
chr1	201990975	201991398	6	chr1_201990975_201991398	ALU	ENSG00000176393.11	RNPEP	0	0	0	NO
chr1	202373008	202373175	6	chr1_202373008_202373175	ALU	ENSG00000077157.22	PPP1R12B	0	0	0	NO
chr1	205086080	205086648	6	chr1_205086080_205086648	ALU	ENSG00000117222.14	RBBP5	0	0	0	NO
chr1	212052384	212052387	6	chr1_212052384_212052387	ALU	ENSG00000143476.18	DTL	0	0	0	NO
chr1	222733344	222733377	6	chr1_222733344_222733377	ALU	ENSG00000162819.12	BROX	0	0	0	NO
chr1	224364601	224364689	13	chr1_224364601_224364689	ALU	ENSG00000143771.12	CNIH4	0	0	0	NO
chr1	224393628	224393829	13	chr1_224393628_224393829	ALU	ENSG00000162923.17	WDR26	0	0	0	NO
chr1	226286161	226286334	6	chr1_226286161_226286334	ALU	ENSG00000183814.16	LIN9	0	0	0	NO
chr1	246870137	246870233	7	chr1_246870137_246870233	ALU	ENSG00000153207.16	AHCTF1	0	0	0	NO
chr1	247188955	247189144	8	chr1_247188955_247189144	ALU	.	.	0	0	0	NO
chr10	14907321	14907381	13	chr10_14907321_14907381	ALU	ENSG00000152457.18	DCLRE1C	0	0	0	NO
chr10	17684927	17684938	28	chr10_17684927_17684938	ALU	ENSG00000136738.15	STAM	0	0	0	NO
chr10	28574207	28574558	7	chr10_28574207_28574558	ALU	ENSG00000095787.24	WAC	0	0	0	NO
chr10	28813592	28813613	11	chr10_28813592_28813613	ALU	ENSG00000232624.8	LINC01517	0	0	0	NO
chr10	45852000	45852002	6	chr10_45852000_45852002	ALU	ENSG00000188234.14	AGAP4	0	0	0	NO
chr10	63357596	63357598	7	chr10_63357596_63357598	ALU	ENSG00000171988.19	JMJD1C	0	0	0	NO
chr10	72223885	72223929	12	chr10_72223885_72223929	ALU	ENSG00000166295.9	ANAPC16	0	0	0	NO
chr10	103422332	103422368	7	chr10_103422332_103422368	ALU	ENSG00000148843.15	PDCD11	0	0	0	NO
chr10	119077334	119077477	6	chr10_119077334_119077477	ALU	ENSG00000107581.13	EIF3A	0	0	0	NO
chr11	3779612	3789053	15	chr11_3779612_3789053	ALU	ENSG00000238304.1	RNU7-50P	0	0	0	NO
chr11	3779612	3789053	15	chr11_3779612_3789053	ALU	ENSG00000110713.17	NUP98	0	0	0	YES
chr11	9309107	9309530	8	chr11_9309107_9309530	ALU	ENSG00000166471.11	TMEM41B	0	0	0	NO
chr11	14471774	14472130	9	chr11_14471774_14472130	ALU	ENSG00000129083.13	COPB1	0	0	0	NO
chr11	47480836	47480936	7	chr11_47480836_47480936	ALU	ENSG00000149187.18	CELF1	0	0	0	NO
chr11	47536618	47536849	15	chr11_47536618_47536849	ALU	ENSG00000149187.18	CELF1	0	0	0	NO
chr11	47540621	47540671	13	chr11_47540621_47540671	ALU	ENSG00000149187.18	CELF1	0	0	0	NO
chr11	63731588	63731895	6	chr11_63731588_63731895	ALU	ENSG00000133318.14	RTN3	0	0	0	NO
chr11	65440398	65440952	10	chr11_65440398_65440952	ALU	ENSG00000245532.9	NEAT1	0	0	0	NO
chr11	66633260	66633278	13	chr11_66633260_66633278	ALU	ENSG00000248643.5	RBM14-RBM4	0	0	0	NO
chr11	66657816	66657845	6	chr11_66657816_66657845	ALU	ENSG00000173933.21	RBM4	0	0	0	NO
chr11	72060628	72061060	10	chr11_72060628_72061060	ALU	ENSG00000137497.18	NUMA1	0	0	0	NO
chr11	83076531	83076624	9	chr11_83076531_83076624	ALU	ENSG00000255503.1	AP001767.2	0	0	0	NO
chr11	83076531	83076624	9	chr11_83076531_83076624	ALU	ENSG00000246067.8	RAB30-DT	0	0	0	NO
chr11	86006455	86006649	12	chr11_86006455_86006649	ALU	ENSG00000073921.18	PICALM	0	0	0	NO
chr11	86008350	86041296	7	chr11_86008350_86041296	ALU	ENSG00000073921.18	PICALM	0	0	0	NO
chr11	86049470	86049698	8	chr11_86049470_86049698	ALU	ENSG00000073921.18	PICALM	0	0	0	NO
chr11	86063166	86063396	19	chr11_86063166_86063396	ALU	ENSG00000073921.18	PICALM	0	0	0	NO
chr11	117168285	117168455	8	chr11_117168285_117168455	ALU	ENSG00000168092.14	PAFAH1B2	0	0	0	NO
chr11	117168979	117169083	10	chr11_117168979_117169083	ALU	ENSG00000168092.14	PAFAH1B2	0	0	0	NO
chr11	119308557	119308559	7	chr11_119308557_119308559	ALU	ENSG00000076706.17	MCAM	0	0	0	NO
chr11	119308557	119308559	7	chr11_119308557_119308559	ALU	ENSG00000110395.7	CBL	0	0	0	YES
chr12	1543318	1543330	7	chr12_1543318_1543330	ALU	ENSG00000111186.13	WNT5B	0	0	0	NO
chr12	27711867	27711880	11	chr12_27711867_27711880	ALU	ENSG00000061794.13	MRPS35	0	0	0	NO
chr12	31972492	31972649	8	chr12_31972492_31972649	ALU	ENSG00000174718.12	RESF1	0	0	0	NO
chr12	49758081	49758203	6	chr12_49758081_49758203	ALU	ENSG00000139644.13	TMBIM6	0	0	0	NO
chr12	50145096	50145119	6	chr12_50145096_50145119	ALU	ENSG00000272368.2	AC074032.1	0	0	0	NO
chr12	50145096	50145119	6	chr12_50145096_50145119	ALU	ENSG00000139624.14	CERS5	0	0	0	NO
chr12	50409912	50410027	6	chr12_50409912_50410027	ALU	ENSG00000161813.22	LARP4	0	0	0	NO
chr12	54233675	54233692	7	chr12_54233675_54233692	ALU	ENSG00000094916.16	CBX5	0	0	0	NO
chr12	54240255	54240499	83	chr12_54240255_54240499	ALU	ENSG00000094916.16	CBX5	0	0	0	NO
chr12	54333281	54333313	6	chr12_54333281_54333313	ALU	ENSG00000258344.1	AC078778.1	0	0	0	NO
chr12	54333281	54333313	6	chr12_54333281_54333313	ALU	ENSG00000111481.10	COPZ1	0	0	0	NO
chr12	56290499	56290633	24	chr12_56290499_56290633	ALU	ENSG00000062485.19	CS	0	0	0	NO
chr12	56290499	56290633	24	chr12_56290499_56290633	ALU	ENSG00000144785.8	AC073896.1	0	0	0	NO
chr12	56672204	56672467	8	chr12_56672204_56672467	ALU	ENSG00000110958.16	PTGES3	0	0	0	NO
chr12	56684962	56685594	9	chr12_56684962_56685594	ALU	ENSG00000110958.16	PTGES3	0	0	0	NO
chr12	57067110	57067304	9	chr12_57067110_57067304	ALU	ENSG00000166881.10	NEMP1	0	0	0	NO
chr12	93367643	93369740	12	chr12_93367643_93369740	ALU	ENSG00000257252.6	AC124947.1	0	0	0	NO
chr12	93382005	93382149	12	chr12_93382005_93382149	ALU	ENSG00000173598.14	NUDT4	0	0	0	NO
chr12	93384801	93385034	9	chr12_93384801_93385034	ALU	ENSG00000173598.14	NUDT4	0	0	0	NO
chr12	95053984	95054021	10	chr12_95053984_95054021	ALU	ENSG00000120798.17	NR2C1	0	0	0	NO
chr12	101907114	101907126	7	chr12_101907114_101907126	ALU	ENSG00000136048.14	DRAM1	0	0	0	NO
chr12	121404049	121404054	7	chr12_121404049_121404054	ALU	ENSG00000170633.16	RNF34	0	0	0	NO
chr12	121727999	121728008	6	chr12_121727999_121728008	ALU	ENSG00000188735.13	TMEM120B	0	0	0	NO
chr12	128804657	128805056	12	chr12_128804657_128805056	ALU	ENSG00000139370.12	SLC15A4	0	0	0	NO
chr12	132770430	132771024	83	chr12_132770430_132771024	ALU	ENSG00000090615.15	GOLGA3	0	0	0	NO
chr13	46731275	46731283	9	chr13_46731275_46731283	ALU	ENSG00000136141.15	LRCH1	0	0	0	NO
chr13	52241936	52242030	7	chr13_52241936_52242030	ALU	ENSG00000217576.7	AL158066.1	0	0	0	NO
chr13	52241936	52242030	7	chr13_52241936_52242030	ALU	ENSG00000272281.6	TPTE2P2	0	0	0	NO
chr14	20318378	20318587	12	chr14_20318378_20318587	ALU	ENSG00000287735.1	AL355075.6	0	0	0	NO
chr14	20318378	20318587	12	chr14_20318378_20318587	ALU	ENSG00000100814.18	CCNB1IP1	0	0	0	NO
chr14	21127791	21255158	6	chr14_21127791_21255158	ALU	ENSG00000259102.2	SMARCE1P3	0	0	0	NO
chr14	21127791	21255158	6	chr14_21127791_21255158	ALU	ENSG00000169327.5	OR5AU1	0	0	0	NO
chr14	21127791	21255158	6	chr14_21127791_21255158	ALU	ENSG00000258906.2	AL157687.1	0	0	0	NO
chr14	21127791	21255158	6	chr14_21127791_21255158	ALU	ENSG00000258441.1	LINC00641	0	0	0	NO
chr14	21127791	21255158	6	chr14_21127791_21255158	ALU	ENSG00000092199.18	HNRNPC	0	0	0	NO
chr14	21256021	21256587	48	chr14_21256021_21256587	ALU	ENSG00000092199.18	HNRNPC	0	0	0	NO
chr14	73294522	73294867	6	chr14_73294522_73294867	ALU	ENSG00000133961.20	NUMB	0	0	0	NO
chr14	74200120	74200442	80	chr14_74200120_74200442	ALU	ENSG00000205659.11	LIN52	0	0	0	NO
chr14	91441266	91443590	18	chr14_91441266_91443590	ALU	.	.	0	0	0	NO
chr14	91499259	91499261	18	chr14_91499259_91499261	ALU	ENSG00000100796.18	PPP4R3A	0	0	0	NO
chr14	101765845	101766023	26	chr14_101765845_101766023	ALU	ENSG00000078304.19	PPP2R5C	0	0	0	NO
chr14	103482344	103482429	6	chr14_103482344_103482429	ALU	ENSG00000075413.19	MARK3	0	0	0	NO
chr15	40688537	40688775	20	chr15_40688537_40688775	ALU	ENSG00000245849.8	RAD51-AS1	0	0	0	NO
chr15	40808092	40808136	14	chr15_40808092_40808136	ALU	ENSG00000166140.17	ZFYVE19	0	0	0	NO
chr15	42531842	42532360	6	chr15_42531842_42532360	ALU	ENSG00000092531.10	SNAP23	0	0	0	NO
chr15	42531842	42532360	6	chr15_42531842_42532360	ALU	ENSG00000261684.2	AC018362.1	0	0	0	NO
chr15	42531842	42532360	6	chr15_42531842_42532360	ALU	ENSG00000285942.1	AC018362.3	0	0	0	NO
chr15	42569203	42569556	7	chr15_42569203_42569556	ALU	ENSG00000261822.1	AC018362.2	0	0	0	NO
chr15	42569203	42569556	7	chr15_42569203_42569556	ALU	ENSG00000137814.12	HAUS2	0	0	0	NO
chr15	44504080	44504316	6	chr15_44504080_44504316	ALU	ENSG00000137770.14	CTDSPL2	0	0	0	NO
chr15	44600725	44601399	6	chr15_44600725_44601399	ALU	ENSG00000104133.15	SPG11	0	0	0	NO
chr15	50359295	50359917	24	chr15_50359295_50359917	ALU	ENSG00000259715.1	AC022087.1	0	0	0	NO
chr15	50359295	50359917	24	chr15_50359295_50359917	ALU	ENSG00000244879.8	GABPB1-AS1	0	0	0	NO
chr15	52023619	52023803	15	chr15_52023619_52023803	ALU	ENSG00000069956.13	MAPK6	0	0	0	NO
chr15	55216491	55216590	11	chr15_55216491_55216590	ALU	ENSG00000069974.16	RAB27A	0	0	0	NO
chr15	57990619	57990633	6	chr15_57990619_57990633	ALU	ENSG00000274719.1	AC012653.2	0	0	0	NO
chr15	57990619	57990633	6	chr15_57990619_57990633	ALU	ENSG00000128918.15	ALDH1A2	0	0	0	NO
chr15	64358858	64358984	7	chr15_64358858_64358984	ALU	ENSG00000259316.12	AC087632.2	0	0	0	NO
chr15	64467645	64467755	7	chr15_64467645_64467755	ALU	ENSG00000180357.9	ZNF609	0	0	0	NO
chr15	74848028	74848347	11	chr15_74848028_74848347	ALU	ENSG00000140497.16	SCAMP2	0	0	0	NO
chr15	75869009	75869019	7	chr15_75869009_75869019	ALU	ENSG00000140367.12	UBE2Q2	0	0	0	NO
chr15	82749171	82749373	6	chr15_82749171_82749373	ALU	ENSG00000259442.1	AC105339.3	0	0	0	NO
chr15	82749171	82749373	6	chr15_82749171_82749373	ALU	ENSG00000286817.1	AC105339.6	0	0	0	NO
chr15	84674686	84674958	7	chr15_84674686_84674958	ALU	ENSG00000140612.14	SEC11A	0	0	0	NO
chr15	93002303	93002326	9	chr15_93002303_93002326	ALU	ENSG00000173575.22	CHD2	0	0	0	NO
chr15	101289730	101290037	11	chr15_101289730_101290037	ALU	ENSG00000131876.17	SNRPA1	0	0	0	NO
chr15	101289730	101290037	11	chr15_101289730_101290037	ALU	ENSG00000140479.18	PCSK6	0	0	0	NO
chr16	3667590	3667653	13	chr16_3667590_3667653	ALU	ENSG00000213918.10	DNASE1	0	0	0	NO
chr16	3667590	3667653	13	chr16_3667590_3667653	ALU	ENSG00000126602.11	TRAP1	0	0	0	NO
chr16	16076300	16076306	8	chr16_16076300_16076306	ALU	ENSG00000103222.20	ABCC1	0	0	0	NO
chr16	23916033	23916337	17	chr16_23916033_23916337	ALU	ENSG00000166501.14	PRKCB	0	0	0	NO
chr16	23918058	23918532	6	chr16_23918058_23918532	ALU	ENSG00000166501.14	PRKCB	0	0	0	NO
chr16	24209831	24210002	9	chr16_24209831_24210002	ALU	ENSG00000166501.14	PRKCB	0	0	0	NO
chr16	24213052	24213307	15	chr16_24213052_24213307	ALU	ENSG00000166501.14	PRKCB	0	0	0	NO
chr16	29668203	29668304	6	chr16_29668203_29668304	ALU	ENSG00000197471.12	SPN	0	0	0	NO
chr16	29668203	29668304	6	chr16_29668203_29668304	ALU	ENSG00000103485.19	QPRT	0	0	0	NO
chr16	54852601	54852620	10	chr16_54852601_54852620	ALU	ENSG00000286357.1	AC106742.1	0	0	0	NO
chr16	54852601	54852620	10	chr16_54852601_54852620	ALU	ENSG00000245694.10	CRNDE	0	0	0	NO
chr16	57194942	57195221	11	chr16_57194942_57195221	ALU	ENSG00000159579.14	RSPRY1	0	0	0	NO
chr16	58582767	58582794	7	chr16_58582767_58582794	ALU	ENSG00000125107.19	CNOT1	0	0	0	NO
chr16	67137353	67137602	16	chr16_67137353_67137602	ALU	ENSG00000125149.12	C16orf70	0	0	0	NO
chr16	68092609	68092654	21	chr16_68092609_68092654	ALU	ENSG00000261864.1	AC130462.2	0	0	0	NO
chr16	68092609	68092654	21	chr16_68092609_68092654	ALU	ENSG00000072736.19	NFATC3	0	0	0	NO
chr16	69688460	69688588	6	chr16_69688460_69688588	ALU	ENSG00000102908.22	NFAT5	0	0	0	NO
chr16	70379510	70379943	10	chr16_70379510_70379943	ALU	ENSG00000157350.13	ST3GAL2	0	0	0	NO
chr16	70379510	70379943	10	chr16_70379510_70379943	ALU	ENSG00000260111.1	AC012184.1	0	0	0	NO
chr16	75640183	75640185	9	chr16_75640183_75640185	ALU	ENSG00000065427.15	KARS1	0	0	0	NO
chr16	85565117	85565281	6	chr16_85565117_85565281	ALU	ENSG00000131149.19	GSE1	0	0	0	NO
chr16	85671774	85672114	8	chr16_85671774_85672114	ALU	ENSG00000131149.19	GSE1	0	0	0	NO
chr16	89337077	89337082	8	chr16_89337077_89337082	ALU	ENSG00000167522.16	ANKRD11	0	0	0	NO
chr16	89388357	89388378	7	chr16_89388357_89388378	ALU	ENSG00000167522.16	ANKRD11	0	0	0	NO
chr16	89389296	89389358	12	chr16_89389296_89389358	ALU	ENSG00000167522.16	ANKRD11	0	0	0	NO
chr16	90040571	90040653	14	chr16_90040571_90040653	ALU	ENSG00000141013.17	GAS8	0	0	0	NO
chr16	90040571	90040653	14	chr16_90040571_90040653	ALU	ENSG00000222019.7	URAHP	0	0	0	NO
chr17	3940586	3940698	8	chr17_3940586_3940698	ALU	ENSG00000074370.18	ATP2A3	0	0	0	NO
chr17	3954477	3954479	38	chr17_3954477_3954479	ALU	ENSG00000074370.18	ATP2A3	0	0	0	NO
chr17	20883015	20883162	10	chr17_20883015_20883162	ALU	ENSG00000205212.5	CCDC144NL	0	0	0	NO
chr17	20883015	20883162	10	chr17_20883015_20883162	ALU	ENSG00000233098.9	CCDC144NL-AS1	0	0	0	NO
chr17	27298434	27298749	7	chr17_27298434_27298749	ALU	ENSG00000109046.15	WSB1	0	0	0	NO
chr17	28822918	28823091	11	chr17_28822918_28823091	ALU	ENSG00000173065.13	FAM222B	0	0	0	NO
chr17	30837199	30837226	8	chr17_30837199_30837226	ALU	ENSG00000176208.9	ATAD5	0	0	0	NO
chr17	30837199	30837226	8	chr17_30837199_30837226	ALU	ENSG00000265334.1	AC130324.2	0	0	0	NO
chr17	31098801	31098896	8	chr17_31098801_31098896	ALU	ENSG00000196712.18	NF1	0	0	0	NO
chr17	39209313	39248104	65	chr17_39209313_39248104	ALU	ENSG00000141750.7	STAC2	0	0	0	NO
chr17	39209313	39248104	65	chr17_39209313_39248104	ALU	ENSG00000265460.6	AC015910.1	0	0	0	NO
chr17	39389674	39389689	65	chr17_39389674_39389689	ALU	ENSG00000108306.13	FBXL20	0	0	0	NO
chr17	43017601	43017606	6	chr17_43017601_43017606	ALU	ENSG00000108828.16	VAT1	0	0	0	NO
chr17	44038423	44038692	6	chr17_44038423_44038692	ALU	ENSG00000161654.10	LSM12	0	0	0	NO
chr17	44943007	44943348	13	chr17_44943007_44943348	ALU	ENSG00000186185.14	KIF18B	0	0	0	NO
chr17	47175843	47175863	8	chr17_47175843_47175863	ALU	ENSG00000004897.12	CDC27	0	0	0	NO
chr17	48843603	48843938	6	chr17_48843603_48843938	ALU	ENSG00000136436.15	CALCOCO2	0	0	0	NO
chr17	50996919	50997243	9	chr17_50996919_50997243	ALU	ENSG00000008294.21	SPAG9	0	0	0	YES
chr17	51109502	51109537	8	chr17_51109502_51109537	ALU	ENSG00000008294.21	SPAG9	0	0	0	YES
chr17	51115285	51115586	9	chr17_51115285_51115586	ALU	ENSG00000008294.21	SPAG9	0	0	0	YES
chr17	57843169	57843322	8	chr17_57843169_57843322	ALU	ENSG00000181610.13	MRPS23	0	0	0	NO
chr17	58826669	58826686	11	chr17_58826669_58826686	ALU	ENSG00000175175.6	PPM1E	0	0	0	NO
chr17	64481574	64482013	20	chr17_64481574_64482013	ALU	ENSG00000256525.8	POLG2	0	0	0	NO
chr17	64489965	64490119	6	chr17_64489965_64490119	ALU	ENSG00000256525.8	POLG2	0	0	0	NO
chr17	70623051	70623068	41	chr17_70623051_70623068	ALU	.	.	0	0	0	NO
chr17	70639871	70639882	15	chr17_70639871_70639882	ALU	.	.	0	0	0	NO
chr17	76560952	76560956	10	chr17_76560952_76560956	ALU	ENSG00000163597.15	SNHG16	0	0	0	NO
chr17	81561214	81561356	7	chr17_81561214_81561356	ALU	ENSG00000182446.14	NPLOC4	0	0	0	NO
chr17	81854300	81854843	7	chr17_81854300_81854843	ALU	ENSG00000185624.16	P4HB	0	0	0	NO
chr18	696884	697099	7	chr18_696884_697099	ALU	ENSG00000132199.20	ENOSF1	0	0	0	NO
chr18	2581389	2581646	26	chr18_2581389_2581646	ALU	ENSG00000080986.13	NDC80	0	0	0	NO
chr18	2682354	2682512	9	chr18_2682354_2682512	ALU	ENSG00000101596.16	SMCHD1	0	0	0	NO
chr18	3609755	3609802	20	chr18_3609755_3609802	ALU	ENSG00000170579.17	DLGAP1	0	0	0	NO
chr18	21857101	21857110	6	chr18_21857101_21857110	ALU	ENSG00000101752.12	MIB1	0	0	0	NO
chr18	22994582	22994605	7	chr18_22994582_22994605	ALU	ENSG00000101773.19	RBBP8	0	0	0	NO
chr18	46095023	46095616	6	chr18_46095023_46095616	ALU	ENSG00000152234.16	ATP5F1A	0	0	0	NO
chr18	57619821	57619989	10	chr18_57619821_57619989	ALU	ENSG00000134440.12	NARS1	0	0	0	NO
chr18	80132832	80132915	7	chr18_80132832_80132915	ALU	ENSG00000101544.9	ADNP2	0	0	0	NO
chr19	330529	330592	6	chr19_330529_330592	ALU	ENSG00000105556.11	MIER2	0	0	0	NO
chr19	1982200	1982521	17	chr19_1982200_1982521	ALU	.	.	0	0	0	NO
chr19	4410240	4410478	9	chr19_4410240_4410478	ALU	ENSG00000167670.16	CHAF1A	0	0	0	NO
chr19	11107713	11107719	7	chr19_11107713_11107719	ALU	ENSG00000130164.14	LDLR	0	0	0	NO
chr19	11120515	11120537	8	chr19_11120515_11120537	ALU	ENSG00000130164.14	LDLR	0	0	0	NO
chr19	16645552	16645933	7	chr19_16645552_16645933	ALU	ENSG00000268790.5	AC008764.4	0	0	0	NO
chr19	16645552	16645933	7	chr19_16645552_16645933	ALU	ENSG00000214046.9	SMIM7	0	0	0	NO
chr19	17766810	17766830	30	chr19_17766810_17766830	ALU	ENSG00000130475.14	FCHO1	0	0	0	NO
chr19	21103284	21103382	6	chr19_21103284_21103382	ALU	ENSG00000160352.16	ZNF714	0	0	0	NO
chr19	21835214	21835251	13	chr19_21835214_21835251	ALU	ENSG00000198521.12	ZNF43	0	0	0	NO
chr19	23768605	23768614	11	chr19_23768605_23768614	ALU	ENSG00000233836.7	AC139769.1	0	0	0	NO
chr19	28613478	28613562	7	chr19_28613478_28613562	ALU	ENSG00000266976.3	AC079466.1	0	0	0	NO
chr19	28613478	28613562	7	chr19_28613478_28613562	ALU	ENSG00000267537.1	AC079466.2	0	0	0	NO
chr19	28613478	28613562	7	chr19_28613478_28613562	ALU	ENSG00000283403.1	AC005394.2	0	0	0	NO
chr19	28613478	28613562	7	chr19_28613478_28613562	ALU	ENSG00000266893.1	AC005394.1	0	0	0	NO
chr19	34443562	34443758	7	chr19_34443562_34443758	ALU	ENSG00000126261.13	UBA2	0	0	0	NO
chr19	39492970	39493060	8	chr19_39492970_39493060	ALU	ENSG00000105197.11	TIMM50	0	0	0	NO
chr19	41268749	41268770	6	chr19_41268749_41268770	ALU	ENSG00000105323.17	HNRNPUL1	0	0	0	NO
chr19	45084602	45085217	6	chr19_45084602_45085217	ALU	ENSG00000267348.3	GEMIN7-AS1	0	0	0	NO
chr19	45084602	45085217	6	chr19_45084602_45085217	ALU	ENSG00000142252.11	GEMIN7	0	0	0	NO
chr19	45084602	45085217	6	chr19_45084602_45085217	ALU	ENSG00000007047.15	MARK4	0	0	0	NO
chr19	47643028	47643226	10	chr19_47643028_47643226	ALU	ENSG00000063169.11	BICRA	0	0	0	NO
chr19	47643028	47643226	10	chr19_47643028_47643226	ALU	ENSG00000268746.1	AC010519.1	0	0	0	NO
chr2	20301709	20301894	7	chr2_20301709_20301894	ALU	ENSG00000055917.16	PUM2	0	0	0	NO
chr2	31838465	31838613	7	chr2_31838465_31838613	ALU	.	.	0	0	0	NO
chr2	37102179	37102363	13	chr2_37102179_37102363	ALU	ENSG00000055332.19	EIF2AK2	0	0	0	NO
chr2	39088180	39088197	29	chr2_39088180_39088197	ALU	ENSG00000115904.14	SOS1	0	0	0	NO
chr2	54979183	54979323	7	chr2_54979183_54979323	ALU	ENSG00000115310.18	RTN4	0	0	0	NO
chr2	61503347	61503689	6	chr2_61503347_61503689	ALU	ENSG00000082898.19	XPO1	0	0	0	NO
chr2	61533764	61533907	7	chr2_61533764_61533907	ALU	ENSG00000082898.19	XPO1	0	0	0	NO
chr2	65106648	65106695	13	chr2_65106648_65106695	ALU	ENSG00000138069.18	RAB1A	0	0	0	NO
chr2	70288054	70288069	7	chr2_70288054_70288069	ALU	ENSG00000143977.14	SNRPG	0	0	0	NO
chr2	74009438	74009657	8	chr2_74009438_74009657	ALU	ENSG00000187605.16	TET3	0	0	0	NO
chr2	84977974	84978271	6	chr2_84977974_84978271	ALU	ENSG00000176407.18	KCMF1	0	0	0	NO
chr2	96190315	96190615	6	chr2_96190315_96190615	ALU	ENSG00000084090.14	STARD7	0	0	0	NO
chr2	96635049	96635085	7	chr2_96635049_96635085	ALU	ENSG00000114982.19	KANSL3	0	0	0	NO
chr2	99470889	99471179	7	chr2_99470889_99471179	ALU	ENSG00000135945.10	REV1	0	0	0	NO
chr2	107706197	107706236	6	chr2_107706197_107706236	ALU	ENSG00000237880.2	LINC01885	0	0	0	NO
chr2	107706197	107706236	6	chr2_107706197_107706236	ALU	ENSG00000286769.1	AC064869.1	0	0	0	NO
chr2	111824959	111824973	11	chr2_111824959_111824973	ALU	ENSG00000153107.13	ANAPC1	0	0	0	NO
chr2	113948974	113949129	16	chr2_113948974_113949129	ALU	ENSG00000115091.12	ACTR3	0	0	0	NO
chr2	128191426	128191893	54	chr2_128191426_128191893	ALU	ENSG00000136731.13	UGGT1	0	0	0	NO
chr2	128192948	128193515	54	chr2_128192948_128193515	ALU	ENSG00000136731.13	UGGT1	0	0	0	NO
chr2	128194058	128194312	7	chr2_128194058_128194312	ALU	ENSG00000136731.13	UGGT1	0	0	0	NO
chr2	169798976	169798982	6	chr2_169798976_169798982	ALU	ENSG00000138385.16	SSB	0	0	0	NO
chr2	169884085	169884103	9	chr2_169884085_169884103	ALU	ENSG00000144357.18	UBR3	0	0	0	NO
chr2	171976066	171976071	23	chr2_171976066_171976071	ALU	ENSG00000115840.14	SLC25A12	0	0	0	NO
chr2	171976066	171976071	23	chr2_171976066_171976071	ALU	ENSG00000128708.13	HAT1	0	0	0	NO
chr2	191975314	191975317	25	chr2_191975314_191975317	ALU	ENSG00000144339.12	TMEFF2	0	0	0	NO
chr2	191975314	191975317	25	chr2_191975314_191975317	ALU	ENSG00000233766.7	CAVIN2-AS1	0	0	0	NO
chr2	200977577	200977812	24	chr2_200977577_200977812	ALU	ENSG00000183308.6	AC005037.1	0	0	0	NO
chr2	200977577	200977812	24	chr2_200977577_200977812	ALU	ENSG00000155744.9	FAM126B	0	0	0	NO
chr2	218574089	218574136	7	chr2_218574089_218574136	ALU	ENSG00000144580.14	CNOT9	0	0	0	NO
chr2	230725905	230726314	10	chr2_230725905_230726314	ALU	ENSG00000135932.11	CAB39	0	0	0	NO
chr20	3219618	3220381	24	chr20_3219618_3220381	ALU	ENSG00000125877.13	ITPA	0	0	0	NO
chr20	3986302	4001305	12	chr20_3986302_4001305	ALU	ENSG00000101236.17	RNF24	0	0	0	NO
chr20	32363251	32363265	7	chr20_32363251_32363265	ALU	ENSG00000171456.20	ASXL1	0	0	0	NO
chr20	32372593	32373093	7	chr20_32372593_32373093	ALU	ENSG00000171456.20	ASXL1	0	0	0	NO
chr20	34907158	34907351	6	chr20_34907158_34907351	ALU	ENSG00000131069.20	ACSS2	0	0	0	NO
chr20	45957576	45957587	26	chr20_45957576_45957587	ALU	ENSG00000198026.8	ZNF335	0	0	0	NO
chr20	47282089	47282104	20	chr20_47282089_47282104	ALU	ENSG00000101040.19	ZMYND8	0	0	0	NO
chr20	50528530	50528715	6	chr20_50528530_50528715	ALU	ENSG00000196396.10	PTPN1	0	0	0	NO
chr20	50906076	50906538	7	chr20_50906076_50906538	ALU	ENSG00000101126.18	ADNP	0	0	0	NO
chr20	58411325	58411342	6	chr20_58411325_58411342	ALU	ENSG00000124164.16	VAPB	0	0	0	NO
chr21	33524300	33524593	7	chr21_33524300_33524593	ALU	ENSG00000159131.17	GART	0	0	0	NO
chr21	33525383	33526145	8	chr21_33525383_33526145	ALU	ENSG00000159131.17	GART	0	0	0	NO
chr21	33527288	33527530	13	chr21_33527288_33527530	ALU	ENSG00000159131.17	GART	0	0	0	NO
chr21	34116234	34116261	6	chr21_34116234_34116261	ALU	ENSG00000243927.6	MRPS6	0	0	0	NO
chr21	34116234	34116261	6	chr21_34116234_34116261	ALU	ENSG00000272657.1	AP000317.2	0	0	0	NO
chr21	36336837	36336849	11	chr21_36336837_36336849	ALU	ENSG00000159256.13	MORC3	0	0	0	NO
chr21	39273538	39283539	8	chr21_39273538_39283539	ALU	ENSG00000185658.14	BRWD1	0	0	0	NO
chr21	39301007	39301211	8	chr21_39301007_39301211	ALU	ENSG00000185658.14	BRWD1	0	0	0	NO
chr21	39311301	39311315	11	chr21_39311301_39311315	ALU	ENSG00000185658.14	BRWD1	0	0	0	NO
chr21	46321229	46321354	15	chr21_46321229_46321354	ALU	ENSG00000160298.18	C21orf58	0	0	0	NO
chr21	46322726	46322760	16	chr21_46322726_46322760	ALU	ENSG00000160298.18	C21orf58	0	0	0	NO
chr22	17050171	17050491	10	chr22_17050171_17050491	ALU	ENSG00000237438.7	CECR7	0	0	0	NO
chr22	19373890	19373938	6	chr22_19373890_19373938	ALU	ENSG00000100084.14	HIRA	0	0	0	NO
chr22	19373890	19373938	6	chr22_19373890_19373938	ALU	ENSG00000242259.9	C22orf39	0	0	0	NO
chr22	19950344	19950358	6	chr22_19950344_19950358	ALU	ENSG00000093010.15	COMT	0	0	0	NO
chr22	20745277	20754128	14	chr22_20745277_20754128	ALU	ENSG00000241973.11	PI4KA	0	0	0	NO
chr22	20757553	20757750	6	chr22_20757553_20757750	ALU	ENSG00000241973.11	PI4KA	0	0	0	NO
chr22	20758119	20758446	14	chr22_20758119_20758446	ALU	ENSG00000241973.11	PI4KA	0	0	0	NO
chr22	36487908	36488103	10	chr22_36487908_36488103	ALU	ENSG00000100350.15	FOXRED2	0	0	0	NO
chr22	40954078	40954580	7	chr22_40954078_40954580	ALU	ENSG00000100387.9	RBX1	0	0	0	NO
chr3	9986938	9987243	6	chr3_9986938_9987243	ALU	ENSG00000125037.12	EMC3	0	0	0	NO
chr3	9986938	9987243	6	chr3_9986938_9987243	ALU	ENSG00000180385.8	EMC3-AS1	0	0	0	NO
chr3	10150771	10151290	80	chr3_10150771_10151290	ALU	ENSG00000134086.8	VHL	0	0	0	NO
chr3	10150771	10151290	80	chr3_10150771_10151290	ALU	ENSG00000287086.1	AC034193.1	0	0	0	NO
chr3	33396157	33396163	14	chr3_33396157_33396163	ALU	ENSG00000153558.16	FBXL2	0	0	0	NO
chr3	33396157	33396163	14	chr3_33396157_33396163	ALU	ENSG00000153560.12	UBP1	0	0	0	NO
chr3	33545824	33546036	6	chr3_33545824_33546036	ALU	ENSG00000163539.17	CLASP2	0	0	0	NO
chr3	37254560	37254755	9	chr3_37254560_37254755	ALU	ENSG00000144674.16	GOLGA4	0	0	0	NO
chr3	37287056	37287300	19	chr3_37287056_37287300	ALU	ENSG00000144674.16	GOLGA4	0	0	0	NO
chr3	40465766	40466243	28	chr3_40465766_40466243	ALU	ENSG00000188846.14	RPL14	0	0	0	NO
chr3	42609991	42610308	9	chr3_42609991_42610308	ALU	ENSG00000114857.18	NKTR	0	0	0	NO
chr3	42609991	42610308	9	chr3_42609991_42610308	ALU	ENSG00000230084.6	AC006059.1	0	0	0	NO
chr3	43413006	43413201	6	chr3_43413006_43413201	ALU	ENSG00000163788.14	SNRK	0	0	0	NO
chr3	43413006	43413201	6	chr3_43413006_43413201	ALU	ENSG00000160746.13	ANO10	0	0	0	NO
chr3	45732151	45732156	9	chr3_45732151_45732156	ALU	ENSG00000211456.13	SACM1L	0	0	0	NO
chr3	48758015	48758149	6	chr3_48758015_48758149	ALU	ENSG00000114302.16	PRKAR2A	0	0	0	NO
chr3	48840400	48840489	9	chr3_48840400_48840489	ALU	ENSG00000114302.16	PRKAR2A	0	0	0	NO
chr3	49963124	49963363	36	chr3_49963124_49963363	ALU	ENSG00000004534.15	RBM6	0	0	0	NO
chr3	50025279	50025626	13	chr3_50025279_50025626	ALU	ENSG00000004534.15	RBM6	0	0	0	NO
chr3	50109921	50110218	6	chr3_50109921_50110218	ALU	ENSG00000003756.17	RBM5	0	0	0	NO
chr3	50112611	50113098	11	chr3_50112611_50113098	ALU	ENSG00000003756.17	RBM5	0	0	0	NO
chr3	51596001	51596209	7	chr3_51596001_51596209	ALU	ENSG00000164080.13	RAD54L2	0	0	0	NO
chr3	63868768	63868799	7	chr3_63868768_63868799	ALU	ENSG00000163635.20	ATXN7	0	0	0	NO
chr3	101617310	101618002	21	chr3_101617310_101618002	ALU	.	.	0	0	0	NO
chr3	101620225	101620278	21	chr3_101620225_101620278	ALU	.	.	0	0	0	NO
chr3	113733643	113733666	8	chr3_113733643_113733666	ALU	ENSG00000121579.13	NAA50	0	0	0	NO
chr3	121785961	121785975	8	chr3_121785961_121785975	ALU	ENSG00000173226.17	IQCB1	0	0	0	NO
chr3	138822705	138822809	6	chr3_138822705_138822809	ALU	ENSG00000051382.9	PIK3CB	0	0	0	NO
chr3	141894323	141894328	6	chr3_141894323_141894328	ALU	ENSG00000069849.11	ATP1B3	0	0	0	NO
chr3	171713210	171713295	8	chr3_171713210_171713295	ALU	ENSG00000075651.16	PLD1	0	0	0	NO
chr3	195309509	195309551	10	chr3_195309509_195309551	ALU	ENSG00000114331.15	ACAP2	0	0	0	NO
chr3	196178591	196178594	10	chr3_196178591_196178594	ALU	.	.	0	0	0	NO
chr4	1873955	1873986	9	chr4_1873955_1873986	ALU	ENSG00000109685.19	NSD2	0	0	0	NO
chr4	1884065	1884156	20	chr4_1884065_1884156	ALU	ENSG00000109685.19	NSD2	0	0	0	NO
chr4	24549041	24549046	6	chr4_24549041_24549046	ALU	ENSG00000109606.13	DHX15	0	0	0	NO
chr4	39703995	39704280	11	chr4_39703995_39704280	ALU	ENSG00000078140.14	UBE2K	0	0	0	NO
chr4	39967699	39968030	6	chr4_39967699_39968030	ALU	ENSG00000121892.15	PDS5A	0	0	0	NO
chr4	41958648	41958759	13	chr4_41958648_41958759	ALU	ENSG00000109133.13	TMEM33	0	0	0	NO
chr4	41958973	41958986	7	chr4_41958973_41958986	ALU	ENSG00000109133.13	TMEM33	0	0	0	NO
chr4	53382276	53382339	7	chr4_53382276_53382339	ALU	ENSG00000145216.16	FIP1L1	0	0	0	YES
chr4	53382276	53382339	7	chr4_53382276_53382339	ALU	ENSG00000282278.1	AC058822.1	0	0	0	NO
chr4	55412393	55413204	6	chr4_55412393_55413204	ALU	ENSG00000239040.1	Y_RNA	0	0	0	NO
chr4	55412393	55413204	6	chr4_55412393_55413204	ALU	ENSG00000134851.13	TMEM165	0	0	0	NO
chr4	70904551	70904822	7	chr4_70904551_70904822	ALU	ENSG00000173542.9	MOB1B	0	0	0	NO
chr4	82828999	82829008	9	chr4_82828999_82829008	ALU	ENSG00000138674.17	SEC31A	0	0	0	NO
chr4	82882977	82883103	6	chr4_82882977_82883103	ALU	ENSG00000138674.17	SEC31A	0	0	0	NO
chr4	87353380	87353482	7	chr4_87353380_87353482	ALU	ENSG00000198189.11	HSD17B11	0	0	0	NO
chr4	98918122	98918265	8	chr4_98918122_98918265	ALU	ENSG00000151247.13	EIF4E	0	0	0	YES
chr4	109500370	109500834	15	chr4_109500370_109500834	ALU	ENSG00000138802.11	SEC24B	0	0	0	NO
chr4	127926299	127926334	6	chr4_127926299_127926334	ALU	ENSG00000164073.11	MFSD8	0	0	0	NO
chr4	128067802	128068096	6	chr4_128067802_128068096	ALU	ENSG00000138709.19	LARP1B	0	0	0	NO
chr4	150858254	150858293	6	chr4_150858254_150858293	ALU	ENSG00000198589.14	LRBA	0	0	0	NO
chr4	184781087	184781140	7	chr4_184781087_184781140	ALU	ENSG00000151726.15	ACSL1	0	0	0	NO
chr5	10234002	10285465	9	chr5_10234002_10285465	ALU	ENSG00000248968.1	AC012640.1	0	0	0	NO
chr5	10234002	10285465	9	chr5_10234002_10285465	ALU	ENSG00000271980.1	AC012640.4	0	0	0	NO
chr5	10234002	10285465	9	chr5_10234002_10285465	ALU	ENSG00000271715.1	AC012640.3	0	0	0	NO
chr5	10234002	10285465	9	chr5_10234002_10285465	ALU	ENSG00000150756.14	ATPSCKMT	0	0	0	NO
chr5	10234002	10285465	9	chr5_10234002_10285465	ALU	ENSG00000150753.12	CCT5	0	0	0	NO
chr5	10234002	10285465	9	chr5_10234002_10285465	ALU	ENSG00000164237.9	CMBL	0	0	0	NO
chr5	32428285	32428606	6	chr5_32428285_32428606	ALU	ENSG00000056097.16	ZFR	0	0	0	NO
chr5	33450939	33451076	18	chr5_33450939_33451076	ALU	ENSG00000113407.14	TARS1	0	0	0	NO
chr5	34920607	34920651	12	chr5_34920607_34920651	ALU	ENSG00000113460.13	BRIX1	0	0	0	NO
chr5	43124005	43124062	9	chr5_43124005_43124062	ALU	ENSG00000172262.11	ZNF131	0	0	0	NO
chr5	43541122	43541462	7	chr5_43541122_43541462	ALU	ENSG00000172239.14	PAIP1	0	0	0	NO
chr5	51100572	51100578	11	chr5_51100572_51100578	ALU	.	.	0	0	0	NO
chr5	51159972	51159982	16	chr5_51159972_51159982	ALU	.	.	0	0	0	NO
chr5	55415921	55415946	8	chr5_55415921_55415946	ALU	ENSG00000039123.16	MTREX	0	0	0	NO
chr5	58959788	58959979	6	chr5_58959788_58959979	ALU	.	.	0	0	0	NO
chr5	62322080	62322331	7	chr5_62322080_62322331	ALU	ENSG00000068796.19	KIF2A	0	0	0	NO
chr5	62322080	62322331	7	chr5_62322080_62322331	ALU	ENSG00000288643.1	AC114982.2	0	0	0	NO
chr5	62338341	62338350	7	chr5_62338341_62338350	ALU	ENSG00000068796.19	KIF2A	0	0	0	NO
chr5	62338341	62338350	7	chr5_62338341_62338350	ALU	ENSG00000288643.1	AC114982.2	0	0	0	NO
chr5	62339963	62339993	6	chr5_62339963_62339993	ALU	ENSG00000068796.19	KIF2A	0	0	0	NO
chr5	62339963	62339993	6	chr5_62339963_62339993	ALU	ENSG00000288643.1	AC114982.2	0	0	0	NO
chr5	72883229	72883266	7	chr5_72883229_72883266	ALU	ENSG00000083312.18	TNPO1	0	0	0	NO
chr5	104128707	104128730	28	chr5_104128707_104128730	ALU	ENSG00000251026.2	LINC02163	0	0	0	NO
chr5	124812121	124812127	11	chr5_124812121_124812127	ALU	ENSG00000260192.3	LINC02240	0	0	0	NO
chr5	133978906	133978920	7	chr5_133978906_133978920	ALU	ENSG00000213585.11	VDAC1	0	0	0	NO
chr5	134386816	134387110	7	chr5_134386816_134387110	ALU	ENSG00000119048.8	UBE2B	0	0	0	NO
chr5	139593840	139593918	6	chr5_139593840_139593918	ALU	ENSG00000131508.16	UBE2D2	0	0	0	NO
chr5	181252993	181253246	7	chr5_181252993_181253246	ALU	ENSG00000233937.7	CTC-338M12.4	0	0	0	NO
chr6	3016304	3016316	8	chr6_3016304_3016316	ALU	ENSG00000124588.22	NQO2	0	0	0	NO
chr6	3021175	3021246	7	chr6_3021175_3021246	ALU	.	.	0	0	0	NO
chr6	4821691	4821698	7	chr6_4821691_4821698	ALU	ENSG00000153046.18	CDYL	0	0	0	NO
chr6	13685711	13685931	6	chr6_13685711_13685931	ALU	ENSG00000010017.13	RANBP9	0	0	0	NO
chr6	26132413	26132688	8	chr6_26132413_26132688	ALU	ENSG00000180573.10	H2AC6	0	0	0	NO
chr6	26136753	26136956	8	chr6_26136753_26136956	ALU	ENSG00000180573.10	H2AC6	0	0	0	NO
chr6	26189598	26189767	16	chr6_26189598_26189767	ALU	.	.	0	0	0	NO
chr6	26278241	26278538	7	chr6_26278241_26278538	ALU	ENSG00000158406.5	H4C8	0	0	0	NO
chr6	27123300	27123876	7	chr6_27123300_27123876	ALU	.	.	0	0	0	NO
chr6	27124647	27125087	6	chr6_27124647_27125087	ALU	.	.	0	0	0	NO
chr6	27144211	27144232	9	chr6_27144211_27144232	ALU	.	.	0	0	0	NO
chr6	34686896	34686906	13	chr6_34686896_34686906	ALU	ENSG00000220643.1	AL031577.1	0	0	0	NO
chr6	34686896	34686906	13	chr6_34686896_34686906	ALU	ENSG00000196821.10	ILRUN	0	0	0	NO
chr6	35836516	35836735	6	chr6_35836516_35836735	ALU	ENSG00000197753.11	LHFPL5	0	0	0	NO
chr6	35836516	35836735	6	chr6_35836516_35836735	ALU	ENSG00000096063.16	SRPK1	0	0	0	NO
chr6	35874110	35874524	16	chr6_35874110_35874524	ALU	ENSG00000096063.16	SRPK1	0	0	0	NO
chr6	35877560	35877901	18	chr6_35877560_35877901	ALU	ENSG00000096063.16	SRPK1	0	0	0	NO
chr6	35878825	35879024	8	chr6_35878825_35879024	ALU	ENSG00000096063.16	SRPK1	0	0	0	NO
chr6	36030994	36031260	13	chr6_36030994_36031260	ALU	ENSG00000112062.11	MAPK14	0	0	0	NO
chr6	36053991	36054024	7	chr6_36053991_36054024	ALU	ENSG00000112062.11	MAPK14	0	0	0	NO
chr6	36483178	36484053	6	chr6_36483178_36484053	ALU	ENSG00000112078.14	KCTD20	0	0	0	NO
chr6	37380792	37380804	10	chr6_37380792_37380804	ALU	ENSG00000112130.17	RNF8	0	0	0	NO
chr6	42886715	42887074	9	chr6_42886715_42887074	ALU	ENSG00000146223.16	RPL7L1	0	0	0	NO
chr6	42887294	42887583	9	chr6_42887294_42887583	ALU	ENSG00000146223.16	RPL7L1	0	0	0	NO
chr6	57116300	57116340	6	chr6_57116300_57116340	ALU	ENSG00000112200.17	ZNF451	0	0	0	NO
chr6	57116300	57116340	6	chr6_57116300_57116340	ALU	ENSG00000226803.9	ZNF451-AS1	0	0	0	NO
chr6	107944535	107944633	7	chr6_107944535_107944633	ALU	ENSG00000025796.14	SEC63	0	0	0	NO
chr6	118707415	118707440	9	chr6_118707415_118707440	ALU	ENSG00000111860.14	CEP85L	0	0	0	NO
chr6	135207828	135208039	7	chr6_135207828_135208039	ALU	ENSG00000118513.19	MYB	0	0	0	YES
chr6	137855413	137855423	7	chr6_137855413_137855423	ALU	ENSG00000237499.7	WAKMAR2	0	0	0	NO
chr6	138973594	138973598	6	chr6_138973594_138973598	ALU	ENSG00000135597.19	REPS1	0	0	0	NO
chr7	2364013	2364411	9	chr7_2364013_2364411	ALU	ENSG00000106263.18	EIF3B	0	0	0	NO
chr7	2365208	2365242	6	chr7_2365208_2365242	ALU	ENSG00000106263.18	EIF3B	0	0	0	NO
chr7	2365944	2365956	6	chr7_2365944_2365956	ALU	ENSG00000106263.18	EIF3B	0	0	0	NO
chr7	23182206	23182219	11	chr7_23182206_23182219	ALU	ENSG00000136243.17	NUP42	0	0	0	NO
chr7	23386845	23387096	6	chr7_23386845_23387096	ALU	ENSG00000136231.14	IGF2BP3	0	0	0	NO
chr7	27765015	27765079	6	chr7_27765015_27765079	ALU	ENSG00000106052.13	TAX1BP1	0	0	0	NO
chr7	39987596	39987610	12	chr7_39987596_39987610	ALU	ENSG00000065883.16	CDK13	0	0	0	NO
chr7	67275139	67275347	7	chr7_67275139_67275347	ALU	.	.	0	0	0	NO
chr7	98253115	98253369	7	chr7_98253115_98253369	ALU	ENSG00000164713.10	BRI3	0	0	0	NO
chr7	101872187	101872352	8	chr7_101872187_101872352	ALU	ENSG00000257923.12	CUX1	0	0	0	YES
chr7	105280688	105280856	18	chr7_105280688_105280856	ALU	ENSG00000135250.17	SRPK2	0	0	0	NO
chr7	105372905	105373093	14	chr7_105372905_105373093	ALU	ENSG00000135250.17	SRPK2	0	0	0	NO
chr7	111487237	111487250	26	chr7_111487237_111487250	ALU	ENSG00000184903.10	IMMP2L	0	0	0	NO
chr7	128568594	128569098	17	chr7_128568594_128569098	ALU	ENSG00000280828.1	AC090114.3	0	0	0	NO
chr7	128765989	128766118	7	chr7_128765989_128766118	ALU	ENSG00000128595.17	CALU	0	0	0	NO
chr7	135398163	135398232	11	chr7_135398163_135398232	ALU	ENSG00000080802.19	CNOT4	0	0	0	NO
chr7	140353380	140353785	9	chr7_140353380_140353785	ALU	ENSG00000157800.18	SLC37A3	0	0	0	NO
chr7	145842485	145842506	19	chr7_145842485_145842506	ALU	.	.	0	0	0	NO
chr7	145921171	145921366	8	chr7_145921171_145921366	ALU	.	.	0	0	0	NO
chr7	152644363	152644599	6	chr7_152644363_152644599	ALU	.	.	0	0	0	NO
chr7	157229341	157229581	10	chr7_157229341_157229581	ALU	ENSG00000009335.18	UBE3C	0	0	0	YES
chr8	23190748	23191570	6	chr8_23190748_23191570	ALU	ENSG00000104689.10	TNFRSF10A	0	0	0	NO
chr8	27515682	27515696	9	chr8_27515682_27515696	ALU	ENSG00000120915.14	EPHX2	0	0	0	NO
chr8	30175190	30175192	7	chr8_30175190_30175192	ALU	ENSG00000104671.8	DCTN6	0	0	0	NO
chr8	30175190	30175192	7	chr8_30175190_30175192	ALU	ENSG00000104660.19	LEPROTL1	0	0	0	NO
chr8	43020823	43021479	9	chr8_43020823_43021479	ALU	ENSG00000254673.1	AC110275.1	0	0	0	NO
chr8	43020823	43021479	9	chr8_43020823_43021479	ALU	ENSG00000168172.9	HOOK3	0	0	0	NO
chr8	43022731	43023750	11	chr8_43022731_43023750	ALU	ENSG00000254673.1	AC110275.1	0	0	0	NO
chr8	43022731	43023750	11	chr8_43022731_43023750	ALU	ENSG00000168172.9	HOOK3	0	0	0	NO
chr8	55979018	55979237	11	chr8_55979018_55979237	ALU	ENSG00000254087.8	LYN	0	0	0	NO
chr8	66671020	66671414	6	chr8_66671020_66671414	ALU	ENSG00000288596.2	C8orf44	0	0	0	NO
chr8	66671020	66671414	6	chr8_66671020_66671414	ALU	ENSG00000288602.1	C8orf44-SGK3	0	0	0	NO
chr8	73742447	73742600	6	chr8_73742447_73742600	ALU	ENSG00000040341.18	STAU2	0	0	0	NO
chr8	73742447	73742600	6	chr8_73742447_73742600	ALU	ENSG00000258677.2	AC022826.2	0	0	0	NO
chr8	123208675	123208745	6	chr8_123208675_123208745	ALU	ENSG00000147689.16	FAM83A	0	0	0	NO
chr8	123376017	123376488	9	chr8_123376017_123376488	ALU	ENSG00000156802.13	ATAD2	0	0	0	NO
chr8	124505795	124506363	6	chr8_124505795_124506363	ALU	ENSG00000147687.19	TATDN1	0	0	0	NO
chr9	4730496	4730509	7	chr9_4730496_4730509	ALU	ENSG00000147853.17	AK3	0	0	0	NO
chr9	4814225	4814232	12	chr9_4814225_4814232	ALU	ENSG00000120158.12	RCL1	0	0	0	NO
chr9	33045584	33045605	8	chr9_33045584_33045605	ALU	ENSG00000122692.9	SMU1	0	0	0	NO
chr9	33046593	33046906	8	chr9_33046593_33046906	ALU	ENSG00000122692.9	SMU1	0	0	0	NO
chr9	33831410	33831756	6	chr9_33831410_33831756	ALU	ENSG00000107341.5	UBE2R2	0	0	0	NO
chr9	34185563	34185807	11	chr9_34185563_34185807	ALU	ENSG00000165006.14	UBAP1	0	0	0	NO
chr9	34681386	34681983	6	chr9_34681386_34681983	ALU	ENSG00000230074.3	AL162231.2	0	0	0	NO
chr9	37133571	37133913	8	chr9_37133571_37133913	ALU	ENSG00000147905.18	ZCCHC7	0	0	0	NO
chr9	70330752	70330832	10	chr9_70330752_70330832	ALU	ENSG00000198887.9	SMC5	0	0	0	NO
chr9	71929861	71929864	7	chr9_71929861_71929864	ALU	ENSG00000155621.15	C9orf85	0	0	0	NO
chr9	96947118	96947228	6	chr9_96947118_96947228	ALU	ENSG00000196312.15	MFSD14C	0	0	0	NO
chr9	111920346	111920469	7	chr9_111920346_111920469	ALU	ENSG00000148154.10	UGCG	0	0	0	NO
chr9	114354604	114354674	12	chr9_114354604_114354674	ALU	ENSG00000106948.17	AKNA	0	0	0	NO
chr9	122817185	122817566	7	chr9_122817185_122817566	ALU	ENSG00000136940.14	PDCL	0	0	0	NO
chr9	125128984	125129411	12	chr9_125128984_125129411	ALU	ENSG00000173611.18	SCAI	0	0	0	NO
chr9	125263249	125263410	6	chr9_125263249_125263410	ALU	ENSG00000165219.22	GAPVD1	0	0	0	NO
chr9	125334284	125379968	6	chr9_125334284_125379968	ALU	ENSG00000227845.2	AL627223.1	0	0	0	NO
chr9	125334284	125379968	6	chr9_125334284_125379968	ALU	ENSG00000165219.22	GAPVD1	0	0	0	NO
chr9	128991858	128991946	8	chr9_128991858_128991946	ALU	ENSG00000095319.14	NUP188	0	0	0	NO
chr9	129827291	129828099	7	chr9_129827291_129828099	ALU	ENSG00000136819.15	C9orf78	0	0	0	NO
chr9	130794302	130794314	7	chr9_130794302_130794314	ALU	ENSG00000097007.19	ABL1	0	0	0	YES
chr9	131141622	131141749	7	chr9_131141622_131141749	ALU	ENSG00000236986.6	AL157938.2	0	0	0	NO
chr9	131141622	131141749	7	chr9_131141622_131141749	ALU	ENSG00000126883.17	NUP214	0	0	0	YES
chr9	131203001	131203246	6	chr9_131203001_131203246	ALU	ENSG00000126883.17	NUP214	0	0	0	YES
chr9	131326829	131326838	13	chr9_131326829_131326838	ALU	ENSG00000160539.6	PLPP7	0	0	0	NO
chr9	135951609	135951894	6	chr9_135951609_135951894	ALU	ENSG00000130560.9	UBAC1	0	0	0	NO
chrX	3708086	3708203	6	chrX_3708086_3708203	ALU	ENSG00000183943.6	PRKX	0	0	0	NO
chrX	16856287	16856354	7	chrX_16856287_16856354	ALU	ENSG00000102054.18	RBBP7	0	0	0	NO
chrX	24076926	24077365	18	chrX_24076926_24077365	ALU	ENSG00000130741.11	EIF2S3	0	0	0	NO
chrX	24077790	24078300	7	chrX_24077790_24078300	ALU	ENSG00000130741.11	EIF2S3	0	0	0	NO
chrX	44893534	44893544	8	chrX_44893534_44893544	ALU	ENSG00000147050.16	KDM6A	0	0	0	NO
chrX	54560769	54562301	17	chrX_54560769_54562301	ALU	ENSG00000130119.17	GNL3L	0	0	0	NO
chrX	71416092	71416279	6	chrX_71416092_71416279	ALU	ENSG00000147133.16	TAF1	0	0	0	YES
chrX	74261174	74265553	6	chrX_74261174_74265553	ALU	ENSG00000230590.11	FTX	0	0	0	NO
chrX	123869997	123870222	8	chrX_123869997_123870222	ALU	ENSG00000101966.13	XIAP	0	0	0	YES
chrX	130406404	130406675	21	chrX_130406404_130406675	ALU	ENSG00000134597.16	RBMX2	0	0	0	NO
chrX	151408155	151408177	8	chrX_151408155_151408177	ALU	ENSG00000160131.14	VMA21	0	0	0	NO
chr21	9004519	9004571	8	chr21_9004519_9004571	LINE	ENSG00000279501.1	CR392039.3	0	0	0	NO
chr22	22272313	22272337	5	chr22_22272313_22272337	LINE	ENSG00000279278.1	AC245060.6	0	0	0	NO
chr5	34179003	34179014	5	chr5_34179003_34179014	LINE	ENSG00000215158.9	AC138409.2	0	0	0	NO
chr5	141599510	141599665	6	chr5_141599510_141599665	LINE	ENSG00000131504.17	DIAPH1	0	0	0	NO
chr5	163392855	163392860	9	chr5_163392855_163392860	LINE	ENSG00000254186.3	AC113414.1	0	0	0	NO

## Sheet: Sheet 3
Sheet 3: TE insertions identified by total RNA-seq in K562 cells
chromosome	start	end	supporting_reads	insertion_site	TE family	gene_id	gene_name	exon	intron	intergenic	Oncogenes
chr1	10457376	10458018	11	chr1_10457376_10458018	ALU	ENSG00000160049.12	DFFA	0	0	0	NO
chr1	10471072	10471088	8	chr1_10471072_10471088	ALU	ENSG00000160049.12	DFFA	0	0	0	NO
chr1	16619284	16621188	26	chr1_16619284_16621188	ALU	ENSG00000215908.10	CROCCP2	0	0	0	NO
chr1	201872027	201872163	10	chr1_201872027_201872163	ALU	ENSG00000198700.10	IPO9	0	0	0	NO
chr1	247159693	247159815	8	chr1_247159693_247159815	ALU	ENSG00000196418.12	ZNF124	0	0	0	NO
chr10	17684923	17684937	7	chr10_17684923_17684937	ALU	ENSG00000136738.15	STAM	0	0	0	NO
chr10	70759136	70759207	8	chr10_70759136_70759207	ALU	ENSG00000138316.11	ADAMTS14	0	0	0	NO
chr11	16756806	16756835	32	chr11_16756806_16756835	ALU	ENSG00000110696.10	C11orf58	0	0	0	NO
chr11	61709288	61709328	28	chr11_61709288_61709328	ALU	ENSG00000134780.10	DAGLA	0	0	0	NO
chr11	61801426	61801992	12	chr11_61801426_61801992	ALU	ENSG00000149485.19	FADS1	0	0	0	NO
chr11	61801426	61801992	12	chr11_61801426_61801992	ALU	ENSG00000134824.14	FADS2	0	0	0	NO
chr11	72291339	72291443	6	chr11_72291339_72291443	ALU	ENSG00000162129.14	CLPB	0	0	0	NO
chr12	27711672	27711869	9	chr12_27711672_27711869	ALU	ENSG00000061794.13	MRPS35	0	0	0	NO
chr12	54240346	54240498	19	chr12_54240346_54240498	ALU	ENSG00000094916.16	CBX5	0	0	0	NO
chr12	93501704	93501940	87	chr12_93501704_93501940	ALU	ENSG00000198015.14	MRPL42	0	0	0	NO
chr12	98549342	98549442	14	chr12_98549342_98549442	ALU	ENSG00000120802.14	TMPO	0	0	0	NO
chr12	116851546	116851687	7	chr12_116851546_116851687	ALU	ENSG00000135119.15	RNFT2	0	0	0	NO
chr12	132770617	132770921	18	chr12_132770617_132770921	ALU	ENSG00000090615.15	GOLGA3	0	0	0	NO
chr13	66305022	66305031	14	chr13_66305022_66305031	ALU	ENSG00000234527.1	PCDH9-AS1	0	0	0	NO
chr13	66305022	66305031	14	chr13_66305022_66305031	ALU	ENSG00000184226.15	PCDH9	0	0	0	NO
chr14	60108572	60108783	27	chr14_60108572_60108783	ALU	ENSG00000126773.13	PCNX4	0	0	0	NO
chr14	74200027	74200202	8	chr14_74200027_74200202	ALU	ENSG00000205659.11	LIN52	0	0	0	NO
chr15	40807984	40808133	20	chr15_40807984_40808133	ALU	ENSG00000166140.17	ZFYVE19	0	0	0	NO
chr15	41371525	41371530	15	chr15_41371525_41371530	ALU	ENSG00000137804.14	NUSAP1	0	0	0	NO
chr15	41371525	41371530	15	chr15_41371525_41371530	ALU	ENSG00000285920.2	AC087721.2	0	0	0	NO
chr16	23853964	23854000	63	chr16_23853964_23854000	ALU	ENSG00000166501.14	PRKCB	0	0	0	NO
chr16	70249250	70249304	28	chr16_70249250_70249304	ALU	ENSG00000223496.3	EXOSC6	0	0	0	NO
chr16	70249838	70249930	7	chr16_70249838_70249930	ALU	ENSG00000223496.3	EXOSC6	0	0	0	NO
chr17	21152957	21152965	8	chr17_21152957_21152965	ALU	ENSG00000109016.17	DHRS7B	0	0	0	NO
chr19	9561646	9561657	9	chr19_9561646_9561657	ALU	ENSG00000197961.12	ZNF121	0	0	0	NO
chr19	17340324	17340338	14	chr19_17340324_17340338	ALU	ENSG00000130299.17	GTPBP3	0	0	0	NO
chr19	17511303	17511321	19	chr19_17511303_17511321	ALU	ENSG00000269439.6	AC010618.3	0	0	0	NO
chr2	128191783	128191853	7	chr2_128191783_128191853	ALU	ENSG00000136731.13	UGGT1	0	0	0	NO
chr20	45957515	45957587	7	chr20_45957515_45957587	ALU	ENSG00000198026.8	ZNF335	0	0	0	NO
chr22	19391764	19391766	6	chr22_19391764_19391766	ALU	ENSG00000100084.14	HIRA	0	0	0	NO
chr22	19391764	19391766	6	chr22_19391764_19391766	ALU	ENSG00000242259.9	C22orf39	0	0	0	NO
chr22	36488057	36488099	6	chr22_36488057_36488099	ALU	ENSG00000100350.15	FOXRED2	0	0	0	NO
chr22	36488714	36488813	9	chr22_36488714_36488813	ALU	ENSG00000100350.15	FOXRED2	0	0	0	NO
chr3	10150647	10151298	13	chr3_10150647_10151298	ALU	ENSG00000134086.8	VHL	0	0	0	NO
chr3	10150647	10151298	13	chr3_10150647_10151298	ALU	ENSG00000287086.1	AC034193.1	0	0	0	NO
chr3	49804990	49805005	18	chr3_49804990_49805005	ALU	ENSG00000185614.7	INKA1	0	0	0	NO
chr4	85923644	85923651	7	chr4_85923644_85923651	ALU	ENSG00000138639.18	ARHGAP24	0	0	0	NO
chr5	131517558	131517567	12	chr5_131517558_131517567	ALU	ENSG00000158987.22	RAPGEF6	0	0	0	NO
chr5	131517558	131517567	12	chr5_131517558_131517567	ALU	ENSG00000273217.1	AC008695.1	0	0	0	NO
chr6	3016304	3016322	8	chr6_3016304_3016322	ALU	ENSG00000124588.22	NQO2	0	0	0	NO
chr6	149724593	149724704	11	chr6_149724593_149724704	ALU	ENSG00000120253.14	NUP43	0	0	0	NO
chr7	4770206	4770537	21	chr7_4770206_4770537	ALU	ENSG00000164916.11	FOXK1	0	0	0	NO
chr7	55773179	55773207	7	chr7_55773179_55773207	ALU	ENSG00000226278.1	PSPHP1	0	0	0	NO
chr7	102549886	102549905	9	chr7_102549886_102549905	ALU	ENSG00000168255.20	POLR2J3	0	0	0	NO
chr7	102549886	102549905	9	chr7_102549886_102549905	ALU	ENSG00000270249.2	AC093668.1	0	0	0	NO
chr7	102648997	102649003	8	chr7_102648997_102649003	ALU	ENSG00000267645.5	AC105052.3	0	0	0	NO
chr7	102648997	102649003	8	chr7_102648997_102649003	ALU	ENSG00000279168.2	AC105052.4	0	0	0	NO
chr7	138479487	138479672	11	chr7_138479487_138479672	ALU	ENSG00000122779.18	TRIM24	0	0	0	NO
chr7	140727814	140727890	7	chr7_140727814_140727890	ALU	ENSG00000157764.14	BRAF	0	0	0	YES
chr7	143279267	143306308	17	chr7_143279267_143306308	ALU	ENSG00000178826.11	TMEM139	0	0	0	NO
chr7	143279267	143306308	17	chr7_143279267_143306308	ALU	ENSG00000239419.3	RN7SL535P	0	0	0	NO
chr7	143279267	143306308	17	chr7_143279267_143306308	ALU	ENSG00000240322.3	RN7SL481P	0	0	0	NO
chr7	143279267	143306308	17	chr7_143279267_143306308	ALU	ENSG00000106144.20	CASP2	0	0	0	NO
chr7	143279267	143306308	17	chr7_143279267_143306308	ALU	ENSG00000231840.2	TMEM139-AS1	0	0	0	NO
chrM	10468	10487	8	chrM_10468_10487	ALU	ENSG00000210174.1	MT-TR	0	0	0	NO
chrM	10468	10487	8	chrM_10468_10487	ALU	ENSG00000212907.2	MT-ND4L	0	0	0	NO
chrX	16760972	16761181	6	chrX_16760972_16761181	ALU	ENSG00000169895.6	SYAP1	0	0	0	NO
chrX	24073197	24073227	8	chrX_24073197_24073227	ALU	ENSG00000130741.11	EIF2S3	0	0	0	NO
chrX	54564150	54564837	10	chrX_54564150_54564837	ALU	ENSG00000130119.17	GNL3L	0	0	0	NO
chr11	61964566	61964594	58	chr11_61964566_61964594	LINE	ENSG00000167995.17	BEST1	0	0	0	NO
chr11	61964566	61964594	58	chr11_61964566_61964594	LINE	ENSG00000167996.16	FTH1	0	0	0	NO
chr5	163392840	163392860	7	chr5_163392840_163392860	LINE	ENSG00000254186.3	AC113414.1	0	0	0	NO

## Sheet: Sheet 4
Sheet 4: TE insertions identified by nanopore WGS in K562 cells
chromosome	start	end	supporting_reads	insertion_site	TE family	gene_id	gene_name	exon	intron	intergenic	Oncogenes
chr1	710577	710593	32	chr1_710577_710593	ALU	ENSG00000230021.10	AL669831.3	0	1	0	NO
chr1	883221	883247	16	chr1_883221_883247	ALU	.	.	0	0	1	NO
chr1	1584237	1584248	14	chr1_1584237_1584248	ALU	.	.	0	0	1	NO
chr1	1589503	1589771	55	chr1_1589503_1589771	ALU	.	.	0	0	1	NO
chr1	2211757	2212200	7	chr1_2211757_2212200	ALU	ENSG00000162585.17	FAAP20	1	1	0	NO
chr1	3744450	3744479	7	chr1_3744450_3744479	ALU	ENSG00000227372.12	TP73-AS1	0	1	0	NO
chr1	5386853	5387172	7	chr1_5386853_5387172	ALU	.	.	0	0	1	NO
chr1	6188786	6188798	18	chr1_6188786_6188798	ALU	ENSG00000116251.11	RPL22	0	1	0	NO
chr1	6188786	6188798	18	chr1_6188786_6188798	ALU	ENSG00000285629.1	AL031847.1	0	1	0	NO
chr1	6719392	6719435	16	chr1_6719392_6719435	ALU	.	.	0	0	1	NO
chr1	8386565	8386576	16	chr1_8386565_8386576	ALU	ENSG00000142599.19	RERE	0	1	0	YES
chr1	9170236	9170400	12	chr1_9170236_9170400	ALU	ENSG00000228526.7	MIR34AHG	0	1	0	NO
chr1	9623857	9624201	85	chr1_9623857_9624201	ALU	.	.	0	0	1	NO
chr1	10970868	10971097	14	chr1_10970868_10971097	ALU	ENSG00000175262.14	C1orf127	0	1	0	NO
chr1	12565669	12565681	6	chr1_12565669_12565681	ALU	.	.	0	0	1	NO
chr1	13470066	13470353	15	chr1_13470066_13470353	ALU	.	.	0	0	1	NO
chr1	14948514	14948516	6	chr1_14948514_14948516	ALU	ENSG00000189337.17	KAZN	0	1	0	NO
chr1	16539669	16539710	27	chr1_16539669_16539710	ALU	.	.	0	0	1	NO
chr1	16680839	16680849	24	chr1_16680839_16680849	ALU	.	.	0	0	1	NO
chr1	16725228	16725247	28	chr1_16725228_16725247	ALU	.	.	0	0	1	NO
chr1	16736078	16736083	6	chr1_16736078_16736083	ALU	.	.	0	0	1	NO
chr1	16868224	16868254	48	chr1_16868224_16868254	ALU	ENSG00000058453.17	CROCC	0	1	0	NO
chr1	17289043	17289072	6	chr1_17289043_17289072	ALU	.	.	0	0	1	NO
chr1	17289281	17289347	28	chr1_17289281_17289347	ALU	.	.	0	0	1	NO
chr1	20618242	20618257	13	chr1_20618242_20618257	ALU	ENSG00000158825.6	CDA	0	1	0	NO
chr1	20623466	20623791	59	chr1_20623466_20623791	ALU	.	.	0	0	1	NO
chr1	20624210	20624212	6	chr1_20624210_20624212	ALU	.	.	0	0	1	NO
chr1	21166092	21166108	24	chr1_21166092_21166108	ALU	ENSG00000075151.22	EIF4G3	0	1	0	NO
chr1	21204601	21204621	17	chr1_21204601_21204621	ALU	.	.	0	0	1	NO
chr1	21803508	21803831	33	chr1_21803508_21803831	ALU	.	.	0	0	1	NO
chr1	23277063	23277067	42	chr1_23277063_23277067	ALU	.	.	0	0	1	NO
chr1	23277271	23277353	23	chr1_23277271_23277353	ALU	.	.	0	0	1	NO
chr1	23654637	23654643	13	chr1_23654637_23654643	ALU	.	.	0	0	1	NO
chr1	23884107	23884354	65	chr1_23884107_23884354	ALU	ENSG00000188822.8	CNR2	0	1	0	YES
chr1	24614774	24614784	21	chr1_24614774_24614784	ALU	.	.	0	0	1	NO
chr1	26639317	26639321	14	chr1_26639317_26639321	ALU	.	.	0	0	1	NO
chr1	26641573	26641639	18	chr1_26641573_26641639	ALU	.	.	0	0	1	NO
chr1	26646421	26646605	29	chr1_26646421_26646605	ALU	.	.	0	0	1	NO
chr1	26904036	26904066	19	chr1_26904036_26904066	ALU	ENSG00000090273.14	NUDC	0	1	0	NO
chr1	27030414	27030623	16	chr1_27030414_27030623	ALU	.	.	0	0	1	NO
chr1	27878350	27878478	47	chr1_27878350_27878478	ALU	ENSG00000130775.16	THEMIS2	0	1	0	NO
chr1	29100290	29100315	20	chr1_29100290_29100315	ALU	ENSG00000159023.22	EPB41	0	1	0	NO
chr1	32109192	32109209	24	chr1_32109192_32109209	ALU	ENSG00000025800.14	KPNA6	0	1	0	NO
chr1	32116298	32116301	20	chr1_32116298_32116301	ALU	ENSG00000025800.14	KPNA6	0	1	0	NO
chr1	32642773	32642810	32	chr1_32642773_32642810	ALU	ENSG00000176261.15	ZBTB8OS	0	1	0	NO
chr1	32643044	32643075	8	chr1_32643044_32643075	ALU	ENSG00000176261.15	ZBTB8OS	0	1	0	NO
chr1	35156755	35157135	22	chr1_35156755_35157135	ALU	.	.	0	0	1	NO
chr1	36750195	36750216	20	chr1_36750195_36750216	ALU	.	.	0	0	1	NO
chr1	37775646	37775726	44	chr1_37775646_37775726	ALU	.	.	0	0	1	NO
chr1	37967093	37967124	28	chr1_37967093_37967124	ALU	ENSG00000183431.12	SF3A3	0	1	0	NO
chr1	38485050	38485066	6	chr1_38485050_38485066	ALU	ENSG00000238063.3	LINC01685	0	1	0	NO
chr1	38945688	38945994	12	chr1_38945688_38945994	ALU	ENSG00000228436.3	AL139260.1	0	1	0	NO
chr1	39888742	39888771	15	chr1_39888742_39888771	ALU	.	.	0	0	1	NO
chr1	43593604	43593661	17	chr1_43593604_43593661	ALU	ENSG00000142949.17	PTPRF	0	1	0	NO
chr1	43594262	43594287	12	chr1_43594262_43594287	ALU	ENSG00000142949.17	PTPRF	0	1	0	NO
chr1	43650383	43650397	8	chr1_43650383_43650397	ALU	ENSG00000066135.13	KDM4A	0	1	0	NO
chr1	43650383	43650397	8	chr1_43650383_43650397	ALU	ENSG00000284989.1	AL451062.2	0	1	0	NO
chr1	45330021	45330038	21	chr1_45330021_45330038	ALU	ENSG00000132781.19	MUTYH	1	1	0	NO
chr1	45330021	45330038	21	chr1_45330021_45330038	ALU	ENSG00000288208.1	AL451136.1	1	1	0	NO
chr1	45703203	45703393	40	chr1_45703203_45703393	ALU	ENSG00000197429.11	IPP	0	1	0	NO
chr1	45710236	45710243	22	chr1_45710236_45710243	ALU	ENSG00000197429.11	IPP	0	1	0	NO
chr1	45710554	45710833	35	chr1_45710554_45710833	ALU	ENSG00000197429.11	IPP	0	1	0	NO
chr1	46213358	46213372	22	chr1_46213358_46213372	ALU	ENSG00000085998.14	POMGNT1	0	1	0	NO
chr1	46213358	46213372	22	chr1_46213358_46213372	ALU	ENSG00000171357.6	LURAP1	0	1	0	NO
chr1	55240232	55240236	28	chr1_55240232_55240236	ALU	ENSG00000231090.2	MIR4422HG	0	1	0	NO
chr1	57606183	57606195	26	chr1_57606183_57606195	ALU	ENSG00000236888.1	RPS20P5	1	1	0	NO
chr1	57606183	57606195	26	chr1_57606183_57606195	ALU	ENSG00000173406.16	DAB1	1	1	0	NO
chr1	59125794	59125807	8	chr1_59125794_59125807	ALU	ENSG00000237352.4	LINC01358	0	1	0	NO
chr1	59406188	59406226	24	chr1_59406188_59406226	ALU	ENSG00000172456.18	FGGY	0	1	0	NO
chr1	60126141	60126205	6	chr1_60126141_60126205	ALU	ENSG00000238242.2	LINC02778	0	1	0	NO
chr1	62996278	62996296	20	chr1_62996278_62996296	ALU	ENSG00000229537.7	LINC01739	0	1	0	NO
chr1	64492374	64492573	18	chr1_64492374_64492573	ALU	ENSG00000158966.16	CACHD1	0	1	0	NO
chr1	69625373	69625391	18	chr1_69625373_69625391	ALU	ENSG00000033122.21	LRRC7	0	1	0	NO
chr1	69946652	69946675	10	chr1_69946652_69946675	ALU	ENSG00000033122.21	LRRC7	0	1	0	NO
chr1	71895544	71895551	7	chr1_71895544_71895551	ALU	ENSG00000172260.15	NEGR1	0	1	0	NO
chr1	72173322	72173332	11	chr1_72173322_72173332	ALU	ENSG00000172260.15	NEGR1	0	1	0	NO
chr1	72346156	72346166	10	chr1_72346156_72346166	ALU	ENSG00000286863.1	AL513166.1	0	1	0	NO
chr1	74005957	74005964	6	chr1_74005957_74005964	ALU	.	.	0	0	1	NO
chr1	74682360	74682368	6	chr1_74682360_74682368	ALU	.	.	0	0	1	NO
chr1	75091474	75091493	24	chr1_75091474_75091493	ALU	.	.	0	0	1	NO
chr1	76390940	76390949	14	chr1_76390940_76390949	ALU	ENSG00000184005.11	ST6GALNAC3	0	1	0	NO
chr1	78865510	78865521	11	chr1_78865510_78865521	ALU	.	.	0	0	1	NO
chr1	80387511	80387625	20	chr1_80387511_80387625	ALU	.	.	0	0	1	NO
chr1	80885844	80885853	12	chr1_80885844_80885853	ALU	.	.	0	0	1	NO
chr1	81058429	81058447	19	chr1_81058429_81058447	ALU	.	.	0	0	1	NO
chr1	81846356	81846373	14	chr1_81846356_81846373	ALU	ENSG00000117114.20	ADGRL2	0	1	0	NO
chr1	84447581	84447592	20	chr1_84447581_84447592	ALU	.	.	0	0	1	NO
chr1	85154399	85154457	27	chr1_85154399_85154457	ALU	.	.	0	0	1	NO
chr1	88506846	88507144	33	chr1_88506846_88507144	ALU	ENSG00000237505.8	PKN2-AS1	0	1	0	NO
chr1	92701959	92701972	28	chr1_92701959_92701972	ALU	ENSG00000067208.14	EVI5	0	1	0	YES
chr1	93032655	93032665	19	chr1_93032655_93032665	ALU	.	.	0	0	1	NO
chr1	93876100	93876143	69	chr1_93876100_93876143	ALU	ENSG00000067334.14	DNTTIP2	0	1	0	NO
chr1	100528654	100528667	15	chr1_100528654_100528667	ALU	.	.	0	0	1	NO
chr1	101744359	101744474	15	chr1_101744359_101744474	ALU	ENSG00000226715.4	LINC01709	0	1	0	NO
chr1	102454781	102454988	14	chr1_102454781_102454988	ALU	.	.	0	0	1	NO
chr1	102588929	102589140	12	chr1_102588929_102589140	ALU	.	.	0	0	1	NO
chr1	104031846	104031854	8	chr1_104031846_104031854	ALU	.	.	0	0	1	NO
chr1	104688481	104688488	30	chr1_104688481_104688488	ALU	.	.	0	0	1	NO
chr1	105788252	105788299	15	chr1_105788252_105788299	ALU	.	.	0	0	1	NO
chr1	107599844	107599858	10	chr1_107599844_107599858	ALU	ENSG00000134215.16	VAV3	0	1	0	YES
chr1	108024926	108024952	7	chr1_108024926_108024952	ALU	.	.	0	0	1	NO
chr1	111581050	111581066	30	chr1_111581050_111581066	ALU	ENSG00000116473.14	RAP1A	0	1	0	YES
chr1	112449371	112449790	41	chr1_112449371_112449790	ALU	ENSG00000143079.15	CTTNBP2NL	0	1	0	NO
chr1	112999483	112999762	19	chr1_112999483_112999762	ALU	ENSG00000226419.8	SLC16A1-AS1	1	1	0	NO
chr1	112999483	112999762	19	chr1_112999483_112999762	ALU	ENSG00000287807.1	AL390242.1	1	1	0	NO
chr1	114658766	114658777	42	chr1_114658766_114658777	ALU	ENSG00000175984.15	DENND2C	0	1	0	NO
chr1	118389093	118389112	23	chr1_118389093_118389112	ALU	.	.	0	0	1	NO
chr1	120459002	120459018	15	chr1_120459002_120459018	ALU	ENSG00000270231.4	NBPF8	0	1	0	NO
chr1	149920043	149920178	22	chr1_149920043_149920178	ALU	.	.	0	0	1	NO
chr1	150724165	150724167	9	chr1_150724165_150724167	ALU	.	.	0	0	1	NO
chr1	153832536	153832542	14	chr1_153832536_153832542	ALU	ENSG00000143614.10	GATAD2B	0	1	0	NO
chr1	155954431	155954601	23	chr1_155954431_155954601	ALU	ENSG00000116584.20	ARHGEF2	0	1	0	YES
chr1	156004601	156004626	28	chr1_156004601_156004626	ALU	ENSG00000285677.2	AL355388.1	0	1	0	NO
chr1	156004601	156004626	28	chr1_156004601_156004626	ALU	ENSG00000116584.20	ARHGEF2	0	1	0	YES
chr1	156735534	156735560	24	chr1_156735534_156735560	ALU	ENSG00000143303.12	RRNAD1	0	1	0	NO
chr1	157265920	157265942	6	chr1_157265920_157265942	ALU	.	.	0	0	1	NO
chr1	162379891	162379902	7	chr1_162379891_162379902	ALU	ENSG00000254706.3	AL512785.2	0	1	0	NO
chr1	162379891	162379902	7	chr1_162379891_162379902	ALU	ENSG00000239887.6	C1orf226	0	1	0	NO
chr1	162791517	162791530	42	chr1_162791517_162791530	ALU	ENSG00000132196.15	HSD17B7	0	1	0	NO
chr1	163344642	163344674	8	chr1_163344642_163344674	ALU	ENSG00000143228.13	NUF2	0	1	0	NO
chr1	165690051	165690074	24	chr1_165690051_165690074	ALU	ENSG00000143149.12	ALDH9A1	0	1	0	NO
chr1	167205985	167205992	85	chr1_167205985_167205992	ALU	.	.	0	0	1	NO
chr1	170634292	170634313	7	chr1_170634292_170634313	ALU	ENSG00000235303.1	AL023495.1	0	1	0	NO
chr1	171389159	171389175	7	chr1_171389159_171389175	ALU	.	.	0	0	1	NO
chr1	171983398	171983400	21	chr1_171983398_171983400	ALU	ENSG00000197959.14	DNM3	0	1	0	NO
chr1	174363862	174363879	8	chr1_174363862_174363879	ALU	ENSG00000152061.23	RABGAP1L	0	1	0	NO
chr1	174937711	174938007	9	chr1_174937711_174938007	ALU	ENSG00000229531.6	RABGAP1L-AS1	0	1	0	NO
chr1	174937711	174938007	9	chr1_174937711_174938007	ALU	ENSG00000152061.23	RABGAP1L	0	1	0	NO
chr1	179681883	179682007	21	chr1_179681883_179682007	ALU	ENSG00000162782.16	TDRD5	0	1	0	NO
chr1	180888414	180888536	30	chr1_180888414_180888536	ALU	ENSG00000143324.14	XPR1	1	0	0	NO
chr1	181078275	181078551	8	chr1_181078275_181078551	ALU	.	.	0	0	1	NO
chr1	181619206	181619223	7	chr1_181619206_181619223	ALU	ENSG00000198216.12	CACNA1E	0	1	0	NO
chr1	181632023	181632149	11	chr1_181632023_181632149	ALU	ENSG00000198216.12	CACNA1E	0	1	0	NO
chr1	182138438	182138481	35	chr1_182138438_182138481	ALU	ENSG00000228918.4	LINC01344	0	1	0	NO
chr1	185535545	185535578	8	chr1_185535545_185535578	ALU	.	.	0	0	1	NO
chr1	188469046	188469078	19	chr1_188469046_188469078	ALU	.	.	0	0	1	NO
chr1	188863706	188863713	13	chr1_188863706_188863713	ALU	.	.	0	0	1	NO
chr1	189122753	189122811	6	chr1_189122753_189122811	ALU	.	.	0	0	1	NO
chr1	189277897	189277911	13	chr1_189277897_189277911	ALU	.	.	0	0	1	NO
chr1	191611639	191611655	10	chr1_191611639_191611655	ALU	.	.	0	0	1	NO
chr1	193705994	193706013	31	chr1_193705994_193706013	ALU	ENSG00000226640.2	AL357793.1	0	1	0	NO
chr1	193705994	193706013	31	chr1_193705994_193706013	ALU	ENSG00000227240.2	AL136456.1	0	1	0	NO
chr1	196184396	196184419	33	chr1_196184396_196184419	ALU	.	.	0	0	1	NO
chr1	197787529	197787660	9	chr1_197787529_197787660	ALU	.	.	0	0	1	NO
chr1	197788854	197788907	13	chr1_197788854_197788907	ALU	.	.	0	0	1	NO
chr1	204269328	204269348	10	chr1_204269328_204269348	ALU	ENSG00000143850.16	PLEKHA6	0	1	0	NO
chr1	204375912	204375928	11	chr1_204375912_204375928	ALU	ENSG00000143850.16	PLEKHA6	0	1	0	NO
chr1	205656389	205656402	7	chr1_205656389_205656402	ALU	.	.	0	0	1	NO
chr1	208518135	208518142	7	chr1_208518135_208518142	ALU	.	.	0	0	1	NO
chr1	212829027	212829031	10	chr1_212829027_212829031	ALU	.	.	0	0	1	NO
chr1	216851507	216851527	15	chr1_216851507_216851527	ALU	ENSG00000196482.18	ESRRG	0	1	0	NO
chr1	216909280	216909525	7	chr1_216909280_216909525	ALU	ENSG00000196482.18	ESRRG	0	1	0	NO
chr1	217828481	217828499	25	chr1_217828481_217828499	ALU	ENSG00000162814.11	SPATA17	0	1	0	NO
chr1	219385559	219385578	19	chr1_219385559_219385578	ALU	.	.	0	0	1	NO
chr1	219904225	219904528	15	chr1_219904225_219904528	ALU	ENSG00000196660.11	SLC30A10	0	1	0	NO
chr1	221795812	221795826	28	chr1_221795812_221795826	ALU	.	.	0	0	1	NO
chr1	222697339	222697357	28	chr1_222697339_222697357	ALU	ENSG00000186063.13	AIDA	0	1	0	NO
chr1	224052614	224052618	6	chr1_224052614_224052618	ALU	.	.	0	0	1	NO
chr1	225717469	225717471	10	chr1_225717469_225717471	ALU	ENSG00000226349.1	AC099066.1	0	1	0	NO
chr1	225717469	225717471	10	chr1_225717469_225717471	ALU	ENSG00000227496.3	AC099066.2	0	1	0	NO
chr1	225807884	225807933	32	chr1_225807884_225807933	ALU	.	.	0	0	1	NO
chr1	225808715	225808748	34	chr1_225808715_225808748	ALU	.	.	0	0	1	NO
chr1	228558290	228558366	11	chr1_228558290_228558366	ALU	ENSG00000251823.2	RNA5SP162	1	0	1	NO
chr1	229685085	229685202	8	chr1_229685085_229685202	ALU	.	.	0	0	1	NO
chr1	232733478	232733521	29	chr1_232733478_232733521	ALU	ENSG00000236497.2	LINC01744	0	1	0	NO
chr1	233513864	233513878	6	chr1_233513864_233513878	ALU	.	.	0	0	1	NO
chr1	233934807	233934820	29	chr1_233934807_233934820	ALU	ENSG00000183780.13	SLC35F3	0	1	0	NO
chr1	234669962	234669979	47	chr1_234669962_234669979	ALU	ENSG00000228044.3	AL160408.1	1	1	0	NO
chr1	234669962	234669979	47	chr1_234669962_234669979	ALU	ENSG00000230628.1	AL160408.3	1	1	0	NO
chr1	234776439	234776458	28	chr1_234776439_234776458	ALU	.	.	0	0	1	NO
chr1	235409673	235409837	31	chr1_235409673_235409837	ALU	ENSG00000285053.1	TBCE	0	1	0	NO
chr1	235409673	235409837	31	chr1_235409673_235409837	ALU	ENSG00000284770.2	TBCE	0	1	0	NO
chr1	235410052	235410055	6	chr1_235410052_235410055	ALU	ENSG00000285053.1	TBCE	0	1	0	NO
chr1	235410052	235410055	6	chr1_235410052_235410055	ALU	ENSG00000284770.2	TBCE	0	1	0	NO
chr1	236498201	236498227	25	chr1_236498201_236498227	ALU	ENSG00000186197.15	EDARADD	0	1	0	NO
chr1	237405894	237405905	19	chr1_237405894_237405905	ALU	ENSG00000198626.17	RYR2	0	1	0	NO
chr1	239262824	239262964	8	chr1_239262824_239262964	ALU	.	.	0	0	1	NO
chr1	241745304	241745319	26	chr1_241745304_241745319	ALU	ENSG00000162843.17	WDR64	0	1	0	NO
chr1	243214419	243214592	8	chr1_243214419_243214592	ALU	ENSG00000143702.16	CEP170	0	1	0	NO
chr1	243845344	243845536	8	chr1_243845344_243845536	ALU	ENSG00000117020.19	AKT3	0	1	0	NO
chr1	244792968	244793558	19	chr1_244792968_244793558	ALU	.	.	0	0	1	NO
chr1	245660294	245660303	6	chr1_245660294_245660303	ALU	ENSG00000162849.16	KIF26B	0	1	0	NO
chr1	245826001	245826017	29	chr1_245826001_245826017	ALU	ENSG00000185420.19	SMYD3	0	1	0	NO
chr1	246402366	246402383	34	chr1_246402366_246402383	ALU	ENSG00000185420.19	SMYD3	0	1	0	NO
chr1	246576185	246576256	8	chr1_246576185_246576256	ALU	ENSG00000162852.14	CNST	0	1	0	NO
chr1	246945157	246945461	26	chr1_246945157_246945461	ALU	.	.	0	0	1	NO
chr1	247410807	247410879	27	chr1_247410807_247410879	ALU	.	.	0	0	1	NO
chr10	1250029	1250057	26	chr10_1250029_1250057	ALU	ENSG00000229205.5	LINC00200	0	1	0	NO
chr10	1250029	1250057	26	chr10_1250029_1250057	ALU	ENSG00000185736.16	ADARB2	0	1	0	NO
chr10	2035349	2035368	19	chr10_2035349_2035368	ALU	.	.	0	0	1	NO
chr10	2198788	2198819	12	chr10_2198788_2198819	ALU	.	.	0	0	1	NO
chr10	2360695	2360712	24	chr10_2360695_2360712	ALU	.	.	0	0	1	NO
chr10	2679062	2679080	6	chr10_2679062_2679080	ALU	.	.	0	0	1	NO
chr10	3526817	3526835	11	chr10_3526817_3526835	ALU	.	.	0	0	1	NO
chr10	3752740	3752778	8	chr10_3752740_3752778	ALU	ENSG00000229672.3	AL450322.2	0	1	0	NO
chr10	4961554	4961573	14	chr10_4961554_4961573	ALU	.	.	0	0	1	NO
chr10	9364764	9364777	28	chr10_9364764_9364777	ALU	.	.	0	0	1	NO
chr10	9432881	9432888	20	chr10_9432881_9432888	ALU	.	.	0	0	1	NO
chr10	9469018	9469028	27	chr10_9469018_9469028	ALU	.	.	0	0	1	NO
chr10	12331319	12331485	28	chr10_12331319_12331485	ALU	.	.	0	0	1	NO
chr10	12415208	12415218	16	chr10_12415208_12415218	ALU	ENSG00000183049.13	CAMK1D	0	1	0	YES
chr10	12625583	12625644	6	chr10_12625583_12625644	ALU	ENSG00000183049.13	CAMK1D	0	1	0	YES
chr10	14354665	14354703	23	chr10_14354665_14354703	ALU	ENSG00000151474.23	FRMD4A	0	1	0	NO
chr10	14442801	14442817	24	chr10_14442801_14442817	ALU	ENSG00000151474.23	FRMD4A	0	1	0	NO
chr10	14495775	14495791	25	chr10_14495775_14495791	ALU	.	.	0	0	1	NO
chr10	15209298	15209611	29	chr10_15209298_15209611	ALU	.	.	0	0	1	NO
chr10	17451644	17451653	6	chr10_17451644_17451653	ALU	ENSG00000148488.17	ST8SIA6	0	1	0	NO
chr10	19497313	19497382	16	chr10_19497313_19497382	ALU	ENSG00000204740.11	MALRD1	0	1	0	NO
chr10	20903889	20903906	16	chr10_20903889_20903906	ALU	ENSG00000078114.19	NEBL	0	1	0	NO
chr10	23486748	23486758	15	chr10_23486748_23486758	ALU	ENSG00000287124.1	AL512603.2	0	1	0	NO
chr10	26564032	26564052	8	chr10_26564032_26564052	ALU	ENSG00000077420.16	APBB1IP	0	1	0	NO
chr10	26627267	26627290	6	chr10_26627267_26627290	ALU	.	.	0	0	1	NO
chr10	26671992	26672164	9	chr10_26671992_26672164	ALU	ENSG00000227932.2	SELENOOLP	0	1	0	NO
chr10	27316831	27316838	6	chr10_27316831_27316838	ALU	.	.	0	0	1	NO
chr10	27331431	27331661	6	chr10_27331431_27331661	ALU	ENSG00000215409.4	AL355493.1	1	1	0	NO
chr10	27640985	27641001	16	chr10_27640985_27641001	ALU	.	.	0	0	1	NO
chr10	27753048	27753108	16	chr10_27753048_27753108	ALU	ENSG00000230500.1	MKX-AS1	0	1	0	NO
chr10	28505623	28505814	10	chr10_28505623_28505814	ALU	.	.	0	0	1	NO
chr10	28649662	28649787	11	chr10_28649662_28649787	ALU	.	.	0	0	1	NO
chr10	28649992	28649996	6	chr10_28649992_28649996	ALU	.	.	0	0	1	NO
chr10	28813598	28813613	12	chr10_28813598_28813613	ALU	ENSG00000232624.8	LINC01517	0	1	0	NO
chr10	28816353	28816367	10	chr10_28816353_28816367	ALU	ENSG00000232624.8	LINC01517	0	1	0	NO
chr10	30794325	30794338	23	chr10_30794325_30794338	ALU	.	.	0	0	1	NO
chr10	31992047	31992074	6	chr10_31992047_31992074	ALU	.	.	0	0	1	NO
chr10	32647470	32647474	13	chr10_32647470_32647474	ALU	ENSG00000216937.13	CCDC7	0	1	0	NO
chr10	35610827	35610862	12	chr10_35610827_35610862	ALU	.	.	0	0	1	NO
chr10	35706125	35706134	20	chr10_35706125_35706134	ALU	.	.	0	0	1	NO
chr10	36304693	36304700	7	chr10_36304693_36304700	ALU	.	.	0	0	1	NO
chr10	36657429	36657462	10	chr10_36657429_36657462	ALU	.	.	0	0	1	NO
chr10	37102416	37102457	11	chr10_37102416_37102457	ALU	.	.	0	0	1	NO
chr10	37502219	37502223	8	chr10_37502219_37502223	ALU	.	.	0	0	1	NO
chr10	38906016	38906038	6	chr10_38906016_38906038	ALU	.	.	0	0	1	NO
chr10	38918269	38918295	16	chr10_38918269_38918295	ALU	.	.	0	0	1	NO
chr10	38930572	38930580	7	chr10_38930572_38930580	ALU	.	.	0	0	1	NO
chr10	39427038	39427056	13	chr10_39427038_39427056	ALU	.	.	0	0	1	NO
chr10	42151103	42151121	59	chr10_42151103_42151121	ALU	.	.	0	0	1	NO
chr10	42173057	42173059	7	chr10_42173057_42173059	ALU	.	.	0	0	1	NO
chr10	42178552	42178571	11	chr10_42178552_42178571	ALU	.	.	0	0	1	NO
chr10	43181881	43181890	36	chr10_43181881_43181890	ALU	ENSG00000169826.8	CSGALNACT2	0	1	0	NO
chr10	45160426	45160431	7	chr10_45160426_45160431	ALU	ENSG00000243349.2	AL358394.2	0	1	0	NO
chr10	45160426	45160431	7	chr10_45160426_45160431	ALU	ENSG00000230501.1	ANKRD30BP3	0	1	0	NO
chr10	46841260	46841271	9	chr10_46841260_46841271	ALU	.	.	0	0	1	NO
chr10	46876542	46876561	16	chr10_46876542_46876561	ALU	ENSG00000150175.13	FRMPD2B	0	1	0	NO
chr10	47319406	47319424	36	chr10_47319406_47319424	ALU	.	.	0	0	1	NO
chr10	50066616	50066639	14	chr10_50066616_50066639	ALU	ENSG00000235618.8	FAM21EP	1	0	0	NO
chr10	51449630	51449681	21	chr10_51449630_51449681	ALU	ENSG00000185532.20	PRKG1	0	1	0	NO
chr10	52707169	52707184	33	chr10_52707169_52707184	ALU	ENSG00000231131.8	LNCAROD	0	1	0	NO
chr10	53046191	53046210	26	chr10_53046191_53046210	ALU	.	.	0	0	1	NO
chr10	53531648	53531667	14	chr10_53531648_53531667	ALU	.	.	0	0	1	NO
chr10	54223520	54223534	10	chr10_54223520_54223534	ALU	ENSG00000150275.19	PCDH15	0	1	0	NO
chr10	54380550	54380565	12	chr10_54380550_54380565	ALU	ENSG00000150275.19	PCDH15	0	1	0	NO
chr10	54421460	54421473	13	chr10_54421460_54421473	ALU	ENSG00000150275.19	PCDH15	0	1	0	NO
chr10	55142506	55142604	9	chr10_55142506_55142604	ALU	ENSG00000150275.19	PCDH15	0	1	0	NO
chr10	56214857	56214874	29	chr10_56214857_56214874	ALU	.	.	0	0	1	NO
chr10	57448788	57448886	6	chr10_57448788_57448886	ALU	.	.	0	0	1	NO
chr10	59225143	59225166	34	chr10_59225143_59225166	ALU	ENSG00000165443.12	PHYHIPL	0	1	0	NO
chr10	60365087	60365135	18	chr10_60365087_60365135	ALU	ENSG00000151150.22	ANK3	0	1	0	NO
chr10	63783072	63783092	7	chr10_63783072_63783092	ALU	ENSG00000228566.2	AC013287.1	0	1	0	NO
chr10	63835352	63835356	29	chr10_63835352_63835356	ALU	ENSG00000228566.2	AC013287.1	0	1	0	NO
chr10	65077296	65077313	11	chr10_65077296_65077313	ALU	.	.	0	0	1	NO
chr10	65671225	65671243	11	chr10_65671225_65671243	ALU	ENSG00000228065.11	LINC01515	1	1	0	NO
chr10	66324893	66324906	14	chr10_66324893_66324906	ALU	ENSG00000183230.17	CTNNA3	0	1	0	NO
chr10	66576994	66577013	17	chr10_66576994_66577013	ALU	ENSG00000183230.17	CTNNA3	0	1	0	NO
chr10	68234999	68235154	24	chr10_68234999_68235154	ALU	ENSG00000233590.1	LINC02640	0	1	0	NO
chr10	68926064	68926167	28	chr10_68926064_68926167	ALU	ENSG00000107625.14	DDX50	0	1	0	NO
chr10	69548978	69548994	18	chr10_69548978_69548994	ALU	.	.	0	0	1	NO
chr10	69850403	69850421	47	chr10_69850403_69850421	ALU	ENSG00000197467.16	COL13A1	0	1	0	NO
chr10	71902227	71902258	19	chr10_71902227_71902258	ALU	.	.	0	0	1	NO
chr10	74819291	74819379	59	chr10_74819291_74819379	ALU	.	.	0	0	1	NO
chr10	77559364	77559368	7	chr10_77559364_77559368	ALU	ENSG00000156113.24	KCNMA1	0	1	0	NO
chr10	81573334	81573364	13	chr10_81573334_81573364	ALU	.	.	0	0	1	NO
chr10	84223487	84223501	15	chr10_84223487_84223501	ALU	ENSG00000204033.10	LRIT2	0	1	0	NO
chr10	86016231	86016255	14	chr10_86016231_86016255	ALU	ENSG00000182771.19	GRID1	0	1	0	NO
chr10	86090041	86090046	15	chr10_86090041_86090046	ALU	ENSG00000182771.19	GRID1	0	1	0	NO
chr10	86504393	86504785	17	chr10_86504393_86504785	ALU	ENSG00000062650.20	WAPL	0	1	0	YES
chr10	89350311	89350321	13	chr10_89350311_89350321	ALU	ENSG00000119917.15	IFIT3	0	1	0	NO
chr10	89350311	89350321	13	chr10_89350311_89350321	ALU	ENSG00000107798.18	LIPA	0	1	0	NO
chr10	95004211	95004227	20	chr10_95004211_95004227	ALU	.	.	0	0	1	NO
chr10	95959721	95959738	20	chr10_95959721_95959738	ALU	ENSG00000226688.7	ENTPD1-AS1	0	1	0	NO
chr10	95959721	95959738	20	chr10_95959721_95959738	ALU	ENSG00000188649.15	CC2D2B	0	1	0	NO
chr10	96438966	96439383	10	chr10_96438966_96439383	ALU	ENSG00000095587.9	TLL2	0	1	0	NO
chr10	98547139	98547156	12	chr10_98547139_98547156	ALU	ENSG00000172987.13	HPSE2	0	1	0	NO
chr10	98735125	98735261	13	chr10_98735125_98735261	ALU	ENSG00000172987.13	HPSE2	0	1	0	NO
chr10	99580478	99580580	9	chr10_99580478_99580580	ALU	.	.	0	0	1	NO
chr10	101288327	101288336	21	chr10_101288327_101288336	ALU	.	.	0	0	1	NO
chr10	101843371	101843387	26	chr10_101843371_101843387	ALU	ENSG00000120049.20	KCNIP2	0	1	0	NO
chr10	102036376	102036379	11	chr10_102036376_102036379	ALU	ENSG00000120029.13	ARMH3	0	1	0	NO
chr10	103583767	103583782	16	chr10_103583767_103583782	ALU	ENSG00000107954.10	NEURL1	0	1	0	NO
chr10	104057437	104057463	26	chr10_104057437_104057463	ALU	ENSG00000065618.21	COL17A1	0	1	0	NO
chr10	104244539	104244561	18	chr10_104244539_104244561	ALU	ENSG00000148834.13	GSTO1	0	1	0	NO
chr10	111765613	111765673	12	chr10_111765613_111765673	ALU	.	.	0	0	1	NO
chr10	112314085	112314122	19	chr10_112314085_112314122	ALU	ENSG00000243316.7	GUCY2GP	0	1	0	NO
chr10	119009593	119009622	25	chr10_119009593_119009622	ALU	ENSG00000229272.2	AL157388.1	0	1	0	NO
chr10	119547241	119547370	51	chr10_119547241_119547370	ALU	.	.	0	0	1	NO
chr10	120381077	120381094	25	chr10_120381077_120381094	ALU	.	.	0	0	1	NO
chr10	122976467	122976490	21	chr10_122976467_122976490	ALU	ENSG00000179988.15	PSTK	0	1	0	NO
chr10	124427062	124427085	14	chr10_124427062_124427085	ALU	.	.	0	0	1	NO
chr10	124952898	124952902	10	chr10_124952898_124952902	ALU	ENSG00000019995.6	ZRANB1	0	1	0	NO
chr10	125042149	125042156	22	chr10_125042149_125042156	ALU	ENSG00000175029.17	CTBP2	0	1	0	YES
chr10	125508658	125508681	31	chr10_125508658_125508681	ALU	.	.	0	0	1	NO
chr10	127392023	127392041	21	chr10_127392023_127392041	ALU	ENSG00000150760.13	DOCK1	0	1	0	NO
chr10	133632825	133632851	33	chr10_133632825_133632851	ALU	.	.	0	0	1	NO
chr10	133777164	133777233	6	chr10_133777164_133777233	ALU	.	.	0	0	1	NO
chr11	307675	307685	8	chr11_307675_307685	ALU	ENSG00000185201.17	IFITM2	1	1	0	NO
chr11	311825	311838	6	chr11_311825_311838	ALU	ENSG00000288681.1	AC136475.9	0	1	0	NO
chr11	311825	311838	6	chr11_311825_311838	ALU	ENSG00000185885.17	IFITM1	0	1	0	NO
chr11	321334	321342	8	chr11_321334_321342	ALU	ENSG00000251661.3	AC136475.1	1	1	0	NO
chr11	321334	321342	8	chr11_321334_321342	ALU	ENSG00000142089.17	IFITM3	1	1	0	NO
chr11	356436	356453	23	chr11_356436_356453	ALU	.	.	0	0	1	NO
chr11	428013	428031	43	chr11_428013_428031	ALU	ENSG00000185101.13	ANO9	0	1	0	NO
chr11	585674	585678	6	chr11_585674_585678	ALU	ENSG00000070047.13	PHRF1	0	1	0	NO
chr11	1537656	1537926	46	chr11_1537656_1537926	ALU	.	.	0	0	1	NO
chr11	1599077	1599092	30	chr11_1599077_1599092	ALU	ENSG00000233930.4	KRTAP5-AS1	1	0	0	NO
chr11	1894042	1894062	12	chr11_1894042_1894062	ALU	.	.	0	0	1	NO
chr11	1939553	1939872	10	chr11_1939553_1939872	ALU	.	.	0	0	1	NO
chr11	3246566	3246576	34	chr11_3246566_3246576	ALU	.	.	0	0	1	NO
chr11	4346040	4346042	10	chr11_4346040_4346042	ALU	.	.	0	0	1	NO
chr11	5863902	5863921	23	chr11_5863902_5863921	ALU	ENSG00000132256.19	TRIM5	0	1	0	NO
chr11	6387203	6387267	20	chr11_6387203_6387267	ALU	.	.	0	0	1	NO
chr11	7591451	7591468	16	chr11_7591451_7591468	ALU	ENSG00000166387.13	PPFIBP2	0	1	0	NO
chr11	8159017	8159038	8	chr11_8159017_8159038	ALU	ENSG00000166405.15	RIC3	0	1	0	NO
chr11	8865753	8865772	11	chr11_8865753_8865772	ALU	ENSG00000166444.19	DENND2B	0	1	0	NO
chr11	9309513	9309550	21	chr11_9309513_9309550	ALU	ENSG00000166471.11	TMEM41B	0	1	0	NO
chr11	13070634	13070651	34	chr11_13070634_13070651	ALU	ENSG00000255558.1	AC013762.1	0	1	0	NO
chr11	13791469	13791486	13	chr11_13791469_13791486	ALU	ENSG00000255411.3	LINC02548	0	1	0	NO
chr11	14841724	14841733	12	chr11_14841724_14841733	ALU	ENSG00000152270.9	PDE3B	0	1	0	NO
chr11	18378270	18378468	38	chr11_18378270_18378468	ALU	.	.	0	0	1	NO
chr11	18897013	18897038	17	chr11_18897013_18897038	ALU	.	.	0	0	1	NO
chr11	19361202	19361228	25	chr11_19361202_19361228	ALU	ENSG00000166833.22	NAV2	0	1	0	NO
chr11	22391256	22391268	9	chr11_22391256_22391268	ALU	.	.	0	0	1	NO
chr11	23336925	23336973	13	chr11_23336925_23336973	ALU	.	.	0	0	1	NO
chr11	23501258	23501311	9	chr11_23501258_23501311	ALU	.	.	0	0	1	NO
chr11	24771396	24771415	19	chr11_24771396_24771415	ALU	ENSG00000187398.12	LUZP2	0	1	0	NO
chr11	25583578	25583594	14	chr11_25583578_25583594	ALU	.	.	0	0	1	NO
chr11	27003681	27003698	15	chr11_27003681_27003698	ALU	.	.	0	0	1	NO
chr11	31930512	31930553	8	chr11_31930512_31930553	ALU	ENSG00000281880.2	PAUPAR	0	1	0	NO
chr11	31930512	31930553	8	chr11_31930512_31930553	ALU	ENSG00000285283.1	AL035078.4	0	1	0	NO
chr11	32870498	32870515	22	chr11_32870498_32870515	ALU	.	.	0	0	1	NO
chr11	33603236	33603249	11	chr11_33603236_33603249	ALU	ENSG00000110427.17	KIAA1549L	0	1	0	NO
chr11	34375786	34375837	15	chr11_34375786_34375837	ALU	.	.	0	0	1	NO
chr11	35403726	35403951	14	chr11_35403726_35403951	ALU	ENSG00000110436.13	SLC1A2	0	1	0	NO
chr11	37684720	37684746	21	chr11_37684720_37684746	ALU	.	.	0	0	1	NO
chr11	38779511	38779527	23	chr11_38779511_38779527	ALU	.	.	0	0	1	NO
chr11	38980214	38980225	23	chr11_38980214_38980225	ALU	.	.	0	0	1	NO
chr11	39953985	39953997	6	chr11_39953985_39953997	ALU	.	.	0	0	1	NO
chr11	40472439	40472472	28	chr11_40472439_40472472	ALU	ENSG00000254579.2	AC090720.1	0	1	0	NO
chr11	40472439	40472472	28	chr11_40472439_40472472	ALU	ENSG00000148948.8	LRRC4C	0	1	0	NO
chr11	40705530	40705541	19	chr11_40705530_40705541	ALU	ENSG00000148948.8	LRRC4C	0	1	0	NO
chr11	42034347	42034364	15	chr11_42034347_42034364	ALU	ENSG00000255300.6	LINC02745	0	1	0	NO
chr11	43169779	43169795	17	chr11_43169779_43169795	ALU	ENSG00000251557.2	HNRNPKP3	0	1	0	NO
chr11	43855885	43855897	9	chr11_43855885_43855897	ALU	ENSG00000246250.3	AC087521.2	1	1	0	NO
chr11	43855885	43855897	9	chr11_43855885_43855897	ALU	ENSG00000149084.13	HSD17B12	1	1	0	NO
chr11	47371083	47371091	22	chr11_47371083_47371091	ALU	ENSG00000066336.12	SPI1	0	1	0	YES
chr11	47371359	47371387	40	chr11_47371359_47371387	ALU	ENSG00000066336.12	SPI1	0	1	0	YES
chr11	47428826	47428839	8	chr11_47428826_47428839	ALU	.	.	0	0	1	NO
chr11	47429077	47429134	23	chr11_47429077_47429134	ALU	.	.	0	0	1	NO
chr11	47557518	47557580	28	chr11_47557518_47557580	ALU	ENSG00000265559.2	RN7SL652P	1	1	0	NO
chr11	47557518	47557580	28	chr11_47557518_47557580	ALU	ENSG00000149187.18	CELF1	1	1	0	NO
chr11	47638280	47638562	24	chr11_47638280_47638562	ALU	ENSG00000109919.10	MTCH2	0	1	0	NO
chr11	47892271	47892275	20	chr11_47892271_47892275	ALU	.	.	0	0	1	NO
chr11	47893051	47893240	21	chr11_47893051_47893240	ALU	.	.	0	0	1	NO
chr11	48911556	48911573	18	chr11_48911556_48911573	ALU	.	.	0	0	1	NO
chr11	49634251	49634271	23	chr11_49634251_49634271	ALU	ENSG00000205035.8	AC136759.1	0	1	0	NO
chr11	55191101	55191114	10	chr11_55191101_55191114	ALU	.	.	0	0	1	NO
chr11	56535867	56535889	25	chr11_56535867_56535889	ALU	.	.	0	0	1	NO
chr11	56697705	56697749	6	chr11_56697705_56697749	ALU	.	.	0	0	1	NO
chr11	56708330	56708340	15	chr11_56708330_56708340	ALU	.	.	0	0	1	NO
chr11	58006634	58006716	31	chr11_58006634_58006716	ALU	.	.	0	0	1	NO
chr11	61377688	61377741	36	chr11_61377688_61377741	ALU	.	.	0	0	1	NO
chr11	62097535	62098046	10	chr11_62097535_62098046	ALU	.	.	0	0	1	NO
chr11	63931427	63931439	27	chr11_63931427_63931439	ALU	.	.	0	0	1	NO
chr11	66598231	66598530	40	chr11_66598231_66598530	ALU	ENSG00000173992.9	CCS	0	1	0	NO
chr11	67233386	67233604	19	chr11_67233386_67233604	ALU	ENSG00000173120.15	KDM2A	0	1	0	YES
chr11	67655009	67655343	22	chr11_67655009_67655343	ALU	.	.	0	0	1	NO
chr11	68428922	68428958	19	chr11_68428922_68428958	ALU	ENSG00000162337.12	LRP5	0	1	0	NO
chr11	68872592	68872665	12	chr11_68872592_68872665	ALU	ENSG00000250508.1	LINC02701	1	0	0	NO
chr11	68874347	68874570	24	chr11_68874347_68874570	ALU	ENSG00000250508.1	LINC02701	1	0	1	NO
chr11	68888810	68889094	16	chr11_68888810_68889094	ALU	.	.	0	0	1	NO
chr11	69182876	69182945	14	chr11_69182876_69182945	ALU	.	.	0	0	1	NO
chr11	69183205	69183209	20	chr11_69183205_69183209	ALU	.	.	0	0	1	NO
chr11	70955687	70955698	47	chr11_70955687_70955698	ALU	ENSG00000162105.20	SHANK2	0	1	0	NO
chr11	71055697	71055702	14	chr11_71055697_71055702	ALU	ENSG00000162105.20	SHANK2	0	1	0	NO
chr11	73998937	73999135	7	chr11_73998937_73999135	ALU	.	.	0	0	1	NO
chr11	86063325	86063334	12	chr11_86063325_86063334	ALU	ENSG00000073921.18	PICALM	0	1	0	NO
chr11	86272055	86272077	36	chr11_86272055_86272077	ALU	ENSG00000074266.22	EED	0	1	0	NO
chr11	86686334	86686479	22	chr11_86686334_86686479	ALU	.	.	0	0	1	NO
chr11	89175766	89175806	28	chr11_89175766_89175806	ALU	.	.	0	0	1	NO
chr11	90259549	90259563	7	chr11_90259549_90259563	ALU	ENSG00000261645.7	DISC1FP1	0	1	0	NO
chr11	91420411	91420438	21	chr11_91420411_91420438	ALU	.	.	0	0	1	NO
chr11	92875312	92875327	21	chr11_92875312_92875327	ALU	ENSG00000165323.16	FAT3	0	1	0	NO
chr11	94951202	94951206	11	chr11_94951202_94951206	ALU	.	.	0	0	1	NO
chr11	99858656	99858687	13	chr11_99858656_99858687	ALU	ENSG00000149972.11	CNTN5	0	1	0	NO
chr11	101041048	101041064	23	chr11_101041048_101041064	ALU	ENSG00000082175.15	PGR	0	1	0	NO
chr11	101866176	101866200	14	chr11_101866176_101866200	ALU	ENSG00000137672.13	TRPC6	0	1	0	NO
chr11	101925704	101925714	17	chr11_101925704_101925714	ALU	ENSG00000110318.15	CEP126	0	1	0	NO
chr11	102654736	102654877	19	chr11_102654736_102654877	ALU	.	.	0	0	1	NO
chr11	103330538	103330549	9	chr11_103330538_103330549	ALU	ENSG00000187240.16	DYNC2H1	0	1	0	NO
chr11	104274007	104274023	21	chr11_104274007_104274023	ALU	.	.	0	0	1	NO
chr11	104915850	104915882	17	chr11_104915850_104915882	ALU	ENSG00000235505.7	CASP4LP	0	1	0	NO
chr11	105965310	105965327	19	chr11_105965310_105965327	ALU	ENSG00000152578.13	GRIA4	0	1	0	NO
chr11	106173838	106173856	13	chr11_106173838_106173856	ALU	.	.	0	0	1	NO
chr11	106299739	106299756	8	chr11_106299739_106299756	ALU	.	.	0	0	1	NO
chr11	108113334	108113366	14	chr11_108113334_108113366	ALU	ENSG00000255467.1	AP002433.1	0	1	0	NO
chr11	116975246	116975277	22	chr11_116975246_116975277	ALU	ENSG00000160584.16	SIK3	0	1	0	NO
chr11	117260638	117260935	26	chr11_117260638_117260935	ALU	ENSG00000167257.11	RNF214	0	1	0	NO
chr11	117812777	117812793	23	chr11_117812777_117812793	ALU	ENSG00000137731.14	FXYD2	0	1	0	NO
chr11	117812777	117812793	23	chr11_117812777_117812793	ALU	ENSG00000177103.15	DSCAML1	0	1	0	NO
chr11	118421669	118422045	101	chr11_118421669_118422045	ALU	ENSG00000285827.1	AP001267.5	0	1	0	NO
chr11	118421669	118422045	101	chr11_118421669_118422045	ALU	ENSG00000167283.8	ATP5MG	0	1	0	NO
chr11	118807450	118807554	28	chr11_118807450_118807554	ALU	.	.	0	0	1	NO
chr11	127033278	127033290	7	chr11_127033278_127033290	ALU	ENSG00000255087.4	AP001993.1	0	1	0	NO
chr11	127071213	127071236	9	chr11_127071213_127071236	ALU	ENSG00000255087.4	AP001993.1	1	1	0	NO
chr11	127871006	127871055	25	chr11_127871006_127871055	ALU	.	.	0	0	1	NO
chr11	130806009	130806031	20	chr11_130806009_130806031	ALU	.	.	0	0	1	NO
chr11	134055463	134055480	22	chr11_134055463_134055480	ALU	ENSG00000204241.8	LINC02731	0	1	0	NO
chr12	55526	55570	28	chr12_55526_55570	ALU	.	.	0	0	1	NO
chr12	1067928	1068230	41	chr12_1067928_1068230	ALU	ENSG00000082805.20	ERC1	0	1	0	NO
chr12	1543276	1543334	15	chr12_1543276_1543334	ALU	ENSG00000111186.13	WNT5B	0	1	0	NO
chr12	1620705	1620997	17	chr12_1620705_1620997	ALU	ENSG00000111186.13	WNT5B	0	1	0	NO
chr12	1980673	1980686	22	chr12_1980673_1980686	ALU	ENSG00000151065.14	DCP1B	0	1	0	NO
chr12	1980673	1980686	22	chr12_1980673_1980686	ALU	ENSG00000151067.22	CACNA1C	0	1	0	NO
chr12	5638457	5638497	16	chr12_5638457_5638497	ALU	ENSG00000047617.15	ANO2	0	1	0	NO
chr12	6298480	6298498	17	chr12_6298480_6298498	ALU	.	.	0	0	1	NO
chr12	6305417	6305718	13	chr12_6305417_6305718	ALU	.	.	0	0	1	NO
chr12	6362711	6362983	13	chr12_6362711_6362983	ALU	ENSG00000111319.13	SCNN1A	0	1	0	NO
chr12	6403553	6403758	17	chr12_6403553_6403758	ALU	.	.	0	0	1	NO
chr12	6893214	6893381	22	chr12_6893214_6893381	ALU	ENSG00000010626.15	LRRC23	0	1	0	NO
chr12	6949818	6950081	20	chr12_6949818_6950081	ALU	ENSG00000111679.17	PTPN6	0	1	0	NO
chr12	7451365	7451383	10	chr12_7451365_7451383	ALU	ENSG00000177675.9	CD163L1	0	1	0	NO
chr12	7688796	7688861	10	chr12_7688796_7688861	ALU	.	.	0	0	1	NO
chr12	8208854	8208878	11	chr12_8208854_8208878	ALU	ENSG00000226711.7	FAM66C	0	1	0	NO
chr12	8208854	8208878	11	chr12_8208854_8208878	ALU	ENSG00000244050.2	DEFB109F	0	1	0	NO
chr12	8238285	8238304	10	chr12_8238285_8238304	ALU	ENSG00000164845.16	FAM86FP	0	1	0	NO
chr12	8238285	8238304	10	chr12_8238285_8238304	ALU	ENSG00000215241.4	LINC02449	0	1	0	NO
chr12	9216630	9216648	12	chr12_9216630_9216648	ALU	.	.	0	0	1	NO
chr12	10579693	10579697	13	chr12_10579693_10579697	ALU	.	.	0	0	1	NO
chr12	12392062	12392068	7	chr12_12392062_12392068	ALU	ENSG00000165714.11	BORCS5	0	1	0	NO
chr12	12393518	12393563	15	chr12_12393518_12393563	ALU	ENSG00000165714.11	BORCS5	0	1	0	NO
chr12	14020934	14020944	10	chr12_14020934_14020944	ALU	.	.	0	0	1	NO
chr12	14323819	14324055	11	chr12_14323819_14324055	ALU	.	.	0	0	1	NO
chr12	18215861	18215877	7	chr12_18215861_18215877	ALU	ENSG00000111404.7	RERGL	0	1	0	NO
chr12	18598677	18598702	18	chr12_18598677_18598702	ALU	ENSG00000139144.11	PIK3C2G	0	1	0	NO
chr12	19798587	19798592	16	chr12_19798587_19798592	ALU	ENSG00000255910.2	AC024901.1	0	1	0	NO
chr12	20320942	20320960	19	chr12_20320942_20320960	ALU	.	.	0	0	1	NO
chr12	21970845	21970860	20	chr12_21970845_21970860	ALU	.	.	0	0	1	NO
chr12	26544665	26544674	10	chr12_26544665_26544674	ALU	ENSG00000123104.12	ITPR2	0	1	0	NO
chr12	27711862	27711876	14	chr12_27711862_27711876	ALU	ENSG00000061794.13	MRPS35	0	1	0	NO
chr12	28010387	28010399	8	chr12_28010387_28010399	ALU	.	.	0	0	1	NO
chr12	28121645	28121669	8	chr12_28121645_28121669	ALU	.	.	0	0	1	NO
chr12	28264202	28264383	25	chr12_28264202_28264383	ALU	ENSG00000123106.10	CCDC91	0	1	0	NO
chr12	29663640	29663698	14	chr12_29663640_29663698	ALU	ENSG00000133687.16	TMTC1	0	1	0	NO
chr12	29670993	29671012	20	chr12_29670993_29671012	ALU	ENSG00000133687.16	TMTC1	0	1	0	NO
chr12	30267699	30267718	13	chr12_30267699_30267718	ALU	ENSG00000257756.6	LINC02386	0	1	0	NO
chr12	30318129	30318143	7	chr12_30318129_30318143	ALU	.	.	0	0	1	NO
chr12	30348799	30348827	16	chr12_30348799_30348827	ALU	.	.	0	0	1	NO
chr12	30967796	30967812	13	chr12_30967796_30967812	ALU	ENSG00000110900.16	TSPAN11	0	1	0	NO
chr12	30986977	30986980	7	chr12_30986977_30986980	ALU	ENSG00000226472.8	AC008013.1	0	1	0	NO
chr12	30986977	30986980	7	chr12_30986977_30986980	ALU	ENSG00000110900.16	TSPAN11	0	1	0	NO
chr12	31649987	31650046	26	chr12_31649987_31650046	ALU	ENSG00000287388.1	AC068774.1	0	1	0	NO
chr12	31649987	31650046	26	chr12_31649987_31650046	ALU	ENSG00000139160.13	ETFBKMT	0	1	0	NO
chr12	31923476	31923496	19	chr12_31923476_31923496	ALU	ENSG00000255760.2	LINC02422	0	1	0	NO
chr12	32205715	32205728	7	chr12_32205715_32205728	ALU	ENSG00000151746.15	BICD1	0	1	0	NO
chr12	38984435	38984455	16	chr12_38984435_38984455	ALU	.	.	0	0	1	NO
chr12	39816580	39816614	11	chr12_39816580_39816614	ALU	ENSG00000180116.15	C12orf40	0	1	0	NO
chr12	39816580	39816614	11	chr12_39816580_39816614	ALU	ENSG00000151229.13	SLC2A13	0	1	0	NO
chr12	40438982	40438998	32	chr12_40438982_40438998	ALU	ENSG00000258167.1	AC107023.1	0	1	0	NO
chr12	40438982	40438998	32	chr12_40438982_40438998	ALU	ENSG00000205592.15	MUC19	0	1	0	NO
chr12	40504823	40504833	9	chr12_40504823_40504833	ALU	ENSG00000205592.15	MUC19	0	1	0	NO
chr12	41453906	41453931	22	chr12_41453906_41453931	ALU	ENSG00000165966.16	PDZRN4	0	1	0	NO
chr12	41453906	41453931	22	chr12_41453906_41453931	ALU	ENSG00000257228.5	AC090531.1	0	1	0	NO
chr12	42088879	42088903	27	chr12_42088879_42088903	ALU	ENSG00000151233.11	GXYLT1	0	1	0	NO
chr12	43745751	43745763	6	chr12_43745751_43745763	ALU	ENSG00000129317.15	PUS7L	0	1	0	NO
chr12	44093748	44093783	17	chr12_44093748_44093783	ALU	ENSG00000139173.10	TMEM117	0	1	0	NO
chr12	45025762	45025777	9	chr12_45025762_45025777	ALU	ENSG00000185610.6	DBX2	0	1	0	NO
chr12	45781328	45781412	28	chr12_45781328_45781412	ALU	ENSG00000189079.17	ARID2	0	1	0	NO
chr12	47336901	47336912	12	chr12_47336901_47336912	ALU	.	.	0	0	1	NO
chr12	47918692	47918710	35	chr12_47918692_47918710	ALU	ENSG00000111424.12	VDR	0	1	0	NO
chr12	49611659	49611874	15	chr12_49611659_49611874	ALU	ENSG00000110844.14	PRPF40B	0	1	0	NO
chr12	50776326	50776418	10	chr12_50776326_50776418	ALU	ENSG00000123268.9	ATF1	0	1	0	YES
chr12	51498754	51498899	29	chr12_51498754_51498899	ALU	ENSG00000050438.17	SLC4A8	0	1	0	NO
chr12	53148222	53148336	27	chr12_53148222_53148336	ALU	.	.	0	0	1	NO
chr12	53354555	53354609	38	chr12_53354555_53354609	ALU	.	.	0	0	1	NO
chr12	54209103	54209371	28	chr12_54209103_54209371	ALU	.	.	0	0	1	NO
chr12	54761939	54761965	10	chr12_54761939_54761965	ALU	.	.	0	0	1	NO
chr12	55430359	55430378	7	chr12_55430359_55430378	ALU	.	.	0	0	1	NO
chr12	56558282	56558342	12	chr12_56558282_56558342	ALU	ENSG00000076067.13	RBMS2	0	1	0	NO
chr12	57965272	57965289	25	chr12_57965272_57965289	ALU	.	.	0	0	1	NO
chr12	58064424	58064445	42	chr12_58064424_58064445	ALU	.	.	0	0	1	NO
chr12	58825263	58825286	37	chr12_58825263_58825286	ALU	.	.	0	0	1	NO
chr12	58965941	58965962	45	chr12_58965941_58965962	ALU	ENSG00000257443.1	AC068305.2	0	1	0	NO
chr12	58987674	58987689	13	chr12_58987674_58987689	ALU	ENSG00000257443.1	AC068305.2	0	1	0	NO
chr12	59016359	59016372	11	chr12_59016359_59016372	ALU	ENSG00000257443.1	AC068305.2	0	1	0	NO
chr12	60284049	60284062	26	chr12_60284049_60284062	ALU	.	.	0	0	1	NO
chr12	61310355	61310405	26	chr12_61310355_61310405	ALU	.	.	0	0	1	NO
chr12	61444723	61444729	10	chr12_61444723_61444729	ALU	.	.	0	0	1	NO
chr12	64783742	64783855	28	chr12_64783742_64783855	ALU	ENSG00000111490.15	TBC1D30	0	1	0	NO
chr12	64783742	64783855	28	chr12_64783742_64783855	ALU	ENSG00000288591.1	AC078815.1	0	1	0	NO
chr12	65003511	65003526	22	chr12_65003511_65003526	ALU	.	.	0	0	1	NO
chr12	66617789	66617810	7	chr12_66617789_66617810	ALU	ENSG00000155974.13	GRIP1	0	1	0	NO
chr12	69728843	69728848	9	chr12_69728843_69728848	ALU	ENSG00000247131.6	AC025263.1	0	1	0	NO
chr12	70945285	70945293	12	chr12_70945285_70945293	ALU	.	.	0	0	1	NO
chr12	71131686	71131705	7	chr12_71131686_71131705	ALU	ENSG00000127324.9	TSPAN8	0	1	0	NO
chr12	73731023	73731036	13	chr12_73731023_73731036	ALU	.	.	0	0	1	NO
chr12	75537305	75537316	27	chr12_75537305_75537316	ALU	.	.	0	0	1	NO
chr12	76117141	76117195	16	chr12_76117141_76117195	ALU	.	.	0	0	1	NO
chr12	76429264	76429272	8	chr12_76429264_76429272	ALU	ENSG00000091039.17	OSBPL8	0	1	0	NO
chr12	78605701	78605714	24	chr12_78605701_78605714	ALU	.	.	0	0	1	NO
chr12	79760920	79761112	7	chr12_79760920_79761112	ALU	ENSG00000258048.1	AC073569.2	0	1	0	NO
chr12	79769028	79769165	9	chr12_79769028_79769165	ALU	ENSG00000258048.1	AC073569.2	0	1	0	NO
chr12	87476947	87477048	16	chr12_87476947_87477048	ALU	.	.	0	0	1	NO
chr12	87944382	87944395	23	chr12_87944382_87944395	ALU	.	.	0	0	1	NO
chr12	91448420	91448429	6	chr12_91448420_91448429	ALU	.	.	0	0	1	NO
chr12	95108531	95108547	6	chr12_95108531_95108547	ALU	ENSG00000180263.14	FGD6	1	0	0	NO
chr12	95355494	95355617	21	chr12_95355494_95355617	ALU	ENSG00000257943.2	AC084879.1	0	1	0	NO
chr12	96119938	96119958	29	chr12_96119938_96119958	ALU	.	.	0	0	1	NO
chr12	97026294	97026303	16	chr12_97026294_97026303	ALU	ENSG00000258131.1	AC007656.2	0	1	0	NO
chr12	97026294	97026303	16	chr12_97026294_97026303	ALU	ENSG00000257470.2	AC007656.1	0	1	0	NO
chr12	98490793	98490805	28	chr12_98490793_98490805	ALU	ENSG00000245017.2	LINC02453	0	1	0	NO
chr12	98492560	98492585	24	chr12_98492560_98492585	ALU	ENSG00000245017.2	LINC02453	0	1	0	NO
chr12	99387860	99387874	7	chr12_99387860_99387874	ALU	ENSG00000185046.18	ANKS1B	0	1	0	NO
chr12	105044586	105044605	24	chr12_105044586_105044605	ALU	ENSG00000136010.14	ALDH1L2	0	1	0	NO
chr12	105044586	105044605	24	chr12_105044586_105044605	ALU	ENSG00000151131.11	C12orf45	0	1	0	NO
chr12	105437111	105437129	26	chr12_105437111_105437129	ALU	.	.	0	0	1	NO
chr12	107281572	107281588	8	chr12_107281572_107281588	ALU	.	.	0	0	1	NO
chr12	107914286	107914292	23	chr12_107914286_107914292	ALU	.	.	0	0	1	NO
chr12	109531029	109531031	6	chr12_109531029_109531031	ALU	ENSG00000151148.14	UBE3B	0	1	0	NO
chr12	109788797	109788967	10	chr12_109788797_109788967	ALU	ENSG00000111199.12	TRPV4	0	1	0	NO
chr12	110178751	110178907	18	chr12_110178751_110178907	ALU	ENSG00000122970.16	IFT81	0	1	0	NO
chr12	113341031	113341042	7	chr12_113341031_113341042	ALU	ENSG00000089060.12	SLC8B1	0	1	0	NO
chr12	116413691	116413717	12	chr12_116413691_116413717	ALU	.	.	0	0	1	NO
chr12	120437108	120437415	13	chr12_120437108_120437415	ALU	.	.	0	0	1	NO
chr12	120441984	120442290	16	chr12_120441984_120442290	ALU	ENSG00000111780.8	AL021546.1	0	1	0	NO
chr12	120467812	120468114	29	chr12_120467812_120468114	ALU	ENSG00000111786.9	SRSF9	0	1	0	NO
chr12	121052749	121052794	21	chr12_121052749_121052794	ALU	.	.	0	0	1	NO
chr12	121881806	121881829	30	chr12_121881806_121881829	ALU	.	.	0	0	1	NO
chr12	122902326	122902583	27	chr12_122902326_122902583	ALU	.	.	0	0	1	NO
chr12	123453146	123453179	7	chr12_123453146_123453179	ALU	.	.	0	0	1	NO
chr12	124999606	124999651	23	chr12_124999606_124999651	ALU	ENSG00000184992.13	BRI3BP	0	1	0	NO
chr12	124999866	124999922	35	chr12_124999866_124999922	ALU	ENSG00000184992.13	BRI3BP	0	1	0	NO
chr12	125036157	125036209	17	chr12_125036157_125036209	ALU	.	.	0	0	1	NO
chr12	127068135	127068252	8	chr12_127068135_127068252	ALU	.	.	0	0	1	NO
chr12	129970500	129970512	24	chr12_129970500_129970512	ALU	.	.	0	0	1	NO
chr12	130604487	130604761	13	chr12_130604487_130604761	ALU	ENSG00000060709.15	RIMBP2	0	1	0	NO
chr12	130660199	130660327	8	chr12_130660199_130660327	ALU	ENSG00000256343.8	AC095350.1	1	1	0	NO
chr12	130660199	130660327	8	chr12_130660199_130660327	ALU	ENSG00000060709.15	RIMBP2	1	1	0	NO
chr12	131614448	131614486	30	chr12_131614448_131614486	ALU	.	.	0	0	1	NO
chr12	131871333	131871636	7	chr12_131871333_131871636	ALU	.	.	0	0	1	NO
chr12	132606875	132606907	26	chr12_132606875_132606907	ALU	ENSG00000204583.10	LRCOL1	0	1	0	NO
chr12	132892412	132892428	9	chr12_132892412_132892428	ALU	ENSG00000072609.18	CHFR	0	1	0	NO
chr13	18171248	18171280	29	chr13_18171248_18171280	ALU	.	.	0	0	1	NO
chr13	18196941	18196953	30	chr13_18196941_18196953	ALU	ENSG00000279516.2	FAM230C	0	1	0	NO
chr13	18339158	18339171	8	chr13_18339158_18339171	ALU	ENSG00000279231.1	AL356585.3	0	1	0	NO
chr13	18888646	18888666	7	chr13_18888646_18888666	ALU	.	.	0	0	1	NO
chr13	21320623	21320643	24	chr13_21320623_21320643	ALU	ENSG00000215571.5	GRK6P1	1	1	0	NO
chr13	21320623	21320643	24	chr13_21320623_21320643	ALU	ENSG00000224429.8	LINC00539	1	1	0	NO
chr13	21325292	21325318	19	chr13_21325292_21325318	ALU	ENSG00000224429.8	LINC00539	0	1	0	NO
chr13	21614341	21614356	17	chr13_21614341_21614356	ALU	.	.	0	0	1	NO
chr13	21801772	21801774	7	chr13_21801772_21801774	ALU	.	.	0	0	1	NO
chr13	24522760	24522933	21	chr13_24522760_24522933	ALU	ENSG00000288103.1	AL359538.4	0	1	0	NO
chr13	24522760	24522933	21	chr13_24522760_24522933	ALU	ENSG00000205822.10	TPTE2P6	0	1	0	NO
chr13	26242118	26242125	18	chr13_26242118_26242125	ALU	.	.	0	0	1	NO
chr13	29581382	29581385	6	chr13_29581382_29581385	ALU	ENSG00000139514.13	SLC7A1	0	1	0	NO
chr13	31066556	31066592	12	chr13_31066556_31066592	ALU	ENSG00000231894.2	WDR95P	0	1	0	NO
chr13	31317888	31317910	20	chr13_31317888_31317910	ALU	ENSG00000187676.8	B3GLCT	0	1	0	NO
chr13	36142672	36142685	17	chr13_36142672_36142685	ALU	.	.	0	0	1	NO
chr13	37215399	37215566	8	chr13_37215399_37215566	ALU	.	.	0	0	1	NO
chr13	37375818	37375856	16	chr13_37375818_37375856	ALU	.	.	0	0	1	NO
chr13	42365933	42365954	19	chr13_42365933_42365954	ALU	ENSG00000283554.1	LINC02341	0	1	0	NO
chr13	42688534	42688566	10	chr13_42688534_42688566	ALU	.	.	0	0	1	NO
chr13	45693927	45693945	18	chr13_45693927_45693945	ALU	ENSG00000235366.2	LINC01055	0	1	0	NO
chr13	46521204	46521220	16	chr13_46521204_46521220	ALU	.	.	0	0	1	NO
chr13	52460699	52460766	15	chr13_52460699_52460766	ALU	ENSG00000136108.15	CKAP2	0	1	0	NO
chr13	55612420	55612433	16	chr13_55612420_55612433	ALU	.	.	0	0	1	NO
chr13	58341064	58341198	6	chr13_58341064_58341198	ALU	.	.	0	0	1	NO
chr13	58822744	58822759	23	chr13_58822744_58822759	ALU	.	.	0	0	1	NO
chr13	59458411	59458440	19	chr13_59458411_59458440	ALU	.	.	0	0	1	NO
chr13	60793261	60793276	17	chr13_60793261_60793276	ALU	ENSG00000225249.6	LINC00378	0	1	0	NO
chr13	62146929	62146942	17	chr13_62146929_62146942	ALU	.	.	0	0	1	NO
chr13	63375764	63375768	25	chr13_63375764_63375768	ALU	.	.	0	0	1	NO
chr13	64390386	64390403	16	chr13_64390386_64390403	ALU	.	.	0	0	1	NO
chr13	70568262	70568271	22	chr13_70568262_70568271	ALU	.	.	0	0	1	NO
chr13	78697450	78697468	14	chr13_78697450_78697468	ALU	.	.	0	0	1	NO
chr13	79624936	79624959	27	chr13_79624936_79624959	ALU	.	.	0	0	1	NO
chr13	80547639	80547654	29	chr13_80547639_80547654	ALU	.	.	0	0	1	NO
chr13	84895691	84895739	11	chr13_84895691_84895739	ALU	ENSG00000288038.1	AL445588.1	0	1	0	NO
chr13	85592307	85592315	21	chr13_85592307_85592315	ALU	.	.	0	0	1	NO
chr13	86740692	86740706	18	chr13_86740692_86740706	ALU	.	.	0	0	1	NO
chr13	87043984	87044006	18	chr13_87043984_87044006	ALU	.	.	0	0	1	NO
chr13	89668944	89668948	16	chr13_89668944_89668948	ALU	ENSG00000271395.2	LINC02336	0	1	0	NO
chr13	89786452	89786469	24	chr13_89786452_89786469	ALU	ENSG00000271395.2	LINC02336	0	1	0	NO
chr13	90295310	90295420	112	chr13_90295310_90295420	ALU	.	.	0	0	1	NO
chr13	91509399	91509422	114	chr13_91509399_91509422	ALU	ENSG00000179399.15	GPC5	0	1	0	NO
chr13	91609015	91609036	102	chr13_91609015_91609036	ALU	ENSG00000179399.15	GPC5	0	1	0	NO
chr13	91823492	91823506	14	chr13_91823492_91823506	ALU	ENSG00000179399.15	GPC5	0	1	0	NO
chr13	92172974	92172987	19	chr13_92172974_92172987	ALU	ENSG00000179399.15	GPC5	0	1	0	NO
chr13	92293809	92293816	10	chr13_92293809_92293816	ALU	ENSG00000179399.15	GPC5	0	1	0	NO
chr13	92697729	92697731	6	chr13_92697729_92697731	ALU	ENSG00000179399.15	GPC5	0	1	0	NO
chr13	93176150	93176166	16	chr13_93176150_93176166	ALU	.	.	0	0	1	NO
chr13	93200542	93200633	17	chr13_93200542_93200633	ALU	.	.	0	0	1	NO
chr13	93371062	93371158	22	chr13_93371062_93371158	ALU	ENSG00000183098.11	GPC6	0	1	0	NO
chr13	94597250	94597261	18	chr13_94597250_94597261	ALU	.	.	0	0	1	NO
chr13	99430357	99430374	26	chr13_99430357_99430374	ALU	ENSG00000285448.1	AL136961.1	0	1	0	NO
chr13	106760594	106760597	9	chr13_106760594_106760597	ALU	.	.	0	0	1	NO
chr13	113961462	113961485	22	chr13_113961462_113961485	ALU	ENSG00000283199.3	C13orf46	0	1	0	NO
chr13	114305228	114305230	9	chr13_114305228_114305230	ALU	ENSG00000169062.15	UPF3A	1	0	0	NO
chr14	22944780	22944970	51	chr14_22944780_22944970	ALU	ENSG00000257285.6	AL132780.1	0	1	0	NO
chr14	23338748	23338751	6	chr14_23338748_23338751	ALU	.	.	0	0	1	NO
chr14	23693038	23693137	24	chr14_23693038_23693137	ALU	.	.	0	0	1	NO
chr14	23696494	23696528	7	chr14_23696494_23696528	ALU	.	.	0	0	1	NO
chr14	24212509	24212729	7	chr14_24212509_24212729	ALU	ENSG00000254505.11	CHMP4A	1	1	0	NO
chr14	24212509	24212729	7	chr14_24212509_24212729	ALU	ENSG00000254692.1	AL136295.1	1	1	0	NO
chr14	24212509	24212729	7	chr14_24212509_24212729	ALU	ENSG00000260669.2	AL096870.2	1	1	0	NO
chr14	27926705	27926722	7	chr14_27926705_27926722	ALU	.	.	0	0	1	NO
chr14	32200010	32200031	16	chr14_32200010_32200031	ALU	.	.	0	0	1	NO
chr14	33997751	33997766	8	chr14_33997751_33997766	ALU	ENSG00000129521.15	EGLN3	0	1	0	NO
chr14	34483263	34483273	19	chr14_34483263_34483273	ALU	.	.	0	0	1	NO
chr14	37890417	37890438	10	chr14_37890417_37890438	ALU	ENSG00000139865.16	TTC6	0	1	0	NO
chr14	40413682	40413698	12	chr14_40413682_40413698	ALU	.	.	0	0	1	NO
chr14	44544878	44544906	16	chr14_44544878_44544906	ALU	ENSG00000258747.2	AL356022.1	0	1	0	NO
chr14	49761073	49761134	34	chr14_49761073_49761134	ALU	.	.	0	0	1	NO
chr14	50965360	50965377	16	chr14_50965360_50965377	ALU	.	.	0	0	1	NO
chr14	51110384	51110418	17	chr14_51110384_51110418	ALU	.	.	0	0	1	NO
chr14	51252269	51252281	7	chr14_51252269_51252281	ALU	ENSG00000139921.13	TMX1	0	1	0	NO
chr14	53479160	53479166	7	chr14_53479160_53479166	ALU	ENSG00000237356.7	AL365295.1	0	1	0	NO
chr14	54562153	54562166	25	chr14_54562153_54562166	ALU	.	.	0	0	1	NO
chr14	59987424	59987494	21	chr14_59987424_59987494	ALU	ENSG00000131951.11	LRRC9	0	1	0	NO
chr14	59987424	59987494	21	chr14_59987424_59987494	ALU	ENSG00000258553.5	AL157911.1	0	1	0	NO
chr14	60065651	60065688	9	chr14_60065651_60065688	ALU	ENSG00000258553.5	AL157911.1	0	1	0	NO
chr14	60108768	60108778	19	chr14_60108768_60108778	ALU	ENSG00000126773.13	PCNX4	1	1	0	NO
chr14	62754961	62754977	12	chr14_62754961_62754977	ALU	ENSG00000140015.20	KCNH5	0	1	0	NO
chr14	62759561	62759576	8	chr14_62759561_62759576	ALU	ENSG00000140015.20	KCNH5	0	1	0	NO
chr14	63802067	63802398	33	chr14_63802067_63802398	ALU	ENSG00000054654.19	SYNE2	0	1	0	NO
chr14	64548317	64548327	16	chr14_64548317_64548327	ALU	.	.	0	0	1	NO
chr14	68866111	68866120	12	chr14_68866111_68866120	ALU	.	.	0	0	1	NO
chr14	69745971	69746019	25	chr14_69745971_69746019	ALU	ENSG00000100650.16	SRSF5	0	1	0	NO
chr14	73294853	73294966	12	chr14_73294853_73294966	ALU	ENSG00000133961.20	NUMB	0	1	0	NO
chr14	73332739	73332755	25	chr14_73332739_73332755	ALU	ENSG00000133961.20	NUMB	0	1	0	NO
chr14	73557095	73557105	6	chr14_73557095_73557105	ALU	ENSG00000258603.4	AC005225.2	1	1	0	NO
chr14	73557095	73557105	6	chr14_73557095_73557105	ALU	ENSG00000187105.9	HEATR4	1	1	0	NO
chr14	73719826	73719842	34	chr14_73719826_73719842	ALU	ENSG00000156030.13	MIDEAS	0	1	0	NO
chr14	74200120	74200452	19	chr14_74200120_74200452	ALU	ENSG00000205659.11	LIN52	1	0	0	NO
chr14	74461809	74462105	7	chr14_74461809_74462105	ALU	.	.	0	0	1	NO
chr14	76649886	76649897	23	chr14_76649886_76649897	ALU	ENSG00000259124.1	AC008050.1	0	1	0	NO
chr14	77460408	77460478	26	chr14_77460408_77460478	ALU	ENSG00000100591.8	AHSA1	0	1	0	NO
chr14	78516349	78516380	31	chr14_78516349_78516380	ALU	ENSG00000021645.20	NRXN3	0	1	0	NO
chr14	79539430	79539432	6	chr14_79539430_79539432	ALU	ENSG00000021645.20	NRXN3	0	1	0	NO
chr14	86164345	86164360	12	chr14_86164345_86164360	ALU	.	.	0	0	1	NO
chr14	88684235	88684241	76	chr14_88684235_88684241	ALU	ENSG00000165521.15	EML5	0	1	0	NO
chr14	90718834	90718852	10	chr14_90718834_90718852	ALU	ENSG00000165914.15	TTC7B	0	1	0	NO
chr14	91634735	91634757	26	chr14_91634735_91634757	ALU	ENSG00000133962.8	CATSPERB	0	1	0	NO
chr14	91658709	91658727	10	chr14_91658709_91658727	ALU	ENSG00000133962.8	CATSPERB	0	1	0	NO
chr14	93951710	93951713	9	chr14_93951710_93951713	ALU	ENSG00000100628.12	ASB2	0	1	0	NO
chr14	98028039	98028057	15	chr14_98028039_98028057	ALU	.	.	0	0	1	NO
chr14	100957275	100957569	7	chr14_100957275_100957569	ALU	ENSG00000225746.13	MEG8	0	1	0	NO
chr14	102562101	102562122	30	chr14_102562101_102562122	ALU	.	.	0	0	1	NO
chr14	103907789	103907791	6	chr14_103907789_103907791	ALU	.	.	0	0	1	NO
chr15	17083502	17083575	13	chr15_17083502_17083575	ALU	.	.	0	0	1	NO
chr15	20238878	20238897	7	chr15_20238878_20238897	ALU	ENSG00000258628.1	RHPN2P1	0	1	0	NO
chr15	20293153	20293438	18	chr15_20293153_20293438	ALU	.	.	0	0	1	NO
chr15	23066575	23066665	8	chr15_23066575_23066665	ALU	.	.	0	0	1	NO
chr15	23103991	23104005	23	chr15_23103991_23104005	ALU	ENSG00000276172.1	ELMO2P1	0	1	0	NO
chr15	25490329	25490521	8	chr15_25490329_25490521	ALU	ENSG00000235731.3	LINC02250	0	1	0	NO
chr15	25896082	25896098	27	chr15_25896082_25896098	ALU	.	.	0	0	1	NO
chr15	26627365	26627378	14	chr15_26627365_26627378	ALU	ENSG00000166206.15	GABRB3	0	1	0	NO
chr15	27385212	27385232	28	chr15_27385212_27385232	ALU	ENSG00000182256.13	GABRG3	0	1	0	NO
chr15	27520634	27520646	11	chr15_27520634_27520646	ALU	ENSG00000259168.1	AC104002.3	0	1	0	NO
chr15	27520634	27520646	11	chr15_27520634_27520646	ALU	ENSG00000182256.13	GABRG3	0	1	0	NO
chr15	27929813	27929826	7	chr15_27929813_27929826	ALU	ENSG00000104044.16	OCA2	0	1	0	NO
chr15	28412644	28412664	23	chr15_28412644_28412664	ALU	.	.	0	0	1	NO
chr15	28413193	28413204	6	chr15_28413193_28413204	ALU	.	.	0	0	1	NO
chr15	28771118	28771163	18	chr15_28771118_28771163	ALU	.	.	0	0	1	NO
chr15	29561003	29561008	9	chr15_29561003_29561008	ALU	ENSG00000104059.4	FAM189A1	0	1	0	NO
chr15	30632140	30632192	17	chr15_30632140_30632192	ALU	ENSG00000285077.2	ARHGAP11B	0	1	0	NO
chr15	30632140	30632192	17	chr15_30632140_30632192	ALU	ENSG00000284906.2	AC091057.5	0	1	0	NO
chr15	33820881	33820909	37	chr15_33820881_33820909	ALU	ENSG00000198838.14	RYR3	0	1	0	NO
chr15	33894559	33894840	12	chr15_33894559_33894840	ALU	ENSG00000169857.9	AVEN	0	1	0	NO
chr15	34346597	34346676	27	chr15_34346597_34346676	ALU	ENSG00000184507.16	NUTM1	0	1	0	YES
chr15	35181414	35181430	13	chr15_35181414_35181430	ALU	.	.	0	0	1	NO
chr15	36554711	36554726	20	chr15_36554711_36554726	ALU	.	.	0	0	1	NO
chr15	39399390	39399405	6	chr15_39399390_39399405	ALU	ENSG00000259345.7	AC013652.1	0	1	0	NO
chr15	39484361	39484372	17	chr15_39484361_39484372	ALU	ENSG00000259269.2	AC109630.1	0	1	0	NO
chr15	40808121	40808136	18	chr15_40808121_40808136	ALU	ENSG00000166140.17	ZFYVE19	1	1	0	NO
chr15	44209804	44209818	12	chr15_44209804_44209818	ALU	.	.	0	0	1	NO
chr15	45277713	45277727	32	chr15_45277713_45277727	ALU	ENSG00000259520.6	AC051619.4	1	1	0	NO
chr15	45277713	45277727	32	chr15_45277713_45277727	ALU	ENSG00000137860.12	SLC28A2	1	1	0	NO
chr15	45697479	45697495	25	chr15_45697479_45697495	ALU	.	.	0	0	1	NO
chr15	45833791	45833811	12	chr15_45833791_45833811	ALU	ENSG00000259200.2	AC068722.1	0	1	0	NO
chr15	48863065	48863074	6	chr15_48863065_48863074	ALU	ENSG00000185634.12	SHC4	0	1	0	NO
chr15	50930238	50930368	20	chr15_50930238_50930368	ALU	ENSG00000081014.11	AP4E1	0	1	0	NO
chr15	51972537	51972864	23	chr15_51972537_51972864	ALU	ENSG00000069956.13	MAPK6	0	1	0	NO
chr15	53994182	53994204	18	chr15_53994182_53994204	ALU	ENSG00000137766.17	UNC13C	0	1	0	NO
chr15	54925961	54926063	6	chr15_54925961_54926063	ALU	.	.	0	0	1	NO
chr15	55379105	55379125	7	chr15_55379105_55379125	ALU	ENSG00000260916.8	CCPG1	0	1	0	NO
chr15	55379105	55379125	7	chr15_55379105_55379125	ALU	ENSG00000261771.5	DNAAF4-CCPG1	0	1	0	NO
chr15	55410035	55410053	7	chr15_55410035_55410053	ALU	ENSG00000261652.3	C15orf65	0	1	0	NO
chr15	55410035	55410053	7	chr15_55410035_55410053	ALU	ENSG00000261771.5	DNAAF4-CCPG1	0	1	0	NO
chr15	55812510	55812734	12	chr15_55812510_55812734	ALU	.	.	0	0	1	NO
chr15	56541720	56541739	20	chr15_56541720_56541739	ALU	.	.	0	0	1	NO
chr15	60365045	60365060	23	chr15_60365045_60365060	ALU	ENSG00000182718.18	ANXA2	0	1	0	NO
chr15	60924333	60924346	10	chr15_60924333_60924346	ALU	ENSG00000069667.16	RORA	0	1	0	NO
chr15	62994873	62994887	18	chr15_62994873_62994887	ALU	.	.	0	0	1	NO
chr15	63494258	63494262	12	chr15_63494258_63494262	ALU	.	.	0	0	1	NO
chr15	66102258	66102268	25	chr15_66102258_66102268	ALU	ENSG00000157890.17	MEGF11	0	1	0	NO
chr15	66375794	66376013	35	chr15_66375794_66376013	ALU	ENSG00000075131.10	TIPIN	0	1	0	NO
chr15	66586064	66586066	7	chr15_66586064_66586066	ALU	ENSG00000259471.1	LINC01169	0	1	0	NO
chr15	67002320	67002522	33	chr15_67002320_67002522	ALU	ENSG00000259347.7	AC087482.1	1	1	0	NO
chr15	70116281	70116302	10	chr15_70116281_70116302	ALU	.	.	0	0	1	NO
chr15	70454959	70454965	7	chr15_70454959_70454965	ALU	.	.	0	0	1	NO
chr15	70861401	70861415	17	chr15_70861401_70861415	ALU	ENSG00000137821.12	LRRC49	0	1	0	NO
chr15	72347184	72347212	37	chr15_72347184_72347212	ALU	ENSG00000261460.1	AC009690.2	0	1	0	NO
chr15	72347184	72347212	37	chr15_72347184_72347212	ALU	ENSG00000260729.1	AC009690.1	0	1	0	NO
chr15	72347184	72347212	37	chr15_72347184_72347212	ALU	ENSG00000213614.10	HEXA	0	1	0	NO
chr15	73690968	73690977	31	chr15_73690968_73690977	ALU	ENSG00000103855.18	CD276	0	1	0	NO
chr15	73801189	73801192	10	chr15_73801189_73801192	ALU	.	.	0	0	1	NO
chr15	74216609	74216673	28	chr15_74216609_74216673	ALU	ENSG00000140481.15	CCDC33	0	1	0	NO
chr15	74552313	74552344	65	chr15_74552313_74552344	ALU	ENSG00000179361.18	ARID3B	0	1	0	NO
chr15	74884253	74884459	27	chr15_74884253_74884459	ALU	.	.	0	0	1	NO
chr15	76080287	76080324	28	chr15_76080287_76080324	ALU	ENSG00000169758.13	TMEM266	0	1	0	NO
chr15	76230514	76230516	28	chr15_76230514_76230516	ALU	ENSG00000140374.16	ETFA	1	1	0	NO
chr15	76800142	76800158	35	chr15_76800142_76800158	ALU	ENSG00000140386.13	SCAPER	0	1	0	NO
chr15	78132137	78132451	23	chr15_78132137_78132451	ALU	ENSG00000166411.14	IDH3A	0	1	0	NO
chr15	78599733	78599789	21	chr15_78599733_78599789	ALU	ENSG00000080644.16	CHRNA3	0	1	0	NO
chr15	78785990	78786004	15	chr15_78785990_78786004	ALU	ENSG00000136378.15	ADAMTS7	0	1	0	NO
chr15	79503526	79503541	22	chr15_79503526_79503541	ALU	.	.	0	0	1	NO
chr15	81100242	81100262	29	chr15_81100242_81100262	ALU	ENSG00000156206.14	CFAP161	0	1	0	NO
chr15	81743314	81743486	28	chr15_81743314_81743486	ALU	ENSG00000259543.1	AC060809.1	0	1	0	NO
chr15	81743314	81743486	28	chr15_81743314_81743486	ALU	ENSG00000259692.6	AC104041.1	0	1	0	NO
chr15	89342384	89342666	30	chr15_89342384_89342666	ALU	.	.	0	0	1	NO
chr15	89564204	89564213	8	chr15_89564204_89564213	ALU	ENSG00000259713.1	AC013391.2	0	1	0	NO
chr15	90655567	90655627	12	chr15_90655567_90655627	ALU	ENSG00000259736.1	CRTC3-AS1	0	1	0	NO
chr15	91048678	91048755	11	chr15_91048678_91048755	ALU	.	.	0	0	1	NO
chr15	92829522	92829536	9	chr15_92829522_92829536	ALU	ENSG00000272888.7	CHASERR	0	1	0	NO
chr15	93292539	93292552	21	chr15_93292539_93292552	ALU	ENSG00000257060.7	AC091078.1	0	1	0	NO
chr15	96777994	96778016	32	chr15_96777994_96778016	ALU	ENSG00000259282.5	SPATA8-AS1	0	1	0	NO
chr15	97226967	97227008	15	chr15_97226967_97227008	ALU	ENSG00000259485.2	LINC02253	0	1	0	NO
chr16	182763	182975	44	chr16_182763_182975	ALU	.	.	0	0	1	NO
chr16	239136	239330	23	chr16_239136_239330	ALU	ENSG00000167930.17	FAM234A	0	1	0	NO
chr16	433034	433321	19	chr16_433034_433321	ALU	ENSG00000090565.17	RAB11FIP3	0	1	0	NO
chr16	1871886	1871903	60	chr16_1871886_1871903	ALU	ENSG00000162039.17	MEIOB	0	1	0	NO
chr16	1888681	1889150	39	chr16_1888681_1889150	ALU	ENSG00000259947.1	LINC02124	1	0	1	NO
chr16	2863257	2863531	8	chr16_2863257_2863531	ALU	.	.	0	0	1	NO
chr16	3039304	3039326	28	chr16_3039304_3039326	ALU	ENSG00000261971.8	MMP25-AS1	0	1	0	NO
chr16	5126403	5126438	6	chr16_5126403_5126438	ALU	ENSG00000267070.1	AC026458.2	0	1	0	NO
chr16	5126403	5126438	6	chr16_5126403_5126438	ALU	ENSG00000285567.2	AC074051.3	0	1	0	NO
chr16	5126403	5126438	6	chr16_5126403_5126438	ALU	ENSG00000273963.1	ENPP7P14	0	1	0	NO
chr16	7146989	7147052	7	chr16_7146989_7147052	ALU	ENSG00000078328.22	RBFOX1	0	1	0	NO
chr16	7491381	7491394	6	chr16_7491381_7491394	ALU	ENSG00000078328.22	RBFOX1	0	1	0	NO
chr16	8081519	8081721	47	chr16_8081519_8081721	ALU	ENSG00000260289.2	AC093515.1	0	1	0	NO
chr16	9021225	9021229	7	chr16_9021225_9021229	ALU	.	.	0	0	1	NO
chr16	13437664	13437874	10	chr16_13437664_13437874	ALU	ENSG00000262801.6	U91319.1	0	1	0	NO
chr16	14405442	14405458	17	chr16_14405442_14405458	ALU	.	.	0	0	1	NO
chr16	14894752	14894754	9	chr16_14894752_14894754	ALU	ENSG00000103512.15	NOMO1	0	1	0	NO
chr16	14932788	14932798	22	chr16_14932788_14932798	ALU	ENSG00000183458.14	PKD1P3	0	1	0	NO
chr16	14932788	14932798	22	chr16_14932788_14932798	ALU	ENSG00000183426.17	NPIPA1	0	1	0	NO
chr16	15030349	15030409	17	chr16_15030349_15030409	ALU	ENSG00000179889.19	PDXDC1	0	1	0	NO
chr16	19321661	19321673	32	chr16_19321661_19321673	ALU	ENSG00000261210.8	CLEC19A	0	1	0	NO
chr16	19956191	19956261	6	chr16_19956191_19956261	ALU	.	.	0	0	1	NO
chr16	21220057	21220459	29	chr16_21220057_21220459	ALU	.	.	0	0	1	NO
chr16	21227731	21227751	30	chr16_21227731_21227751	ALU	.	.	0	0	1	NO
chr16	21583097	21583123	14	chr16_21583097_21583123	ALU	.	.	0	0	1	NO
chr16	22699425	22699432	14	chr16_22699425_22699432	ALU	.	.	0	0	1	NO
chr16	23853958	23853986	21	chr16_23853958_23853986	ALU	ENSG00000166501.14	PRKCB	0	1	0	NO
chr16	24316243	24316258	15	chr16_24316243_24316258	ALU	ENSG00000006116.4	CACNG3	0	1	0	NO
chr16	24872867	24873137	18	chr16_24872867_24873137	ALU	ENSG00000158865.12	SLC5A11	0	1	0	NO
chr16	27325113	27325119	9	chr16_27325113_27325119	ALU	ENSG00000077238.14	IL4R	0	1	0	NO
chr16	27941355	27941652	20	chr16_27941355_27941652	ALU	ENSG00000169181.13	GSG1L	0	1	0	NO
chr16	28915078	28915337	26	chr16_28915078_28915337	ALU	ENSG00000177548.13	RABEP2	0	1	0	NO
chr16	28915078	28915337	26	chr16_28915078_28915337	ALU	ENSG00000288630.1	AC009093.11	0	1	0	NO
chr16	29226808	29226813	10	chr16_29226808_29226813	ALU	ENSG00000284685.1	AC009093.10	0	1	0	NO
chr16	29226808	29226813	10	chr16_29226808_29226813	ALU	ENSG00000288630.1	AC009093.11	0	1	0	NO
chr16	30123841	30124223	14	chr16_30123841_30124223	ALU	.	.	0	0	1	NO
chr16	30451330	30451593	11	chr16_30451330_30451593	ALU	.	.	0	0	1	NO
chr16	31273929	31273933	7	chr16_31273929_31273933	ALU	ENSG00000169896.18	ITGAM	0	1	0	NO
chr16	32386855	32387071	23	chr16_32386855_32387071	ALU	.	.	0	0	1	NO
chr16	32633334	32633545	17	chr16_32633334_32633545	ALU	.	.	0	0	1	NO
chr16	33491239	33491248	18	chr16_33491239_33491248	ALU	.	.	0	0	1	NO
chr16	33665228	33665245	6	chr16_33665228_33665245	ALU	.	.	0	0	1	NO
chr16	34158766	34158785	9	chr16_34158766_34158785	ALU	ENSG00000256642.1	LINC00273	1	0	0	NO
chr16	46675092	46675109	8	chr16_46675092_46675109	ALU	ENSG00000069329.18	VPS35	0	1	0	NO
chr16	46689448	46689473	13	chr16_46689448_46689473	ALU	ENSG00000069329.18	VPS35	1	0	0	NO
chr16	46692880	46692892	9	chr16_46692880_46692892	ALU	ENSG00000091651.9	ORC6	0	1	0	NO
chr16	48617400	48617442	9	chr16_48617400_48617442	ALU	ENSG00000102921.8	N4BP1	0	1	0	NO
chr16	49598141	49598152	11	chr16_49598141_49598152	ALU	ENSG00000102935.12	ZNF423	0	1	0	NO
chr16	53841055	53841070	11	chr16_53841055_53841070	ALU	ENSG00000140718.21	FTO	0	1	0	NO
chr16	55202640	55202718	9	chr16_55202640_55202718	ALU	.	.	0	0	1	NO
chr16	56535870	56535896	11	chr16_56535870_56535896	ALU	.	.	0	0	1	NO
chr16	57291318	57291419	18	chr16_57291318_57291419	ALU	.	.	0	0	1	NO
chr16	60007238	60007256	16	chr16_60007238_60007256	ALU	ENSG00000261807.2	LINC02141	0	1	0	NO
chr16	61058287	61058301	13	chr16_61058287_61058301	ALU	.	.	0	0	1	NO
chr16	65448284	65448297	25	chr16_65448284_65448297	ALU	ENSG00000261742.6	LINC00922	0	1	0	NO
chr16	67809142	67809486	11	chr16_67809142_67809486	ALU	ENSG00000102904.15	TSNAXIP1	0	1	0	NO
chr16	68092570	68092616	70	chr16_68092570_68092616	ALU	ENSG00000261864.1	AC130462.2	0	1	0	NO
chr16	68092570	68092616	70	chr16_68092570_68092616	ALU	ENSG00000072736.19	NFATC3	0	1	0	NO
chr16	68641717	68642056	13	chr16_68641717_68642056	ALU	ENSG00000062038.15	CDH3	0	1	0	NO
chr16	69191113	69191640	30	chr16_69191113_69191640	ALU	ENSG00000200164.1	Y_RNA	1	1	0	NO
chr16	69191113	69191640	30	chr16_69191113_69191640	ALU	ENSG00000141076.18	UTP4	1	1	0	NO
chr16	69191113	69191640	30	chr16_69191113_69191640	ALU	ENSG00000168807.16	SNTB2	1	1	0	NO
chr16	69738393	69738411	17	chr16_69738393_69738411	ALU	ENSG00000262136.1	AC092115.3	0	1	0	NO
chr16	71291307	71291354	6	chr16_71291307_71291354	ALU	ENSG00000261260.2	AC106736.1	0	1	0	NO
chr16	71291796	71291808	10	chr16_71291796_71291808	ALU	ENSG00000261260.2	AC106736.1	0	1	0	NO
chr16	72139697	72139711	6	chr16_72139697_72139711	ALU	ENSG00000118557.16	PMFBP1	0	1	0	NO
chr16	74549312	74549318	7	chr16_74549312_74549318	ALU	ENSG00000090863.12	GLG1	0	1	0	NO
chr16	75395949	75396008	9	chr16_75395949_75396008	ALU	ENSG00000153774.9	CFDP1	0	1	0	NO
chr16	75469415	75469436	13	chr16_75469415_75469436	ALU	.	.	0	0	1	NO
chr16	75504571	75504655	15	chr16_75504571_75504655	ALU	ENSG00000262583.1	TMEM231P1	0	1	0	NO
chr16	77815686	77815983	11	chr16_77815686_77815983	ALU	ENSG00000171724.3	VAT1L	0	1	0	NO
chr16	78351001	78351017	9	chr16_78351001_78351017	ALU	ENSG00000186153.17	WWOX	0	1	0	NO
chr16	78658905	78658940	17	chr16_78658905_78658940	ALU	ENSG00000186153.17	WWOX	0	1	0	NO
chr16	79830878	79830915	66	chr16_79830878_79830915	ALU	.	.	0	0	1	NO
chr16	80183495	80183596	26	chr16_80183495_80183596	ALU	ENSG00000259867.6	AC105411.1	0	1	0	NO
chr16	80663085	80663103	33	chr16_80663085_80663103	ALU	ENSG00000166446.15	CDYL2	0	1	0	NO
chr16	81764807	81765623	6	chr16_81764807_81765623	ALU	ENSG00000261218.5	AC099524.1	0	1	0	NO
chr16	81764807	81765623	6	chr16_81764807_81765623	ALU	ENSG00000197943.10	PLCG2	0	1	0	NO
chr16	82131070	82131087	30	chr16_82131070_82131087	ALU	ENSG00000261235.1	AC092142.1	0	1	0	NO
chr16	83632756	83632889	12	chr16_83632756_83632889	ALU	ENSG00000140945.17	CDH13	0	1	0	NO
chr16	84226708	84226726	6	chr16_84226708_84226726	ALU	ENSG00000168418.7	KCNG4	0	1	0	NO
chr16	85075086	85075091	15	chr16_85075086_85075091	ALU	ENSG00000135709.12	KIAA0513	0	1	0	NO
chr16	86986847	86986876	19	chr16_86986847_86986876	ALU	.	.	0	0	1	NO
chr16	87158055	87158067	11	chr16_87158055_87158067	ALU	ENSG00000260456.7	C16orf95	0	1	0	NO
chr16	88525010	88525017	15	chr16_88525010_88525017	ALU	ENSG00000261744.1	AC116552.1	0	1	0	NO
chr16	88525010	88525017	15	chr16_88525010_88525017	ALU	ENSG00000179588.9	ZFPM1	0	1	0	NO
chr16	89224966	89224983	39	chr16_89224966_89224983	ALU	ENSG00000170100.14	ZNF778	0	1	0	NO
chr16	89843690	89843813	11	chr16_89843690_89843813	ALU	ENSG00000204991.11	SPIRE2	0	1	0	NO
chr16	90040643	90040663	60	chr16_90040643_90040663	ALU	ENSG00000141013.17	GAS8	0	1	0	NO
chr16	90040643	90040663	60	chr16_90040643_90040663	ALU	ENSG00000222019.7	URAHP	0	1	0	NO
chr17	158874	158883	18	chr17_158874_158883	ALU	ENSG00000272636.4	DOC2B	0	1	0	NO
chr17	159967	160021	27	chr17_159967_160021	ALU	ENSG00000272636.4	DOC2B	0	1	0	NO
chr17	207216	207231	18	chr17_207216_207231	ALU	.	.	0	0	1	NO
chr17	1219332	1219593	35	chr17_1219332_1219593	ALU	ENSG00000159842.15	ABR	0	1	0	NO
chr17	1276756	1276807	19	chr17_1276756_1276807	ALU	.	.	0	0	1	NO
chr17	2304254	2304312	11	chr17_2304254_2304312	ALU	ENSG00000167720.13	SRR	0	1	0	NO
chr17	2548197	2548361	7	chr17_2548197_2548361	ALU	.	.	0	0	1	NO
chr17	3899070	3899291	15	chr17_3899070_3899291	ALU	ENSG00000108405.4	P2RX1	0	1	0	NO
chr17	4384053	4384097	24	chr17_4384053_4384097	ALU	.	.	0	0	1	NO
chr17	5055892	5055926	7	chr17_5055892_5055926	ALU	.	.	0	0	1	NO
chr17	5069181	5069204	24	chr17_5069181_5069204	ALU	.	.	0	0	1	NO
chr17	5982824	5982840	8	chr17_5982824_5982840	ALU	ENSG00000285471.1	AC007846.2	0	1	0	NO
chr17	5983104	5983129	6	chr17_5983104_5983129	ALU	ENSG00000285471.1	AC007846.2	0	1	0	NO
chr17	7302324	7302673	39	chr17_7302324_7302673	ALU	.	.	0	0	1	NO
chr17	7303023	7303045	12	chr17_7303023_7303045	ALU	.	.	0	0	1	NO
chr17	8166149	8166164	22	chr17_8166149_8166164	ALU	.	.	0	0	1	NO
chr17	10984794	10984810	26	chr17_10984794_10984810	ALU	.	.	0	0	1	NO
chr17	13141826	13141837	13	chr17_13141826_13141837	ALU	.	.	0	0	1	NO
chr17	13981012	13981025	22	chr17_13981012_13981025	ALU	ENSG00000236088.10	COX10-AS1	0	1	0	NO
chr17	16330606	16330825	15	chr17_16330606_16330825	ALU	ENSG00000108474.17	PIGL	0	1	0	NO
chr17	17831070	17831087	20	chr17_17831070_17831087	ALU	ENSG00000072310.17	SREBF1	0	1	0	YES
chr17	18364601	18364793	77	chr17_18364601_18364793	ALU	.	.	0	0	1	NO
chr17	18372139	18372238	18	chr17_18372139_18372238	ALU	.	.	0	0	1	NO
chr17	19013595	19013606	16	chr17_19013595_19013606	ALU	ENSG00000154025.16	SLC5A10	0	1	0	NO
chr17	20638095	20638115	20	chr17_20638095_20638115	ALU	.	.	0	0	1	NO
chr17	21152903	21152967	13	chr17_21152903_21152967	ALU	ENSG00000109016.17	DHRS7B	0	1	0	NO
chr17	21667955	21667959	17	chr17_21667955_21667959	ALU	.	.	0	0	1	NO
chr17	21795848	21795852	19	chr17_21795848_21795852	ALU	.	.	0	0	1	NO
chr17	21814103	21814307	41	chr17_21814103_21814307	ALU	.	.	0	0	1	NO
chr17	21825838	21825850	9	chr17_21825838_21825850	ALU	.	.	0	0	1	NO
chr17	22141600	22141616	20	chr17_22141600_22141616	ALU	ENSG00000263563.6	UBBP4	0	1	0	NO
chr17	26880235	26880256	10	chr17_26880235_26880256	ALU	.	.	0	0	1	NO
chr17	26935980	26936553	48	chr17_26935980_26936553	ALU	.	.	0	0	1	NO
chr17	26940663	26941029	17	chr17_26940663_26941029	ALU	.	.	0	0	1	NO
chr17	26941657	26941674	10	chr17_26941657_26941674	ALU	.	.	0	0	1	NO
chr17	30654902	30654931	25	chr17_30654902_30654931	ALU	ENSG00000214719.13	AC005562.1	0	1	0	NO
chr17	30792859	30793145	23	chr17_30792859_30793145	ALU	ENSG00000176390.12	CRLF3	0	1	0	NO
chr17	32318456	32318484	11	chr17_32318456_32318484	ALU	ENSG00000141314.13	RHBDL3	0	1	0	NO
chr17	34407387	34407402	9	chr17_34407387_34407402	ALU	.	.	0	0	1	NO
chr17	34977691	34977931	11	chr17_34977691_34977931	ALU	ENSG00000132141.14	CCT6B	0	1	0	NO
chr17	36306815	36306830	11	chr17_36306815_36306830	ALU	ENSG00000261499.2	AC233699.1	0	1	0	NO
chr17	36576288	36576320	26	chr17_36576288_36576320	ALU	ENSG00000278311.5	GGNBP2	0	1	0	NO
chr17	37398591	37398864	23	chr17_37398591_37398864	ALU	ENSG00000278540.5	ACACA	0	1	0	NO
chr17	37561902	37561929	26	chr17_37561902_37561929	ALU	ENSG00000275066.5	SYNRG	0	1	0	NO
chr17	40186650	40186723	6	chr17_40186650_40186723	ALU	ENSG00000108352.13	RAPGEFL1	0	1	0	NO
chr17	40509282	40509599	36	chr17_40509282_40509599	ALU	.	.	0	0	1	NO
chr17	40523184	40523206	34	chr17_40523184_40523206	ALU	ENSG00000266088.6	AC004585.1	0	1	0	NO
chr17	42397323	42397638	18	chr17_42397323_42397638	ALU	.	.	0	0	1	NO
chr17	43017098	43017104	62	chr17_43017098_43017104	ALU	ENSG00000108828.16	VAT1	0	1	0	NO
chr17	43024205	43024462	33	chr17_43024205_43024462	ALU	ENSG00000108828.16	VAT1	0	1	0	NO
chr17	43237425	43237636	17	chr17_43237425_43237636	ALU	ENSG00000236383.8	CCDC200	0	1	0	NO
chr17	43277169	43277171	6	chr17_43277169_43277171	ALU	ENSG00000236383.8	CCDC200	0	1	0	NO
chr17	43322197	43322215	13	chr17_43322197_43322215	ALU	.	.	0	0	1	NO
chr17	43323803	43324145	8	chr17_43323803_43324145	ALU	.	.	0	0	1	NO
chr17	44129200	44129464	21	chr17_44129200_44129464	ALU	.	.	0	0	1	NO
chr17	44243197	44243358	14	chr17_44243197_44243358	ALU	.	.	0	0	1	NO
chr17	44332136	44332367	22	chr17_44332136_44332367	ALU	.	.	0	0	1	NO
chr17	45176861	45176984	9	chr17_45176861_45176984	ALU	.	.	0	0	1	NO
chr17	45520070	45520123	13	chr17_45520070_45520123	ALU	ENSG00000214425.8	LRRC37A4P	0	1	0	NO
chr17	45585800	45585865	33	chr17_45585800_45585865	ALU	.	.	0	0	1	NO
chr17	46087893	46087904	8	chr17_46087893_46087904	ALU	ENSG00000120071.15	KANSL1	0	1	0	NO
chr17	47131664	47131961	21	chr17_47131664_47131961	ALU	ENSG00000004897.12	CDC27	0	1	0	NO
chr17	47325025	47325170	7	chr17_47325025_47325170	ALU	ENSG00000178852.16	EFCAB13	0	1	0	NO
chr17	47325025	47325170	7	chr17_47325025_47325170	ALU	ENSG00000259753.1	AC068234.1	0	1	0	NO
chr17	47889262	47889278	12	chr17_47889262_47889278	ALU	.	.	0	0	1	NO
chr17	48089547	48089599	24	chr17_48089547_48089599	ALU	ENSG00000108468.15	CBX1	0	1	0	NO
chr17	50041111	50041125	43	chr17_50041111_50041125	ALU	.	.	0	0	1	NO
chr17	50041396	50041399	7	chr17_50041396_50041399	ALU	.	.	0	0	1	NO
chr17	50921041	50921076	40	chr17_50921041_50921076	ALU	.	.	0	0	1	NO
chr17	52953842	52953844	16	chr17_52953842_52953844	ALU	.	.	0	0	1	NO
chr17	53350493	53350511	19	chr17_53350493_53350511	ALU	ENSG00000285939.2	AC034268.2	0	1	0	NO
chr17	56870199	56870224	28	chr17_56870199_56870224	ALU	ENSG00000121060.18	TRIM25	0	1	0	NO
chr17	57539630	57539634	26	chr17_57539630_57539634	ALU	ENSG00000153944.12	MSI2	0	1	0	NO
chr17	57703056	57703068	26	chr17_57703056_57703068	ALU	.	.	0	0	1	NO
chr17	57969267	57969407	14	chr17_57969267_57969407	ALU	.	.	0	0	1	NO
chr17	62226127	62226448	6	chr17_62226127_62226448	ALU	.	.	0	0	1	NO
chr17	62299404	62299417	19	chr17_62299404_62299417	ALU	.	.	0	0	1	NO
chr17	63488529	63488542	13	chr17_63488529_63488542	ALU	ENSG00000159640.17	ACE	0	1	0	NO
chr17	63488529	63488542	13	chr17_63488529_63488542	ALU	ENSG00000264813.6	AC113554.1	0	1	0	NO
chr17	64918920	64918926	12	chr17_64918920_64918926	ALU	ENSG00000176809.10	LRRC37A3	0	1	0	NO
chr17	67307388	67307402	15	chr17_67307388_67307402	ALU	.	.	0	0	1	NO
chr17	68005715	68006009	15	chr17_68005715_68006009	ALU	.	.	0	0	1	NO
chr17	69879208	69879222	12	chr17_69879208_69879222	ALU	ENSG00000227517.7	LINC01483	0	1	0	NO
chr17	70331283	70331299	26	chr17_70331283_70331299	ALU	ENSG00000267109.1	AC011990.1	0	1	0	NO
chr17	72859755	72859998	22	chr17_72859755_72859998	ALU	ENSG00000133195.11	SLC39A11	0	1	0	NO
chr17	72961434	72961490	22	chr17_72961434_72961490	ALU	ENSG00000133195.11	SLC39A11	0	1	0	NO
chr17	72961908	72961910	6	chr17_72961908_72961910	ALU	ENSG00000133195.11	SLC39A11	0	1	0	NO
chr17	73051598	73051823	15	chr17_73051598_73051823	ALU	ENSG00000133195.11	SLC39A11	0	1	0	NO
chr17	73172409	73172417	6	chr17_73172409_73172417	ALU	ENSG00000264860.1	AC097641.1	1	1	0	NO
chr17	73172409	73172417	6	chr17_73172409_73172417	ALU	ENSG00000180616.9	SSTR2	1	1	0	NO
chr17	73405157	73405492	28	chr17_73405157_73405492	ALU	ENSG00000069188.17	SDK2	0	1	0	NO
chr17	75194474	75194530	24	chr17_75194474_75194530	ALU	.	.	0	0	1	NO
chr17	75431046	75431346	9	chr17_75431046_75431346	ALU	.	.	0	0	1	NO
chr17	75436644	75436657	32	chr17_75436644_75436657	ALU	.	.	0	0	1	NO
chr17	76073297	76073598	49	chr17_76073297_76073598	ALU	ENSG00000186919.13	ZACN	0	1	0	NO
chr17	77103706	77103711	8	chr17_77103706_77103711	ALU	ENSG00000129657.16	SEC14L1	0	1	0	NO
chr17	77885557	77885579	25	chr17_77885557_77885579	ALU	.	.	0	0	1	NO
chr17	78143039	78143136	19	chr17_78143039_78143136	ALU	.	.	0	0	1	NO
chr17	78156962	78156979	15	chr17_78156962_78156979	ALU	ENSG00000187997.11	C17orf99	0	1	0	NO
chr17	78351229	78351274	36	chr17_78351229_78351274	ALU	.	.	0	0	1	NO
chr17	80082234	80082264	56	chr17_80082234_80082264	ALU	ENSG00000141519.15	CCDC40	0	1	0	NO
chr17	81007856	81007877	41	chr17_81007856_81007877	ALU	ENSG00000176108.9	CHMP6	0	1	0	NO
chr17	81146943	81146961	27	chr17_81146943_81146961	ALU	ENSG00000181409.14	AATK	0	1	0	NO
chr17	81352599	81352888	25	chr17_81352599_81352888	ALU	.	.	0	0	1	NO
chr17	81742537	81742544	6	chr17_81742537_81742544	ALU	.	.	0	0	1	NO
chr17	81796261	81796283	13	chr17_81796261_81796283	ALU	.	.	0	0	1	NO
chr17	81797727	81797754	16	chr17_81797727_81797754	ALU	.	.	0	0	1	NO
chr17	82631576	82631598	8	chr17_82631576_82631598	ALU	ENSG00000141580.16	WDR45B	0	1	0	NO
chr17	82631576	82631598	8	chr17_82631576_82631598	ALU	ENSG00000141568.21	FOXK2	0	1	0	NO
chr18	109557	109720	12	chr18_109557_109720	ALU	ENSG00000263006.6	ROCK1P1	0	1	0	NO
chr18	853477	853491	18	chr18_853477_853491	ALU	.	.	0	0	1	NO
chr18	1235775	1235797	32	chr18_1235775_1235797	ALU	ENSG00000263551.6	AP000829.1	0	1	0	NO
chr18	1830650	1830666	21	chr18_1830650_1830666	ALU	ENSG00000266602.2	AP005262.1	0	1	0	NO
chr18	3036880	3037182	14	chr18_3036880_3037182	ALU	.	.	0	0	1	NO
chr18	3110932	3111287	15	chr18_3110932_3111287	ALU	ENSG00000101605.13	MYOM1	0	1	0	NO
chr18	3609761	3609961	14	chr18_3609761_3609961	ALU	ENSG00000170579.17	DLGAP1	0	1	0	NO
chr18	3618600	3618711	37	chr18_3618600_3618711	ALU	ENSG00000170579.17	DLGAP1	0	1	0	NO
chr18	3618949	3618954	7	chr18_3618949_3618954	ALU	ENSG00000170579.17	DLGAP1	0	1	0	NO
chr18	4355862	4355878	20	chr18_4355862_4355878	ALU	ENSG00000170579.17	DLGAP1	0	1	0	NO
chr18	8110641	8110647	6	chr18_8110641_8110647	ALU	ENSG00000173482.17	PTPRM	0	1	0	NO
chr18	10911117	10911161	21	chr18_10911117_10911161	ALU	ENSG00000154864.13	PIEZO2	0	1	0	NO
chr18	11489187	11489201	20	chr18_11489187_11489201	ALU	ENSG00000267564.1	AP001109.1	0	1	0	NO
chr18	11489187	11489201	20	chr18_11489187_11489201	ALU	ENSG00000267252.6	LINC01255	0	1	0	NO
chr18	11874429	11874610	23	chr18_11874429_11874610	ALU	ENSG00000141404.17	GNAL	0	1	0	NO
chr18	22550724	22550737	57	chr18_22550724_22550737	ALU	.	.	0	0	1	NO
chr18	24822839	24822844	13	chr18_24822839_24822844	ALU	ENSG00000266573.6	AC018697.1	0	1	0	NO
chr18	25818111	25818218	6	chr18_25818111_25818218	ALU	.	.	0	0	1	NO
chr18	25907601	25907723	7	chr18_25907601_25907723	ALU	.	.	0	0	1	NO
chr18	26214236	26214258	24	chr18_26214236_26214258	ALU	.	.	0	0	1	NO
chr18	26896856	26896881	23	chr18_26896856_26896881	ALU	ENSG00000260372.7	AQP4-AS1	0	1	0	NO
chr18	28291852	28291870	23	chr18_28291852_28291870	ALU	.	.	0	0	1	NO
chr18	30179392	30179413	14	chr18_30179392_30179413	ALU	.	.	0	0	1	NO
chr18	30220880	30220897	32	chr18_30220880_30220897	ALU	.	.	0	0	1	NO
chr18	31423626	31423660	28	chr18_31423626_31423660	ALU	ENSG00000266729.5	DSG1-AS1	0	1	0	NO
chr18	33953223	33953242	8	chr18_33953223_33953242	ALU	ENSG00000101746.16	NOL4	0	1	0	NO
chr18	38932569	38932583	6	chr18_38932569_38932583	ALU	.	.	0	0	1	NO
chr18	41355351	41355361	7	chr18_41355351_41355361	ALU	ENSG00000286328.1	AC079052.1	0	1	0	NO
chr18	41843304	41843322	9	chr18_41843304_41843322	ALU	.	.	0	0	1	NO
chr18	41981425	41981487	8	chr18_41981425_41981487	ALU	ENSG00000078142.13	PIK3C3	0	1	0	NO
chr18	43734203	43734219	6	chr18_43734203_43734219	ALU	.	.	0	0	1	NO
chr18	47031593	47031662	18	chr18_47031593_47031662	ALU	ENSG00000167216.17	KATNAL2	0	1	0	NO
chr18	48671979	48672000	18	chr18_48671979_48672000	ALU	ENSG00000134030.14	CTIF	0	1	0	NO
chr18	49621007	49621064	21	chr18_49621007_49621064	ALU	.	.	0	0	1	NO
chr18	50449150	50449177	7	chr18_50449150_50449177	ALU	.	.	0	0	1	NO
chr18	52405375	52405388	7	chr18_52405375_52405388	ALU	ENSG00000187323.12	DCC	0	1	0	NO
chr18	53460168	53460183	12	chr18_53460168_53460183	ALU	ENSG00000187323.12	DCC	0	1	0	NO
chr18	59240152	59240256	6	chr18_59240152_59240256	ALU	.	.	0	0	1	NO
chr18	59410554	59410566	8	chr18_59410554_59410566	ALU	.	.	0	0	1	NO
chr18	59482810	59482889	10	chr18_59482810_59482889	ALU	ENSG00000183287.14	CCBE1	0	1	0	NO
chr18	59705526	59705535	6	chr18_59705526_59705535	ALU	.	.	0	0	1	NO
chr18	61501293	61501308	9	chr18_61501293_61501308	ALU	ENSG00000101542.10	CDH20	0	1	0	NO
chr18	62046481	62046499	6	chr18_62046481_62046499	ALU	ENSG00000197563.11	PIGN	0	1	0	NO
chr18	64506546	64506562	11	chr18_64506546_64506562	ALU	.	.	0	0	1	NO
chr18	65820031	65820052	17	chr18_65820031_65820052	ALU	ENSG00000081138.14	CDH7	0	1	0	NO
chr18	67058322	67058339	9	chr18_67058322_67058339	ALU	.	.	0	0	1	NO
chr18	67453976	67453989	12	chr18_67453976_67453989	ALU	.	.	0	0	1	NO
chr18	67634078	67634125	6	chr18_67634078_67634125	ALU	ENSG00000265533.1	AC114689.3	0	1	0	NO
chr18	68731922	68731940	10	chr18_68731922_68731940	ALU	ENSG00000150636.17	CCDC102B	0	1	0	NO
chr18	68905252	68905271	17	chr18_68905252_68905271	ALU	ENSG00000150636.17	CCDC102B	0	1	0	NO
chr18	70465090	70465251	31	chr18_70465090_70465251	ALU	.	.	0	0	1	NO
chr18	76241969	76241985	14	chr18_76241969_76241985	ALU	ENSG00000266014.2	AC103808.4	0	1	0	NO
chr18	76926746	76926892	6	chr18_76926746_76926892	ALU	ENSG00000130856.17	ZNF236	0	1	0	NO
chr18	78086473	78086494	18	chr18_78086473_78086494	ALU	.	.	0	0	1	NO
chr19	785193	785594	40	chr19_785193_785594	ALU	ENSG00000267530.3	LINC01836	1	1	0	NO
chr19	1162186	1162231	47	chr19_1162186_1162231	ALU	ENSG00000064932.16	SBNO2	0	1	0	NO
chr19	1162469	1162474	13	chr19_1162469_1162474	ALU	ENSG00000064932.16	SBNO2	0	1	0	NO
chr19	1327807	1328134	13	chr19_1327807_1328134	ALU	.	.	0	0	1	NO
chr19	1520868	1521142	24	chr19_1520868_1521142	ALU	ENSG00000185988.15	PLK5	0	1	0	NO
chr19	2037009	2037287	21	chr19_2037009_2037287	ALU	.	.	0	0	1	NO
chr19	2383638	2383655	14	chr19_2383638_2383655	ALU	ENSG00000178297.14	TMPRSS9	0	1	0	NO
chr19	2408015	2408103	18	chr19_2408015_2408103	ALU	ENSG00000178297.14	TMPRSS9	0	1	0	NO
chr19	3081482	3081487	38	chr19_3081482_3081487	ALU	.	.	0	0	1	NO
chr19	3127978	3128270	35	chr19_3127978_3128270	ALU	.	.	0	0	1	NO
chr19	3742645	3742714	27	chr19_3742645_3742714	ALU	ENSG00000105289.15	TJP3	0	1	0	NO
chr19	3909099	3909250	26	chr19_3909099_3909250	ALU	ENSG00000167654.18	ATCAY	0	1	0	NO
chr19	3989851	3990156	30	chr19_3989851_3990156	ALU	.	.	0	0	1	NO
chr19	4218282	4218305	95	chr19_4218282_4218305	ALU	ENSG00000089847.12	ANKRD24	0	1	0	NO
chr19	4225222	4225252	35	chr19_4225222_4225252	ALU	.	.	0	0	1	NO
chr19	4739135	4739313	14	chr19_4739135_4739313	ALU	.	.	0	0	1	NO
chr19	6318508	6318812	16	chr19_6318508_6318812	ALU	ENSG00000167769.5	ACER1	0	1	0	NO
chr19	6626106	6626431	8	chr19_6626106_6626431	ALU	.	.	0	0	1	NO
chr19	6991962	6991969	9	chr19_6991962_6991969	ALU	ENSG00000268758.7	ADGRE4P	0	1	0	NO
chr19	7102787	7102812	6	chr19_7102787_7102812	ALU	.	.	0	0	1	NO
chr19	7711632	7711639	8	chr19_7711632_7711639	ALU	.	.	0	0	1	NO
chr19	7739125	7739140	18	chr19_7739125_7739140	ALU	ENSG00000288669.1	AC008763.4	0	1	0	NO
chr19	8172094	8172124	16	chr19_8172094_8172124	ALU	.	.	0	0	1	NO
chr19	8422955	8423253	35	chr19_8422955_8423253	ALU	ENSG00000099785.11	MARCHF2	0	1	0	NO
chr19	8621677	8621720	135	chr19_8621677_8621720	ALU	.	.	0	0	1	NO
chr19	8893045	8893157	9	chr19_8893045_8893157	ALU	ENSG00000181143.15	MUC16	0	1	0	NO
chr19	8896137	8896598	10	chr19_8896137_8896598	ALU	ENSG00000181143.15	MUC16	0	1	0	NO
chr19	9163874	9163884	14	chr19_9163874_9163884	ALU	.	.	0	0	1	NO
chr19	10337248	10337281	9	chr19_10337248_10337281	ALU	ENSG00000076662.10	ICAM3	0	1	0	NO
chr19	13737493	13737649	13	chr19_13737493_13737649	ALU	ENSG00000104957.14	CCDC130	0	1	0	NO
chr19	14934350	14934360	26	chr19_14934350_14934360	ALU	.	.	0	0	1	NO
chr19	15817125	15817155	20	chr19_15817125_15817155	ALU	.	.	0	0	1	NO
chr19	15965966	15966001	19	chr19_15965966_15966001	ALU	.	.	0	0	1	NO
chr19	16001242	16001347	29	chr19_16001242_16001347	ALU	.	.	0	0	1	NO
chr19	16003046	16003415	94	chr19_16003046_16003415	ALU	.	.	0	0	1	NO
chr19	16256362	16256583	23	chr19_16256362_16256583	ALU	.	.	0	0	1	NO
chr19	16767145	16767169	6	chr19_16767145_16767169	ALU	ENSG00000188039.16	NWD1	0	1	0	NO
chr19	17340159	17340173	9	chr19_17340159_17340173	ALU	ENSG00000130299.17	GTPBP3	0	1	0	NO
chr19	18116767	18116884	18	chr19_18116767_18116884	ALU	ENSG00000099308.10	MAST3	0	1	0	NO
chr19	18283752	18283776	8	chr19_18283752_18283776	ALU	.	.	0	0	1	NO
chr19	18284402	18284580	60	chr19_18284402_18284580	ALU	.	.	0	0	1	NO
chr19	18689404	18689472	27	chr19_18689404_18689472	ALU	ENSG00000105662.16	CRTC1	0	1	0	YES
chr19	19116411	19116496	35	chr19_19116411_19116496	ALU	.	.	0	0	1	NO
chr19	19210988	19211013	22	chr19_19210988_19211013	ALU	.	.	0	0	1	NO
chr19	20412997	20413006	9	chr19_20412997_20413006	ALU	ENSG00000231205.11	ZNF826P	0	1	0	NO
chr19	20563148	20563183	16	chr19_20563148_20563183	ALU	ENSG00000237440.9	ZNF737	0	1	0	NO
chr19	20563148	20563183	16	chr19_20563148_20563183	ALU	ENSG00000269043.2	AC008554.1	0	1	0	NO
chr19	20563148	20563183	16	chr19_20563148_20563183	ALU	ENSG00000269110.1	AC010636.2	0	1	0	NO
chr19	21103183	21103197	9	chr19_21103183_21103197	ALU	ENSG00000160352.16	ZNF714	0	1	0	NO
chr19	22771714	22772012	13	chr19_22771714_22772012	ALU	ENSG00000213973.9	ZNF99	0	1	0	NO
chr19	23734250	23734262	21	chr19_23734250_23734262	ALU	.	.	0	0	1	NO
chr19	23768596	23768622	30	chr19_23768596_23768622	ALU	ENSG00000233836.7	AC139769.1	0	1	0	NO
chr19	24082373	24082680	11	chr19_24082373_24082680	ALU	ENSG00000213096.11	ZNF254	0	1	0	NO
chr19	31199764	31199782	27	chr19_31199764_31199782	ALU	ENSG00000121297.8	TSHZ3	0	1	0	NO
chr19	31199764	31199782	27	chr19_31199764_31199782	ALU	ENSG00000267777.2	LINC01791	0	1	0	NO
chr19	32954825	32954840	15	chr19_32954825_32954840	ALU	ENSG00000121289.18	CEP89	0	1	0	NO
chr19	34246143	34246182	105	chr19_34246143_34246182	ALU	.	.	0	0	1	NO
chr19	34247195	34247213	115	chr19_34247195_34247213	ALU	.	.	0	0	1	NO
chr19	34498379	34498385	9	chr19_34498379_34498385	ALU	ENSG00000142279.13	WTIP	0	1	0	NO
chr19	35689008	35689313	32	chr19_35689008_35689313	ALU	.	.	0	0	1	NO
chr19	35835998	35836196	17	chr19_35835998_35836196	ALU	ENSG00000161270.20	NPHS1	0	1	0	NO
chr19	36195490	36195839	52	chr19_36195490_36195839	ALU	ENSG00000196357.12	ZNF565	0	1	0	NO
chr19	36196243	36196247	10	chr19_36196243_36196247	ALU	ENSG00000196357.12	ZNF565	0	1	0	NO
chr19	36419303	36419317	6	chr19_36419303_36419317	ALU	.	.	0	0	1	NO
chr19	36790833	36791133	25	chr19_36790833_36791133	ALU	.	.	0	0	1	NO
chr19	37540516	37540573	10	chr19_37540516_37540573	ALU	ENSG00000188227.13	ZNF793	1	1	0	NO
chr19	37948214	37948226	32	chr19_37948214_37948226	ALU	ENSG00000105738.11	SIPA1L3	0	1	0	NO
chr19	38131632	38131901	6	chr19_38131632_38131901	ALU	ENSG00000105738.11	SIPA1L3	1	1	0	NO
chr19	38186790	38186885	10	chr19_38186790_38186885	ALU	ENSG00000105738.11	SIPA1L3	0	1	0	NO
chr19	38546690	38546964	12	chr19_38546690_38546964	ALU	ENSG00000196218.13	RYR1	0	1	0	NO
chr19	38554203	38554429	8	chr19_38554203_38554429	ALU	ENSG00000196218.13	RYR1	0	1	0	NO
chr19	38788025	38788029	6	chr19_38788025_38788029	ALU	.	.	0	0	1	NO
chr19	38793390	38793577	20	chr19_38793390_38793577	ALU	.	.	0	0	1	NO
chr19	39795733	39795754	24	chr19_39795733_39795754	ALU	.	.	0	0	1	NO
chr19	39905479	39905597	24	chr19_39905479_39905597	ALU	ENSG00000275395.6	FCGBP	0	1	0	NO
chr19	40731546	40731597	7	chr19_40731546_40731597	ALU	ENSG00000086544.3	ITPKC	0	1	0	NO
chr19	41373609	41373860	40	chr19_41373609_41373860	ALU	ENSG00000142046.15	TMEM91	0	1	0	NO
chr19	41373609	41373860	40	chr19_41373609_41373860	ALU	ENSG00000255730.5	AC011462.1	0	1	0	NO
chr19	43517357	43517498	50	chr19_43517357_43517498	ALU	ENSG00000105755.8	ETHE1	0	1	0	NO
chr19	43665689	43665752	40	chr19_43665689_43665752	ALU	ENSG00000011422.12	PLAUR	0	1	0	NO
chr19	43679200	43679366	12	chr19_43679200_43679366	ALU	.	.	0	0	1	NO
chr19	44513019	44513035	21	chr19_44513019_44513035	ALU	ENSG00000273777.5	CEACAM20	0	1	0	NO
chr19	44833450	44833462	6	chr19_44833450_44833462	ALU	.	.	0	0	1	NO
chr19	45010312	45010331	37	chr19_45010312_45010331	ALU	ENSG00000104856.14	RELB	0	1	0	NO
chr19	45193788	45194115	13	chr19_45193788_45194115	ALU	ENSG00000189114.8	BLOC1S3	0	1	0	NO
chr19	45193788	45194115	13	chr19_45193788_45194115	ALU	ENSG00000007047.15	MARK4	0	1	0	NO
chr19	45325021	45325189	31	chr19_45325021_45325189	ALU	.	.	0	0	1	NO
chr19	46753301	46753452	11	chr19_46753301_46753452	ALU	ENSG00000181027.11	FKRP	0	1	0	NO
chr19	46879572	46879618	10	chr19_46879572_46879618	ALU	ENSG00000160007.19	ARHGAP35	0	1	0	NO
chr19	47113237	47113240	6	chr19_47113237_47113240	ALU	ENSG00000130749.10	ZC3H4	0	1	0	NO
chr19	48582996	48583187	13	chr19_48582996_48583187	ALU	ENSG00000287603.1	AC008403.3	0	1	0	NO
chr19	48582996	48583187	13	chr19_48582996_48583187	ALU	ENSG00000088002.12	SULT2B1	0	1	0	NO
chr19	48689320	48689327	10	chr19_48689320_48689327	ALU	.	.	0	0	1	NO
chr19	48758848	48758874	13	chr19_48758848_48758874	ALU	.	.	0	0	1	NO
chr19	49169264	49169592	21	chr19_49169264_49169592	ALU	ENSG00000130529.16	TRPM4	0	1	0	NO
chr19	52806581	52806619	6	chr19_52806581_52806619	ALU	ENSG00000198538.11	ZNF28	0	1	0	NO
chr19	52888469	52888481	16	chr19_52888469_52888481	ALU	ENSG00000182986.14	ZNF320	0	1	0	NO
chr19	52920952	52920969	8	chr19_52920952_52920969	ALU	ENSG00000213793.5	ZNF888	0	1	0	NO
chr19	53295864	53295878	18	chr19_53295864_53295878	ALU	.	.	0	0	1	NO
chr19	53435084	53435086	11	chr19_53435084_53435086	ALU	ENSG00000241015.2	TPM3P9	1	1	0	NO
chr19	53435084	53435086	11	chr19_53435084_53435086	ALU	ENSG00000160336.16	ZNF761	1	1	0	NO
chr19	53435084	53435086	11	chr19_53435084_53435086	ALU	ENSG00000287608.1	AC022137.3	1	1	0	NO
chr19	53472480	53472497	11	chr19_53472480_53472497	ALU	ENSG00000287608.1	AC022137.3	0	1	0	NO
chr19	53472480	53472497	11	chr19_53472480_53472497	ALU	ENSG00000198346.11	ZNF813	0	1	0	NO
chr19	53593978	53593983	9	chr19_53593978_53593983	ALU	.	.	0	0	1	NO
chr19	54052300	54052414	12	chr19_54052300_54052414	ALU	ENSG00000189068.11	VSTM1	0	1	0	NO
chr19	54296677	54296689	12	chr19_54296677_54296689	ALU	.	.	0	0	1	NO
chr19	54300104	54300400	14	chr19_54300104_54300400	ALU	.	.	0	0	1	NO
chr19	54344840	54344966	14	chr19_54344840_54344966	ALU	.	.	0	0	1	NO
chr19	55064786	55064845	10	chr19_55064786_55064845	ALU	ENSG00000160439.16	RDH13	0	1	0	NO
chr19	56454560	56454732	17	chr19_56454560_56454732	ALU	ENSG00000198046.12	ZNF667	0	1	0	NO
chr19	56512196	56512212	19	chr19_56512196_56512212	ALU	ENSG00000196263.8	ZNF471	0	1	0	NO
chr19	57125640	57125660	12	chr19_57125640_57125660	ALU	ENSG00000131864.10	USP29	0	1	0	NO
chr19	57327437	57327624	20	chr19_57327437_57327624	ALU	ENSG00000178229.8	ZNF543	0	1	0	NO
chr2	652658	652674	6	chr2_652658_652674	ALU	.	.	0	0	1	NO
chr2	1467943	1467956	7	chr2_1467943_1467956	ALU	ENSG00000231482.3	AC105450.1	0	1	0	NO
chr2	1467943	1467956	7	chr2_1467943_1467956	ALU	ENSG00000115705.22	TPO	0	1	0	NO
chr2	3582712	3582731	24	chr2_3582712_3582731	ALU	.	.	0	0	1	NO
chr2	3670866	3670874	7	chr2_3670866_3670874	ALU	ENSG00000151360.10	ALLC	0	1	0	NO
chr2	5422565	5422781	12	chr2_5422565_5422781	ALU	.	.	0	0	1	NO
chr2	9748661	9748680	10	chr2_9748661_9748680	ALU	.	.	0	0	1	NO
chr2	10159458	10159460	8	chr2_10159458_10159460	ALU	ENSG00000171848.16	RRM2	0	1	0	NO
chr2	11286232	11286247	10	chr2_11286232_11286247	ALU	ENSG00000134318.14	ROCK2	0	1	0	NO
chr2	14051154	14051156	6	chr2_14051154_14051156	ALU	ENSG00000230448.5	LINC00276	0	1	0	NO
chr2	15023628	15023646	23	chr2_15023628_15023646	ALU	.	.	0	0	1	NO
chr2	21158290	21158311	9	chr2_21158290_21158311	ALU	.	.	0	0	1	NO
chr2	21573939	21573957	26	chr2_21573939_21573957	ALU	ENSG00000233005.2	AC018742.1	0	1	0	NO
chr2	23916831	23916844	6	chr2_23916831_23916844	ALU	ENSG00000119778.15	ATAD2B	0	1	0	NO
chr2	26251067	26251080	15	chr2_26251067_26251080	ALU	ENSG00000138029.14	HADHB	0	1	0	NO
chr2	26333421	26333447	89	chr2_26333421_26333447	ALU	ENSG00000173567.15	ADGRF3	0	1	0	NO
chr2	26333421	26333447	89	chr2_26333421_26333447	ALU	ENSG00000138018.18	SELENOI	0	1	0	NO
chr2	26400798	26400814	6	chr2_26400798_26400814	ALU	.	.	0	0	1	NO
chr2	27304372	27304431	35	chr2_27304372_27304431	ALU	ENSG00000138100.14	TRIM54	0	1	0	NO
chr2	31336814	31336830	21	chr2_31336814_31336830	ALU	ENSG00000158125.10	XDH	0	1	0	NO
chr2	31727128	31727175	12	chr2_31727128_31727175	ALU	.	.	0	0	1	NO
chr2	31821091	31821104	33	chr2_31821091_31821104	ALU	.	.	0	0	1	NO
chr2	32126397	32126399	7	chr2_32126397_32126399	ALU	ENSG00000021574.13	SPAST	0	1	0	NO
chr2	33624395	33624409	9	chr2_33624395_33624409	ALU	ENSG00000286415.1	AC017050.1	0	1	0	NO
chr2	34030310	34030324	7	chr2_34030310_34030324	ALU	ENSG00000228262.10	LINC01320	0	1	0	NO
chr2	36604760	36604802	34	chr2_36604760_36604802	ALU	ENSG00000171055.15	FEZ2	0	1	0	NO
chr2	36776865	36777109	20	chr2_36776865_36777109	ALU	ENSG00000205221.12	VIT	0	1	0	NO
chr2	39088183	39088200	26	chr2_39088183_39088200	ALU	ENSG00000115904.14	SOS1	0	1	0	NO
chr2	41757967	41757993	8	chr2_41757967_41757993	ALU	.	.	0	0	1	NO
chr2	42796917	42796932	22	chr2_42796917_42796932	ALU	.	.	0	0	1	NO
chr2	43183577	43183581	35	chr2_43183577_43183581	ALU	.	.	0	0	1	NO
chr2	44598696	44598714	25	chr2_44598696_44598714	ALU	ENSG00000143919.15	CAMKMT	0	1	0	NO
chr2	46701810	46701816	7	chr2_46701810_46701816	ALU	ENSG00000171150.9	SOCS5	0	1	0	NO
chr2	46701810	46701816	7	chr2_46701810_46701816	ALU	ENSG00000222005.9	LINC01118	0	1	0	NO
chr2	47092125	47092147	26	chr2_47092125_47092147	ALU	ENSG00000273269.3	AC073283.3	0	1	0	NO
chr2	47092125	47092147	26	chr2_47092125_47092147	ALU	ENSG00000239605.11	STPG4	0	1	0	NO
chr2	47768705	47769038	29	chr2_47768705_47769038	ALU	ENSG00000116062.17	MSH6	0	1	0	NO
chr2	49506341	49506356	29	chr2_49506341_49506356	ALU	.	.	0	0	1	NO
chr2	51242087	51242107	16	chr2_51242087_51242107	ALU	ENSG00000231918.1	AC007402.1	0	1	0	NO
chr2	54097839	54097924	18	chr2_54097839_54097924	ALU	ENSG00000170634.13	ACYP2	0	1	0	NO
chr2	57020813	57020826	14	chr2_57020813_57020826	ALU	.	.	0	0	1	NO
chr2	57832886	57832957	8	chr2_57832886_57832957	ALU	.	.	0	0	1	NO
chr2	62274763	62274775	32	chr2_62274763_62274775	ALU	.	.	0	0	1	NO
chr2	63552071	63552098	12	chr2_63552071_63552098	ALU	ENSG00000143951.16	WDPCP	0	1	0	NO
chr2	63738376	63738394	27	chr2_63738376_63738394	ALU	ENSG00000143951.16	WDPCP	0	1	0	NO
chr2	64131251	64131267	13	chr2_64131251_64131267	ALU	ENSG00000197329.12	PELI1	0	1	0	NO
chr2	64872856	64872917	34	chr2_64872856_64872917	ALU	.	.	0	0	1	NO
chr2	65106644	65106671	24	chr2_65106644_65106671	ALU	ENSG00000138069.18	RAB1A	0	1	0	NO
chr2	66431846	66431893	15	chr2_66431846_66431893	ALU	ENSG00000226819.1	MEIS1-AS3	0	1	0	NO
chr2	71479156	71479177	19	chr2_71479156_71479177	ALU	ENSG00000135636.14	DYSF	0	1	0	NO
chr2	72017596	72017621	24	chr2_72017596_72017621	ALU	.	.	0	0	1	NO
chr2	73898351	73898397	28	chr2_73898351_73898397	ALU	ENSG00000163017.14	ACTG2	0	1	0	NO
chr2	75160765	75160786	28	chr2_75160765_75160786	ALU	ENSG00000270571.2	AC007681.1	0	1	0	NO
chr2	75160765	75160786	28	chr2_75160765_75160786	ALU	ENSG00000115353.11	TACR1	0	1	0	NO
chr2	77654750	77654771	24	chr2_77654750_77654771	ALU	ENSG00000227088.2	AC012494.1	0	1	0	NO
chr2	83604593	83604623	26	chr2_83604593_83604623	ALU	.	.	0	0	1	NO
chr2	84501617	84501633	26	chr2_84501617_84501633	ALU	.	.	0	0	1	NO
chr2	87367746	87367758	6	chr2_87367746_87367758	ALU	.	.	0	0	1	NO
chr2	87399571	87399579	22	chr2_87399571_87399579	ALU	.	.	0	0	1	NO
chr2	87401118	87402272	25	chr2_87401118_87402272	ALU	.	.	0	0	1	NO
chr2	87920937	87920955	12	chr2_87920937_87920955	ALU	.	.	0	0	1	NO
chr2	90288535	90288711	7	chr2_90288535_90288711	ALU	.	.	0	0	1	NO
chr2	90289285	90289301	12	chr2_90289285_90289301	ALU	.	.	0	0	1	NO
chr2	90298609	90298638	54	chr2_90298609_90298638	ALU	.	.	0	0	1	NO
chr2	90301757	90301764	10	chr2_90301757_90301764	ALU	.	.	0	0	1	NO
chr2	91498393	91498591	104	chr2_91498393_91498591	ALU	.	.	0	0	1	NO
chr2	91500939	91501096	11	chr2_91500939_91501096	ALU	.	.	0	0	1	NO
chr2	91556982	91556997	7	chr2_91556982_91556997	ALU	.	.	0	0	1	NO
chr2	94496015	94496017	11	chr2_94496015_94496017	ALU	.	.	0	0	1	NO
chr2	95857175	95857184	12	chr2_95857175_95857184	ALU	ENSG00000174501.14	ANKRD36C	0	1	0	NO
chr2	95927233	95927238	10	chr2_95927233_95927238	ALU	ENSG00000174501.14	ANKRD36C	1	0	0	NO
chr2	99820733	99820753	11	chr2_99820733_99820753	ALU	ENSG00000144218.20	AFF3	0	1	0	YES
chr2	105485093	105485112	10	chr2_105485093_105485112	ALU	.	.	0	0	1	NO
chr2	105969104	105969178	6	chr2_105969104_105969178	ALU	.	.	0	0	1	NO
chr2	111283805	111283823	34	chr2_111283805_111283823	ALU	ENSG00000172965.17	MIR4435-2HG	0	1	0	NO
chr2	111689845	111689857	35	chr2_111689845_111689857	ALU	ENSG00000285016.1	AC017002.3	0	1	0	NO
chr2	111689845	111689857	35	chr2_111689845_111689857	ALU	ENSG00000153107.13	ANAPC1	0	1	0	NO
chr2	111696356	111696372	12	chr2_111696356_111696372	ALU	ENSG00000285016.1	AC017002.3	0	1	0	NO
chr2	111696356	111696372	12	chr2_111696356_111696372	ALU	ENSG00000153107.13	ANAPC1	0	1	0	NO
chr2	113348856	113348870	7	chr2_113348856_113348870	ALU	ENSG00000234997.2	AC016745.1	0	1	0	NO
chr2	113948966	113948976	8	chr2_113948966_113948976	ALU	ENSG00000115091.12	ACTR3	0	1	0	NO
chr2	114399864	114399874	10	chr2_114399864_114399874	ALU	.	.	0	0	1	NO
chr2	115938144	115938383	18	chr2_115938144_115938383	ALU	ENSG00000287451.1	AC016721.1	0	1	0	NO
chr2	116215660	116215673	15	chr2_116215660_116215673	ALU	.	.	0	0	1	NO
chr2	122573066	122573095	22	chr2_122573066_122573095	ALU	ENSG00000286481.1	AC011246.1	0	1	0	NO
chr2	123297338	123297351	8	chr2_123297338_123297351	ALU	.	.	0	0	1	NO
chr2	125613138	125613155	9	chr2_125613138_125613155	ALU	.	.	0	0	1	NO
chr2	126044835	126044850	14	chr2_126044835_126044850	ALU	.	.	0	0	1	NO
chr2	127881318	127881331	12	chr2_127881318_127881331	ALU	ENSG00000144233.11	AMMECR1L	0	1	0	NO
chr2	128082196	128082496	6	chr2_128082196_128082496	ALU	.	.	0	0	1	NO
chr2	131381213	131381228	17	chr2_131381213_131381228	ALU	ENSG00000236590.1	MTATP6P4	1	0	0	NO
chr2	131765911	131765931	9	chr2_131765911_131765931	ALU	ENSG00000287071.1	CDRT15P4	0	1	0	NO
chr2	131765911	131765931	9	chr2_131765911_131765931	ALU	ENSG00000287151.1	C2orf27A	0	1	0	NO
chr2	137502220	137502229	16	chr2_137502220_137502229	ALU	ENSG00000144229.12	THSD7B	0	1	0	NO
chr2	140078412	140078418	6	chr2_140078412_140078418	ALU	.	.	0	0	1	NO
chr2	140091945	140091948	12	chr2_140091945_140091948	ALU	.	.	0	0	1	NO
chr2	140776486	140776496	20	chr2_140776486_140776496	ALU	ENSG00000168702.18	LRP1B	0	1	0	NO
chr2	141356579	141356593	6	chr2_141356579_141356593	ALU	ENSG00000168702.18	LRP1B	0	1	0	NO
chr2	142822431	142822454	13	chr2_142822431_142822454	ALU	.	.	0	0	1	NO
chr2	144589158	144589200	14	chr2_144589158_144589200	ALU	.	.	0	0	1	NO
chr2	147719437	147719461	12	chr2_147719437_147719461	ALU	.	.	0	0	1	NO
chr2	147892494	147892500	14	chr2_147892494_147892500	ALU	ENSG00000121989.15	ACVR2A	0	1	0	NO
chr2	149907735	149907749	11	chr2_149907735_149907749	ALU	ENSG00000231969.2	MMADHC-DT	0	1	0	NO
chr2	150590969	150591047	45	chr2_150590969_150591047	ALU	.	.	0	0	1	NO
chr2	152391743	152391768	28	chr2_152391743_152391768	ALU	ENSG00000157827.20	FMNL2	0	1	0	NO
chr2	153304156	153304169	15	chr2_153304156_153304169	ALU	.	.	0	0	1	NO
chr2	153896068	153896084	14	chr2_153896068_153896084	ALU	ENSG00000144278.15	GALNT13	0	1	0	NO
chr2	157171616	157171644	21	chr2_157171616_157171644	ALU	.	.	0	0	1	NO
chr2	157423446	157423482	15	chr2_157423446_157423482	ALU	ENSG00000115165.10	CYTIP	0	1	0	NO
chr2	157594410	157594430	17	chr2_157594410_157594430	ALU	ENSG00000123612.16	ACVR1C	0	1	0	NO
chr2	157653827	157653864	41	chr2_157653827_157653864	ALU	.	.	0	0	1	NO
chr2	157917327	157917519	25	chr2_157917327_157917519	ALU	ENSG00000007001.13	UPP2	0	1	0	NO
chr2	158426109	158426125	33	chr2_158426109_158426125	ALU	ENSG00000153237.18	CCDC148	0	1	0	NO
chr2	159251110	159251129	18	chr2_159251110_159251129	ALU	ENSG00000196151.11	WDSUB1	0	1	0	NO
chr2	159302487	159302499	19	chr2_159302487_159302499	ALU	.	.	0	0	1	NO
chr2	161095802	161095880	26	chr2_161095802_161095880	ALU	.	.	0	0	1	NO
chr2	168287791	168287825	34	chr2_168287791_168287825	ALU	.	.	0	0	1	NO
chr2	168871374	168871383	19	chr2_168871374_168871383	ALU	ENSG00000152253.9	SPC25	1	1	0	NO
chr2	169787441	169787443	9	chr2_169787441_169787443	ALU	.	.	0	0	1	NO
chr2	171976059	171976310	264	chr2_171976059_171976310	ALU	ENSG00000115840.14	SLC25A12	1	1	0	NO
chr2	171976059	171976310	264	chr2_171976059_171976310	ALU	ENSG00000128708.13	HAT1	1	1	0	NO
chr2	172657428	172657445	18	chr2_172657428_172657445	ALU	.	.	0	0	1	NO
chr2	174871205	174871218	11	chr2_174871205_174871218	ALU	ENSG00000128656.15	CHN1	0	1	0	NO
chr2	175860469	175860473	14	chr2_175860469_175860473	ALU	.	.	0	0	1	NO
chr2	175863557	175863571	15	chr2_175863557_175863571	ALU	.	.	0	0	1	NO
chr2	176451788	176451828	16	chr2_176451788_176451828	ALU	.	.	0	0	1	NO
chr2	177453978	177454007	34	chr2_177453978_177454007	ALU	ENSG00000018510.18	AGPS	0	1	0	NO
chr2	177486714	177486746	38	chr2_177486714_177486746	ALU	ENSG00000018510.18	AGPS	0	1	0	NO
chr2	177784213	177784419	26	chr2_177784213_177784419	ALU	ENSG00000128655.18	PDE11A	0	1	0	NO
chr2	177784213	177784419	26	chr2_177784213_177784419	ALU	ENSG00000284741.1	PDE11A	0	1	0	NO
chr2	181016004	181016021	13	chr2_181016004_181016021	ALU	ENSG00000170035.16	UBE2E3	0	1	0	NO
chr2	181397458	181397475	11	chr2_181397458_181397475	ALU	ENSG00000234663.7	LINC01934	0	1	0	NO
chr2	184260870	184260893	13	chr2_184260870_184260893	ALU	ENSG00000286980.1	AC020584.1	0	1	0	NO
chr2	188808675	188808697	17	chr2_188808675_188808697	ALU	ENSG00000223523.1	AC092598.1	0	1	0	NO
chr2	189094689	189094710	17	chr2_189094689_189094710	ALU	ENSG00000204262.14	COL5A2	0	1	0	NO
chr2	191975298	191975329	21	chr2_191975298_191975329	ALU	ENSG00000144339.12	TMEFF2	0	1	0	NO
chr2	191975298	191975329	21	chr2_191975298_191975329	ALU	ENSG00000233766.7	CAVIN2-AS1	0	1	0	NO
chr2	197898714	197898746	27	chr2_197898714_197898746	ALU	ENSG00000115896.16	PLCL1	0	1	0	NO
chr2	201766716	201766739	25	chr2_201766716_201766739	ALU	ENSG00000003393.16	ALS2	0	1	0	NO
chr2	205345754	205345978	15	chr2_205345754_205345978	ALU	ENSG00000116117.18	PARD3B	0	1	0	NO
chr2	205652470	205652480	30	chr2_205652470_205652480	ALU	.	.	0	0	1	NO
chr2	207607676	207607692	12	chr2_207607676_207607692	ALU	ENSG00000144401.14	METTL21A	0	1	0	NO
chr2	207667681	207667869	9	chr2_207667681_207667869	ALU	.	.	0	0	1	NO
chr2	208098595	208098611	74	chr2_208098595_208098611	ALU	.	.	0	0	1	NO
chr2	212060588	212060604	11	chr2_212060588_212060604	ALU	ENSG00000178568.15	ERBB4	0	1	0	YES
chr2	217348903	217348931	32	chr2_217348903_217348931	ALU	ENSG00000231672.8	DIRC3	0	1	0	NO
chr2	218557646	218557776	8	chr2_218557646_218557776	ALU	ENSG00000135913.11	USP37	0	1	0	NO
chr2	223018150	223018162	11	chr2_223018150_223018162	ALU	.	.	0	0	1	NO
chr2	228550961	228551048	7	chr2_228550961_228551048	ALU	ENSG00000232023.3	LINC01807	0	1	0	NO
chr2	231578972	231578978	6	chr2_231578972_231578978	ALU	.	.	0	0	1	NO
chr2	232981167	232981184	24	chr2_232981167_232981184	ALU	ENSG00000066248.15	NGEF	0	1	0	NO
chr2	236849227	236849241	22	chr2_236849227_236849241	ALU	.	.	0	0	1	NO
chr2	238410846	238411139	14	chr2_238410846_238411139	ALU	.	.	0	0	1	NO
chr2	239921296	239921313	11	chr2_239921296_239921313	ALU	ENSG00000130414.13	NDUFA10	0	1	0	NO
chr2	240072966	240073025	26	chr2_240072966_240073025	ALU	.	.	0	0	1	NO
chr2	241178622	241178724	9	chr2_241178622_241178724	ALU	ENSG00000115685.15	PPP1R7	0	1	0	NO
chr2	241694838	241695029	14	chr2_241694838_241695029	ALU	ENSG00000168395.16	ING5	0	1	0	NO
chr20	306288	306478	9	chr20_306288_306478	ALU	.	.	0	0	1	NO
chr20	4446659	4446673	16	chr20_4446659_4446673	ALU	.	.	0	0	1	NO
chr20	4798541	4798842	22	chr20_4798541_4798842	ALU	ENSG00000101265.16	RASSF2	0	1	0	NO
chr20	8689954	8689971	24	chr20_8689954_8689971	ALU	ENSG00000182621.18	PLCB1	0	1	0	NO
chr20	13723498	13723520	15	chr20_13723498_13723520	ALU	ENSG00000089048.15	ESF1	0	1	0	NO
chr20	13951157	13951348	8	chr20_13951157_13951348	ALU	ENSG00000101251.13	SEL1L2	0	1	0	NO
chr20	13951569	13951633	11	chr20_13951569_13951633	ALU	ENSG00000101251.13	SEL1L2	0	1	0	NO
chr20	16894312	16894400	14	chr20_16894312_16894400	ALU	.	.	0	0	1	NO
chr20	18689892	18689912	7	chr20_18689892_18689912	ALU	ENSG00000233993.1	DTD1-AS1	0	1	0	NO
chr20	18689892	18689912	7	chr20_18689892_18689912	ALU	ENSG00000284776.1	AL121900.1	0	1	0	NO
chr20	18689892	18689912	7	chr20_18689892_18689912	ALU	ENSG00000125821.13	DTD1	0	1	0	NO
chr20	19879073	19879075	7	chr20_19879073_19879075	ALU	ENSG00000132669.14	RIN2	0	1	0	NO
chr20	23988047	23988069	10	chr20_23988047_23988069	ALU	ENSG00000149435.12	GGTLC1	0	1	0	NO
chr20	25543895	25544120	68	chr20_25543895_25544120	ALU	ENSG00000101004.15	NINL	0	1	0	YES
chr20	28557053	28557080	9	chr20_28557053_28557080	ALU	.	.	0	0	1	NO
chr20	28728974	28728978	6	chr20_28728974_28728978	ALU	.	.	0	0	1	NO
chr20	28888043	28888055	8	chr20_28888043_28888055	ALU	.	.	0	0	1	NO
chr20	28889055	28889200	30	chr20_28889055_28889200	ALU	.	.	0	0	1	NO
chr20	28889959	28890337	52	chr20_28889959_28890337	ALU	.	.	0	0	1	NO
chr20	28897226	28897388	14	chr20_28897226_28897388	ALU	.	.	0	0	1	NO
chr20	29211525	29211886	11	chr20_29211525_29211886	ALU	.	.	0	0	1	NO
chr20	29257970	29258652	8	chr20_29257970_29258652	ALU	.	.	0	0	1	NO
chr20	29261383	29261637	37	chr20_29261383_29261637	ALU	.	.	0	0	1	NO
chr20	29264427	29264782	36	chr20_29264427_29264782	ALU	.	.	0	0	1	NO
chr20	29267304	29267469	8	chr20_29267304_29267469	ALU	.	.	0	0	1	NO
chr20	29267816	29267816	8	chr20_29267816_29267816	ALU	.	.	0	0	1	NO
chr20	29315317	29315344	8	chr20_29315317_29315344	ALU	.	.	0	0	1	NO
chr20	29443229	29443231	7	chr20_29443229_29443231	ALU	.	.	0	0	1	NO
chr20	29451523	29451855	50	chr20_29451523_29451855	ALU	.	.	0	0	1	NO
chr20	29452178	29452377	8	chr20_29452178_29452377	ALU	.	.	0	0	1	NO
chr20	29504192	29504211	9	chr20_29504192_29504211	ALU	.	.	0	0	1	NO
chr20	29880229	29880248	37	chr20_29880229_29880248	ALU	.	.	0	0	1	NO
chr20	29884681	29884852	9	chr20_29884681_29884852	ALU	.	.	0	0	1	NO
chr20	29885831	29885847	16	chr20_29885831_29885847	ALU	.	.	0	0	1	NO
chr20	30215832	30215848	14	chr20_30215832_30215848	ALU	.	.	0	0	1	NO
chr20	30761898	30761900	7	chr20_30761898_30761900	ALU	.	.	0	0	1	NO
chr20	30841078	30841225	6	chr20_30841078_30841225	ALU	.	.	0	0	1	NO
chr20	35149133	35149155	24	chr20_35149133_35149155	ALU	.	.	0	0	1	NO
chr20	35870631	35870642	6	chr20_35870631_35870642	ALU	ENSG00000025293.17	PHF20	0	1	0	NO
chr20	36642167	36642193	13	chr20_36642167_36642193	ALU	ENSG00000101082.14	SLA2	0	1	0	NO
chr20	37808982	37809000	11	chr20_37808982_37809000	ALU	ENSG00000132792.19	CTNNBL1	0	1	0	NO
chr20	39582012	39582041	13	chr20_39582012_39582041	ALU	.	.	0	0	1	NO
chr20	41290066	41290260	8	chr20_41290066_41290260	ALU	ENSG00000174306.21	ZHX3	0	1	0	NO
chr20	43696452	43697015	8	chr20_43696452_43697015	ALU	ENSG00000101057.16	MYBL2	0	1	0	NO
chr20	50429163	50429172	12	chr20_50429163_50429172	ALU	.	.	0	0	1	NO
chr20	51740522	51740565	70	chr20_51740522_51740565	ALU	ENSG00000054793.14	ATP9A	0	1	0	NO
chr20	51953821	51953836	11	chr20_51953821_51953836	ALU	.	.	0	0	1	NO
chr20	52492304	52492308	7	chr20_52492304_52492308	ALU	ENSG00000232465.1	AL049765.1	0	1	0	NO
chr20	52492304	52492308	7	chr20_52492304_52492308	ALU	ENSG00000234948.2	LINC01524	0	1	0	NO
chr20	53669107	53669109	6	chr20_53669107_53669109	ALU	.	.	0	0	1	NO
chr20	53867818	53867828	35	chr20_53867818_53867828	ALU	.	.	0	0	1	NO
chr20	54021393	54021412	26	chr20_54021393_54021412	ALU	ENSG00000064787.13	BCAS1	0	1	0	NO
chr20	54108683	54108709	13	chr20_54108683_54108709	ALU	.	.	0	0	1	NO
chr20	55145302	55145313	28	chr20_55145302_55145313	ALU	.	.	0	0	1	NO
chr20	61142535	61142602	11	chr20_61142535_61142602	ALU	.	.	0	0	1	NO
chr20	61531373	61531482	12	chr20_61531373_61531482	ALU	ENSG00000179242.16	CDH4	0	1	0	NO
chr20	62166658	62166870	28	chr20_62166658_62166870	ALU	ENSG00000184402.15	SS18L1	0	1	0	NO
chr20	63441139	63441155	33	chr20_63441139_63441155	ALU	ENSG00000075043.19	KCNQ2	0	1	0	NO
chr20	63873049	63873109	16	chr20_63873049_63873109	ALU	ENSG00000101150.18	TPD52L2	0	1	0	NO
chr21	5312285	5312302	33	chr21_5312285_5312302	ALU	.	.	0	0	1	NO
chr21	5313386	5313407	11	chr21_5313386_5313407	ALU	.	.	0	0	1	NO
chr21	6377163	6377260	9	chr21_6377163_6377260	ALU	.	.	0	0	1	NO
chr21	7261764	7261834	24	chr21_7261764_7261834	ALU	.	.	0	0	1	NO
chr21	8225970	8226844	12	chr21_8225970_8226844	ALU	ENSG00000278996.1	FP671120.4	1	1	0	NO
chr21	8453565	8453796	7	chr21_8453565_8453796	ALU	ENSG00000280441.3	FP236383.3	0	1	0	NO
chr21	8462548	8462552	8	chr21_8462548_8462552	ALU	ENSG00000286149.1	FP236383.11	1	0	0	NO
chr21	8756715	8756728	24	chr21_8756715_8756728	ALU	.	.	0	0	1	NO
chr21	9817684	9817698	8	chr21_9817684_9817698	ALU	ENSG00000280081.4	LINC01667	0	1	0	NO
chr21	10269868	10269883	12	chr21_10269868_10269883	ALU	.	.	0	0	1	NO
chr21	10274305	10274329	57	chr21_10274305_10274329	ALU	.	.	0	0	1	NO
chr21	10324327	10324557	47	chr21_10324327_10324557	ALU	.	.	0	0	1	NO
chr21	10360051	10360068	91	chr21_10360051_10360068	ALU	.	.	0	0	1	NO
chr21	10414913	10414950	30	chr21_10414913_10414950	ALU	ENSG00000187172.15	BAGE2	0	1	0	NO
chr21	10415665	10415900	28	chr21_10415665_10415900	ALU	ENSG00000187172.15	BAGE2	0	1	0	NO
chr21	10441146	10441312	7	chr21_10441146_10441312	ALU	ENSG00000187172.15	BAGE2	0	1	0	NO
chr21	10458133	10458147	6	chr21_10458133_10458147	ALU	ENSG00000187172.15	BAGE2	0	1	0	NO
chr21	10567115	10567121	9	chr21_10567115_10567121	ALU	ENSG00000274391.5	TPTE	0	1	0	NO
chr21	10567115	10567121	9	chr21_10567115_10567121	ALU	ENSG00000273840.1	AF254983.1	0	1	0	NO
chr21	10759579	10759594	9	chr21_10759579_10759594	ALU	.	.	0	0	1	NO
chr21	13042674	13042854	6	chr21_13042674_13042854	ALU	ENSG00000224309.7	ANKRD30BP2	1	1	0	NO
chr21	13412980	13412998	17	chr21_13412980_13412998	ALU	ENSG00000175302.5	ANKRD30BP1	0	1	0	NO
chr21	13878050	13878085	10	chr21_13878050_13878085	ALU	.	.	0	0	1	NO
chr21	14439249	14439549	11	chr21_14439249_14439549	ALU	.	.	0	0	1	NO
chr21	14980612	14980624	19	chr21_14980612_14980624	ALU	ENSG00000180530.11	NRIP1	0	1	0	NO
chr21	14980612	14980624	19	chr21_14980612_14980624	ALU	ENSG00000231201.1	AF127577.2	0	1	0	NO
chr21	14980612	14980624	19	chr21_14980612_14980624	ALU	ENSG00000235609.7	AF127577.4	0	1	0	NO
chr21	17730184	17730446	18	chr21_17730184_17730446	ALU	.	.	0	0	1	NO
chr21	20142678	20142850	12	chr21_20142678_20142850	ALU	.	.	0	0	1	NO
chr21	22046967	22046974	19	chr21_22046967_22046974	ALU	ENSG00000233215.6	LINC01687	0	1	0	NO
chr21	22207239	22207254	21	chr21_22207239_22207254	ALU	.	.	0	0	1	NO
chr21	22445021	22445042	23	chr21_22445021_22445042	ALU	.	.	0	0	1	NO
chr21	23603169	23603186	7	chr21_23603169_23603186	ALU	.	.	0	0	1	NO
chr21	23927844	23927860	11	chr21_23927844_23927860	ALU	.	.	0	0	1	NO
chr21	24039050	24039066	26	chr21_24039050_24039066	ALU	ENSG00000287801.1	AP000477.3	0	1	0	NO
chr21	24981907	24981924	28	chr21_24981907_24981924	ALU	ENSG00000230379.5	AP000146.1	0	1	0	NO
chr21	24981907	24981924	28	chr21_24981907_24981924	ALU	ENSG00000226983.3	LINC01692	0	1	0	NO
chr21	25125084	25125120	25	chr21_25125084_25125120	ALU	.	.	0	0	1	NO
chr21	25880010	25880084	16	chr21_25880010_25880084	ALU	.	.	0	0	1	NO
chr21	26002382	26002574	11	chr21_26002382_26002574	ALU	ENSG00000142192.21	APP	0	1	0	NO
chr21	26649405	26649567	6	chr21_26649405_26649567	ALU	.	.	0	0	1	NO
chr21	26876915	26876930	9	chr21_26876915_26876930	ALU	.	.	0	0	1	NO
chr21	29010450	29010620	22	chr21_29010450_29010620	ALU	ENSG00000156253.7	RWDD2B	0	1	0	NO
chr21	29118095	29118292	39	chr21_29118095_29118292	ALU	ENSG00000156265.16	MAP3K7CL	0	1	0	NO
chr21	31069542	31069634	15	chr21_31069542_31069634	ALU	.	.	0	0	1	NO
chr21	32026201	32026213	22	chr21_32026201_32026213	ALU	ENSG00000142149.9	HUNK	0	1	0	NO
chr21	32832986	32833003	11	chr21_32832986_32833003	ALU	ENSG00000205930.10	C21orf62-AS1	0	1	0	NO
chr21	32833236	32833306	14	chr21_32833236_32833306	ALU	ENSG00000205930.10	C21orf62-AS1	0	1	0	NO
chr21	33474489	33474541	163	chr21_33474489_33474541	ALU	ENSG00000142188.17	TMEM50B	0	1	0	NO
chr21	33474489	33474541	163	chr21_33474489_33474541	ALU	ENSG00000159128.15	IFNGR2	0	1	0	NO
chr21	33474775	33474948	79	chr21_33474775_33474948	ALU	ENSG00000142188.17	TMEM50B	0	1	0	NO
chr21	33474775	33474948	79	chr21_33474775_33474948	ALU	ENSG00000159128.15	IFNGR2	0	1	0	NO
chr21	33495608	33495701	12	chr21_33495608_33495701	ALU	.	.	0	0	1	NO
chr21	34010914	34011425	20	chr21_34010914_34011425	ALU	.	.	0	0	1	NO
chr21	35865630	35865648	32	chr21_35865630_35865648	ALU	ENSG00000159216.19	RUNX1	0	1	0	YES
chr21	37632245	37632375	23	chr21_37632245_37632375	ALU	ENSG00000286717.1	AP001407.1	0	1	0	NO
chr21	37632245	37632375	23	chr21_37632245_37632375	ALU	ENSG00000157542.11	KCNJ6	0	1	0	NO
chr21	37685517	37685705	39	chr21_37685517_37685705	ALU	ENSG00000157542.11	KCNJ6	0	1	0	NO
chr21	42965767	42965831	18	chr21_42965767_42965831	ALU	.	.	0	0	1	NO
chr21	42994124	42994366	53	chr21_42994124_42994366	ALU	ENSG00000160199.15	PKNOX1	0	1	0	NO
chr21	46645208	46645308	8	chr21_46645208_46645308	ALU	ENSG00000160310.18	PRMT2	0	1	0	NO
chr22	10743170	10743663	32	chr22_10743170_10743663	ALU	.	.	0	0	1	NO
chr22	10749234	10749240	7	chr22_10749234_10749240	ALU	.	.	0	0	1	NO
chr22	10784635	10784645	10	chr22_10784635_10784645	ALU	.	.	0	0	1	NO
chr22	11068949	11068989	160	chr22_11068949_11068989	ALU	.	.	0	0	1	NO
chr22	11428056	11428058	13	chr22_11428056_11428058	ALU	.	.	0	0	1	NO
chr22	11429480	11429482	6	chr22_11429480_11429482	ALU	.	.	0	0	1	NO
chr22	11860398	11860417	120	chr22_11860398_11860417	ALU	ENSG00000286406.1	AC138776.1	0	1	0	NO
chr22	11895478	11895618	18	chr22_11895478_11895618	ALU	ENSG00000286406.1	AC138776.1	0	1	0	NO
chr22	11906586	11906736	21	chr22_11906586_11906736	ALU	ENSG00000286406.1	AC138776.1	0	1	0	NO
chr22	12029830	12029832	6	chr22_12029830_12029832	ALU	.	.	0	0	1	NO
chr22	12105043	12105356	8	chr22_12105043_12105356	ALU	.	.	0	0	1	NO
chr22	12126641	12126658	13	chr22_12126641_12126658	ALU	.	.	0	0	1	NO
chr22	12131935	12131951	15	chr22_12131935_12131951	ALU	.	.	0	0	1	NO
chr22	12694103	12694105	9	chr22_12694103_12694105	ALU	.	.	0	0	1	NO
chr22	16243539	16243546	7	chr22_16243539_16243546	ALU	.	.	0	0	1	NO
chr22	16475816	16476025	17	chr22_16475816_16476025	ALU	ENSG00000227367.1	SLC9B1P4	0	1	0	NO
chr22	16558188	16558885	15	chr22_16558188_16558885	ALU	.	.	0	0	1	NO
chr22	16567430	16568121	6	chr22_16567430_16568121	ALU	.	.	0	0	1	NO
chr22	16819333	16819351	19	chr22_16819333_16819351	ALU	ENSG00000172967.7	XKR3	0	1	0	NO
chr22	17224400	17224420	44	chr22_17224400_17224420	ALU	ENSG00000093072.18	ADA2	0	1	0	NO
chr22	17524383	17524606	7	chr22_17524383_17524606	ALU	ENSG00000099954.18	CECR2	0	1	0	NO
chr22	17524383	17524606	7	chr22_17524383_17524606	ALU	ENSG00000286195.1	AC007666.2	0	1	0	NO
chr22	18202809	18202818	14	chr22_18202809_18202818	ALU	ENSG00000187979.4	FAM230D	0	1	0	NO
chr22	18421860	18421874	7	chr22_18421860_18421874	ALU	.	.	0	0	1	NO
chr22	18725024	18725040	7	chr22_18725024_18725040	ALU	.	.	0	0	1	NO
chr22	18890480	18890536	163	chr22_18890480_18890536	ALU	ENSG00000276095.2	FAM230F	0	1	0	NO
chr22	18896667	18896993	79	chr22_18896667_18896993	ALU	.	.	0	0	1	NO
chr22	18965609	18965625	19	chr22_18965609_18965625	ALU	.	.	0	0	1	NO
chr22	19919106	19919253	68	chr22_19919106_19919253	ALU	ENSG00000184470.21	TXNRD2	0	1	0	NO
chr22	20074944	20075770	21	chr22_20074944_20075770	ALU	.	.	0	0	1	NO
chr22	20503521	20503828	173	chr22_20503521_20503828	ALU	ENSG00000099917.17	MED15	0	1	0	NO
chr22	20521081	20521136	116	chr22_20521081_20521136	ALU	ENSG00000099917.17	MED15	0	1	0	NO
chr22	20921202	20921219	6	chr22_20921202_20921219	ALU	ENSG00000099942.13	CRKL	0	1	0	YES
chr22	21562824	21562829	6	chr22_21562824_21562829	ALU	ENSG00000185651.15	UBE2L3	0	1	0	NO
chr22	22022033	22022050	20	chr22_22022033_22022050	ALU	ENSG00000197549.9	PRAMENP	0	1	0	NO
chr22	22179736	22179748	11	chr22_22179736_22179748	ALU	ENSG00000211642.3	IGLV10-54	0	1	0	NO
chr22	23290542	23290560	187	chr22_23290542_23290560	ALU	ENSG00000186716.21	BCR	1	1	0	YES
chr22	23510369	23510491	20	chr22_23510369_23510491	ALU	ENSG00000287864.1	AP000345.3	0	1	0	NO
chr22	23931957	23931959	7	chr22_23931957_23931959	ALU	.	.	0	0	1	NO
chr22	23937889	23937921	17	chr22_23937889_23937921	ALU	.	.	0	0	1	NO
chr22	23939924	23939934	15	chr22_23939924_23939934	ALU	.	.	0	0	1	NO
chr22	23949021	23949035	8	chr22_23949021_23949035	ALU	.	.	0	0	1	NO
chr22	23954211	23954238	7	chr22_23954211_23954238	ALU	.	.	0	0	1	NO
chr22	23969108	23969117	19	chr22_23969108_23969117	ALU	ENSG00000099974.8	DDTL	0	1	0	NO
chr22	23994633	23994644	6	chr22_23994633_23994644	ALU	.	.	0	0	1	NO
chr22	23996968	23996983	7	chr22_23996968_23996983	ALU	.	.	0	0	1	NO
chr22	23997317	23997403	14	chr22_23997317_23997403	ALU	.	.	0	0	1	NO
chr22	23998240	23998248	15	chr22_23998240_23998248	ALU	.	.	0	0	1	NO
chr22	24000525	24000850	14	chr22_24000525_24000850	ALU	ENSG00000276950.5	GSTT4	0	1	0	NO
chr22	24008357	24008364	45	chr22_24008357_24008364	ALU	.	.	0	0	1	NO
chr22	26557750	26557822	17	chr22_26557750_26557822	ALU	ENSG00000128294.16	TPST2	0	1	0	NO
chr22	30681738	30681918	6	chr22_30681738_30681918	ALU	.	.	0	0	1	NO
chr22	31355819	31355903	16	chr22_31355819_31355903	ALU	.	.	0	0	1	NO
chr22	32179861	32179935	15	chr22_32179861_32179935	ALU	.	.	0	0	1	NO
chr22	34034609	34034622	16	chr22_34034609_34034622	ALU	ENSG00000236052.2	LINC01643	0	1	0	NO
chr22	35735252	35735308	58	chr22_35735252_35735308	ALU	.	.	0	0	1	NO
chr22	36086466	36086539	6	chr22_36086466_36086539	ALU	.	.	0	0	1	NO
chr22	36395629	36395838	14	chr22_36395629_36395838	ALU	ENSG00000223695.1	FO393418.1	0	1	0	NO
chr22	37528817	37529150	20	chr22_37528817_37529150	ALU	.	.	0	0	1	NO
chr22	38231889	38231959	7	chr22_38231889_38231959	ALU	ENSG00000235246.1	AL020993.1	1	1	0	NO
chr22	38231889	38231959	7	chr22_38231889_38231959	ALU	ENSG00000241693.2	RN7SL704P	1	1	0	NO
chr22	38231889	38231959	7	chr22_38231889_38231959	ALU	ENSG00000198792.13	TMEM184B	1	1	0	NO
chr22	40007324	40007442	8	chr22_40007324_40007442	ALU	ENSG00000133477.17	FAM83F	0	1	0	NO
chr22	41300490	41300514	80	chr22_41300490_41300514	ALU	.	.	0	0	1	NO
chr22	41300753	41300772	52	chr22_41300753_41300772	ALU	.	.	0	0	1	NO
chr22	41314918	41314985	27	chr22_41314918_41314985	ALU	ENSG00000100403.12	ZC3H7B	0	1	0	NO
chr22	43913326	43913608	13	chr22_43913326_43913608	ALU	.	.	0	0	1	NO
chr22	49879729	49879848	28	chr22_49879729_49879848	ALU	ENSG00000100426.7	ZBED4	0	1	0	NO
chr22	50351283	50351341	9	chr22_50351283_50351341	ALU	ENSG00000100239.16	PPP6R2	0	1	0	NO
chr22	50495342	50495638	19	chr22_50495342_50495638	ALU	.	.	0	0	1	NO
chr3	3190558	3190780	16	chr3_3190558_3190780	ALU	.	.	0	0	1	NO
chr3	4163392	4163542	35	chr3_4163392_4163542	ALU	ENSG00000144455.14	SUMF1	0	1	0	NO
chr3	7497053	7497073	28	chr3_7497053_7497073	ALU	ENSG00000196277.16	GRM7	0	1	0	NO
chr3	10131433	10131446	8	chr3_10131433_10131446	ALU	.	.	0	0	1	NO
chr3	10133951	10134245	34	chr3_10133951_10134245	ALU	.	.	0	0	1	NO
chr3	11599583	11599604	25	chr3_11599583_11599604	ALU	ENSG00000144560.15	VGLL4	0	1	0	NO
chr3	11870464	11870480	26	chr3_11870464_11870480	ALU	ENSG00000230342.2	FANCD2P2	0	1	0	NO
chr3	12095282	12095575	21	chr3_12095282_12095575	ALU	ENSG00000157152.17	SYN2	0	1	0	NO
chr3	12563484	12563784	19	chr3_12563484_12563784	ALU	ENSG00000075975.17	MKRN2	0	1	0	NO
chr3	12776952	12776966	49	chr3_12776952_12776966	ALU	.	.	0	0	1	NO
chr3	15737520	15737525	14	chr3_15737520_15737525	ALU	ENSG00000206560.11	ANKRD28	0	1	0	NO
chr3	16754579	16754594	37	chr3_16754579_16754594	ALU	.	.	0	0	1	NO
chr3	18954407	18954420	25	chr3_18954407_18954420	ALU	.	.	0	0	1	NO
chr3	18993945	18994076	33	chr3_18993945_18994076	ALU	.	.	0	0	1	NO
chr3	20301190	20301511	16	chr3_20301190_20301511	ALU	ENSG00000231304.2	SGO1-AS1	0	1	0	NO
chr3	28383304	28383335	31	chr3_28383304_28383335	ALU	ENSG00000206559.8	ZCWPW2	0	1	0	NO
chr3	28383304	28383335	31	chr3_28383304_28383335	ALU	ENSG00000283563.1	AC098650.1	0	1	0	NO
chr3	28798671	28798690	21	chr3_28798671_28798690	ALU	ENSG00000283563.1	AC098650.1	0	1	0	NO
chr3	28798671	28798690	21	chr3_28798671_28798690	ALU	ENSG00000144642.22	RBMS3	0	1	0	NO
chr3	32066390	32066407	9	chr3_32066390_32066407	ALU	ENSG00000251590.1	NIFKP7	0	1	0	NO
chr3	32066390	32066407	9	chr3_32066390_32066407	ALU	ENSG00000144645.15	OSBPL10	0	1	0	NO
chr3	32674716	32675013	77	chr3_32674716_32675013	ALU	.	.	0	0	1	NO
chr3	32945557	32945867	10	chr3_32945557_32945867	ALU	.	.	0	0	1	NO
chr3	36418637	36418656	36	chr3_36418637_36418656	ALU	ENSG00000144681.11	STAC	0	1	0	NO
chr3	36758381	36758397	45	chr3_36758381_36758397	ALU	ENSG00000163673.7	DCLK3	0	1	0	NO
chr3	38358207	38358219	31	chr3_38358207_38358219	ALU	ENSG00000093217.11	XYLB	0	1	0	NO
chr3	39174474	39174790	19	chr3_39174474_39174790	ALU	.	.	0	0	1	NO
chr3	40200117	40200128	30	chr3_40200117_40200128	ALU	ENSG00000280739.3	EIF1B-AS1	0	1	0	NO
chr3	40200117	40200128	30	chr3_40200117_40200128	ALU	ENSG00000170011.14	MYRIP	0	1	0	NO
chr3	41558872	41559082	6	chr3_41558872_41559082	ALU	ENSG00000168038.11	ULK4	0	1	0	NO
chr3	44298678	44298817	42	chr3_44298678_44298817	ALU	ENSG00000173769.4	TOPAZ1	0	1	0	NO
chr3	44699691	44699756	33	chr3_44699691_44699756	ALU	.	.	0	0	1	NO
chr3	44700555	44700605	14	chr3_44700555_44700605	ALU	.	.	0	0	1	NO
chr3	45501155	45501273	38	chr3_45501155_45501273	ALU	ENSG00000232455.2	LARS2-AS1	0	1	0	NO
chr3	45501155	45501273	38	chr3_45501155_45501273	ALU	ENSG00000011376.12	LARS2	0	1	0	NO
chr3	46802609	46802707	41	chr3_46802609_46802707	ALU	ENSG00000206549.13	AC109583.1	0	1	0	NO
chr3	46802609	46802707	41	chr3_46802609_46802707	ALU	ENSG00000284672.1	AC109583.4	0	1	0	NO
chr3	47741370	47741385	38	chr3_47741370_47741385	ALU	ENSG00000173473.11	SMARCC1	0	1	0	NO
chr3	47784284	47784585	159	chr3_47784284_47784585	ALU	.	.	0	0	1	NO
chr3	48499732	48499896	19	chr3_48499732_48499896	ALU	ENSG00000164054.15	SHISA5	0	1	0	NO
chr3	49746389	49746477	13	chr3_49746389_49746477	ALU	ENSG00000176095.12	IP6K1	0	1	0	NO
chr3	50025583	50025624	18	chr3_50025583_50025624	ALU	ENSG00000004534.15	RBM6	0	1	0	NO
chr3	50841728	50841741	19	chr3_50841728_50841741	ALU	ENSG00000088538.13	DOCK3	0	1	0	NO
chr3	51595940	51596111	37	chr3_51595940_51596111	ALU	ENSG00000164080.13	RAD54L2	0	1	0	NO
chr3	53465971	53466026	30	chr3_53465971_53466026	ALU	ENSG00000157388.19	CACNA1D	0	1	0	NO
chr3	60497196	60497198	6	chr3_60497196_60497198	ALU	ENSG00000189283.10	FHIT	0	1	0	NO
chr3	63555274	63555289	16	chr3_63555274_63555289	ALU	ENSG00000163630.11	SYNPR	0	1	0	NO
chr3	66074250	66074429	7	chr3_66074250_66074429	ALU	.	.	0	0	1	NO
chr3	71539175	71539397	9	chr3_71539175_71539397	ALU	ENSG00000114861.23	FOXP1	0	1	0	YES
chr3	71539175	71539397	9	chr3_71539175_71539397	ALU	ENSG00000285708.1	AC097634.4	0	1	0	NO
chr3	75708768	75708881	291	chr3_75708768_75708881	ALU	ENSG00000242516.2	LINC00960	0	1	0	NO
chr3	75708768	75708881	291	chr3_75708768_75708881	ALU	ENSG00000227124.11	ZNF717	0	1	0	NO
chr3	76916520	76916532	8	chr3_76916520_76916532	ALU	ENSG00000185008.17	ROBO2	0	1	0	NO
chr3	77782943	77782955	17	chr3_77782943_77782955	ALU	.	.	0	0	1	NO
chr3	84898523	84898573	11	chr3_84898523_84898573	ALU	.	.	0	0	1	NO
chr3	87471319	87471335	24	chr3_87471319_87471335	ALU	.	.	0	0	1	NO
chr3	87913898	87913904	9	chr3_87913898_87913904	ALU	ENSG00000179097.7	HTR1F	0	1	0	NO
chr3	87964194	87964196	6	chr3_87964194_87964196	ALU	ENSG00000179097.7	HTR1F	0	1	0	NO
chr3	88428970	88429012	16	chr3_88428970_88429012	ALU	ENSG00000283434.2	CSNKA2IP	0	1	0	NO
chr3	95825553	95825557	11	chr3_95825553_95825557	ALU	.	.	0	0	1	NO
chr3	99936369	99936557	15	chr3_99936369_99936557	ALU	ENSG00000184220.12	CMSS1	0	1	0	NO
chr3	99936369	99936557	15	chr3_99936369_99936557	ALU	ENSG00000168386.18	FILIP1L	0	1	0	NO
chr3	100458402	100458424	24	chr3_100458402_100458424	ALU	.	.	0	0	1	NO
chr3	100691698	100691712	27	chr3_100691698_100691712	ALU	ENSG00000144820.8	ADGRG7	0	1	0	NO
chr3	103264998	103265021	13	chr3_103264998_103265021	ALU	.	.	0	0	1	NO
chr3	103452521	103452538	15	chr3_103452521_103452538	ALU	.	.	0	0	1	NO
chr3	103700577	103700586	20	chr3_103700577_103700586	ALU	.	.	0	0	1	NO
chr3	111268604	111268640	11	chr3_111268604_111268640	ALU	ENSG00000177707.11	NECTIN3	0	1	0	NO
chr3	113484683	113484699	17	chr3_113484683_113484699	ALU	ENSG00000285943.1	AC112128.1	0	1	0	NO
chr3	113484683	113484699	17	chr3_113484683_113484699	ALU	ENSG00000163611.11	SPICE1	0	1	0	NO
chr3	125770564	125770577	6	chr3_125770564_125770577	ALU	ENSG00000284624.1	AC092902.4	0	1	0	NO
chr3	127296689	127296706	21	chr3_127296689_127296706	ALU	.	.	0	0	1	NO
chr3	128140298	128140327	29	chr3_128140298_128140327	ALU	ENSG00000175792.12	RUVBL1	0	1	0	NO
chr3	128657225	128657536	107	chr3_128657225_128657536	ALU	ENSG00000163902.12	RPN1	0	1	0	NO
chr3	128676353	128676381	20	chr3_128676353_128676381	ALU	ENSG00000242551.2	POU5F1P6	0	1	0	NO
chr3	128676353	128676381	20	chr3_128676353_128676381	ALU	ENSG00000163902.12	RPN1	0	1	0	NO
chr3	130090859	130090883	10	chr3_130090859_130090883	ALU	ENSG00000248243.1	LINC02014	1	1	0	NO
chr3	130090859	130090883	10	chr3_130090859_130090883	ALU	ENSG00000251287.8	ALG1L2	1	1	0	NO
chr3	130219571	130219606	17	chr3_130219571_130219606	ALU	ENSG00000228252.9	COL6A4P2	0	1	0	NO
chr3	138847918	138848194	12	chr3_138847918_138848194	ALU	.	.	0	0	1	NO
chr3	141894229	141894328	6	chr3_141894229_141894328	ALU	ENSG00000069849.11	ATP1B3	0	1	0	NO
chr3	144969017	144969040	10	chr3_144969017_144969040	ALU	.	.	0	0	1	NO
chr3	146336393	146336396	12	chr3_146336393_146336396	ALU	.	.	0	0	1	NO
chr3	148229742	148229883	6	chr3_148229742_148229883	ALU	ENSG00000243347.2	LINC02045	0	1	0	NO
chr3	151664713	151664762	30	chr3_151664713_151664762	ALU	.	.	0	0	1	NO
chr3	151820672	151820698	21	chr3_151820672_151820698	ALU	ENSG00000114771.14	AADAC	0	1	0	NO
chr3	151820672	151820698	21	chr3_151820672_151820698	ALU	ENSG00000242908.6	AADACL2-AS1	0	1	0	NO
chr3	152031045	152031090	28	chr3_152031045_152031090	ALU	.	.	0	0	1	NO
chr3	152893508	152893550	28	chr3_152893508_152893550	ALU	.	.	0	0	1	NO
chr3	155665068	155665139	28	chr3_155665068_155665139	ALU	ENSG00000114805.18	PLCH1	0	1	0	NO
chr3	155813966	155814283	19	chr3_155813966_155814283	ALU	ENSG00000284952.1	AC104472.3	0	1	0	NO
chr3	156100576	156100598	37	chr3_156100576_156100598	ALU	ENSG00000169282.18	KCNAB1	0	1	0	NO
chr3	158486042	158486044	6	chr3_158486042_158486044	ALU	ENSG00000174891.13	RSRC1	0	1	0	NO
chr3	159963476	159963489	11	chr3_159963476_159963489	ALU	ENSG00000244040.7	IL12A-AS1	0	1	0	NO
chr3	170233217	170233231	26	chr3_170233217_170233231	ALU	ENSG00000163558.13	PRKCI	0	1	0	YES
chr3	170319600	170319851	37	chr3_170319600_170319851	ALU	.	.	0	0	1	NO
chr3	171908553	171908597	32	chr3_171908553_171908597	ALU	ENSG00000186329.9	TMEM212	0	1	0	NO
chr3	172605142	172605159	24	chr3_172605142_172605159	ALU	.	.	0	0	1	NO
chr3	172691440	172691975	8	chr3_172691440_172691975	ALU	ENSG00000144959.11	NCEH1	0	1	0	NO
chr3	174692946	174692958	9	chr3_174692946_174692958	ALU	ENSG00000177694.16	NAALADL2	0	1	0	NO
chr3	176233746	176233758	18	chr3_176233746_176233758	ALU	.	.	0	0	1	NO
chr3	176425231	176425260	25	chr3_176425231_176425260	ALU	ENSG00000223715.3	LINC01208	0	1	0	NO
chr3	183314908	183314941	19	chr3_183314908_183314941	ALU	ENSG00000053524.12	MCF2L2	0	1	0	NO
chr3	183870195	183870233	29	chr3_183870195_183870233	ALU	ENSG00000283765.1	AC131160.1	0	1	0	NO
chr3	183870195	183870233	29	chr3_183870195_183870233	ALU	ENSG00000175193.14	PARL	0	1	0	NO
chr3	184438916	184438931	45	chr3_184438916_184438931	ALU	ENSG00000224153.3	LINC02054	0	1	0	NO
chr3	186867495	186867499	6	chr3_186867495_186867499	ALU	.	.	0	0	1	NO
chr3	188102737	188102752	17	chr3_188102737_188102752	ALU	.	.	0	0	1	NO
chr3	190439021	190439147	10	chr3_190439021_190439147	ALU	ENSG00000198398.3	TMEM207	0	1	0	NO
chr3	191281650	191281673	26	chr3_191281650_191281673	ALU	ENSG00000188958.9	UTS2B	0	1	0	NO
chr3	192658727	192658738	24	chr3_192658727_192658738	ALU	ENSG00000114279.14	FGF12	0	1	0	NO
chr3	195614409	195614411	9	chr3_195614409_195614411	ALU	.	.	0	0	1	NO
chr3	195621136	195621439	25	chr3_195621136_195621439	ALU	.	.	0	0	1	NO
chr3	195744085	195744095	8	chr3_195744085_195744095	ALU	.	.	0	0	1	NO
chr4	1308028	1308055	24	chr4_1308028_1308055	ALU	ENSG00000090316.16	MAEA	0	1	0	NO
chr4	8620246	8620273	9	chr4_8620246_8620273	ALU	.	.	0	0	1	NO
chr4	11717433	11717528	6	chr4_11717433_11717528	ALU	ENSG00000249631.6	AC005699.1	0	1	0	NO
chr4	17541756	17542077	11	chr4_17541756_17542077	ALU	.	.	0	0	1	NO
chr4	26436995	26437006	12	chr4_26436995_26437006	ALU	.	.	0	0	1	NO
chr4	26484866	26484880	6	chr4_26484866_26484880	ALU	ENSG00000163394.6	CCKAR	0	1	0	NO
chr4	29731532	29731615	11	chr4_29731532_29731615	ALU	.	.	0	0	1	NO
chr4	29906201	29906215	10	chr4_29906201_29906215	ALU	.	.	0	0	1	NO
chr4	30890446	30890460	13	chr4_30890446_30890460	ALU	ENSG00000169851.15	PCDH7	0	1	0	NO
chr4	31589836	31589848	15	chr4_31589836_31589848	ALU	.	.	0	0	1	NO
chr4	31835773	31835802	16	chr4_31835773_31835802	ALU	.	.	0	0	1	NO
chr4	31839793	31839802	25	chr4_31839793_31839802	ALU	.	.	0	0	1	NO
chr4	33845539	33845550	11	chr4_33845539_33845550	ALU	ENSG00000250954.6	AC016687.3	0	1	0	NO
chr4	34778414	34778420	8	chr4_34778414_34778420	ALU	.	.	0	0	1	NO
chr4	35719146	35719160	11	chr4_35719146_35719160	ALU	.	.	0	0	1	NO
chr4	36323568	36323585	14	chr4_36323568_36323585	ALU	ENSG00000251438.1	AC104078.2	0	1	0	NO
chr4	36323568	36323585	14	chr4_36323568_36323585	ALU	ENSG00000197057.10	DTHD1	0	1	0	NO
chr4	39775928	39775930	6	chr4_39775928_39775930	ALU	ENSG00000078140.14	UBE2K	0	1	0	NO
chr4	39989900	39989912	12	chr4_39989900_39989912	ALU	.	.	0	0	1	NO
chr4	40698722	40698736	16	chr4_40698722_40698736	ALU	.	.	0	0	1	NO
chr4	40923993	40923995	8	chr4_40923993_40923995	ALU	ENSG00000163697.17	APBB2	0	1	0	NO
chr4	42086021	42086041	23	chr4_42086021_42086041	ALU	ENSG00000014824.14	SLC30A9	0	1	0	NO
chr4	44840094	44840123	9	chr4_44840094_44840123	ALU	.	.	0	0	1	NO
chr4	47494493	47494514	14	chr4_47494493_47494514	ALU	ENSG00000145246.14	ATP10D	0	1	0	NO
chr4	49179982	49179988	9	chr4_49179982_49179988	ALU	.	.	0	0	1	NO
chr4	49265026	49265171	8	chr4_49265026_49265171	ALU	.	.	0	0	1	NO
chr4	49290208	49290315	7	chr4_49290208_49290315	ALU	.	.	0	0	1	NO
chr4	49303390	49303408	9	chr4_49303390_49303408	ALU	.	.	0	0	1	NO
chr4	49305831	49305987	11	chr4_49305831_49305987	ALU	.	.	0	0	1	NO
chr4	49709070	49709372	8	chr4_49709070_49709372	ALU	.	.	0	0	1	NO
chr4	52985668	52985687	7	chr4_52985668_52985687	ALU	ENSG00000184178.16	SCFD2	0	1	0	NO
chr4	53923793	53923807	20	chr4_53923793_53923807	ALU	ENSG00000282278.1	AC058822.1	0	1	0	NO
chr4	54169924	54169958	72	chr4_54169924_54169958	ALU	ENSG00000282278.1	AC058822.1	0	1	0	NO
chr4	55746047	55746076	27	chr4_55746047_55746076	ALU	.	.	0	0	1	NO
chr4	56391988	56392002	11	chr4_56391988_56392002	ALU	.	.	0	0	1	NO
chr4	56851002	56851015	21	chr4_56851002_56851015	ALU	.	.	0	0	1	NO
chr4	58110153	58110172	18	chr4_58110153_58110172	ALU	.	.	0	0	1	NO
chr4	60959378	60959393	27	chr4_60959378_60959393	ALU	.	.	0	0	1	NO
chr4	64351021	64351035	15	chr4_64351021_64351035	ALU	ENSG00000205678.8	TECRL	0	1	0	NO
chr4	65548205	65548220	7	chr4_65548205_65548220	ALU	ENSG00000145242.14	EPHA5	0	1	0	NO
chr4	66240881	66240900	12	chr4_66240881_66240900	ALU	ENSG00000287383.1	AC110809.1	0	1	0	NO
chr4	67098159	67098174	20	chr4_67098159_67098174	ALU	.	.	0	0	1	NO
chr4	68275290	68275522	12	chr4_68275290_68275522	ALU	.	.	0	0	1	NO
chr4	69547934	69547967	20	chr4_69547934_69547967	ALU	.	.	0	0	1	NO
chr4	69611287	69611298	14	chr4_69611287_69611298	ALU	ENSG00000271271.6	UGT2A2	0	1	0	NO
chr4	69611287	69611298	14	chr4_69611287_69611298	ALU	ENSG00000173610.12	UGT2A1	0	1	0	NO
chr4	69719744	69719764	14	chr4_69719744_69719764	ALU	.	.	0	0	1	NO
chr4	70092923	70092930	18	chr4_70092923_70092930	ALU	.	.	0	0	1	NO
chr4	71854083	71854101	6	chr4_71854083_71854101	ALU	.	.	0	0	1	NO
chr4	73023843	73023962	24	chr4_73023843_73023962	ALU	.	.	0	0	1	NO
chr4	73267219	73267227	17	chr4_73267219_73267227	ALU	ENSG00000250220.1	AC053527.2	0	1	0	NO
chr4	74811245	74811259	10	chr4_74811245_74811259	ALU	.	.	0	0	1	NO
chr4	75700415	75700511	10	chr4_75700415_75700511	ALU	ENSG00000138757.15	G3BP2	0	1	0	NO
chr4	75861614	75861901	8	chr4_75861614_75861901	ALU	ENSG00000156194.18	PPEF2	0	1	0	NO
chr4	76019511	76019539	26	chr4_76019511_76019539	ALU	ENSG00000156219.17	ART3	0	1	0	NO
chr4	76102654	76102683	8	chr4_76102654_76102683	ALU	ENSG00000156219.17	ART3	0	1	0	NO
chr4	78438005	78438172	12	chr4_78438005_78438172	ALU	ENSG00000138759.19	FRAS1	0	1	0	NO
chr4	79783583	79783598	40	chr4_79783583_79783598	ALU	.	.	0	0	1	NO
chr4	81708979	81708996	15	chr4_81708979_81708996	ALU	ENSG00000138670.18	RASGEF1B	0	1	0	NO
chr4	82419530	82419539	14	chr4_82419530_82419539	ALU	.	.	0	0	1	NO
chr4	85663337	85663358	19	chr4_85663337_85663358	ALU	ENSG00000138639.18	ARHGAP24	0	1	0	NO
chr4	88171504	88171518	31	chr4_88171504_88171518	ALU	ENSG00000118777.12	ABCG2	0	1	0	NO
chr4	93291177	93291188	10	chr4_93291177_93291188	ALU	ENSG00000152208.13	GRID2	0	1	0	NO
chr4	96502141	96502186	10	chr4_96502141_96502186	ALU	ENSG00000248510.2	LINC02267	0	1	0	NO
chr4	100567900	100567915	14	chr4_100567900_100567915	ALU	ENSG00000164035.10	EMCN	0	1	0	NO
chr4	109079775	109079801	10	chr4_109079775_109079801	ALU	ENSG00000188517.16	COL25A1	0	1	0	NO
chr4	114628766	114628777	26	chr4_114628766_114628777	ALU	ENSG00000174607.11	UGT8	0	1	0	NO
chr4	115296103	115296209	12	chr4_115296103_115296209	ALU	.	.	0	0	1	NO
chr4	119150495	119150526	22	chr4_119150495_119150526	ALU	ENSG00000172399.6	MYOZ2	0	1	0	NO
chr4	119718739	119718751	16	chr4_119718739_119718751	ALU	.	.	0	0	1	NO
chr4	119798932	119798942	9	chr4_119798932_119798942	ALU	.	.	0	0	1	NO
chr4	121492647	121492661	18	chr4_121492647_121492661	ALU	.	.	0	0	1	NO
chr4	124737853	124737869	8	chr4_124737853_124737869	ALU	.	.	0	0	1	NO
chr4	126593697	126593715	22	chr4_126593697_126593715	ALU	ENSG00000286251.2	AC097528.1	0	1	0	NO
chr4	127926315	127926333	27	chr4_127926315_127926333	ALU	ENSG00000164073.11	MFSD8	0	1	0	NO
chr4	128699195	128699202	7	chr4_128699195_128699202	ALU	.	.	0	0	1	NO
chr4	132196674	132196689	8	chr4_132196674_132196689	ALU	ENSG00000251598.2	AC093916.1	0	1	0	NO
chr4	138304045	138304073	33	chr4_138304045_138304073	ALU	ENSG00000248397.1	LINC00498	0	1	0	NO
chr4	139288922	139289148	19	chr4_139288922_139289148	ALU	ENSG00000109390.13	NDUFC1	0	1	0	NO
chr4	140017767	140017782	7	chr4_140017767_140017782	ALU	ENSG00000196782.12	MAML3	0	1	0	NO
chr4	142337145	142337157	17	chr4_142337145_142337157	ALU	ENSG00000109452.12	INPP4B	0	1	0	NO
chr4	143499633	143499701	12	chr4_143499633_143499701	ALU	.	.	0	0	1	NO
chr4	144474134	144474161	8	chr4_144474134_144474161	ALU	ENSG00000285783.1	AC098588.3	0	1	0	NO
chr4	144474134	144474161	8	chr4_144474134_144474161	ALU	ENSG00000285713.1	AC098588.2	0	1	0	NO
chr4	147132780	147132800	32	chr4_147132780_147132800	ALU	ENSG00000286371.1	AC097450.1	0	1	0	NO
chr4	149324086	149324119	8	chr4_149324086_149324119	ALU	.	.	0	0	1	NO
chr4	149995267	149995388	16	chr4_149995267_149995388	ALU	.	.	0	0	1	NO
chr4	150372748	150372764	34	chr4_150372748_150372764	ALU	ENSG00000198589.14	LRBA	0	1	0	NO
chr4	153979897	153979909	10	chr4_153979897_153979909	ALU	ENSG00000280241.4	AC079298.3	0	1	0	NO
chr4	155957224	155957295	14	chr4_155957224_155957295	ALU	.	.	0	0	1	NO
chr4	155957538	155957550	7	chr4_155957538_155957550	ALU	.	.	0	0	1	NO
chr4	163836592	163836612	25	chr4_163836592_163836612	ALU	ENSG00000145416.13	MARCHF1	0	1	0	NO
chr4	165116328	165116347	23	chr4_165116328_165116347	ALU	ENSG00000170088.14	TMEM192	0	1	0	NO
chr4	165708923	165708967	12	chr4_165708923_165708967	ALU	ENSG00000249500.1	LINC01179	0	1	0	NO
chr4	165708923	165708967	12	chr4_165708923_165708967	ALU	ENSG00000287424.1	AC080079.2	0	1	0	NO
chr4	166417627	166417639	23	chr4_166417627_166417639	ALU	ENSG00000249675.1	AC097487.1	0	1	0	NO
chr4	168738598	168738728	20	chr4_168738598_168738728	ALU	ENSG00000129116.19	PALLD	0	1	0	NO
chr4	169068007	169068058	22	chr4_169068007_169068058	ALU	.	.	0	0	1	NO
chr4	169667681	169667700	29	chr4_169667681_169667700	ALU	ENSG00000109572.14	CLCN3	0	1	0	NO
chr4	169913421	169913457	22	chr4_169913421_169913457	ALU	ENSG00000288003.1	AC079768.4	0	1	0	NO
chr4	170507629	170507637	7	chr4_170507629_170507637	ALU	.	.	0	0	1	NO
chr4	173123053	173123075	7	chr4_173123053_173123075	ALU	ENSG00000245213.7	AC105285.1	0	1	0	NO
chr4	173228283	173228306	8	chr4_173228283_173228306	ALU	ENSG00000109586.12	GALNT7	0	1	0	NO
chr4	173865542	173865559	9	chr4_173865542_173865559	ALU	ENSG00000250708.2	LINC02269	0	1	0	NO
chr4	174273317	174273356	25	chr4_174273317_174273356	ALU	ENSG00000164117.14	FBXO8	0	1	0	NO
chr4	174290428	174290439	9	chr4_174290428_174290439	ALU	ENSG00000164118.13	CEP44	0	1	0	NO
chr4	174613140	174613254	9	chr4_174613140_174613254	ALU	.	.	0	0	1	NO
chr4	178277157	178277179	26	chr4_178277157_178277179	ALU	.	.	0	0	1	NO
chr4	179130795	179130821	21	chr4_179130795_179130821	ALU	.	.	0	0	1	NO
chr4	181368158	181368172	21	chr4_181368158_181368172	ALU	.	.	0	0	1	NO
chr4	182880974	182880980	7	chr4_182880974_182880980	ALU	.	.	0	0	1	NO
chr4	183622670	183622672	7	chr4_183622670_183622672	ALU	.	.	0	0	1	NO
chr4	185440759	185440772	25	chr4_185440759_185440772	ALU	ENSG00000205129.8	C4orf47	0	1	0	NO
chr4	185460992	185461005	13	chr4_185460992_185461005	ALU	ENSG00000168491.10	CCDC110	0	1	0	NO
chr5	167491	167504	20	chr5_167491_167504	ALU	ENSG00000153404.14	PLEKHG4B	0	1	0	NO
chr5	1585386	1585414	21	chr5_1585386_1585414	ALU	ENSG00000185986.12	SDHAP3	0	1	0	NO
chr5	1812491	1812569	42	chr5_1812491_1812569	ALU	ENSG00000145494.12	NDUFS6	0	1	0	NO
chr5	3995069	3995092	28	chr5_3995069_3995092	ALU	.	.	0	0	1	NO
chr5	4075720	4075734	14	chr5_4075720_4075734	ALU	.	.	0	0	1	NO
chr5	5595126	5595133	26	chr5_5595126_5595133	ALU	.	.	0	0	1	NO
chr5	6217973	6217987	39	chr5_6217973_6217987	ALU	.	.	0	0	1	NO
chr5	6284406	6284420	11	chr5_6284406_6284420	ALU	.	.	0	0	1	NO
chr5	7187884	7187914	36	chr5_7187884_7187914	ALU	ENSG00000250974.4	LINC02196	0	1	0	NO
chr5	7845926	7845939	20	chr5_7845926_7845939	ALU	ENSG00000215217.7	C5orf49	0	1	0	NO
chr5	14015599	14015611	36	chr5_14015599_14015611	ALU	.	.	0	0	1	NO
chr5	17024005	17024131	19	chr5_17024005_17024131	ALU	.	.	0	0	1	NO
chr5	17583493	17583662	6	chr5_17583493_17583662	ALU	.	.	0	0	1	NO
chr5	17598363	17598419	15	chr5_17598363_17598419	ALU	.	.	0	0	1	NO
chr5	17599592	17599623	17	chr5_17599592_17599623	ALU	.	.	0	0	1	NO
chr5	17712497	17712908	15	chr5_17712497_17712908	ALU	ENSG00000249937.8	LINC02223	0	1	0	NO
chr5	21497245	21497270	31	chr5_21497245_21497270	ALU	ENSG00000183666.17	GUSBP1	0	1	0	NO
chr5	24574414	24574745	6	chr5_24574414_24574745	ALU	ENSG00000251294.1	AC091885.2	0	1	0	NO
chr5	24574414	24574745	6	chr5_24574414_24574745	ALU	ENSG00000040731.10	CDH10	0	1	0	NO
chr5	25233805	25233823	13	chr5_25233805_25233823	ALU	ENSG00000245662.4	LINC02211	0	1	0	NO
chr5	25233805	25233823	13	chr5_25233805_25233823	ALU	ENSG00000251654.2	AC099499.1	0	1	0	NO
chr5	27571876	27571982	24	chr5_27571876_27571982	ALU	.	.	0	0	1	NO
chr5	27793185	27793187	15	chr5_27793185_27793187	ALU	.	.	0	0	1	NO
chr5	31906130	31906204	36	chr5_31906130_31906204	ALU	ENSG00000133401.16	PDZD2	0	1	0	NO
chr5	34178460	34178504	21	chr5_34178460_34178504	ALU	ENSG00000215158.9	AC138409.2	0	1	0	NO
chr5	34197343	34197345	13	chr5_34197343_34197345	ALU	ENSG00000215158.9	AC138409.2	0	1	0	NO
chr5	34459448	34459460	17	chr5_34459448_34459460	ALU	.	.	0	0	1	NO
chr5	36562322	36562402	10	chr5_36562322_36562402	ALU	.	.	0	0	1	NO
chr5	36562617	36562630	9	chr5_36562617_36562630	ALU	.	.	0	0	1	NO
chr5	36792498	36792525	22	chr5_36792498_36792525	ALU	.	.	0	0	1	NO
chr5	39292867	39292880	22	chr5_39292867_39292880	ALU	ENSG00000113600.11	C9	0	1	0	NO
chr5	40181544	40181558	24	chr5_40181544_40181558	ALU	.	.	0	0	1	NO
chr5	40982141	40982325	19	chr5_40982141_40982325	ALU	ENSG00000112936.19	C7	1	0	0	NO
chr5	42089524	42089548	26	chr5_42089524_42089548	ALU	.	.	0	0	1	NO
chr5	43541120	43541449	17	chr5_43541120_43541449	ALU	ENSG00000172239.14	PAIP1	0	1	0	NO
chr5	52106082	52106099	14	chr5_52106082_52106099	ALU	.	.	0	0	1	NO
chr5	52136487	52136524	15	chr5_52136487_52136524	ALU	.	.	0	0	1	NO
chr5	54087757	54087763	10	chr5_54087757_54087763	ALU	ENSG00000185305.11	ARL15	0	1	0	NO
chr5	56393655	56393895	13	chr5_56393655_56393895	ALU	.	.	0	0	1	NO
chr5	56632134	56632160	23	chr5_56632134_56632160	ALU	.	.	0	0	1	NO
chr5	58959968	58959980	13	chr5_58959968_58959980	ALU	.	.	0	0	1	NO
chr5	61458128	61458130	7	chr5_61458128_61458130	ALU	ENSG00000130449.6	ZSWIM6	0	1	0	NO
chr5	62339524	62339534	17	chr5_62339524_62339534	ALU	ENSG00000068796.19	KIF2A	0	1	0	NO
chr5	62339524	62339534	17	chr5_62339524_62339534	ALU	ENSG00000288643.1	AC114982.2	0	1	0	NO
chr5	62561275	62561292	26	chr5_62561275_62561292	ALU	ENSG00000086200.17	IPO11	0	1	0	NO
chr5	65109643	65109655	14	chr5_65109643_65109655	ALU	.	.	0	0	1	NO
chr5	69222008	69222015	15	chr5_69222008_69222015	ALU	ENSG00000134056.12	MRPS36	0	1	0	NO
chr5	70017983	70018010	12	chr5_70017983_70018010	ALU	.	.	0	0	1	NO
chr5	70327057	70327065	7	chr5_70327057_70327065	ALU	.	.	0	0	1	NO
chr5	71095362	71095379	17	chr5_71095362_71095379	ALU	.	.	0	0	1	NO
chr5	71802241	71802272	6	chr5_71802241_71802272	ALU	.	.	0	0	1	NO
chr5	74423212	74423232	17	chr5_74423212_74423232	ALU	ENSG00000248673.2	LINC01331	0	1	0	NO
chr5	77586971	77587019	12	chr5_77586971_77587019	ALU	ENSG00000164253.14	WDR41	0	1	0	NO
chr5	79147047	79147056	15	chr5_79147047_79147056	ALU	ENSG00000132837.15	DMGDH	0	1	0	NO
chr5	80635181	80635183	8	chr5_80635181_80635183	ALU	ENSG00000228716.7	DHFR	0	1	0	NO
chr5	85248570	85248579	15	chr5_85248570_85248579	ALU	.	.	0	0	1	NO
chr5	85633956	85633975	13	chr5_85633956_85633975	ALU	.	.	0	0	1	NO
chr5	86469130	86469142	12	chr5_86469130_86469142	ALU	.	.	0	0	1	NO
chr5	86692586	86692768	6	chr5_86692586_86692768	ALU	.	.	0	0	1	NO
chr5	87076864	87076897	22	chr5_87076864_87076897	ALU	ENSG00000233828.5	MIR4280HG	0	1	0	NO
chr5	87076864	87076897	22	chr5_87076864_87076897	ALU	ENSG00000249061.1	AC109492.1	0	1	0	NO
chr5	91523459	91523472	13	chr5_91523459_91523472	ALU	ENSG00000281357.3	ARRDC3-AS1	0	1	0	NO
chr5	95212567	95212569	6	chr5_95212567_95212569	ALU	ENSG00000175471.19	MCTP1	0	1	0	NO
chr5	95409469	95409481	10	chr5_95409469_95409481	ALU	ENSG00000153347.10	FAM81B	0	1	0	NO
chr5	96058546	96058567	17	chr5_96058546_96058567	ALU	ENSG00000250551.1	MIR583HG	0	1	0	NO
chr5	96058546	96058567	17	chr5_96058546_96058567	ALU	ENSG00000251314.2	AC104123.1	0	1	0	NO
chr5	99011776	99011785	7	chr5_99011776_99011785	ALU	.	.	0	0	1	NO
chr5	99864297	99864315	8	chr5_99864297_99864315	ALU	.	.	0	0	1	NO
chr5	99964201	99964207	8	chr5_99964201_99964207	ALU	.	.	0	0	1	NO
chr5	99968667	99968669	9	chr5_99968667_99968669	ALU	.	.	0	0	1	NO
chr5	100724463	100724478	11	chr5_100724463_100724478	ALU	.	.	0	0	1	NO
chr5	101161551	101161692	9	chr5_101161551_101161692	ALU	.	.	0	0	1	NO
chr5	104128703	104128730	25	chr5_104128703_104128730	ALU	ENSG00000251026.2	LINC02163	0	1	0	NO
chr5	106845189	106845208	18	chr5_106845189_106845208	ALU	ENSG00000251027.2	LINC01950	0	1	0	NO
chr5	112322975	112323000	23	chr5_112322975_112323000	ALU	ENSG00000129595.14	EPB41L4A	0	1	0	NO
chr5	113146292	113146302	47	chr5_113146292_113146302	ALU	ENSG00000171444.18	MCC	0	1	0	YES
chr5	115019554	115019563	15	chr5_115019554_115019563	ALU	.	.	0	0	1	NO
chr5	115403980	115404035	22	chr5_115403980_115404035	ALU	.	.	0	0	1	NO
chr5	115463299	115463319	26	chr5_115463299_115463319	ALU	.	.	0	0	1	NO
chr5	117797571	117797584	24	chr5_117797571_117797584	ALU	ENSG00000249797.2	LINC02147	0	1	0	NO
chr5	119123654	119123786	30	chr5_119123654_119123786	ALU	ENSG00000172869.14	DMXL1	0	1	0	NO
chr5	120129936	120129944	8	chr5_120129936_120129944	ALU	.	.	0	0	1	NO
chr5	120758304	120758322	7	chr5_120758304_120758322	ALU	.	.	0	0	1	NO
chr5	122787791	122787793	8	chr5_122787791_122787793	ALU	ENSG00000205302.7	SNX2	0	1	0	NO
chr5	123022471	123022473	8	chr5_123022471_123022473	ALU	ENSG00000064652.11	SNX24	0	1	0	NO
chr5	123858524	123858537	6	chr5_123858524_123858537	ALU	.	.	0	0	1	NO
chr5	124551119	124551135	13	chr5_124551119_124551135	ALU	.	.	0	0	1	NO
chr5	124812119	124812143	20	chr5_124812119_124812143	ALU	ENSG00000260192.3	LINC02240	0	1	0	NO
chr5	129146326	129146363	13	chr5_129146326_129146363	ALU	.	.	0	0	1	NO
chr5	131517547	131517567	23	chr5_131517547_131517567	ALU	ENSG00000158987.22	RAPGEF6	0	1	0	NO
chr5	131517547	131517567	23	chr5_131517547_131517567	ALU	ENSG00000273217.1	AC008695.1	0	1	0	NO
chr5	132696119	132696303	6	chr5_132696119_132696303	ALU	ENSG00000230612.3	AC004039.1	1	1	0	NO
chr5	132696119	132696303	6	chr5_132696119_132696303	ALU	ENSG00000131437.16	KIF3A	1	1	0	NO
chr5	132834897	132835109	8	chr5_132834897_132835109	ALU	.	.	0	0	1	NO
chr5	133418252	133418275	9	chr5_133418252_133418275	ALU	ENSG00000053108.17	FSTL4	0	1	0	NO
chr5	134426779	134427234	25	chr5_134426779_134427234	ALU	.	.	0	0	1	NO
chr5	134441100	134441123	52	chr5_134441100_134441123	ALU	ENSG00000250564.2	AC109454.3	0	1	0	NO
chr5	134441100	134441123	52	chr5_134441100_134441123	ALU	ENSG00000250994.1	AC005355.1	0	1	0	NO
chr5	134783236	134783238	7	chr5_134783236_134783238	ALU	ENSG00000145833.16	DDX46	0	1	0	NO
chr5	134783486	134783561	51	chr5_134783486_134783561	ALU	ENSG00000145833.16	DDX46	0	1	0	NO
chr5	142000063	142000169	64	chr5_142000063_142000169	ALU	ENSG00000113552.16	GNPDA1	0	1	0	NO
chr5	143631225	143631243	27	chr5_143631225_143631243	ALU	ENSG00000249881.1	AC008696.2	0	1	0	NO
chr5	146990044	146990101	13	chr5_146990044_146990101	ALU	ENSG00000156475.19	PPP2R2B	0	1	0	NO
chr5	147258152	147258172	20	chr5_147258152_147258172	ALU	ENSG00000169302.16	STK32A	0	1	0	NO
chr5	148717204	148717219	10	chr5_148717204_148717219	ALU	.	.	0	0	1	NO
chr5	151606905	151606922	13	chr5_151606905_151606922	ALU	.	.	0	0	1	NO
chr5	153150162	153150175	6	chr5_153150162_153150175	ALU	ENSG00000249484.9	LINC01470	0	1	0	NO
chr5	154556988	154557124	26	chr5_154556988_154557124	ALU	.	.	0	0	1	NO
chr5	157778701	157779007	8	chr5_157778701_157779007	ALU	.	.	0	0	1	NO
chr5	159290148	159290168	15	chr5_159290148_159290168	ALU	.	.	0	0	1	NO
chr5	160548515	160548635	8	chr5_160548515_160548635	ALU	.	.	0	0	1	NO
chr5	161104486	161104505	12	chr5_161104486_161104505	ALU	.	.	0	0	1	NO
chr5	162804927	162804944	20	chr5_162804927_162804944	ALU	ENSG00000254186.3	AC113414.1	0	1	0	NO
chr5	167600080	167600088	7	chr5_167600080_167600088	ALU	ENSG00000145934.16	TENM2	0	1	0	NO
chr5	169484923	169484936	25	chr5_169484923_169484936	ALU	.	.	0	0	1	NO
chr5	170774320	170774337	19	chr5_170774320_170774337	ALU	ENSG00000253348.1	AC008514.1	0	1	0	NO
chr5	170774320	170774337	19	chr5_170774320_170774337	ALU	ENSG00000094755.17	GABRP	0	1	0	NO
chr5	172308904	172308925	27	chr5_172308904_172308925	ALU	.	.	0	0	1	NO
chr5	175333787	175333805	25	chr5_175333787_175333805	ALU	.	.	0	0	1	NO
chr5	179357285	179357287	6	chr5_179357285_179357287	ALU	.	.	0	0	1	NO
chr5	179594481	179594781	29	chr5_179594481_179594781	ALU	ENSG00000176783.15	RUFY1	0	1	0	NO
chr5	179633979	179633982	37	chr5_179633979_179633982	ALU	ENSG00000169045.17	HNRNPH1	1	1	0	NO
chr5	179637376	179637396	23	chr5_179637376_179637396	ALU	.	.	0	0	1	NO
chr5	179655159	179655498	46	chr5_179655159_179655498	ALU	.	.	0	0	1	NO
chr5	179658566	179658568	19	chr5_179658566_179658568	ALU	ENSG00000250999.2	AC136604.2	0	1	0	NO
chr5	179660245	179660273	6	chr5_179660245_179660273	ALU	ENSG00000250999.2	AC136604.2	0	1	0	NO
chr5	180302006	180302068	41	chr5_180302006_180302068	ALU	ENSG00000131459.13	GFPT2	0	1	0	NO
chr5	180302278	180302475	6	chr5_180302278_180302475	ALU	ENSG00000131459.13	GFPT2	1	1	0	NO
chr5	180922590	180922606	24	chr5_180922590_180922606	ALU	ENSG00000113303.12	BTNL8	0	1	0	NO
chr5	180941891	180941915	29	chr5_180941891_180941915	ALU	ENSG00000113303.12	BTNL8	0	1	0	NO
chr5	181275815	181275831	6	chr5_181275815_181275831	ALU	.	.	0	0	1	NO
chr6	2384269	2384278	23	chr6_2384269_2384278	ALU	ENSG00000250903.9	GMDS-DT	0	1	0	NO
chr6	2384269	2384278	23	chr6_2384269_2384278	ALU	ENSG00000286512.1	AL031768.2	0	1	0	NO
chr6	2972359	2972394	34	chr6_2972359_2972394	ALU	.	.	0	0	1	NO
chr6	5097197	5097421	16	chr6_5097197_5097421	ALU	.	.	0	0	1	NO
chr6	5348479	5348529	33	chr6_5348479_5348529	ALU	ENSG00000145982.13	FARS2	0	1	0	NO
chr6	5488634	5488764	42	chr6_5488634_5488764	ALU	ENSG00000145982.13	FARS2	0	1	0	NO
chr6	6034530	6034540	10	chr6_6034530_6034540	ALU	.	.	0	0	1	NO
chr6	9702001	9702019	16	chr6_9702001_9702019	ALU	ENSG00000181355.21	OFCC1	0	1	0	NO
chr6	11051519	11051605	25	chr6_11051519_11051605	ALU	ENSG00000230314.7	ELOVL2-AS1	0	1	0	NO
chr6	12101933	12101951	8	chr6_12101933_12101951	ALU	ENSG00000095951.17	HIVEP1	0	1	0	NO
chr6	13520999	13521046	54	chr6_13520999_13521046	ALU	.	.	0	0	1	NO
chr6	15688706	15688718	17	chr6_15688706_15688718	ALU	.	.	0	0	1	NO
chr6	17874937	17874959	7	chr6_17874937_17874959	ALU	ENSG00000137177.20	KIF13A	0	1	0	NO
chr6	18346154	18346166	30	chr6_18346154_18346166	ALU	.	.	0	0	1	NO
chr6	18898918	18898948	26	chr6_18898918_18898948	ALU	.	.	0	0	1	NO
chr6	19136824	19136874	21	chr6_19136824_19136874	ALU	.	.	0	0	1	NO
chr6	19764881	19764896	6	chr6_19764881_19764896	ALU	ENSG00000228412.9	LNC-LBCS	0	1	0	NO
chr6	20887672	20887708	39	chr6_20887672_20887708	ALU	ENSG00000145996.11	CDKAL1	0	1	0	NO
chr6	21353445	21353465	25	chr6_21353445_21353465	ALU	.	.	0	0	1	NO
chr6	23225496	23225513	10	chr6_23225496_23225513	ALU	.	.	0	0	1	NO
chr6	23779246	23779253	6	chr6_23779246_23779253	ALU	.	.	0	0	1	NO
chr6	24648845	24648999	14	chr6_24648845_24648999	ALU	.	.	0	0	1	NO
chr6	24817722	24817724	12	chr6_24817722_24817724	ALU	ENSG00000111913.20	RIPOR2	0	1	0	NO
chr6	26042949	26043101	10	chr6_26042949_26043101	ALU	.	.	0	0	1	NO
chr6	29712675	29712704	26	chr6_29712675_29712704	ALU	.	.	0	0	1	NO
chr6	29951262	29951378	6	chr6_29951262_29951378	ALU	.	.	0	0	1	NO
chr6	29952012	29952027	6	chr6_29952012_29952027	ALU	.	.	0	0	1	NO
chr6	29977726	29977736	7	chr6_29977726_29977736	ALU	ENSG00000204625.10	HCG9	0	1	0	NO
chr6	30471630	30471633	7	chr6_30471630_30471633	ALU	.	.	0	0	1	NO
chr6	31003799	31003828	25	chr6_31003799_31003828	ALU	.	.	0	0	1	NO
chr6	31041425	31041447	36	chr6_31041425_31041447	ALU	.	.	0	0	1	NO
chr6	31041669	31041986	6	chr6_31041669_31041986	ALU	.	.	0	0	1	NO
chr6	31042318	31042322	24	chr6_31042318_31042322	ALU	.	.	0	0	1	NO
chr6	31282450	31282466	29	chr6_31282450_31282466	ALU	.	.	0	0	1	NO
chr6	31329005	31329019	11	chr6_31329005_31329019	ALU	.	.	0	0	1	NO
chr6	31471214	31471238	12	chr6_31471214_31471238	ALU	ENSG00000206337.12	HCP5	1	1	0	NO
chr6	31651286	31651293	6	chr6_31651286_31651293	ALU	ENSG00000204463.13	BAG6	0	1	0	NO
chr6	31865932	31865940	17	chr6_31865932_31865940	ALU	ENSG00000204385.13	SLC44A4	1	0	0	NO
chr6	32482946	32482954	14	chr6_32482946_32482954	ALU	.	.	0	0	1	NO
chr6	32486309	32486311	9	chr6_32486309_32486311	ALU	.	.	0	0	1	NO
chr6	32487097	32487424	6	chr6_32487097_32487424	ALU	.	.	0	0	1	NO
chr6	32529425	32529445	12	chr6_32529425_32529445	ALU	ENSG00000198502.6	HLA-DRB5	0	1	0	NO
chr6	32533023	32533025	7	chr6_32533023_32533025	ALU	.	.	0	0	1	NO
chr6	32562116	32562120	6	chr6_32562116_32562120	ALU	.	.	0	0	1	NO
chr6	32569259	32569272	19	chr6_32569259_32569272	ALU	.	.	0	0	1	NO
chr6	32571254	32571434	26	chr6_32571254_32571434	ALU	.	.	0	0	1	NO
chr6	32572119	32572144	11	chr6_32572119_32572144	ALU	.	.	0	0	1	NO
chr6	32572980	32573012	11	chr6_32572980_32573012	ALU	.	.	0	0	1	NO
chr6	32574918	32574933	6	chr6_32574918_32574933	ALU	.	.	0	0	1	NO
chr6	32575283	32575285	6	chr6_32575283_32575285	ALU	.	.	0	0	1	NO
chr6	32576778	32576979	14	chr6_32576778_32576979	ALU	.	.	0	0	1	NO
chr6	32587097	32587467	34	chr6_32587097_32587467	ALU	ENSG00000196126.11	HLA-DRB1	0	1	0	NO
chr6	32648276	32648281	6	chr6_32648276_32648281	ALU	.	.	0	0	1	NO
chr6	32663897	32663916	32	chr6_32663897_32663916	ALU	ENSG00000179344.16	HLA-DQB1	1	1	0	NO
chr6	33606213	33606266	32	chr6_33606213_33606266	ALU	.	.	0	0	1	NO
chr6	34686892	34686905	30	chr6_34686892_34686905	ALU	ENSG00000220643.1	AL031577.1	0	1	0	NO
chr6	34686892	34686905	30	chr6_34686892_34686905	ALU	ENSG00000196821.10	ILRUN	0	1	0	NO
chr6	35714169	35714480	37	chr6_35714169_35714480	ALU	ENSG00000096060.15	FKBP5	0	1	0	NO
chr6	35786778	35787196	10	chr6_35786778_35787196	ALU	ENSG00000204140.10	CLPSL1	1	1	0	NO
chr6	35799002	35799095	13	chr6_35799002_35799095	ALU	ENSG00000197753.11	LHFPL5	0	1	0	NO
chr6	36053991	36054006	8	chr6_36053991_36054006	ALU	ENSG00000112062.11	MAPK14	0	1	0	NO
chr6	36429270	36429288	23	chr6_36429270_36429288	ALU	ENSG00000179165.11	PXT1	0	1	0	NO
chr6	37000765	37000783	73	chr6_37000765_37000783	ALU	.	.	0	0	1	NO
chr6	37767920	37767937	10	chr6_37767920_37767937	ALU	.	.	0	0	1	NO
chr6	40079151	40079172	33	chr6_40079151_40079172	ALU	.	.	0	0	1	NO
chr6	40959080	40959092	11	chr6_40959080_40959092	ALU	.	.	0	0	1	NO
chr6	42702568	42702584	27	chr6_42702568_42702584	ALU	ENSG00000112619.8	PRPH2	0	1	0	NO
chr6	42919773	42919884	27	chr6_42919773_42919884	ALU	ENSG00000171611.10	PTCRA	0	1	0	NO
chr6	43927735	43927755	48	chr6_43927735_43927755	ALU	.	.	0	0	1	NO
chr6	45292722	45292744	35	chr6_45292722_45292744	ALU	ENSG00000196284.17	SUPT3H	0	1	0	NO
chr6	47466489	47466554	38	chr6_47466489_47466554	ALU	.	.	0	0	1	NO
chr6	49594200	49594218	36	chr6_49594200_49594218	ALU	.	.	0	0	1	NO
chr6	51435279	51435297	25	chr6_51435279_51435297	ALU	.	.	0	0	1	NO
chr6	52064863	52064873	10	chr6_52064863_52064873	ALU	ENSG00000170927.15	PKHD1	0	1	0	NO
chr6	52807805	52807820	9	chr6_52807805_52807820	ALU	ENSG00000223622.2	GSTA6P	0	1	0	NO
chr6	52826658	52826666	38	chr6_52826658_52826666	ALU	.	.	0	0	1	NO
chr6	52847912	52847928	9	chr6_52847912_52847928	ALU	ENSG00000230375.1	GSTA11P	1	0	0	NO
chr6	52940228	52940250	12	chr6_52940228_52940250	ALU	ENSG00000243236.6	GSTA9P	0	1	0	NO
chr6	52969273	52969283	20	chr6_52969273_52969283	ALU	.	.	0	0	1	NO
chr6	53744685	53744898	15	chr6_53744685_53744898	ALU	ENSG00000227885.3	AL590652.1	0	1	0	NO
chr6	53783947	53783962	12	chr6_53783947_53783962	ALU	ENSG00000227885.3	AL590652.1	0	1	0	NO
chr6	55143121	55143132	17	chr6_55143121_55143132	ALU	ENSG00000137252.10	HCRTR2	0	1	0	NO
chr6	60299432	60299434	7	chr6_60299432_60299434	ALU	ENSG00000283453.2	AC244258.1	0	1	0	NO
chr6	60304174	60304192	12	chr6_60304174_60304192	ALU	ENSG00000283453.2	AC244258.1	0	1	0	NO
chr6	60382473	60382477	26	chr6_60382473_60382477	ALU	ENSG00000283453.2	AC244258.1	0	1	0	NO
chr6	64126332	64126494	9	chr6_64126332_64126494	ALU	ENSG00000188107.15	EYS	0	1	0	NO
chr6	65454073	65454082	12	chr6_65454073_65454082	ALU	ENSG00000188107.15	EYS	0	1	0	NO
chr6	66106223	66106225	9	chr6_66106223_66106225	ALU	.	.	0	0	1	NO
chr6	67072250	67072458	9	chr6_67072250_67072458	ALU	.	.	0	0	1	NO
chr6	67340736	67340750	21	chr6_67340736_67340750	ALU	.	.	0	0	1	NO
chr6	67493620	67493638	16	chr6_67493620_67493638	ALU	.	.	0	0	1	NO
chr6	67601375	67601404	9	chr6_67601375_67601404	ALU	.	.	0	0	1	NO
chr6	67604156	67604175	10	chr6_67604156_67604175	ALU	.	.	0	0	1	NO
chr6	68532250	68532405	17	chr6_68532250_68532405	ALU	ENSG00000288088.1	AL606923.2	0	1	0	NO
chr6	70249173	70249185	23	chr6_70249173_70249185	ALU	ENSG00000112280.17	COL9A1	0	1	0	NO
chr6	70538910	70538925	13	chr6_70538910_70538925	ALU	ENSG00000082269.17	FAM135A	0	1	0	NO
chr6	71019605	71019609	7	chr6_71019605_71019609	ALU	.	.	0	0	1	NO
chr6	71544667	71544678	14	chr6_71544667_71544678	ALU	.	.	0	0	1	NO
chr6	73506687	73507001	17	chr6_73506687_73507001	ALU	ENSG00000135297.17	MTO1	1	1	0	NO
chr6	73506687	73507001	17	chr6_73506687_73507001	ALU	ENSG00000156508.19	EEF1A1	1	1	0	YES
chr6	73563809	73563870	7	chr6_73563809_73563870	ALU	ENSG00000229862.5	AL121972.1	0	1	0	NO
chr6	73585234	73585290	14	chr6_73585234_73585290	ALU	.	.	0	0	1	NO
chr6	73632009	73632070	15	chr6_73632009_73632070	ALU	ENSG00000119899.13	SLC17A5	0	1	0	NO
chr6	73795115	73795126	12	chr6_73795115_73795126	ALU	ENSG00000156535.15	CD109	0	1	0	NO
chr6	73958289	73958299	19	chr6_73958289_73958299	ALU	.	.	0	0	1	NO
chr6	76838890	76838906	16	chr6_76838890_76838906	ALU	ENSG00000271945.2	AL355612.1	0	1	0	NO
chr6	77654537	77654585	19	chr6_77654537_77654585	ALU	ENSG00000269964.3	MEI4	0	1	0	NO
chr6	78133455	78133470	8	chr6_78133455_78133470	ALU	.	.	0	0	1	NO
chr6	78254434	78254454	16	chr6_78254434_78254454	ALU	.	.	0	0	1	NO
chr6	78466683	78466695	15	chr6_78466683_78466695	ALU	.	.	0	0	1	NO
chr6	79375188	79375190	6	chr6_79375188_79375190	ALU	.	.	0	0	1	NO
chr6	80557295	80557299	11	chr6_80557295_80557299	ALU	.	.	0	0	1	NO
chr6	80586145	80586158	7	chr6_80586145_80586158	ALU	.	.	0	0	1	NO
chr6	80671330	80671346	13	chr6_80671330_80671346	ALU	.	.	0	0	1	NO
chr6	82259928	82259965	16	chr6_82259928_82259965	ALU	.	.	0	0	1	NO
chr6	82260212	82260218	37	chr6_82260212_82260218	ALU	.	.	0	0	1	NO
chr6	85324964	85324967	6	chr6_85324964_85324967	ALU	.	.	0	0	1	NO
chr6	89872382	89872434	26	chr6_89872382_89872434	ALU	ENSG00000118412.13	CASP8AP2	0	1	0	NO
chr6	90020581	90020598	14	chr6_90020581_90020598	ALU	ENSG00000112182.15	BACH2	0	1	0	NO
chr6	90416132	90416147	11	chr6_90416132_90416147	ALU	.	.	0	0	1	NO
chr6	92866417	92866627	15	chr6_92866417_92866627	ALU	.	.	0	0	1	NO
chr6	94221051	94221064	10	chr6_94221051_94221064	ALU	.	.	0	0	1	NO
chr6	96061286	96061306	18	chr6_96061286_96061306	ALU	ENSG00000172461.11	FUT9	0	1	0	NO
chr6	97238815	97238862	22	chr6_97238815_97238862	ALU	ENSG00000146263.11	MMS22L	0	1	0	YES
chr6	97803451	97803462	11	chr6_97803451_97803462	ALU	ENSG00000271860.7	AL589740.1	0	1	0	NO
chr6	99959607	99959630	25	chr6_99959607_99959630	ALU	ENSG00000152034.11	MCHR2	0	1	0	NO
chr6	103902688	103902702	8	chr6_103902688_103902702	ALU	.	.	0	0	1	NO
chr6	104324750	104324796	27	chr6_104324750_104324796	ALU	.	.	0	0	1	NO
chr6	106365617	106365690	8	chr6_106365617_106365690	ALU	ENSG00000112297.18	CRYBG1	0	1	0	NO
chr6	106721293	106721333	16	chr6_106721293_106721333	ALU	ENSG00000235142.10	LINC02532	0	1	0	NO
chr6	106723004	106723324	11	chr6_106723004_106723324	ALU	ENSG00000235142.10	LINC02532	0	1	0	NO
chr6	108293165	108293170	19	chr6_108293165_108293170	ALU	.	.	0	0	1	NO
chr6	108293557	108293571	17	chr6_108293557_108293571	ALU	.	.	0	0	1	NO
chr6	109781768	109781779	14	chr6_109781768_109781779	ALU	ENSG00000112367.12	FIG4	0	1	0	NO
chr6	110666105	110666189	19	chr6_110666105_110666189	ALU	ENSG00000155111.15	CDK19	0	1	0	NO
chr6	115985918	115985935	24	chr6_115985918_115985935	ALU	ENSG00000111816.8	FRK	0	1	0	NO
chr6	116522977	116522996	18	chr6_116522977_116522996	ALU	ENSG00000173626.10	TRAPPC3L	1	1	0	NO
chr6	116522977	116522996	18	chr6_116522977_116522996	ALU	ENSG00000178033.6	CALHM5	1	1	0	NO
chr6	116577507	116577522	16	chr6_116577507_116577522	ALU	ENSG00000111832.13	RWDD1	0	1	0	NO
chr6	117434716	117434738	17	chr6_117434716_117434738	ALU	ENSG00000282218.1	AL132671.2	0	1	0	NO
chr6	120059105	120059118	6	chr6_120059105_120059118	ALU	.	.	0	0	1	NO
chr6	120247099	120247118	22	chr6_120247099_120247118	ALU	.	.	0	0	1	NO
chr6	122658847	122658861	24	chr6_122658847_122658861	ALU	ENSG00000135549.15	PKIB	0	1	0	NO
chr6	124544248	124544383	18	chr6_124544248_124544383	ALU	ENSG00000188580.15	NKAIN2	0	1	0	NO
chr6	125100262	125100277	15	chr6_125100262_125100277	ALU	.	.	0	0	1	NO
chr6	129573950	129573957	11	chr6_129573950_129573957	ALU	ENSG00000226149.6	AL356124.1	0	1	0	NO
chr6	130792124	130792139	10	chr6_130792124_130792139	ALU	.	.	0	0	1	NO
chr6	130952344	130952361	15	chr6_130952344_130952361	ALU	ENSG00000079819.19	EPB41L2	0	1	0	NO
chr6	131716695	131716739	16	chr6_131716695_131716739	ALU	ENSG00000154269.15	ENPP3	0	1	0	NO
chr6	132838967	132838983	13	chr6_132838967_132838983	ALU	.	.	0	0	1	NO
chr6	135265228	135265263	34	chr6_135265228_135265263	ALU	.	.	0	0	1	NO
chr6	135426243	135426254	6	chr6_135426243_135426254	ALU	ENSG00000135541.22	AHI1	0	1	0	YES
chr6	136933051	136933088	36	chr6_136933051_136933088	ALU	.	.	0	0	1	NO
chr6	138973583	138973598	14	chr6_138973583_138973598	ALU	ENSG00000135597.19	REPS1	0	1	0	NO
chr6	140812914	140812927	14	chr6_140812914_140812927	ALU	ENSG00000285875.1	AL035446.2	0	1	0	NO
chr6	141449721	141449763	32	chr6_141449721_141449763	ALU	ENSG00000259828.1	AL355596.1	1	0	0	NO
chr6	143630228	143630240	17	chr6_143630228_143630240	ALU	ENSG00000112419.14	PHACTR2	0	1	0	NO
chr6	148677059	148677083	24	chr6_148677059_148677083	ALU	.	.	0	0	1	NO
chr6	150589645	150589738	31	chr6_150589645_150589738	ALU	.	.	0	0	1	NO
chr6	150706356	150706526	10	chr6_150706356_150706526	ALU	ENSG00000120278.16	PLEKHG1	0	1	0	NO
chr6	153108701	153108725	23	chr6_153108701_153108725	ALU	ENSG00000091844.8	RGS17	0	1	0	NO
chr6	153312232	153312249	14	chr6_153312232_153312249	ALU	ENSG00000213121.2	AL590867.1	0	1	0	NO
chr6	153312232	153312249	14	chr6_153312232_153312249	ALU	ENSG00000237312.2	AL358134.1	0	1	0	NO
chr6	153428511	153428527	7	chr6_153428511_153428527	ALU	.	.	0	0	1	NO
chr6	157547658	157547720	7	chr6_157547658_157547720	ALU	ENSG00000175048.17	ZDHHC14	0	1	0	NO
chr6	158745252	158745273	26	chr6_158745252_158745273	ALU	ENSG00000164674.17	SYTL3	0	1	0	NO
chr6	158783380	158783401	8	chr6_158783380_158783401	ALU	ENSG00000092820.18	EZR	0	1	0	NO
chr6	160304100	160304133	6	chr6_160304100_160304133	ALU	.	.	0	0	1	NO
chr6	160986212	160986413	8	chr6_160986212_160986413	ALU	.	.	0	0	1	NO
chr6	161246613	161246615	6	chr6_161246613_161246615	ALU	ENSG00000026652.15	AGPAT4	0	1	0	NO
chr6	162592815	162592825	17	chr6_162592815_162592825	ALU	ENSG00000185345.23	PRKN	0	1	0	NO
chr6	163393184	163393200	12	chr6_163393184_163393200	ALU	.	.	0	0	1	NO
chr6	163740861	163740880	20	chr6_163740861_163740880	ALU	ENSG00000235538.5	AL137005.1	0	1	0	NO
chr6	165866404	165866418	17	chr6_165866404_165866418	ALU	ENSG00000112541.18	PDE10A	0	1	0	NO
chr6	166711306	166711338	40	chr6_166711306_166711338	ALU	ENSG00000071242.12	RPS6KA2	0	1	0	NO
chr6	167285840	167285971	18	chr6_167285840_167285971	ALU	ENSG00000112494.10	UNC93A	0	1	0	NO
chr6	167554489	167554667	17	chr6_167554489_167554667	ALU	.	.	0	0	1	NO
chr6	168588127	168588138	9	chr6_168588127_168588138	ALU	ENSG00000112562.19	SMOC2	0	1	0	NO
chr6	170185524	170185547	23	chr6_170185524_170185547	ALU	.	.	0	0	1	NO
chr7	902391	902477	23	chr7_902391_902477	ALU	ENSG00000105963.15	ADAP1	0	1	0	NO
chr7	902391	902477	23	chr7_902391_902477	ALU	ENSG00000240230.6	COX19	0	1	0	NO
chr7	930408	930513	33	chr7_930408_930513	ALU	ENSG00000105963.15	ADAP1	0	1	0	NO
chr7	930408	930513	33	chr7_930408_930513	ALU	ENSG00000240230.6	COX19	0	1	0	NO
chr7	1876936	1876942	9	chr7_1876936_1876942	ALU	ENSG00000002822.16	MAD1L1	0	1	0	NO
chr7	1876936	1876942	9	chr7_1876936_1876942	ALU	ENSG00000286192.1	AC069288.1	0	1	0	NO
chr7	3051068	3051095	20	chr7_3051068_3051095	ALU	.	.	0	0	1	NO
chr7	5791746	5791918	19	chr7_5791746_5791918	ALU	.	.	0	0	1	NO
chr7	6351467	6351566	14	chr7_6351467_6351566	ALU	.	.	0	0	1	NO
chr7	8332670	8332684	45	chr7_8332670_8332684	ALU	ENSG00000229970.3	AC007128.1	0	1	0	NO
chr7	8332670	8332684	45	chr7_8332670_8332684	ALU	ENSG00000272328.1	AC007128.2	0	1	0	NO
[truncated: 728 more rows]
