# Supplementary material for: capTEs enables locus-specific dissection of transcriptional outputs from reference and nonreference transposable elements
Source: Commun Biol. 2023 Sep 23;6:974. doi: 10.1038/s42003-023-05349-1 (PMC10517987; doi:10.1038/s42003-023-05349-1)
Supplement: Supplementary file 7 — Supplementary Data 4 [file 42003_2023_5349_MOESM7_ESM.xlsx]

## Sheet: Sheet 1
Sheet 1: Gene expression changes identified using capTEs in MDA-MB-231 cells compared to MCF 10A cells
Gene ID	Log2 FoldChange	P value	adjusted P value	Gene expression change
ENSG00000217801.10	4.6239	0.00170521	0.00596166	Up
ENSG00000162585.17	1.59763	6.05674e-05	0.000300879	Up
ENSG00000116237.16	1.51511	1.11385e-14	1.99036e-13	Up
ENSG00000225077.3	2.16368	5.36635e-13	8.25976e-12	Up
ENSG00000158292.7	2.51118	1.64989e-11	2.15412e-10	Up
ENSG00000049245.13	1.45459	7.66625e-05	0.000372658	Up
ENSG00000049246.14	1.91896	6.86842e-05	0.000337113	Up
ENSG00000049249.9	7.28827	3.25124e-09	3.14488e-08	Up
ENSG00000238290.1	2.57357	1.3723e-20	3.90324e-19	Up
ENSG00000227634.3	3.05335	0.000184716	0.000824752	Up
ENSG00000171621.14	1.71453	1.00115e-15	1.96888e-14	Up
ENSG00000162441.12	1.09393	5.8284e-11	7.06304e-10	Up
ENSG00000116685.16	2.93251	0.00503888	0.0153658	Up
ENSG00000028137.19	5.22682	1.68198e-06	1.10767e-05	Up
ENSG00000231606.2	4.08673	0.000473983	0.00191238	Up
ENSG00000234593.3	5.83246	9.08999e-06	5.2596e-05	Up
ENSG00000224321.1	2.4561	3.44439e-13	5.41288e-12	Up
ENSG00000142627.13	1.85515	2.53756e-06	1.62027e-05	Up
ENSG00000040487.13	1.66392	7.23957e-11	8.66332e-10	Up
ENSG00000158825.6	2.38622	3.43597e-12	4.91898e-11	Up
ENSG00000133216.17	2.38897	1.31049e-12	1.95247e-11	Up
ENSG00000179546.4	1.0089	0.016772	0.0433417	Up
ENSG00000204219.11	3.34828	2.19852e-10	2.46463e-09	Up
ENSG00000117308.15	1.80953	0.00875463	0.0247616	Up
ENSG00000179163.12	1.25123	0.0113894	0.0310896	Up
ENSG00000185436.12	1.15468	0.00112399	0.00412754	Up
ENSG00000001460.18	1.25357	4.96121e-08	4.04609e-07	Up
ENSG00000264443.1	1.09102	0.000270443	0.00116286	Up
ENSG00000284699.1	2.79253	7.19844e-05	0.000351606	Up
ENSG00000283938.1	4.02214	0.00410711	0.0128773	Up
ENSG00000117682.17	1.02408	8.68889e-17	1.86432e-15	Up
ENSG00000284543.1	2.40226	2.03108e-46	2.44412e-44	Up
ENSG00000229167.2	2.44458	1.20639e-45	1.41221e-43	Up
ENSG00000142910.16	2.40838	4.81764e-62	1.011e-59	Up
ENSG00000134668.12	4.02423	1.20395e-06	8.13729e-06	Up
ENSG00000084623.12	1.16847	1.31042e-05	7.38125e-05	Up
ENSG00000116478.12	1.1475	4.51841e-11	5.534e-10	Up
ENSG00000163866.9	1.06986	1.72699e-13	2.80623e-12	Up
ENSG00000126067.12	1.12031	5.10628e-25	1.97015e-23	Up
ENSG00000092853.14	1.73068	6.92614e-60	1.35438e-57	Up
ENSG00000232335.1	1.79128	0.00221403	0.00750867	Up
ENSG00000214193.11	1.91502	1.3783e-05	7.74082e-05	Up
ENSG00000134690.11	2.57051	5.68441e-15	1.04842e-13	Up
ENSG00000196449.4	1.03729	0.00468959	0.0144362	Up
ENSG00000116954.8	1.24671	0.0168712	0.0435588	Up
ENSG00000187801.15	1.82401	0.0126807	0.0340687	Up
ENSG00000260920.2	4.9073	0.000583604	0.00230813	Up
ENSG00000238287.1	1.44302	9.43747e-09	8.52493e-08	Up
ENSG00000164002.11	2.7172	0.000363322	0.00150943	Up
ENSG00000238186.1	3.81397	0.00114792	0.00420287	Up
ENSG00000127124.16	1.70701	2.40163e-11	3.07265e-10	Up
ENSG00000284895.1	1.60235	0.003272	0.0105915	Up
ENSG00000274386.5	2.52538	0.00116573	0.00426442	Up
ENSG00000117394.24	1.81895	1.67569e-14	2.91855e-13	Up
ENSG00000227533.6	1.06703	0.0132543	0.0353447	Up
ENSG00000142949.17	1.38819	0.0144267	0.0380351	Up
ENSG00000230615.7	1.44918	3.25903e-12	4.66955e-11	Up
ENSG00000178028.14	1.97119	0.00677566	0.0198123	Up
ENSG00000142945.13	1.91013	2.01878e-27	9.11788e-26	Up
ENSG00000225721.5	1.53036	4.91249e-08	4.01206e-07	Up
ENSG00000288208.1	1.21062	4.85247e-05	0.000245954	Up
ENSG00000070759.17	1.21947	0.000193266	0.000859805	Up
ENSG00000280670.3	1.50208	8.75815e-05	0.000419806	Up
ENSG00000132763.15	1.23915	3.3352e-08	2.79009e-07	Up
ENSG00000123473.16	1.29576	4.6021e-25	1.77962e-23	Up
ENSG00000169213.7	1.52639	0.000273804	0.00117497	Up
ENSG00000203995.10	2.57041	1.44387e-06	9.62656e-06	Up
ENSG00000116212.15	1.57066	0.0107207	0.0295029	Up
ENSG00000284686.1	1.61284	0.00307067	0.0100254	Up
ENSG00000162407.9	2.10432	1.41968e-13	2.32224e-12	Up
ENSG00000162409.11	2.84559	4.0214e-09	3.84232e-08	Up
ENSG00000162607.13	1.27381	0.000238319	0.0010377	Up
ENSG00000079739.17	1.12425	0.000123338	0.000571767	Up
ENSG00000185483.12	1.05435	4.91464e-06	2.98627e-05	Up
ENSG00000285407.1	4.26739	0.000188673	0.00084111	Up
ENSG00000116761.12	1.89896	0.0020607	0.00704839	Up
ENSG00000271992.1	2.33238	0.000183881	0.000821664	Up
ENSG00000229956.11	1.65253	3.39046e-06	2.12698e-05	Up
ENSG00000117069.15	1.48171	0.0166866	0.043134	Up
ENSG00000288543.1	2.30857	0.0189678	0.048113	Up
ENSG00000154027.19	3.50438	0.000451263	0.00183188	Up
ENSG00000233290.3	3.34737	0.000962462	0.00359342	Up
ENSG00000137941.17	2.09417	4.69757e-06	2.86855e-05	Up
ENSG00000285201.1	1.99323	0.00498982	0.0152351	Up
ENSG00000153904.21	1.23879	4.19526e-08	3.46577e-07	Up
ENSG00000282057.1	2.77998	8.17671e-08	6.46621e-07	Up
ENSG00000117226.12	1.09633	0.00978152	0.0273026	Up
ENSG00000162654.9	4.38452	2.44518e-06	1.56827e-05	Up
ENSG00000023909.10	1.20734	4.72963e-26	1.95643e-24	Up
ENSG00000137962.13	1.45716	1.05104e-12	1.58374e-11	Up
ENSG00000117525.14	1.15617	2.55897e-08	2.1821e-07	Up
ENSG00000117519.16	1.23183	6.21764e-05	0.000307629	Up
ENSG00000235501.6	2.72123	0.000349021	0.00145528	Up
ENSG00000152078.10	1.98855	1.80151e-06	1.17827e-05	Up
ENSG00000271092.5	1.15634	0.000284058	0.00121533	Up
ENSG00000226026.6	2.15517	1.25158e-06	8.43437e-06	Up
ENSG00000226053.1	4.55642	0.000804759	0.0030631	Up
ENSG00000137996.13	1.29623	2.15993e-40	2.02e-38	Up
ENSG00000079335.20	1.01449	0.0115838	0.0315612	Up
ENSG00000162695.12	1.97475	4.01501e-52	5.70994e-50	Up
ENSG00000085491.17	2.13835	7.65015e-11	9.09142e-10	Up
ENSG00000162636.16	3.37941	3.879e-07	2.81052e-06	Up
ENSG00000197780.10	1.07972	2.27476e-27	1.02472e-25	Up
ENSG00000031698.13	1.9516	8.70267e-50	1.15197e-47	Up
ENSG00000134201.12	5.15316	0.000205621	0.00090835	Up
ENSG00000241720.2	5.15316	0.000205621	0.00090835	Up
ENSG00000134202.11	5.15316	0.000205621	0.00090835	Up
ENSG00000232811.1	1.17492	2.87417e-07	2.11906e-06	Up
ENSG00000116459.11	2.18616	0.000498716	0.00200178	Up
ENSG00000121933.19	4.51847	0.000768631	0.00293925	Up
ENSG00000215866.8	1.04455	0.00811118	0.0231088	Up
ENSG00000224167.2	1.19862	1.06848e-06	7.29042e-06	Up
ENSG00000213281.5	1.45204	0.0197116	0.0496846	Up
ENSG00000052723.12	1.1507	3.47693e-13	5.45903e-12	Up
ENSG00000116815.16	2.61471	6.6402e-35	4.66386e-33	Up
ENSG00000177173.5	3.69135	1.50038e-06	9.98013e-06	Up
ENSG00000134253.10	1.42938	0.00354438	0.0113557	Up
ENSG00000273727.1	3.43418	0.000599001	0.00235926	Up
ENSG00000234998.1	3.48815	4.32331e-56	7.22286e-54	Up
ENSG00000223345.3	3.49481	1.28514e-55	2.06679e-53	Up
ENSG00000227082.3	3.29156	3.02756e-05	0.000158982	Up
ENSG00000234571.2	3.38913	3.39192e-55	5.40445e-53	Up
ENSG00000273213.3	3.42268	5.3601e-55	8.46208e-53	Up
ENSG00000275291.1	3.04944	0.000677325	0.00263578	Up
ENSG00000274428.1	3.38741	0.000764535	0.00292684	Up
ENSG00000276975.3	2.635	0.000382458	0.00157936	Up
ENSG00000131778.19	1.24054	4.13949e-06	2.5513e-05	Up
ENSG00000116128.11	3.39925	0.00588593	0.0175462	Up
ENSG00000201699.1	3.09363	0.000530176	0.00211677	Up
ENSG00000203814.6	3.45126	1.14773e-83	5.06412e-81	Up
ENSG00000163131.12	2.44622	7.98022e-09	7.29669e-08	Up
ENSG00000182134.16	1.75663	5.75024e-05	0.000286978	Up
ENSG00000203288.4	1.45814	0.00726607	0.0210425	Up
ENSG00000234614.1	4.04667	2.23011e-05	0.000120793	Up
ENSG00000143612.21	1.05106	4.69385e-20	1.28618e-18	Up
ENSG00000173207.13	1.71942	3.37445e-09	3.25673e-08	Up
ENSG00000169241.19	1.11184	2.21972e-25	8.80113e-24	Up
ENSG00000160766.14	1.43325	0.000346713	0.00144741	Up
ENSG00000177628.16	1.87827	0.000859557	0.00324868	Up
ENSG00000163472.19	1.33217	0.000862799	0.0032595	Up
ENSG00000198715.13	1.55156	0.000243708	0.00105849	Up
ENSG00000183856.11	1.37251	0.000190003	0.000846599	Up
ENSG00000237842.2	1.0828	3.82759e-10	4.17397e-09	Up
ENSG00000026751.17	5.36863	1.08436e-38	9.47192e-37	Up
ENSG00000198929.13	1.86208	2.71075e-07	2.00372e-06	Up
ENSG00000241666.2	4.17265	0.00260541	0.00868032	Up
ENSG00000198771.11	4.11349	2.24549e-08	1.93686e-07	Up
ENSG00000143153.13	1.21836	0.000102583	0.000484293	Up
ENSG00000000460.17	1.01334	2.7424e-06	1.74201e-05	Up
ENSG00000094975.14	2.24999	0.0156766	0.0408918	Up
ENSG00000116260.17	1.86352	1.84975e-10	2.08588e-09	Up
ENSG00000135842.17	3.95323	4.02244e-67	9.74904e-65	Up
ENSG00000136634.7	4.84961	0.000756862	0.00290522	Up
ENSG00000123843.13	6.94003	2.40693e-08	2.06472e-07	Up
ENSG00000196352.16	2.47408	8.63492e-06	5.01858e-05	Up
ENSG00000227764.2	2.78221	7.20937e-07	5.03894e-06	Up
ENSG00000117650.13	1.65687	0.00127235	0.00461	Up
ENSG00000231057.4	5.00404	0.000390216	0.00160604	Up
ENSG00000220749.4	1.50357	0.0156381	0.0408099	Up
ENSG00000196660.11	3.75219	4.74876e-08	3.88572e-07	Up
ENSG00000215812.5	3.04305	0.0185854	0.0473383	Up
ENSG00000287921.1	3.15316	0.00230931	0.00781028	Up
ENSG00000183780.13	1.55481	2.42803e-23	8.49218e-22	Up
ENSG00000133019.12	3.08987	0.000576095	0.0022842	Up
ENSG00000197769.6	3.57713	0.0147911	0.038835	Up
ENSG00000221953.5	4.26513	0.00197513	0.00678675	Up
ENSG00000171180.3	5.79036	1.3286e-05	7.4763e-05	Up
ENSG00000286015.1	6.35908	6.39915e-07	4.50928e-06	Up
ENSG00000242529.1	4.49587	0.00288221	0.00951047	Up
ENSG00000228203.7	3.19574	0.00990327	0.0276111	Up
ENSG00000151692.15	2.86777	5.15113e-06	3.10802e-05	Up
ENSG00000269973.1	1.15857	1.15474e-11	1.53798e-10	Up
ENSG00000260077.1	4.40362	0.00372131	0.0118279	Up
ENSG00000115756.13	1.25179	1.6364e-14	2.8588e-13	Up
ENSG00000224184.6	4.64256	4.1172e-07	2.97309e-06	Up
ENSG00000197872.11	3.67769	0.00213213	0.00727323	Up
ENSG00000170745.12	2.39531	0.000226729	0.000992259	Up
ENSG00000271936.1	2.22675	0.000104501	0.000492672	Up
ENSG00000163803.13	2.53561	8.11491e-05	0.000392251	Up
ENSG00000189350.13	2.43874	0.00478347	0.014678	Up
ENSG00000152689.18	2.08849	0.000403155	0.00165021	Up
ENSG00000228262.10	4.84294	2.89065e-16	5.9643e-15	Up
ENSG00000152133.16	1.50959	0.000135612	0.000623795	Up
ENSG00000143891.17	2.88964	7.36981e-29	3.797e-27	Up
ENSG00000152527.14	2.5749	3.77711e-09	3.61896e-08	Up
ENSG00000228925.1	1.0702	0.00127452	0.00461531	Up
ENSG00000239605.11	1.30927	0.000485341	0.00195362	Up
ENSG00000234690.7	4.50578	5.51051e-12	7.70308e-11	Up
ENSG00000230773.9	1.31203	0.0100832	0.0280399	Up
ENSG00000115306.16	1.36523	1.24732e-09	1.28758e-08	Up
ENSG00000170264.13	1.05622	0.0105058	0.028995	Up
ENSG00000243667.7	1.47295	1.62916e-15	3.16418e-14	Up
ENSG00000204923.4	1.80462	2.52775e-07	1.87976e-06	Up
ENSG00000116035.4	2.34066	0.004013	0.0126129	Up
ENSG00000135636.14	3.23674	7.37001e-06	4.33435e-05	Up
ENSG00000152291.14	1.42905	1.09406e-11	1.46283e-10	Up
ENSG00000115486.12	2.48751	2.83748e-56	4.8344e-54	Up
ENSG00000115548.17	1.92528	0.0101142	0.0281134	Up
ENSG00000286156.1	1.20063	4.4092e-06	2.70734e-05	Up
ENSG00000272913.1	5.62363	2.61645e-05	0.000139652	Up
ENSG00000229689.3	7.94943	2.98329e-11	3.76643e-10	Up
ENSG00000135956.9	1.22375	1.3405e-11	1.77168e-10	Up
ENSG00000135940.7	1.05069	0.000742464	0.00285504	Up
ENSG00000144218.20	7.5809	3.56038e-19	9.14433e-18	Up
ENSG00000170485.17	1.70446	4.98018e-20	1.3603e-18	Up
ENSG00000232034.1	1.4858	0.0173893	0.0446753	Up
ENSG00000144063.4	1.91411	9.16344e-53	1.34773e-50	Up
ENSG00000282304.1	2.04237	9.33836e-28	4.39056e-26	Up
ENSG00000282785.1	2.05406	2.85495e-27	1.28272e-25	Up
ENSG00000169679.15	1.58364	7.98531e-09	7.29746e-08	Up
ENSG00000240350.3	2.7348	0.00319002	0.010371	Up
ENSG00000236307.2	1.39153	0.013633	0.0361919	Up
ENSG00000153208.17	3.8639	6.50928e-18	1.50553e-16	Up
ENSG00000144152.13	5.50411	1.39865e-05	7.84482e-05	Up
ENSG00000144130.11	1.41832	0.0184511	0.047045	Up
ENSG00000169607.13	1.04123	0.00155445	0.00549373	Up
ENSG00000189223.15	4.12873	3.44898e-31	2.07518e-29	Up
ENSG00000125618.18	4.12194	4.80167e-31	2.84921e-29	Up
ENSG00000231943.9	3.88717	0.00645923	0.0189903	Up
ENSG00000225398.3	4.1136	0.00314951	0.0102545	Up
ENSG00000226479.4	1.21616	3.43615e-09	3.31071e-08	Up
ENSG00000074047.22	4.38369	4.58188e-08	3.76169e-07	Up
ENSG00000115762.16	1.29857	2.91263e-25	1.1391e-23	Up
ENSG00000225594.1	5.14566	2.94476e-11	3.72051e-10	Up
ENSG00000152128.13	6.02392	1.2008e-06	8.12239e-06	Up
ENSG00000150540.14	8.37768	3.44364e-12	4.92587e-11	Up
ENSG00000168702.18	3.62029	0.00312942	0.010201	Up
ENSG00000227400.2	5.68861	6.10444e-06	3.63856e-05	Up
ENSG00000144278.15	5.06659	4.09111e-06	2.52329e-05	Up
ENSG00000136542.9	6.77551	6.62948e-08	5.29374e-07	Up
ENSG00000115339.14	2.10561	2.43299e-05	0.000130681	Up
ENSG00000163072.16	2.26252	8.58293e-06	4.99307e-05	Up
ENSG00000152253.9	1.72326	8.86197e-17	1.89437e-15	Up
ENSG00000225205.5	1.39475	0.00853499	0.0242041	Up
ENSG00000236449.2	3.32991	5.56072e-07	3.94594e-06	Up
ENSG00000115935.18	3.38627	2.13221e-06	1.37936e-05	Up
ENSG00000224189.8	6.2623	1.07769e-06	7.3474e-06	Up
ENSG00000224577.3	3.04875	0.000783566	0.00298905	Up
ENSG00000163364.10	3.51213	0.00387394	0.0122482	Up
ENSG00000229337.2	1.34769	0.00175724	0.00611992	Up
ENSG00000116095.11	1.31031	0.00296429	0.00974575	Up
ENSG00000150722.10	5.84409	1.00175e-05	5.7499e-05	Up
ENSG00000115252.18	5.00206	1.3949e-10	1.59492e-09	Up
ENSG00000170396.9	6.42378	1.60229e-07	1.22489e-06	Up
ENSG00000286797.1	3.20121	0.0118716	0.0322319	Up
ENSG00000231689.2	2.80719	0.00928048	0.0260732	Up
ENSG00000144366.16	2.1574	1.05619e-05	6.03618e-05	Up
ENSG00000173559.15	2.78492	3.30788e-19	8.50852e-18	Up
ENSG00000065413.20	1.10157	0.00187265	0.00648122	Up
ENSG00000196141.14	1.87764	1.16622e-33	7.90089e-32	Up
ENSG00000287299.1	1.15752	0.000315911	0.00133404	Up
ENSG00000163535.18	1.18661	0.00057798	0.00229115	Up
ENSG00000003400.15	1.75089	0.00479481	0.0147075	Up
ENSG00000155754.15	1.66404	0.0100167	0.0278912	Up
ENSG00000138395.17	1.74472	0.0157914	0.0411414	Up
ENSG00000183671.12	1.78862	1.92382e-14	3.33384e-13	Up
ENSG00000279220.4	1.28753	0.00161972	0.00570682	Up
ENSG00000144579.8	1.83338	8.38304e-05	0.00040385	Up
ENSG00000144567.11	1.10759	1.97854e-09	1.98292e-08	Up
ENSG00000116106.12	4.14744	5.8324e-10	6.24931e-09	Up
ENSG00000144460.12	5.17159	0.0002061	0.000909842	Up
ENSG00000169047.6	3.52251	1.02206e-25	4.12856e-24	Up
ENSG00000272622.2	5.71558	1.86101e-05	0.000102314	Up
ENSG00000237126.8	1.48025	0.0128059	0.0343192	Up
ENSG00000115468.12	1.56257	0.0145928	0.0383789	Up
ENSG00000123485.12	1.77569	1.25126e-12	1.87395e-11	Up
ENSG00000115648.14	1.54876	8.25777e-07	5.72521e-06	Up
ENSG00000065802.12	1.70887	0.00304085	0.00995336	Up
ENSG00000234235.1	2.25369	0.0025466	0.00851075	Up
ENSG00000156959.9	3.85403	1.41373e-09	1.44634e-08	Up
ENSG00000206567.10	1.971	0.00422415	0.0131779	Up
ENSG00000196639.7	1.13095	5.58019e-11	6.77586e-10	Up
ENSG00000132170.23	1.34933	8.05046e-23	2.72701e-21	Up
ENSG00000225733.6	1.47134	7.29963e-36	5.48524e-34	Up
ENSG00000206562.12	1.18516	2.03632e-11	2.6307e-10	Up
ENSG00000144597.14	1.31568	4.00887e-15	7.48206e-14	Up
ENSG00000249786.7	1.31789	3.42431e-15	6.45406e-14	Up
ENSG00000131378.14	1.28477	0.000953108	0.0035639	Up
ENSG00000129810.15	1.22385	4.90179e-15	9.09924e-14	Up
ENSG00000231304.2	1.70732	3.85386e-10	4.19995e-09	Up
ENSG00000287348.1	1.51113	0.0112616	0.0308092	Up
ENSG00000271943.2	1.63971	2.61448e-67	6.52029e-65	Up
ENSG00000197385.6	1.20287	0.0193331	0.0488666	Up
ENSG00000153551.14	1.12162	2.26999e-12	3.29638e-11	Up
ENSG00000144681.11	1.52057	2.7905e-05	0.000147978	Up
ENSG00000183873.18	6.28259	2.56855e-09	2.53003e-08	Up
ENSG00000223797.6	2.07296	0.000151114	0.000688657	Up
ENSG00000168032.10	3.3578	0.00591607	0.0176192	Up
ENSG00000177842.12	1.64414	4.25044e-12	6.04475e-11	Up
ENSG00000172888.12	1.24894	2.12521e-11	2.74142e-10	Up
ENSG00000008324.12	1.06799	0.00582299	0.0173962	Up
ENSG00000252980.1	3.30965	0.00754473	0.0217616	Up
ENSG00000196653.12	3.19917	1.74186e-06	1.14404e-05	Up
ENSG00000186446.12	5.56351	1.04733e-05	5.99151e-05	Up
ENSG00000163807.6	1.00472	4.30159e-10	4.67289e-09	Up
ENSG00000163808.17	1.07875	9.12733e-08	7.15875e-07	Up
ENSG00000163814.8	2.02908	2.48178e-131	2.37258e-128	Up
ENSG00000230530.2	1.68927	4.06674e-06	2.51006e-05	Up
ENSG00000163827.13	5.34696	8.90612e-05	0.000426186	Up
ENSG00000164048.14	1.08276	3.16717e-18	7.55533e-17	Up
ENSG00000172113.10	1.1098	1.0114e-17	2.29303e-16	Up
ENSG00000114268.12	1.36732	2.38564e-08	2.04851e-07	Up
ENSG00000224424.8	1.17513	0.000299386	0.00127521	Up
ENSG00000223343.1	1.34296	0.00750043	0.0216564	Up
ENSG00000145022.4	1.78673	4.14012e-19	1.05859e-17	Up
ENSG00000164068.16	1.62834	1.19901e-10	1.3866e-09	Up
ENSG00000173540.14	2.07664	9.38479e-12	1.26068e-10	Up
ENSG00000183763.9	1.15296	0.00737265	0.0213332	Up
ENSG00000114353.17	2.05935	5.77723e-09	5.38951e-08	Up
ENSG00000068028.17	1.43342	0.00368661	0.0117436	Up
ENSG00000272104.1	2.11147	0.0074383	0.0214979	Up
ENSG00000164087.8	1.23796	0.000458544	0.00185793	Up
ENSG00000023330.15	1.85662	0.000333655	0.00139935	Up
ENSG00000010318.21	1.05865	0.00272519	0.00904437	Up
ENSG00000056736.10	1.0553	0.00443633	0.0137328	Up
ENSG00000113811.11	1.6165	4.69347e-07	3.36382e-06	Up
ENSG00000144730.19	3.49599	4.45444e-05	0.00022705	Up
ENSG00000174844.14	2.02296	0.00255929	0.00854653	Up
ENSG00000174840.9	1.51792	6.90039e-21	1.98565e-19	Up
ENSG00000136068.15	1.12284	1.45603e-28	7.3692e-27	Up
ENSG00000241472.7	1.82398	1.20158e-06	8.12445e-06	Up
ENSG00000163630.11	2.75307	0.0119189	0.0323452	Up
ENSG00000151276.23	2.23879	3.54382e-67	8.71172e-65	Up
ENSG00000272610.1	2.34989	1.02405e-10	1.19389e-09	Up
ENSG00000240175.1	2.76363	0.000971253	0.00362303	Up
ENSG00000203647.2	1.52361	0.00327733	0.0106048	Up
ENSG00000241316.8	1.59731	0.000325706	0.00137002	Up
ENSG00000272690.6	2.60472	8.97256e-11	1.05392e-09	Up
ENSG00000239959.1	3.12945	1.66712e-05	9.2571e-05	Up
ENSG00000242516.2	6.5885	7.05121e-08	5.61747e-07	Up
ENSG00000227124.11	4.95448	1.50599e-12	2.23214e-11	Up
ENSG00000285635.1	4.9236	3.37668e-21	1.00356e-19	Up
ENSG00000248839.1	4.71633	0.00126554	0.00459054	Up
ENSG00000286602.1	2.32304	0.00862749	0.0244181	Up
ENSG00000080819.9	2.4122	0.00530704	0.0160583	Up
ENSG00000239445.6	4.55602	0.000693753	0.00268695	Up
ENSG00000064225.12	2.73405	2.49829e-19	6.50387e-18	Up
ENSG00000057019.16	2.10527	1.26741e-23	4.51545e-22	Up
ENSG00000239462.1	3.05845	1.39545e-09	1.43189e-08	Up
ENSG00000207331.1	4.41947	0.0035604	0.0114007	Up
ENSG00000182504.11	1.7942	1.38738e-22	4.62674e-21	Up
ENSG00000144802.11	1.16016	4.53936e-07	3.26081e-06	Up
ENSG00000214407.3	5.8255	2.38948e-11	3.05939e-10	Up
ENSG00000241280.1	6.11563	8.11857e-09	7.40352e-08	Up
ENSG00000163507.14	2.20655	0.000498872	0.00200178	Up
ENSG00000242242.6	3.65186	1.12722e-09	1.16851e-08	Up
ENSG00000177707.11	1.44327	0.00133581	0.00480491	Up
ENSG00000072858.11	3.76735	0.0088751	0.0250744	Up
ENSG00000185565.12	2.77056	1.6087e-09	1.62743e-08	Up
ENSG00000243276.6	4.29067	1.18676e-07	9.18656e-07	Up
ENSG00000180353.11	3.66247	0.0115302	0.0314241	Up
ENSG00000252965.1	2.36808	0.00312425	0.0101861	Up
ENSG00000250608.2	5.97255	4.96734e-06	3.00555e-05	Up
ENSG00000286714.1	4.53924	0.0024137	0.00811072	Up
ENSG00000169908.12	1.25832	0.00813032	0.0231442	Up
ENSG00000018408.15	1.06128	2.07575e-34	1.4403e-32	Up
ENSG00000241313.3	1.81304	2.04028e-22	6.68746e-21	Up
ENSG00000114790.13	2.14268	9.28187e-07	6.3889e-06	Up
ENSG00000114805.18	2.77289	3.13879e-05	0.000164421	Up
ENSG00000114850.7	1.11883	3.60519e-16	7.36795e-15	Up
ENSG00000163590.14	1.45663	0.0118258	0.0321329	Up
ENSG00000169255.15	4.76714	0.000298419	0.00127203	Up
ENSG00000206120.11	5.41362	2.17674e-05	0.000118199	Up
ENSG00000085276.19	1.88005	2.76014e-10	3.06825e-09	Up
ENSG00000171757.17	2.08545	0.0142759	0.0376779	Up
ENSG00000173890.17	1.31279	0.00105356	0.00389801	Up
ENSG00000163577.8	2.05245	1.49075e-33	9.98167e-32	Up
ENSG00000121858.11	3.60833	4.21837e-33	2.76006e-31	Up
ENSG00000144959.11	1.35744	6.28086e-17	1.36294e-15	Up
ENSG00000114346.14	1.47183	5.13094e-21	1.50671e-19	Up
ENSG00000169760.17	5.59166	2.92345e-13	4.63229e-12	Up
ENSG00000114450.11	1.00814	2.05165e-08	1.77768e-07	Up
ENSG00000242539.2	1.25311	2.43153e-07	1.81448e-06	Up
ENSG00000205981.8	1.31929	1.72867e-12	2.54465e-11	Up
ENSG00000240024.5	2.47053	8.72886e-29	4.48377e-27	Up
ENSG00000161204.11	2.26026	0.0112719	0.0308226	Up
ENSG00000187068.3	4.35998	0.00147188	0.00523958	Up
ENSG00000073803.14	1.39131	2.12598e-36	1.64792e-34	Up
ENSG00000163898.10	2.82942	3.5685e-13	5.5926e-12	Up
ENSG00000197099.8	2.31942	9.87128e-21	2.82168e-19	Up
ENSG00000226652.3	5.23545	0.000148004	0.000675916	Up
ENSG00000188958.9	2.32368	3.81483e-08	3.16517e-07	Up
ENSG00000152492.15	1.74801	3.70538e-13	5.79657e-12	Up
ENSG00000233058.2	1.4295	0.0130484	0.0348658	Up
ENSG00000163961.4	2.22237	7.94175e-64	1.79818e-61	Up
ENSG00000273013.1	3.13437	0.00228251	0.00772874	Up
ENSG00000174004.6	4.91665	0.0001646	0.000744398	Up
ENSG00000163975.12	2.81759	3.75743e-07	2.72703e-06	Up
ENSG00000214135.8	1.16216	3.52346e-07	2.56696e-06	Up
ENSG00000287286.1	1.7255	1.216e-27	5.60991e-26	Up
ENSG00000145016.16	1.30312	1.52159e-21	4.71774e-20	Up
ENSG00000284146.1	1.10351	0.00213283	0.00727343	Up
ENSG00000250312.8	1.37299	2.58136e-19	6.69985e-18	Up
ENSG00000250892.1	3.68827	0.0109476	0.0300362	Up
ENSG00000127415.13	1.01146	0.000861415	0.00325499	Up
ENSG00000159692.16	1.18528	0.00206044	0.00704839	Up
ENSG00000196810.5	1.43163	0.000136728	0.000628254	Up
ENSG00000013810.20	1.88491	4.60397e-18	1.08379e-16	Up
ENSG00000109685.19	1.10174	6.72744e-30	3.69859e-28	Up
ENSG00000159733.14	3.00927	1.80142e-35	1.30797e-33	Up
ENSG00000251148.1	2.81393	1.05855e-13	1.75656e-12	Up
ENSG00000087266.17	1.73395	1.15563e-18	2.85309e-17	Up
ENSG00000125388.20	1.72787	6.46225e-14	1.0849e-12	Up
ENSG00000163956.13	1.02535	0.0154555	0.0403945	Up
ENSG00000173011.12	1.56348	0.00154768	0.00547654	Up
ENSG00000249631.6	5.14383	0.000214103	0.000942029	Up
ENSG00000038219.13	1.24643	0.00632051	0.0186239	Up
ENSG00000250634.6	4.2192	0.00236269	0.00796418	Up
ENSG00000048342.18	1.02299	5.23234e-07	3.72212e-06	Up
ENSG00000163257.11	1.43598	1.31111e-35	9.68305e-34	Up
ENSG00000109805.10	1.33521	9.16126e-05	0.000437301	Up
ENSG00000178177.16	1.29807	5.01781e-06	3.03289e-05	Up
ENSG00000145147.20	1.17257	0.000125536	0.000580861	Up
ENSG00000109819.9	2.61208	0.0188125	0.047771	Up
ENSG00000181982.19	1.77449	0.0181373	0.0463611	Up
ENSG00000168228.15	1.13106	1.24518e-09	1.28614e-08	Up
ENSG00000168214.21	1.2565	1.00946e-38	8.86268e-37	Up
ENSG00000154274.15	1.27327	6.13735e-22	1.93428e-20	Up
ENSG00000181826.10	1.10926	1.08515e-17	2.45377e-16	Up
ENSG00000197712.12	1.61116	4.40789e-50	5.92586e-48	Up
ENSG00000121895.8	1.93788	2.61267e-38	2.25924e-36	Up
ENSG00000109814.12	1.87368	1.41669e-104	8.70657e-102	Up
ENSG00000287182.1	6.40761	4.57178e-07	3.2807e-06	Up
ENSG00000179299.17	1.81953	8.48759e-11	1.00381e-09	Up
ENSG00000064042.18	2.75531	8.91716e-33	5.74706e-31	Up
ENSG00000124406.16	2.19259	0.00693334	0.0202184	Up
ENSG00000074966.11	1.72858	0.00108879	0.00401282	Up
ENSG00000135605.13	1.1837	0.00206765	0.00706655	Up
ENSG00000109171.15	1.06344	0.000149029	0.000680083	Up
ENSG00000145247.12	1.14595	4.01389e-05	0.000206552	Up
ENSG00000163069.13	1.73112	2.47072e-31	1.50767e-29	Up
ENSG00000109265.14	2.83754	5.82197e-07	4.12451e-06	Up
ENSG00000249693.3	5.21006	5.3269e-05	0.000267246	Up
ENSG00000163453.11	2.28183	7.18528e-37	5.72427e-35	Up
ENSG00000145242.14	2.72119	0.00127438	0.00461531	Up
ENSG00000124882.4	1.57934	3.53071e-15	6.64626e-14	Up
ENSG00000189157.14	3.08424	0.0153016	0.0400166	Up
ENSG00000138758.12	1.02626	8.02384e-26	3.25647e-24	Up
ENSG00000138759.19	1.08764	0.00226418	0.0076697	Up
ENSG00000138772.13	1.67177	0.000516769	0.00206804	Up
ENSG00000163297.18	2.14495	3.01575e-24	1.11602e-22	Up
ENSG00000138675.16	3.68609	5.15888e-14	8.72901e-13	Up
ENSG00000138669.9	4.04213	0.00373796	0.0118721	Up
ENSG00000272677.1	1.39947	0.00248196	0.00831087	Up
ENSG00000189308.11	1.17924	6.16469e-21	1.7897e-19	Up
ENSG00000145287.11	1.09961	4.23427e-22	1.35434e-20	Up
ENSG00000138678.11	5.20432	2.31642e-66	5.53625e-64	Up
ENSG00000251260.2	1.51792	0.017405	0.0447032	Up
ENSG00000255723.1	2.59597	5.06011e-08	4.12089e-07	Up
ENSG00000198189.11	2.1026	8.44415e-16	1.67212e-14	Up
ENSG00000118777.12	2.07899	0.0146445	0.0385031	Up
ENSG00000163644.15	1.05308	1.02117e-06	6.98697e-06	Up
ENSG00000138642.15	1.30439	0.00324463	0.0105207	Up
ENSG00000138646.9	4.18239	0.000320961	0.00135271	Up
ENSG00000187653.11	3.02178	0.017133	0.0441355	Up
ENSG00000138778.13	2.02636	1.95764e-09	1.96541e-08	Up
ENSG00000245293.3	1.72716	8.51416e-05	0.000409365	Up
ENSG00000138794.10	1.4989	8.44162e-36	6.3158e-34	Up
ENSG00000273447.1	3.00547	0.000971783	0.00362303	Up
ENSG00000138658.16	1.01112	1.3822e-06	9.25453e-06	Up
ENSG00000164096.13	1.91256	2.39132e-49	3.11741e-47	Up
ENSG00000145386.11	1.17941	0.0159225	0.0413952	Up
ENSG00000250033.5	2.42605	1.50285e-05	8.38826e-05	Up
ENSG00000151012.13	2.35819	4.72097e-09	4.45875e-08	Up
ENSG00000153132.13	2.82528	0.000173194	0.000777748	Up
ENSG00000179387.10	1.84908	0.0183593	0.0468386	Up
ENSG00000250326.2	2.09789	0.015075	0.03949	Up
ENSG00000151617.17	4.02181	0.00415562	0.0130018	Up
ENSG00000151623.15	2.94703	2.33032e-08	2.00501e-07	Up
ENSG00000170390.16	1.7255	2.41737e-06	1.55275e-05	Up
ENSG00000052795.13	1.19504	1.50789e-06	1.00201e-05	Up
ENSG00000248771.5	5.39351	2.29213e-05	0.00012384	Up
ENSG00000154447.15	1.16313	1.16071e-06	7.87907e-06	Up
ENSG00000174473.16	3.4617	0.00481845	0.0147695	Up
ENSG00000248388.5	1.65313	5.616e-10	6.03247e-09	Up
ENSG00000150630.4	1.49824	2.55032e-43	2.69238e-41	Up
ENSG00000177822.8	2.30771	2.67093e-12	3.8623e-11	Up
ENSG00000154553.16	4.51063	0.00261708	0.00871414	Up
ENSG00000154556.18	1.36094	9.01933e-06	5.22223e-05	Up
ENSG00000109794.13	3.19076	0.00170653	0.00596505	Up
ENSG00000083857.14	1.17809	0.00124586	0.00452486	Up
ENSG00000153404.14	3.86418	0.000948689	0.00354969	Up
ENSG00000164366.4	1.88961	4.23248e-05	0.000216635	Up
ENSG00000260774.1	2.39675	0.00550104	0.0165493	Up
ENSG00000153395.10	2.2215	1.53312e-06	1.01704e-05	Up
ENSG00000185986.12	3.84614	4.02423e-06	2.48842e-05	Up
ENSG00000145536.15	5.64058	1.49231e-07	1.14692e-06	Up
ENSG00000039139.10	2.18803	0.000225385	0.000987126	Up
ENSG00000145569.6	4.82861	8.75454e-08	6.90097e-07	Up
ENSG00000154124.5	1.10387	1.686e-05	9.34386e-05	Up
ENSG00000246214.2	1.01409	0.00339555	0.0109421	Up
ENSG00000176788.9	1.15418	6.77589e-09	6.2386e-08	Up
ENSG00000249199.2	4.16248	0.00810676	0.0231039	Up
ENSG00000248693.1	5.14383	0.000214103	0.000942029	Up
ENSG00000245662.4	6.1905	1.507e-06	1.00201e-05	Up
ENSG00000251654.2	5.02512	0.000386073	0.00159231	Up
ENSG00000250697.2	1.17774	1.135e-06	7.71086e-06	Up
ENSG00000151388.11	5.99329	1.59042e-15	3.09243e-14	Up
ENSG00000113456.19	1.44165	1.95788e-21	5.98423e-20	Up
ENSG00000113594.10	2.42824	0.000110832	0.000519674	Up
ENSG00000287263.1	2.54866	0.000452264	0.00183508	Up
ENSG00000286656.1	3.77943	6.93546e-06	4.10262e-05	Up
ENSG00000215068.8	1.31969	0.000374451	0.00154968	Up
ENSG00000151882.11	3.09812	8.62198e-15	1.55848e-13	Up
ENSG00000248092.8	1.11615	4.98401e-08	4.06276e-07	Up
ENSG00000112992.18	1.1757	8.55054e-07	5.91152e-06	Up
ENSG00000213949.10	2.77249	9.04944e-06	5.2379e-05	Up
ENSG00000249899.6	3.61426	0.0031321	0.0102078	Up
ENSG00000164171.11	2.18461	1.43405e-27	6.54568e-26	Up
ENSG00000164287.13	1.04092	0.000119678	0.0005566	Up
ENSG00000164294.14	1.04092	0.000119678	0.0005566	Up
ENSG00000164512.18	3.70496	0.000236189	0.00102895	Up
ENSG00000035499.13	1.49917	0.000320795	0.00135234	Up
ENSG00000164181.14	1.66974	1.01808e-05	5.83776e-05	Up
ENSG00000249279.6	3.78924	9.97395e-05	0.000471775	Up
ENSG00000249295.1	1.56709	0.000477423	0.001924	Up
ENSG00000197822.12	1.49408	1.86087e-20	5.2581e-19	Up
ENSG00000230847.4	1.00276	0.0137448	0.0364325	Up
ENSG00000226544.4	2.01511	0.0161578	0.0419181	Up
ENSG00000249743.6	2.75897	0.0120886	0.032718	Up
ENSG00000164331.10	1.46478	2.18433e-16	4.54509e-15	Up
ENSG00000214944.9	1.63441	4.94492e-27	2.18746e-25	Up
ENSG00000049860.14	1.2058	1.90045e-08	1.65585e-07	Up
ENSG00000164251.5	3.298	1.17453e-237	4.04227e-234	Up
ENSG00000264391.2	2.81017	0.00021556	0.000946991	Up
ENSG00000171643.14	4.13945	0.000331937	0.00139385	Up
ENSG00000284762.1	1.54686	0.000311429	0.00131733	Up
ENSG00000245556.3	1.01831	0.00607031	0.0179945	Up
ENSG00000228716.7	1.48246	1.29259e-63	2.85165e-61	Up
ENSG00000186468.13	3.13415	5.62992e-29	2.91806e-27	Up
ENSG00000164176.13	4.1965	3.1827e-20	8.84779e-19	Up
ENSG00000250320.6	7.60836	4.43725e-10	4.81439e-09	Up
ENSG00000245864.3	4.53933	0.00231285	0.0078184	Up
ENSG00000081189.16	6.49592	3.0208e-07	2.22145e-06	Up
ENSG00000164199.18	2.99733	0.0045083	0.013938	Up
ENSG00000248323.7	2.45047	1.1003e-14	1.96818e-13	Up
ENSG00000175471.19	1.23577	2.40997e-08	2.0663e-07	Up
ENSG00000250240.6	4.38534	0.00120946	0.00440569	Up
ENSG00000164292.13	2.72929	9.01023e-19	2.25689e-17	Up
ENSG00000173221.14	3.07201	1.54753e-13	2.52416e-12	Up
ENSG00000113532.13	3.91898	4.94282e-16	9.98311e-15	Up
ENSG00000152495.11	2.04836	0.00497524	0.0151932	Up
ENSG00000113070.8	2.21181	0.00954029	0.0266942	Up
ENSG00000272070.1	4.30488	0.00517446	0.0157152	Up
ENSG00000187678.10	2.58198	9.00212e-08	7.07344e-07	Up
ENSG00000145819.18	1.62299	3.17001e-18	7.55533e-17	Up
ENSG00000250072.6	2.2292	1.06376e-29	5.73831e-28	Up
ENSG00000019582.16	6.00407	3.90515e-06	2.419e-05	Up
ENSG00000197043.14	4.08938	1.23273e-29	6.60835e-28	Up
ENSG00000198624.13	3.97894	3.6454e-68	9.65077e-66	Up
ENSG00000196743.9	2.14399	1.03262e-10	1.20307e-09	Up
ENSG00000254226.6	3.38234	0.00584188	0.0174435	Up
ENSG00000164576.12	1.71367	0.00590541	0.0175905	Up
ENSG00000135074.16	1.56641	3.67689e-07	2.67083e-06	Up
ENSG00000135083.16	2.23767	2.60379e-44	2.83582e-42	Up
ENSG00000253522.6	2.92029	0.00010552	0.000496931	Up
ENSG00000134516.18	3.18757	2.27369e-13	3.64978e-12	Up
ENSG00000204767.4	2.76179	3.02554e-07	2.22398e-06	Up
ENSG00000037241.7	1.97199	1.21564e-19	3.23318e-18	Up
ENSG00000249306.6	5.19585	5.24141e-05	0.000263222	Up
ENSG00000122203.15	1.11094	1.66122e-27	7.56252e-26	Up
ENSG00000112685.14	1.12577	2.476e-06	1.58438e-05	Up
ENSG00000021355.13	2.16227	5.15279e-28	2.48373e-26	Up
ENSG00000170542.6	6.70335	3.77377e-109	2.82343e-106	Up
ENSG00000124570.21	1.01498	5.8954e-06	3.52495e-05	Up
ENSG00000124588.22	2.65733	2.08486e-32	1.32875e-30	Up
ENSG00000271361.1	6.07355	1.02661e-06	7.02139e-06	Up
ENSG00000288612.1	3.74823	7.42274e-08	5.90525e-07	Up
ENSG00000272277.1	1.78835	0.000782926	0.00298793	Up
ENSG00000285424.1	5.60256	8.83752e-06	5.12559e-05	Up
ENSG00000271978.1	1.86312	0.0192602	0.0487397	Up
ENSG00000188428.20	1.17417	0.0024177	0.00811625	Up
ENSG00000111846.19	3.77261	2.24827e-161	3.51711e-158	Up
ENSG00000205318.5	5.87852	7.35927e-06	4.33099e-05	Up
ENSG00000285763.1	2.57123	0.00669926	0.0196189	Up
ENSG00000137434.11	2.69102	0.00413164	0.0129362	Up
ENSG00000153157.13	3.07567	0.000125517	0.000580861	Up
ENSG00000112137.18	3.22176	0.00034732	0.00144924	Up
ENSG00000050393.11	1.36517	5.93126e-22	1.87275e-20	Up
ENSG00000137198.10	1.02923	0.0135384	0.035989	Up
ENSG00000124788.19	1.20985	7.09565e-17	1.53202e-15	Up
ENSG00000228412.9	2.47188	0.0120356	0.0326012	Up
ENSG00000010704.19	1.26551	2.89213e-05	0.000152867	Up
ENSG00000026950.17	1.29043	1.29226e-05	7.28669e-05	Up
ENSG00000112763.17	1.01713	0.0183561	0.0468374	Up
ENSG00000137338.5	2.31523	4.68666e-07	3.36034e-06	Up
ENSG00000189298.14	1.83998	7.45896e-11	8.91345e-10	Up
ENSG00000158691.14	1.86493	0.00035313	0.00147135	Up
ENSG00000197935.7	2.47369	0.000140561	0.000645179	Up
ENSG00000273340.1	3.56345	0.0150441	0.0394272	Up
ENSG00000204592.9	1.27016	1.07259e-27	5.01554e-26	Up
ENSG00000204574.14	1.27181	1.84103e-14	3.1936e-13	Up
ENSG00000146112.12	1.68694	2.36767e-05	0.000127561	Up
ENSG00000272540.1	3.02352	0.00360003	0.0115143	Up
ENSG00000204540.11	1.73798	0.000468119	0.00189316	Up
ENSG00000204539.4	1.94741	0.00305167	0.0099778	Up
ENSG00000204536.14	1.88698	6.08808e-09	5.65678e-08	Up
ENSG00000137310.12	1.47866	0.000514976	0.00206134	Up
ENSG00000206344.7	3.33746	0.000944026	0.00353455	Up
ENSG00000204520.14	1.25049	0.0129474	0.0346392	Up
ENSG00000288587.1	1.60016	4.29004e-07	3.09012e-06	Up
ENSG00000286940.1	1.58725	5.13614e-05	0.000258883	Up
ENSG00000204516.10	2.49108	5.37018e-25	2.06273e-23	Up
ENSG00000204428.12	2.06586	0.00162113	0.00571064	Up
ENSG00000204386.12	2.48443	0.0017735	0.00616906	Up
ENSG00000204385.13	3.47201	0.0193461	0.0488923	Up
ENSG00000168477.19	3.68745	0.00195471	0.00672597	Up
ENSG00000284829.1	2.99728	0.0192771	0.0487752	Up
ENSG00000213676.13	1.04476	0.000510654	0.00204547	Up
ENSG00000225914.3	2.36485	9.81198e-05	0.000464752	Up
ENSG00000204256.14	1.54136	0.000236082	0.00102874	Up
ENSG00000204252.14	4.52519	0.00240738	0.0080958	Up
ENSG00000237649.8	2.24381	6.53038e-20	1.77808e-18	Up
ENSG00000137309.20	3.31148	0.00107722	0.00397446	Up
ENSG00000220583.1	2.47421	0.000304009	0.00129298	Up
ENSG00000124664.11	4.51897	0.000791323	0.00301663	Up
ENSG00000065029.15	1.32299	1.54623e-08	1.36659e-07	Up
ENSG00000007866.22	1.47534	0.0142093	0.0375252	Up
ENSG00000156711.17	3.04441	3.03633e-11	3.82218e-10	Up
ENSG00000112081.17	1.52062	1.58978e-06	1.05098e-05	Up
ENSG00000137200.13	1.07263	0.00384753	0.0121774	Up
ENSG00000137166.17	2.10202	4.182e-06	2.57658e-05	Up
ENSG00000048544.6	1.52746	2.62442e-54	4.03224e-52	Up
ENSG00000124659.7	2.1477	4.97605e-15	9.22715e-14	Up
ENSG00000146223.16	1.05437	1.11303e-35	8.2556e-34	Up
ENSG00000137161.17	1.82758	2.19096e-07	1.64926e-06	Up
ENSG00000231113.2	1.87169	1.7872e-49	2.34765e-47	Up
ENSG00000124702.18	4.6504	0.00155149	0.0054844	Up
ENSG00000272223.1	1.11548	3.1161e-05	0.000163282	Up
ENSG00000112659.14	2.03679	7.51999e-07	5.24959e-06	Up
ENSG00000112759.19	4.25639	0.00214744	0.00731023	Up
ENSG00000069122.19	5.36351	8.68734e-05	0.00041676	Up
ENSG00000153292.16	2.35047	3.26993e-11	4.0999e-10	Up
ENSG00000146072.6	1.41747	2.42893e-06	1.55959e-05	Up
ENSG00000170927.15	3.5488	0.0003604	0.00149765	Up
ENSG00000096093.16	2.27198	1.35995e-57	2.4377e-55	Up
ENSG00000065308.5	2.68053	7.09666e-69	1.90811e-66	Up
ENSG00000225791.7	2.40095	2.41837e-11	3.09178e-10	Up
ENSG00000112144.16	1.52528	9.11955e-07	6.28471e-06	Up
ENSG00000288614.1	2.27243	0.00989169	0.0275877	Up
ENSG00000112208.11	2.50912	2.51476e-08	2.14973e-07	Up
ENSG00000227706.4	4.53984	0.00240944	0.00809881	Up
ENSG00000232295.7	2.39813	2.2004e-09	2.19377e-08	Up
ENSG00000119900.9	3.21177	6.23657e-11	7.53644e-10	Up
ENSG00000269966.1	2.63741	1.39001e-18	3.40613e-17	Up
ENSG00000233237.8	2.28814	1.28454e-09	1.32283e-08	Up
ENSG00000279289.1	1.93982	0.000327974	0.00137888	Up
ENSG00000243501.5	1.52169	0.000158887	0.000720834	Up
ENSG00000234882.1	2.14206	0.000772135	0.00295133	Up
ENSG00000080007.8	2.48386	2.91286e-05	0.000153748	Up
ENSG00000164430.17	1.59425	4.41776e-44	4.7513e-42	Up
ENSG00000119899.13	1.2172	1.03308e-23	3.70361e-22	Up
ENSG00000065609.14	3.85352	0.00673332	0.0197019	Up
ENSG00000025039.15	4.1642	1.06889e-05	6.09878e-05	Up
ENSG00000112394.17	3.86458	0.00661528	0.0193895	Up
ENSG00000010810.17	2.15375	0.000417026	0.00170253	Up
ENSG00000277443.3	1.53363	0.0172159	0.0443091	Up
ENSG00000228624.7	1.89072	0.000146839	0.000671311	Up
ENSG00000286540.1	2.95794	0.00126128	0.00457699	Up
ENSG00000197594.13	5.00432	3.01154e-26	1.27642e-24	Up
ENSG00000112319.19	4.18502	0.000249437	0.00108119	Up
ENSG00000227954.7	6.13879	6.99676e-07	4.8983e-06	Up
ENSG00000146411.6	2.56442	0.000184996	0.000825786	Up
ENSG00000171408.14	6.49613	1.11728e-07	8.68389e-07	Up
ENSG00000237596.7	3.71715	9.30527e-06	5.37513e-05	Up
ENSG00000112379.9	2.8406	4.30981e-06	2.65248e-05	Up
ENSG00000288520.1	1.15704	0.000113468	0.000531308	Up
ENSG00000153721.19	1.00029	0.0013534	0.00486411	Up
ENSG00000287260.1	4.53963	2.77673e-10	3.08469e-09	Up
ENSG00000215712.11	1.93729	3.67539e-05	0.000190443	Up
ENSG00000078269.15	2.68668	1.43295e-91	7.70566e-89	Up
ENSG00000233893.2	2.64251	0.00165828	0.0058248	Up
ENSG00000164694.17	1.75988	4.85205e-14	8.24226e-13	Up
ENSG00000146477.6	5.03205	0.000102755	0.000484974	Up
ENSG00000112541.18	5.3683	5.34885e-15	9.87586e-14	Up
ENSG00000120440.15	4.62033	0.000524387	0.00209706	Up
ENSG00000130024.15	3.90048	0.00699727	0.0203669	Up
ENSG00000106268.16	2.3823	6.62252e-06	3.92561e-05	Up
ENSG00000198286.10	5.94529	1.7662e-06	1.1587e-05	Up
ENSG00000217455.8	4.49587	0.00288221	0.00951047	Up
ENSG00000146555.19	1.43826	6.17298e-08	4.96145e-07	Up
ENSG00000157927.17	3.39503	1.39025e-05	7.80281e-05	Up
ENSG00000242731.3	5.15783	6.15366e-05	0.000304989	Up
ENSG00000287860.1	3.42047	0.00576394	0.0172347	Up
ENSG00000226690.8	5.247	4.30432e-05	0.000219985	Up
ENSG00000006747.15	6.52949	3.00907e-07	2.21377e-06	Up
ENSG00000006468.14	2.73511	1.28665e-23	4.57454e-22	Up
ENSG00000214960.11	3.70549	7.28211e-10	7.72568e-09	Up
ENSG00000106541.12	4.65027	0.00158122	0.00557803	Up
ENSG00000106546.14	1.56117	7.14451e-08	5.68916e-07	Up
ENSG00000283321.1	1.57482	3.7895e-05	0.000195943	Up
ENSG00000105877.18	1.54208	4.76407e-09	4.49206e-08	Up
ENSG00000164649.20	1.4859	0.000151999	0.000692505	Up
ENSG00000105889.16	2.06933	8.29512e-09	7.5525e-08	Up
ENSG00000232759.1	6.1813	1.51588e-06	1.00638e-05	Up
ENSG00000232949.2	6.29644	9.20523e-07	6.34122e-06	Up
ENSG00000188732.11	5.25615	4.15309e-05	0.000212951	Up
ENSG00000136193.17	1.92208	8.96037e-11	1.05321e-09	Up
ENSG00000106355.10	1.01551	1.01194e-09	1.05408e-08	Up
ENSG00000122547.11	1.27447	0.0068115	0.0199036	Up
ENSG00000011426.11	1.48494	9.97315e-15	1.78955e-13	Up
ENSG00000106483.12	2.99198	0.00443844	0.0137368	Up
ENSG00000010270.14	1.7012	0.000181257	0.000810778	Up
ENSG00000002746.15	1.51868	0.000674234	0.00262613	Up
ENSG00000105968.19	1.99361	9.292e-91	4.84535e-88	Up
ENSG00000106070.20	1.27664	0.00108239	0.00399267	Up
ENSG00000226278.1	6.40333	9.27521e-14	1.54769e-12	Up
ENSG00000226581.2	5.39801	0.000104248	0.000491615	Up
ENSG00000224669.1	4.21049	0.00252921	0.00845922	Up
ENSG00000229886.1	4.37751	0.00127095	0.00460626	Up
ENSG00000106089.12	2.47514	2.07566e-22	6.78592e-21	Up
ENSG00000049540.18	3.88717	0.00617418	0.0182427	Up
ENSG00000106665.16	1.00702	1.37062e-15	2.67411e-14	Up
ENSG00000227038.3	2.86251	0.000467771	0.00189264	Up
ENSG00000187391.22	2.25428	0.000733097	0.00282154	Up
ENSG00000153956.16	3.59042	5.02228e-12	7.06651e-11	Up
ENSG00000075213.11	1.91287	3.33956e-11	4.17943e-10	Up
ENSG00000008277.14	2.78044	2.47021e-06	1.58137e-05	Up
ENSG00000273299.1	1.16985	0.0176122	0.0451804	Up
ENSG00000158528.12	1.35246	0.00412402	0.0129194	Up
ENSG00000236197.4	1.78772	0.0125254	0.0337408	Up
ENSG00000185955.5	4.28219	0.00182602	0.00633147	Up
ENSG00000166925.9	1.12256	0.00117187	0.00428323	Up
ENSG00000166924.9	3.49746	1.16014e-22	3.884e-21	Up
ENSG00000087087.20	1.11847	0.0184314	0.0470087	Up
ENSG00000239480.1	1.37923	0.00015896	0.000720909	Up
ENSG00000160991.16	1.48746	5.11173e-35	3.60502e-33	Up
ENSG00000170629.14	2.10277	1.86758e-12	2.73975e-11	Up
ENSG00000105835.13	1.24443	5.7785e-09	5.38951e-08	Up
ENSG00000128573.26	6.57527	2.05258e-07	1.54916e-06	Up
ENSG00000135272.12	2.49398	0.00152783	0.00541186	Up
ENSG00000279086.1	1.15691	6.21869e-10	6.65493e-09	Up
ENSG00000105976.16	1.54452	1.0425e-19	2.78994e-18	Up
ENSG00000224897.8	2.04826	0.000325468	0.00136935	Up
ENSG00000273270.1	1.2256	1.29931e-05	7.32106e-05	Up
ENSG00000128578.10	1.40378	0.000158636	0.000719886	Up
ENSG00000128567.17	2.6632	1.04161e-36	8.14728e-35	Up
ENSG00000213261.3	3.85352	0.00673332	0.0197019	Up
ENSG00000122783.17	1.19501	0.00130167	0.00469585	Up
ENSG00000146859.6	1.2204	0.00423631	0.0132038	Up
ENSG00000157680.16	1.50006	0.00260541	0.00868032	Up
ENSG00000105929.16	1.74388	0.000585474	0.0023134	Up
ENSG00000146858.8	1.0752	1.24563e-06	8.4025e-06	Up
ENSG00000059377.18	1.83771	4.72712e-12	6.68949e-11	Up
ENSG00000146966.13	3.27433	2.77813e-20	7.786e-19	Up
ENSG00000276405.1	5.61022	2.89335e-05	0.000152867	Up
ENSG00000106479.11	2.40125	0.00105585	0.00390398	Up
ENSG00000188707.6	3.41378	8.18865e-05	0.00039526	Up
ENSG00000127399.15	3.51903	4.20564e-05	0.000215389	Up
ENSG00000242258.1	4.90581	0.000176059	0.000788963	Up
ENSG00000287744.1	2.4331	0.000960192	0.00358805	Up
ENSG00000130226.17	3.01889	4.7256e-06	2.8826e-05	Up
ENSG00000214106.9	2.00538	0.00196078	0.00674281	Up
ENSG00000157212.19	1.33898	0.000469289	0.00189655	Up
ENSG00000186480.13	1.07907	8.62527e-11	1.018e-09	Up
ENSG00000224324.1	1.38129	0.0120369	0.0326012	Up
ENSG00000146918.20	1.10084	1.89837e-06	1.23739e-05	Up
ENSG00000275342.5	4.0446	1.56678e-57	2.76129e-55	Up
ENSG00000253641.6	6.88463	3.28797e-08	2.75459e-07	Up
ENSG00000253649.5	4.85298	0.000244313	0.00106085	Up
ENSG00000184647.11	4.6504	0.00155149	0.0054844	Up
ENSG00000104219.13	1.78142	1.22268e-05	6.91417e-05	Up
ENSG00000253944.1	2.49195	3.62256e-06	2.25777e-05	Up
ENSG00000253671.3	3.03457	0.000762183	0.00292108	Up
ENSG00000246130.1	1.03989	0.00291245	0.00959919	Up
ENSG00000134013.16	2.11342	2.61578e-24	9.72191e-23	Up
ENSG00000253837.1	2.09349	0.00622823	0.0183866	Up
ENSG00000147454.14	1.57767	2.94216e-38	2.53144e-36	Up
ENSG00000184661.14	1.01005	0.000575887	0.00228391	Up
ENSG00000240694.9	5.26986	9.57907e-32	5.95078e-30	Up
ENSG00000120875.9	2.19341	2.14061e-13	3.43936e-12	Up
ENSG00000157168.20	2.29382	6.1532e-59	1.16356e-56	Up
ENSG00000232024.2	1.06938	0.0117496	0.0319512	Up
ENSG00000280064.1	1.24392	8.23845e-11	9.75016e-10	Up
ENSG00000255201.1	2.56277	0.000979402	0.00364874	Up
ENSG00000253133.2	1.14022	4.77366e-16	9.66413e-15	Up
ENSG00000147536.12	1.41487	1.05961e-15	2.07674e-14	Up
ENSG00000253174.2	1.57641	2.55899e-17	5.71884e-16	Up
ENSG00000029534.21	1.40262	0.000336292	0.00140835	Up
ENSG00000260588.1	2.70863	0.00361366	0.0115433	Up
ENSG00000104368.19	1.3244	1.42305e-07	1.09419e-06	Up
ENSG00000147485.13	2.02151	2.37007e-07	1.77169e-06	Up
ENSG00000237807.4	3.62396	2.27666e-09	2.26586e-08	Up
ENSG00000198846.6	5.17753	5.88362e-05	0.00029304	Up
ENSG00000254777.5	3.27248	0.000240475	0.0010455	Up
ENSG00000221947.8	5.77305	4.02445e-06	2.48842e-05	Up
ENSG00000285579.1	4.64871	5.58355e-11	6.77586e-10	Up
ENSG00000164749.13	2.09574	0.000492149	0.00197825	Up
ENSG00000287352.1	4.02214	0.00428012	0.0133219	Up
ENSG00000091656.19	4.99396	0.000401783	0.00164655	Up
ENSG00000076641.4	2.36116	1.44755e-13	2.36557e-12	Up
ENSG00000147614.4	6.81776	4.82364e-08	3.94511e-07	Up
ENSG00000253675.1	6.79374	5.57915e-08	4.51581e-07	Up
ENSG00000253500.6	5.30532	0.00011518	0.000537713	Up
ENSG00000156103.16	3.12612	6.47809e-06	3.84662e-05	Up
ENSG00000253553.7	4.64351	3.47992e-07	2.53739e-06	Up
ENSG00000164951.16	2.51493	0.00154904	0.0054791	Up
ENSG00000169439.12	3.62533	1.91015e-06	1.2446e-05	Up
ENSG00000156509.14	2.55088	0.000391727	0.00161071	Up
ENSG00000253669.4	1.20004	0.00198935	0.00683014	Up
ENSG00000172164.15	4.38305	5.14119e-08	4.17703e-07	Up
ENSG00000184156.17	2.64816	0.0059865	0.0177882	Up
ENSG00000165071.15	3.78948	5.88102e-06	3.51757e-05	Up
ENSG00000287095.1	5.27957	0.000119603	0.000556551	Up
ENSG00000131773.14	2.57161	1.60369e-06	1.05895e-05	Up
ENSG00000184428.13	1.04209	9.38526e-05	0.000446014	Up
ENSG00000288096.1	1.16952	1.80839e-06	1.18188e-05	Up
ENSG00000181404.17	3.29695	2.70613e-05	0.000143992	Up
ENSG00000107249.23	1.433	0.000402917	0.00164991	Up
ENSG00000120217.14	4.19881	0.000304565	0.00129438	Up
ENSG00000178031.18	5.41837	1.55821e-12	2.30359e-11	Up
ENSG00000147872.10	7.20075	1.4024e-22	4.66781e-21	Up
ENSG00000171843.17	1.95216	1.22545e-06	8.26962e-06	Up
ENSG00000276759.2	5.82629	9.96632e-06	5.72527e-05	Up
ENSG00000107201.11	1.06746	0.000105772	0.000497752	Up
ENSG00000235453.10	1.17178	8.62775e-05	0.000414248	Up
ENSG00000165264.11	1.08334	0.000173487	0.000778858	Up
ENSG00000226823.1	2.55317	9.44796e-06	5.44476e-05	Up
ENSG00000010438.17	3.34352	1.08643e-22	3.65141e-21	Up
ENSG00000164970.15	1.08602	3.4457e-05	0.000179514	Up
ENSG00000147955.18	2.40359	0.000528349	0.00211094	Up
ENSG00000137076.21	2.16297	6.24465e-05	0.00030861	Up
ENSG00000159921.20	1.4859	6.3202e-18	1.46772e-16	Up
ENSG00000165304.8	1.31539	1.20189e-27	5.55969e-26	Up
ENSG00000147912.13	1.04411	0.0108751	0.0298757	Up
ENSG00000107338.10	1.8102	6.81249e-07	4.77512e-06	Up
ENSG00000137142.5	10.2428	5.87601e-18	1.36641e-16	Up
ENSG00000283162.1	2.94389	0.00129574	0.00467837	Up
ENSG00000278175.4	1.3193	0.00685026	0.0199931	Up
ENSG00000237846.1	3.05177	7.2982e-16	1.45693e-14	Up
ENSG00000277778.2	1.54988	9.69035e-05	0.000459624	Up
ENSG00000204802.3	1.96703	0.0191614	0.0485252	Up
ENSG00000170161.7	2.32533	0.0190872	0.0483587	Up
ENSG00000234042.1	3.06915	2.00038e-21	6.1033e-20	Up
ENSG00000215548.2	1.9582	1.03634e-05	5.93457e-05	Up
ENSG00000176134.5	1.59002	0.0187423	0.0476532	Up
ENSG00000197550.3	5.34088	1.57313e-45	1.8168e-43	Up
ENSG00000154330.13	1.39632	0.00633926	0.0186656	Up
ENSG00000107282.8	2.18519	0.0188537	0.0478517	Up
ENSG00000083067.24	1.8964	0.0101145	0.0281134	Up
ENSG00000135002.12	1.31655	1.88483e-31	1.15424e-29	Up
ENSG00000196781.16	1.80341	1.04938e-35	7.8172e-34	Up
ENSG00000233926.1	2.96684	1.39837e-06	9.34491e-06	Up
ENSG00000172159.16	1.56021	0.000824264	0.00313042	Up
ENSG00000165118.15	5.09009	3.2053e-27	1.43264e-25	Up
ENSG00000135049.16	1.18255	5.8625e-09	5.46193e-08	Up
ENSG00000148082.10	4.62072	0.000534198	0.00213233	Up
ENSG00000286850.1	4.23886	1.74926e-10	1.97774e-09	Up
ENSG00000224245.1	4.53806	1.28406e-08	1.14606e-07	Up
ENSG00000231806.3	3.94566	0.00520904	0.0157951	Up
ENSG00000130957.5	3.67539	0.0112772	0.0308275	Up
ENSG00000165140.11	5.15028	2.36567e-06	1.52124e-05	Up
ENSG00000224764.1	2.12046	0.000115093	0.000537452	Up
ENSG00000130956.14	1.05528	0.00019076	0.000849534	Up
ENSG00000158122.12	1.18704	1.70854e-05	9.45658e-05	Up
ENSG00000224848.2	2.48416	1.03292e-15	2.02674e-14	Up
ENSG00000081386.13	1.24124	0.00404521	0.012699	Up
ENSG00000136937.13	1.38695	1.53889e-14	2.69799e-13	Up
ENSG00000106799.13	1.53726	6.42191e-07	4.52161e-06	Up
ENSG00000136874.11	1.27571	4.99413e-05	0.000252465	Up
ENSG00000066697.15	1.85806	1.27459e-10	1.46709e-09	Up
ENSG00000251349.3	1.60011	1.12237e-09	1.16418e-08	Up
ENSG00000136824.19	1.54367	2.36731e-05	0.000127561	Up
ENSG00000165029.17	6.44533	5.14962e-18	1.20893e-16	Up
ENSG00000234323.8	3.83406	3.9372e-08	3.26355e-07	Up
ENSG00000119318.13	1.04905	1.5737e-13	2.56198e-12	Up
ENSG00000119326.15	1.32388	2.46793e-06	1.58051e-05	Up
ENSG00000095203.15	1.05918	0.0159784	0.0414973	Up
ENSG00000030304.14	3.09482	2.35176e-07	1.76029e-06	Up
ENSG00000198121.13	4.04378	4.57094e-30	2.54552e-28	Up
ENSG00000148154.10	1.30946	1.35174e-23	4.79605e-22	Up
ENSG00000259953.2	4.00902	6.7006e-12	9.25392e-11	Up
ENSG00000106868.17	2.59596	3.61769e-16	7.38472e-15	Up
ENSG00000176386.9	1.14313	1.81195e-16	3.7932e-15	Up
ENSG00000136875.13	1.16194	2.57128e-21	7.73541e-20	Up
ENSG00000138835.22	2.67529	4.11458e-19	1.05363e-17	Up
ENSG00000237073.1	1.4566	0.00112772	0.00413859	Up
ENSG00000173077.16	1.59666	0.0155829	0.0407029	Up
ENSG00000041982.16	2.33393	0.0166287	0.0430237	Up
ENSG00000214654.8	1.36328	0.000276026	0.00118332	Up
ENSG00000056558.11	3.29211	0.00737771	0.0213442	Up
ENSG00000232387.2	3.75474	0.00921656	0.0259148	Up
ENSG00000185585.20	2.2153	9.69145e-10	1.01134e-08	Up
ENSG00000136830.12	1.54118	1.77487e-22	5.86217e-21	Up
ENSG00000136854.24	1.35896	3.48034e-12	4.97423e-11	Up
ENSG00000167094.16	1.77157	3.54286e-14	6.06623e-13	Up
ENSG00000136807.14	2.46671	1.58669e-09	1.60705e-08	Up
ENSG00000106992.19	1.81874	4.19405e-17	9.21726e-16	Up
ENSG00000136840.19	1.95459	0.0138366	0.0366478	Up
ENSG00000167103.12	1.72222	0.0170671	0.0440018	Up
ENSG00000167106.12	1.87907	1.00097e-05	5.74732e-05	Up
ENSG00000106976.21	1.50108	1.19839e-06	8.11246e-06	Up
ENSG00000167110.18	1.22854	0.000368782	0.00152769	Up
ENSG00000160447.7	1.95858	3.83711e-05	0.000197995	Up
ENSG00000223478.1	1.65499	0.00930861	0.0261267	Up
ENSG00000175287.19	3.20023	2.38817e-11	3.05939e-10	Up
ENSG00000148331.12	1.09681	8.24759e-08	6.51628e-07	Up
ENSG00000234789.1	1.47895	0.00389686	0.0123018	Up
ENSG00000136816.16	1.05569	0.00169539	0.00593454	Up
ENSG00000187239.17	1.4471	7.6956e-50	1.02656e-47	Up
ENSG00000196358.11	4.27623	5.9977e-06	3.58114e-05	Up
ENSG00000148308.18	1.33125	0.00613948	0.0181682	Up
ENSG00000160326.14	1.99195	1.62443e-31	9.98328e-30	Up
ENSG00000235106.10	1.12635	2.92322e-09	2.84841e-08	Up
ENSG00000196363.10	1.75777	0.000265677	0.00114466	Up
ENSG00000130635.16	5.26039	4.4732e-05	0.000227871	Up
ENSG00000197355.11	4.48167	4.05028e-46	4.84008e-44	Up
ENSG00000176058.13	1.85835	1.8076e-07	1.37148e-06	Up
ENSG00000188986.9	1.36343	0.00188554	0.00652058	Up
ENSG00000198113.3	2.44057	8.80972e-73	2.75632e-70	Up
ENSG00000270259.2	2.51955	0.00360865	0.0115316	Up
ENSG00000203993.6	1.33736	2.01696e-05	0.000110219	Up
ENSG00000151240.17	3.76804	9.31445e-10	9.73773e-09	Up
ENSG00000067057.18	1.22784	4.32587e-08	3.56511e-07	Up
ENSG00000233117.4	2.06882	0.00843194	0.0239315	Up
ENSG00000231298.7	4.45267	8.14402e-46	9.59879e-44	Up
ENSG00000225269.3	3.9205	1.15621e-44	1.28361e-42	Up
ENSG00000165568.18	5.18014	6.25557e-14	1.05226e-12	Up
ENSG00000215244.3	1.76196	0.0129655	0.0346822	Up
ENSG00000226990.1	4.7409	0.00117902	0.00430665	Up
ENSG00000048740.18	4.87654	9.34624e-06	5.39036e-05	Up
ENSG00000134463.15	1.11731	8.55434e-05	0.000411182	Up
ENSG00000151468.11	1.48266	0.0135198	0.0359534	Up
ENSG00000123240.17	1.43958	1.02223e-29	5.5316e-28	Up
ENSG00000165626.17	1.97922	2.35213e-08	2.02175e-07	Up
ENSG00000151474.23	4.09764	3.63774e-81	1.42269e-78	Up
ENSG00000234091.1	3.39269	0.0054363	0.0163832	Up
ENSG00000229751.1	5.74784	4.42057e-06	2.71192e-05	Up
ENSG00000065809.14	4.54147	1.89397e-70	5.52399e-68	Up
ENSG00000284024.4	1.34795	0.0019584	0.00673598	Up
ENSG00000176244.7	4.99416	2.36629e-08	2.03291e-07	Up
ENSG00000152464.15	1.5095	3.29437e-26	1.38945e-24	Up
ENSG00000152465.18	1.41286	3.95267e-28	1.93232e-26	Up
ENSG00000148468.17	1.11197	2.29487e-07	1.71921e-06	Up
ENSG00000107614.22	2.0345	4.6812e-05	0.000238114	Up
ENSG00000229124.7	2.31741	1.45639e-10	1.65861e-09	Up
ENSG00000026025.16	2.07759	3.74491e-06	2.32812e-05	Up
ENSG00000136738.15	1.9097	5.52244e-23	1.88179e-21	Up
ENSG00000136770.11	1.14815	4.27853e-12	6.07467e-11	Up
ENSG00000150867.14	1.49938	2.27336e-11	2.92158e-10	Up
ENSG00000099256.19	7.00552	7.49496e-09	6.87125e-08	Up
ENSG00000077420.16	9.8046	1.57527e-16	3.32197e-15	Up
ENSG00000107897.20	1.18239	2.78429e-21	8.36162e-20	Up
ENSG00000238021.6	3.24318	0.0115878	0.0315612	Up
ENSG00000150051.14	5.21036	1.67435e-06	1.10307e-05	Up
ENSG00000169126.16	2.55468	0.000442813	0.00179927	Up
ENSG00000165757.9	5.8032	1.22166e-05	6.91068e-05	Up
ENSG00000183621.15	1.43306	8.26563e-10	8.69938e-09	Up
ENSG00000229656.7	1.68391	0.000229473	0.00100299	Up
ENSG00000238258.1	1.83444	1.55261e-05	8.64917e-05	Up
ENSG00000215146.5	1.3789	5.83546e-08	4.70997e-07	Up
ENSG00000230555.2	1.53188	0.000845733	0.00320418	Up
ENSG00000204176.14	1.56272	1.56661e-09	1.58858e-08	Up
ENSG00000231187.3	1.40066	1.10498e-09	1.14683e-08	Up
ENSG00000204179.10	5.00404	0.000390216	0.00160604	Up
ENSG00000251079.6	1.38063	0.000450275	0.0018283	Up
ENSG00000277758.5	1.64893	4.68713e-15	8.71959e-14	Up
ENSG00000270025.2	1.35101	4.25991e-06	2.62364e-05	Up
ENSG00000278561.1	3.20926	0.0119232	0.0323466	Up
ENSG00000185532.20	3.82557	3.43913e-18	8.1741e-17	Up
ENSG00000151151.6	1.09311	0.00321049	0.0104277	Up
ENSG00000122862.5	2.45217	1.42832e-05	8.00084e-05	Up
ENSG00000099282.10	3.79524	8.99157e-07	6.20646e-06	Up
ENSG00000197467.16	7.64657	1.84334e-10	2.08001e-09	Up
ENSG00000079332.15	1.06078	0.00039074	0.00160781	Up
ENSG00000172731.14	1.21411	0.00108297	0.00399396	Up
ENSG00000148730.7	1.06005	3.02252e-09	2.93684e-08	Up
ENSG00000197746.14	1.00574	0.00342347	0.0110238	Up
ENSG00000279689.1	1.07086	0.000876769	0.00330502	Up
ENSG00000214655.11	2.44448	0.0117934	0.0320501	Up
ENSG00000148655.15	1.6058	0.000891631	0.00335737	Up
ENSG00000282863.1	4.98359	0.000435282	0.00177076	Up
ENSG00000230417.12	4.98359	0.000435282	0.00177076	Up
ENSG00000108175.18	2.2251	2.28533e-14	3.94839e-13	Up
ENSG00000237523.2	3.56733	0.00306728	0.0100212	Up
ENSG00000122378.14	1.19406	8.75452e-28	4.12734e-26	Up
ENSG00000271933.1	2.70863	0.00361366	0.0115433	Up
ENSG00000107789.16	1.17574	0.0139619	0.0369397	Up
ENSG00000198682.13	3.79896	1.45422e-13	2.37422e-12	Up
ENSG00000184719.12	5.12345	7.1635e-05	0.000350018	Up
ENSG00000107798.18	4.35222	1.48322e-158	1.96332e-155	Up
ENSG00000119917.15	4.88547	3.92318e-150	4.50067e-147	Up
ENSG00000185745.10	2.74886	0.0115861	0.0315612	Up
ENSG00000138182.15	1.18699	2.80272e-06	1.77968e-05	Up
ENSG00000180628.15	1.28107	4.03091e-07	2.91445e-06	Up
ENSG00000138160.7	1.44441	4.82594e-36	3.65836e-34	Up
ENSG00000138180.16	1.08317	1.12833e-10	1.30837e-09	Up
ENSG00000148690.12	1.63393	1.34881e-05	7.58508e-05	Up
ENSG00000095587.9	1.85851	0.00956653	0.0267589	Up
ENSG00000107554.17	1.96257	6.38465e-80	2.44149e-77	Up
ENSG00000227695.6	1.62813	3.91643e-13	6.1156e-12	Up
ENSG00000107819.13	1.46495	2.86015e-05	0.000151438	Up
ENSG00000107874.11	1.22864	2.81377e-07	2.07719e-06	Up
ENSG00000214435.8	2.7333	0.000364009	0.00151155	Up
ENSG00000286575.1	2.47259	0.000310017	0.00131334	Up
ENSG00000076685.19	1.10783	1.09363e-27	5.08627e-26	Up
ENSG00000107954.10	2.91342	0.00170946	0.00597286	Up
ENSG00000197142.10	3.47942	5.52841e-12	7.72183e-11	Up
ENSG00000227560.1	1.01594	0.00530918	0.0160619	Up
ENSG00000169129.15	1.59598	7.65037e-06	4.48849e-05	Up
ENSG00000107518.18	3.31021	1.09608e-07	8.52299e-07	Up
ENSG00000198873.12	1.65395	6.35127e-10	6.78836e-09	Up
ENSG00000148908.15	1.64472	9.53786e-08	7.46373e-07	Up
ENSG00000203805.11	5.16544	1.1358e-18	2.81222e-17	Up
ENSG00000274461.2	5.38039	9.27935e-05	0.000441732	Up
ENSG00000148773.14	1.29612	2.64327e-05	0.000140953	Up
ENSG00000236303.4	5.90697	6.43792e-06	3.82408e-05	Up
ENSG00000176171.11	1.42313	4.43766e-06	2.72143e-05	Up
ENSG00000130640.14	1.6771	1.14585e-07	8.89795e-07	Up
ENSG00000148832.16	4.13194	0.000313348	0.00132419	Up
ENSG00000288107.1	4.18214	0.00239492	0.00806335	Up
ENSG00000177963.14	2.38899	0.000717146	0.00276572	Up
ENSG00000174915.12	1.15209	3.19419e-06	2.01339e-05	Up
ENSG00000255284.2	2.10147	1.13528e-16	2.41183e-15	Up
ENSG00000279672.1	2.27495	0.000632675	0.00248053	Up
ENSG00000078902.16	4.16222	0.00811253	0.0231088	Up
ENSG00000230834.1	8.14614	1.50572e-11	1.98092e-10	Up
ENSG00000238184.1	2.14273	3.00534e-11	3.78871e-10	Up
ENSG00000236264.5	2.27844	7.97354e-12	1.08723e-10	Up
ENSG00000110619.18	1.01207	0.00164706	0.00578895	Up
ENSG00000121236.21	2.9701	2.40904e-12	3.4924e-11	Up
ENSG00000258588.3	2.95788	1.80056e-14	3.12655e-13	Up
ENSG00000258659.7	2.85231	0.00195116	0.00671647	Up
ENSG00000166313.19	1.61671	0.000853329	0.00323011	Up
ENSG00000132254.13	2.0056	0.000722303	0.00278374	Up
ENSG00000166333.14	1.66544	0.00862387	0.0244159	Up
ENSG00000254951.7	1.90611	0.00424823	0.0132362	Up
ENSG00000130413.15	3.64419	1.38908e-11	1.83448e-10	Up
ENSG00000166452.12	1.51453	9.58458e-25	3.64893e-23	Up
ENSG00000175356.14	1.34965	0.00228987	0.00774602	Up
ENSG00000133789.15	1.51331	2.02974e-42	2.09148e-40	Up
ENSG00000133805.15	1.85245	0.00023323	0.00101709	Up
ENSG00000133816.17	1.24206	1.22202e-07	9.44679e-07	Up
ENSG00000186104.11	1.12505	0.000482404	0.00194317	Up
ENSG00000166689.16	1.41567	1.74696e-05	9.6568e-05	Up
ENSG00000070081.17	1.73858	5.74649e-27	2.51617e-25	Up
ENSG00000255448.1	1.9923	0.0063401	0.0186656	Up
ENSG00000187398.12	2.10738	4.42687e-05	0.000225778	Up
ENSG00000148943.12	1.18275	3.20635e-37	2.62738e-35	Up
ENSG00000121621.7	1.57435	1.93572e-16	4.03756e-15	Up
ENSG00000249867.6	4.46422	5.04389e-12	7.09112e-11	Up
ENSG00000254526.1	5.14383	0.000214103	0.000942029	Up
ENSG00000254530.2	3.3457	3.14251e-09	3.04484e-08	Up
ENSG00000247151.7	3.49524	2.86589e-12	4.13034e-11	Up
ENSG00000085063.17	1.0161	0.0118595	0.0322044	Up
ENSG00000135373.13	4.05676	1.44188e-06	9.61983e-06	Up
ENSG00000175104.15	1.29008	0.00590104	0.0175836	Up
ENSG00000254907.1	1.44636	6.14132e-07	4.34003e-06	Up
ENSG00000157613.11	6.64559	6.02497e-08	4.85382e-07	Up
ENSG00000165915.14	1.47818	0.0101488	0.0281814	Up
ENSG00000165916.9	1.60847	0.00524792	0.0158962	Up
ENSG00000149177.13	4.19923	4.74143e-187	1.16558e-183	Up
ENSG00000254879.1	5.01035	0.000119534	0.000556382	Up
ENSG00000254979.5	2.31251	5.43158e-06	3.26807e-05	Up
ENSG00000134802.18	2.63286	1.40423e-06	9.37676e-06	Up
ENSG00000149150.9	2.56813	6.01443e-05	0.00029895	Up
ENSG00000110031.13	2.09619	9.57916e-08	7.48924e-07	Up
ENSG00000245571.7	2.08836	0.011201	0.0306627	Up
ENSG00000166801.16	1.31039	3.33311e-22	1.0761e-20	Up
ENSG00000287264.1	1.56466	0.00648004	0.019032	Up
ENSG00000255355.1	2.26103	3.62124e-12	5.16702e-11	Up
ENSG00000166900.17	2.383	2.8105e-11	3.55873e-10	Up
ENSG00000134780.10	3.63575	0.0132162	0.035254	Up
ENSG00000134824.14	1.03284	2.6101e-15	4.95747e-14	Up
ENSG00000149485.19	1.25042	8.74727e-06	5.07666e-05	Up
ENSG00000162231.14	1.27782	0.00790856	0.0226478	Up
ENSG00000252361.1	1.79076	0.0173423	0.0445879	Up
ENSG00000133321.11	2.8936	0.00015024	0.000685038	Up
ENSG00000176485.13	1.83834	1.08114e-20	3.08529e-19	Up
ENSG00000184743.13	1.20403	1.40408e-46	1.70151e-44	Up
ENSG00000256789.1	1.11334	1.55131e-09	1.57585e-08	Up
ENSG00000168005.9	1.11064	0.00274993	0.00911944	Up
ENSG00000110583.13	1.10142	2.11795e-09	2.11525e-08	Up
ENSG00000149781.13	2.06374	0.00144202	0.00514179	Up
ENSG00000173511.10	2.05067	6.45029e-09	5.97077e-08	Up
ENSG00000110047.18	1.00936	9.42958e-05	0.000447996	Up
ENSG00000273003.1	1.92239	2.07821e-22	6.78592e-21	Up
ENSG00000110025.13	2.30687	4.33175e-26	1.79616e-24	Up
ENSG00000254614.2	1.32083	2.91431e-05	0.000153748	Up
ENSG00000173727.12	3.00866	3.59977e-26	1.49987e-24	Up
ENSG00000255557.1	1.11934	0.000451613	0.00183287	Up
ENSG00000175592.9	2.08393	3.96289e-50	5.36956e-48	Up
ENSG00000175467.15	1.80419	0.0055854	0.0167708	Up
ENSG00000175376.9	1.09022	1.60614e-10	1.82072e-09	Up
ENSG00000175294.6	1.77627	0.001753	0.00610762	Up
ENSG00000255320.1	3.16446	7.09934e-06	4.19093e-05	Up
ENSG00000174996.12	2.03015	0.00630942	0.0186007	Up
ENSG00000254461.1	2.21475	0.0039016	0.01231	Up
ENSG00000174516.15	1.73848	6.31836e-07	4.456e-06	Up
ENSG00000255517.6	1.73848	6.31836e-07	4.456e-06	Up
ENSG00000110719.10	4.10335	2.0005e-05	0.000109388	Up
ENSG00000255031.5	3.09477	0.0168979	0.0436147	Up
ENSG00000110721.12	1.92025	3.38795e-34	2.32271e-32	Up
ENSG00000255236.3	5.51074	4.33591e-05	0.000221467	Up
ENSG00000162337.12	2.01175	5.59535e-43	5.83544e-41	Up
ENSG00000172927.8	4.06296	1.46438e-09	1.49422e-08	Up
ENSG00000255191.1	3.34925	0.00603625	0.0179058	Up
ENSG00000162105.20	3.49892	1.54502e-23	5.42585e-22	Up
ENSG00000184154.15	1.05151	0.0118584	0.0322044	Up
ENSG00000149357.10	1.12579	0.00807825	0.0230379	Up
ENSG00000186635.15	1.74787	0.00113356	0.00415824	Up
ENSG00000175591.12	3.20217	1.40399e-13	2.29876e-12	Up
ENSG00000171631.16	6.45407	4.13168e-07	2.98104e-06	Up
ENSG00000165434.8	1.62005	6.14051e-07	4.34003e-06	Up
ENSG00000077514.9	1.17849	1.22492e-06	8.2693e-06	Up
ENSG00000137486.17	1.46376	5.90099e-10	6.31887e-09	Up
ENSG00000158555.15	1.9238	0.0183262	0.0467811	Up
ENSG00000149257.16	2.14392	0.00965171	0.0269665	Up
ENSG00000171533.12	2.26583	0.0126703	0.0340459	Up
ENSG00000255135.4	1.90831	6.16241e-12	8.53806e-11	Up
ENSG00000158636.16	1.50594	7.8677e-11	9.33062e-10	Up
ENSG00000033327.13	2.22642	2.5013e-15	4.75606e-14	Up
ENSG00000254420.1	1.04701	0.000244671	0.00106213	Up
ENSG00000137509.12	1.12114	0.00101271	0.00376064	Up
ENSG00000254698.1	1.70667	0.000598936	0.00235926	Up
ENSG00000137502.10	1.7677	4.04263e-09	3.86046e-08	Up
ENSG00000246067.8	1.24972	1.32358e-12	1.97026e-11	Up
ENSG00000255503.1	1.22348	6.84919e-12	9.45155e-11	Up
ENSG00000137494.14	1.31248	1.65457e-06	1.09129e-05	Up
ENSG00000254551.1	1.89855	0.00103531	0.00383711	Up
ENSG00000241020.1	1.917	0.00138717	0.00497405	Up
ENSG00000137501.17	2.86971	2.22457e-05	0.000120568	Up
ENSG00000254733.1	6.11487	2.13566e-06	1.38108e-05	Up
ENSG00000151376.18	6.61668	1.51696e-07	1.16424e-06	Up
ENSG00000150687.12	3.57123	3.35324e-69	9.30686e-67	Up
ENSG00000255471.1	3.5596	0.000301291	0.00128237	Up
ENSG00000174804.4	4.88938	5.68715e-23	1.93408e-21	Up
ENSG00000246523.8	2.45463	0.00440543	0.0136518	Up
ENSG00000261645.7	2.86656	0.000236865	0.00103163	Up
ENSG00000165323.16	2.26088	0.00264043	0.00877999	Up
ENSG00000166012.17	1.20505	7.6279e-11	9.07752e-10	Up
ENSG00000182919.15	1.29317	6.551e-10	6.99316e-09	Up
ENSG00000214376.6	3.97925	0.000719156	0.00277285	Up
ENSG00000165895.19	2.23494	1.45681e-51	2.02168e-49	Up
ENSG00000178202.13	4.03783	1.22416e-14	2.17169e-13	Up
ENSG00000255028.5	6.28442	1.11996e-06	7.61748e-06	Up
ENSG00000204381.12	4.87261	0.000772584	0.00295239	Up
ENSG00000254990.5	2.89459	0.000581033	0.00230007	Up
ENSG00000086848.15	1.51612	3.86888e-14	6.60473e-13	Up
ENSG00000258529.5	1.03291	0.000111081	0.000520557	Up
ENSG00000150787.8	1.24069	9.37884e-05	0.000445832	Up
ENSG00000250303.4	2.80469	0.00936087	0.0262434	Up
ENSG00000137656.12	1.68862	5.98554e-05	0.000297599	Up
ENSG00000254851.1	1.83004	0.00928207	0.0260734	Up
ENSG00000168092.14	1.22576	3.4615e-44	3.74626e-42	Up
ENSG00000160613.14	1.0213	8.72223e-06	5.06384e-05	Up
ENSG00000278768.2	1.0622	0.00527664	0.0159747	Up
ENSG00000149582.16	1.85086	2.39856e-05	0.000129144	Up
ENSG00000118096.10	1.80136	3.54839e-35	2.52317e-33	Up
ENSG00000095139.14	1.56168	2.44543e-44	2.68032e-42	Up
ENSG00000110375.3	2.87276	0.000141003	0.000646864	Up
ENSG00000176302.13	4.25565	0.00201224	0.00690185	Up
ENSG00000255121.2	2.35148	1.81716e-05	0.000100159	Up
ENSG00000196655.12	1.30713	0.00408844	0.0128243	Up
ENSG00000172375.14	1.6925	0.0118424	0.0321731	Up
ENSG00000076706.17	1.53695	8.10556e-07	5.62421e-06	Up
ENSG00000181264.9	2.15901	1.04842e-05	5.99576e-05	Up
ENSG00000149403.13	4.94007	2.49048e-10	2.77565e-09	Up
ENSG00000137642.13	1.9041	1.09026e-05	6.21438e-05	Up
ENSG00000255248.9	1.50359	7.47371e-26	3.05481e-24	Up
ENSG00000154127.10	2.80219	1.34587e-92	7.71989e-90	Up
ENSG00000286341.1	2.39754	4.45436e-06	2.72972e-05	Up
ENSG00000285909.1	3.41725	3.11705e-31	1.88867e-29	Up
ENSG00000109944.11	1.08567	9.34643e-06	5.39036e-05	Up
ENSG00000023171.18	2.68617	8.63745e-05	0.000414598	Up
ENSG00000154144.13	1.81099	2.27239e-10	2.53917e-09	Up
ENSG00000110013.13	1.55145	3.70484e-11	4.59646e-10	Up
ENSG00000149564.12	4.23138	0.000221573	0.000971918	Up
ENSG00000120458.13	1.17224	3.26863e-27	1.45716e-25	Up
ENSG00000149548.15	1.80929	0.000375635	0.0015542	Up
ENSG00000134955.12	1.34664	0.00135297	0.00486357	Up
ENSG00000150433.9	3.8978	5.17896e-05	0.00026066	Up
ENSG00000187686.4	4.45637	0.00122582	0.0044577	Up
ENSG00000134910.14	1.66202	5.76429e-24	2.08825e-22	Up
ENSG00000198331.11	1.58539	7.84802e-06	4.5935e-05	Up
ENSG00000064309.15	3.32746	2.90301e-05	0.000153283	Up
ENSG00000197798.9	1.06388	3.5383e-06	2.21006e-05	Up
ENSG00000134954.14	3.86442	0.00676228	0.0197766	Up
ENSG00000151715.8	4.34294	4.87361e-11	5.94788e-10	Up
ENSG00000084234.18	1.11579	6.11963e-17	1.33131e-15	Up
ENSG00000166106.3	4.26528	2.13278e-10	2.3925e-09	Up
ENSG00000175728.4	4.09461	0.00326582	0.0105775	Up
ENSG00000182667.14	5.03606	3.97236e-06	2.45887e-05	Up
ENSG00000151503.13	1.44732	9.62025e-07	6.60859e-06	Up
ENSG00000171840.12	4.92278	4.93673e-08	4.02804e-07	Up
ENSG00000177406.5	4.52585	0.000744149	0.00286088	Up
ENSG00000111218.12	2.76449	0.00308171	0.0100569	Up
ENSG00000130038.10	6.09531	2.58335e-06	1.6489e-05	Up
ENSG00000280202.1	4.75358	0.00107018	0.00395186	Up
ENSG00000111224.14	1.30209	0.00497001	0.01518	Up
ENSG00000256417.1	6.63378	1.35746e-07	1.04562e-06	Up
ENSG00000010278.15	1.58568	8.63553e-06	5.01858e-05	Up
ENSG00000010292.13	1.35836	3.3133e-21	9.86424e-20	Up
ENSG00000111640.15	2.10847	0.000565231	0.00224527	Up
ENSG00000269968.1	2.06745	0.0042808	0.0133219	Up
ENSG00000111671.10	1.57391	9.08068e-05	0.000433936	Up
ENSG00000240370.6	1.80374	0.000483186	0.0019454	Up
ENSG00000010626.15	1.3598	8.02882e-08	6.3551e-07	Up
ENSG00000248593.3	2.13963	0.000135366	0.000622831	Up
ENSG00000215009.5	4.21747	8.78513e-06	5.09692e-05	Up
ENSG00000059804.16	3.72678	1.41746e-21	4.41877e-20	Up
ENSG00000288043.1	4.03924	5.60814e-12	7.8205e-11	Up
ENSG00000060140.9	1.79127	0.0125276	0.0337416	Up
ENSG00000111269.3	1.58873	0.000116121	0.000541667	Up
ENSG00000234498.3	2.24596	0.00132155	0.00475858	Up
ENSG00000013588.9	2.61869	1.24964e-168	2.38932e-165	Up
ENSG00000283759.1	3.46123	8.89461e-18	2.02995e-16	Up
ENSG00000084444.14	1.22276	1.13286e-05	6.44012e-05	Up
ENSG00000134531.10	1.40018	0.000229094	0.00100184	Up
ENSG00000244573.3	5.82266	2.46463e-11	3.14624e-10	Up
ENSG00000171681.12	1.27973	6.3276e-16	1.27054e-14	Up
ENSG00000121316.11	1.87671	0.000256007	0.00110799	Up
ENSG00000256751.6	5.44305	6.64196e-05	0.000327211	Up
ENSG00000070019.5	5.65037	2.25458e-05	0.000122006	Up
ENSG00000111700.13	3.12924	8.44151e-05	0.000406326	Up
ENSG00000257046.5	3.84172	4.11002e-06	2.53404e-05	Up
ENSG00000111716.14	2.62173	3.71445e-08	3.09083e-07	Up
ENSG00000256615.1	7.34491	2.27187e-09	2.26241e-08	Up
ENSG00000069431.12	5.78418	1.62908e-05	9.06346e-05	Up
ENSG00000060982.15	9.67579	4.25113e-16	8.63678e-15	Up
ENSG00000255921.1	5.5252	3.8835e-05	0.000200201	Up
ENSG00000029153.14	1.95725	5.8582e-13	8.95275e-12	Up
ENSG00000245311.2	1.86124	1.80132e-11	2.34471e-10	Up
ENSG00000165935.9	3.1411	0.0132101	0.0352434	Up
ENSG00000133704.10	1.2298	0.00253467	0.00847584	Up
ENSG00000235884.4	1.28917	3.95346e-07	2.86206e-06	Up
ENSG00000177359.20	3.46181	0.00527511	0.0159729	Up
ENSG00000276900.1	3.76226	0.000114015	0.000532999	Up
ENSG00000173157.17	2.67654	0.00167306	0.00586714	Up
ENSG00000129317.15	1.17487	0.0193181	0.0488617	Up
ENSG00000198001.14	1.05859	8.86729e-05	0.0004248	Up
ENSG00000181418.8	4.7534	0.00107073	0.00395304	Up
ENSG00000167553.16	1.11878	4.13427e-09	3.94141e-08	Up
ENSG00000258101.2	1.46423	1.61133e-11	2.10697e-10	Up
ENSG00000258334.1	3.38212	2.93168e-58	5.36685e-56	Up
ENSG00000135451.13	3.10304	2.54069e-164	4.37202e-161	Up
ENSG00000161791.14	2.4706	5.68568e-06	3.40903e-05	Up
ENSG00000161800.13	1.31981	1.18318e-17	2.66844e-16	Up
ENSG00000183283.16	1.24708	2.94814e-06	1.86444e-05	Up
ENSG00000170545.17	1.23147	1.1442e-05	6.49483e-05	Up
ENSG00000139629.16	1.241	8.61269e-08	6.79538e-07	Up
ENSG00000050438.17	1.52104	3.80183e-05	0.000196462	Up
ENSG00000170421.12	1.20042	8.35917e-10	8.78172e-09	Up
ENSG00000135476.12	1.06232	0.00566353	0.0169788	Up
ENSG00000258311.5	2.40881	9.16458e-05	0.000437338	Up
ENSG00000135437.10	2.38381	0.000113655	0.000531896	Up
ENSG00000092841.19	2.60176	0.0186675	0.0474981	Up
ENSG00000285133.1	2.60201	0.0195023	0.0492365	Up
ENSG00000135677.11	1.21812	1.98599e-37	1.65096e-35	Up
ENSG00000139233.7	1.01682	1.64497e-16	3.46047e-15	Up
ENSG00000090376.11	6.78347	7.84262e-08	6.21343e-07	Up
ENSG00000090382.7	5.58223	2.97647e-05	0.000156586	Up
ENSG00000257764.2	5.58223	2.97647e-05	0.000156586	Up
ENSG00000258168.6	4.10435	0.00314197	0.010238	Up
ENSG00000139291.14	2.12383	2.19032e-05	0.000118899	Up
ENSG00000080371.6	1.42593	1.23533e-41	1.20099e-39	Up
ENSG00000251138.7	3.83872	9.68048e-05	0.000459282	Up
ENSG00000180481.11	4.99381	0.000401959	0.00164688	Up
ENSG00000258077.2	4.3993	1.34669e-14	2.37436e-13	Up
ENSG00000286259.1	4.52519	0.00240738	0.0080958	Up
ENSG00000139289.14	3.00501	2.49932e-184	5.37605e-181	Up
ENSG00000257453.1	3.37343	2.35491e-64	5.4031e-62	Up
ENSG00000165891.16	1.82848	1.50052e-21	4.66083e-20	Up
ENSG00000067798.16	1.89603	1.68009e-07	1.28094e-06	Up
ENSG00000258225.1	2.64892	0.00206643	0.0070652	Up
ENSG00000111058.8	3.97069	0.000688972	0.00267023	Up
ENSG00000259075.6	2.75835	0.000905179	0.00340169	Up
ENSG00000257594.4	2.71359	0.00116623	0.00426537	Up
ENSG00000257252.6	1.74702	0.000136494	0.000627345	Up
ENSG00000057704.13	1.02986	0.00560076	0.0168052	Up
ENSG00000139354.11	1.68967	1.63986e-16	3.45395e-15	Up
ENSG00000257732.1	2.23725	5.21918e-05	0.000262454	Up
ENSG00000008405.12	1.59341	0.000114171	0.000533584	Up
ENSG00000111252.11	3.06282	1.56988e-90	7.94542e-88	Up
ENSG00000111275.13	3.819	3.13188e-08	2.63666e-07	Up
ENSG00000234608.8	1.04275	1.80574e-06	1.18059e-05	Up
ENSG00000198270.13	1.592	9.17269e-11	1.07523e-09	Up
ENSG00000249550.7	6.90158	3.07294e-08	2.59085e-07	Up
ENSG00000111412.6	1.57354	6.16744e-21	1.7897e-19	Up
ENSG00000122966.17	1.4403	5.39604e-24	1.95897e-22	Up
ENSG00000135100.18	1.07835	0.000390847	0.00160786	Up
ENSG00000135114.13	4.89585	3.90586e-31	2.33375e-29	Up
ENSG00000139725.8	2.08868	1.18004e-63	2.63716e-61	Up
ENSG00000256546.2	2.34339	0.0181847	0.0464552	Up
ENSG00000196917.6	5.76688	1.52491e-05	8.50312e-05	Up
ENSG00000139726.11	1.23184	1.91815e-42	1.98841e-40	Up
ENSG00000130783.14	2.05166	1.29279e-05	7.28669e-05	Up
ENSG00000130921.9	1.12944	1.84754e-16	3.85831e-15	Up
ENSG00000111328.7	1.1784	3.90545e-17	8.59399e-16	Up
ENSG00000286092.1	1.43888	0.0133616	0.0355868	Up
ENSG00000151952.16	2.47119	0.000142967	0.000655521	Up
ENSG00000111450.14	1.60774	3.4783e-31	2.08552e-29	Up
ENSG00000111452.13	5.03505	0.000397618	0.00163143	Up
ENSG00000112787.14	2.63388	0.0058678	0.0175067	Up
ENSG00000256632.3	1.00211	2.19388e-06	1.41553e-05	Up
ENSG00000215604.3	5.07763	6.14161e-11	7.43213e-10	Up
ENSG00000273167.1	1.0357	0.00786203	0.0225295	Up
ENSG00000180730.5	3.81639	3.59411e-119	2.94512e-116	Up
ENSG00000276672.1	1.84452	0.01356	0.0360261	Up
ENSG00000133106.15	2.64235	0.000686315	0.00266293	Up
ENSG00000151773.13	1.04018	0.0159178	0.0413948	Up
ENSG00000235097.1	3.64316	0.00245493	0.00822676	Up
ENSG00000123201.14	3.23248	3.20223e-07	2.34385e-06	Up
ENSG00000150510.17	4.28796	0.00541859	0.0163326	Up
ENSG00000227528.6	1.50664	0.0120516	0.0326279	Up
ENSG00000227564.3	4.41903	0.00356487	0.0114129	Up
ENSG00000276644.5	5.05247	0.000101653	0.000480167	Up
ENSG00000204899.6	1.42536	0.00096223	0.00359333	Up
ENSG00000136153.20	1.05244	0.000444358	0.00180512	Up
ENSG00000227354.7	1.42114	1.44356e-05	8.07829e-05	Up
ENSG00000185352.9	3.74435	1.11636e-05	6.35264e-05	Up
ENSG00000198542.14	7.0097	1.60534e-08	1.41087e-07	Up
ENSG00000102466.16	2.46881	0.0107765	0.0296422	Up
ENSG00000204442.4	2.89901	1.55126e-14	2.71557e-13	Up
ENSG00000227248.1	4.70335	0.00137412	0.00493137	Up
ENSG00000153531.13	1.81445	0.00505194	0.0154029	Up
ENSG00000272695.2	1.42862	1.18041e-06	7.99706e-06	Up
ENSG00000100439.10	2.64482	0.00612717	0.018138	Up
ENSG00000259132.1	1.47014	5.66973e-66	1.3365e-63	Up
ENSG00000129474.16	1.91839	2.02078e-78	7.39863e-76	Up
ENSG00000187630.17	2.62064	4.93041e-06	2.99268e-05	Up
ENSG00000285467.1	2.63286	1.53292e-06	1.01704e-05	Up
ENSG00000287765.1	1.11831	4.38086e-05	0.000223564	Up
ENSG00000100926.15	1.11831	4.38086e-05	0.000223564	Up
ENSG00000285608.1	1.39357	0.0127904	0.0342939	Up
ENSG00000259086.3	1.3672	1.75699e-06	1.15354e-05	Up
ENSG00000151322.20	1.36638	0.0159787	0.0414973	Up
ENSG00000165501.17	1.17327	1.41136e-09	1.44477e-08	Up
ENSG00000214900.11	1.35389	1.1656e-09	1.20757e-08	Up
ENSG00000012983.11	1.10418	1.57837e-11	2.06859e-10	Up
ENSG00000151748.15	1.07449	2.06157e-06	1.33618e-05	Up
ENSG00000186469.8	3.26057	0.00909217	0.0256153	Up
ENSG00000197930.13	1.14723	3.65182e-23	1.26695e-21	Up
ENSG00000258757.1	1.47194	1.15448e-27	5.35477e-26	Up
ENSG00000100526.20	1.30709	0.000239654	0.00104272	Up
ENSG00000100532.13	1.04999	0.000813772	0.00309535	Up
ENSG00000131981.16	1.24764	4.06001e-08	3.35888e-07	Up
ENSG00000126787.13	1.93317	6.33781e-21	1.83296e-19	Up
ENSG00000126775.9	1.07287	8.64101e-06	5.02007e-05	Up
ENSG00000139946.10	3.97732	0.00476107	0.0146167	Up
ENSG00000258989.1	4.04014	1.68319e-09	1.69979e-08	Up
ENSG00000250548.7	4.31776	0.00155548	0.00549626	Up
ENSG00000232774.8	3.82185	1.42993e-09	1.46204e-08	Up
ENSG00000100644.17	1.48285	1.68731e-20	4.78341e-19	Up
ENSG00000258667.2	1.50764	8.06371e-20	2.17834e-18	Up
ENSG00000258964.1	1.72533	4.83103e-23	1.65602e-21	Up
ENSG00000023608.5	2.05408	6.95735e-32	4.33776e-30	Up
ENSG00000126785.13	4.51141	0.000766725	0.00293391	Up
ENSG00000258760.1	4.77977	0.000310332	0.00131435	Up
ENSG00000033170.17	2.14513	1.42846e-61	2.92629e-59	Up
ENSG00000100558.9	1.59712	1.51778e-05	8.46885e-05	Up
ENSG00000100652.5	1.80258	0.00363961	0.0116151	Up
ENSG00000258689.1	5.54108	1.18887e-05	6.73404e-05	Up
ENSG00000205683.11	2.79151	4.53822e-12	6.43276e-11	Up
ENSG00000205669.4	5.00577	2.41442e-08	2.06909e-07	Up
ENSG00000273711.2	1.12717	0.0017072	0.00596619	Up
ENSG00000119636.16	1.61712	1.33919e-32	8.56685e-31	Up
ENSG00000119711.13	1.70371	1.17454e-31	7.2703e-30	Up
ENSG00000054983.17	5.53213	4.03931e-05	0.000207736	Up
ENSG00000042088.14	1.41644	5.64468e-09	5.27901e-08	Up
ENSG00000198668.13	1.38444	0.00121347	0.00441842	Up
ENSG00000165943.5	2.93703	0.000307899	0.00130662	Up
ENSG00000089723.10	4.77906	0.00031085	0.00131557	Up
ENSG00000259088.1	1.92979	0.00519735	0.0157698	Up
ENSG00000197102.13	1.12897	6.70492e-13	1.02105e-11	Up
ENSG00000258959.2	1.733	7.42559e-12	1.01979e-10	Up
ENSG00000156381.9	5.0863	0.000333648	0.00139935	Up
ENSG00000185215.11	1.72117	3.27369e-09	3.16303e-08	Up
ENSG00000126215.14	1.44882	0.00305623	0.0099889	Up
ENSG00000258534.1	3.30635	2.43868e-09	2.409e-08	Up
ENSG00000287346.1	4.17634	8.68252e-09	7.88021e-08	Up
ENSG00000260792.1	3.4023	0.00536522	0.0162058	Up
ENSG00000183484.12	5.65759	1.1103e-13	1.83713e-12	Up
ENSG00000251602.7	1.59269	0.0002141	0.000942029	Up
ENSG00000179455.10	7.27903	3.89191e-09	3.7248e-08	Up
ENSG00000206190.12	8.14486	1.62619e-11	2.12479e-10	Up
ENSG00000034053.14	4.16848	1.40755e-08	1.25044e-07	Up
ENSG00000256802.2	6.52519	2.40342e-07	1.79584e-06	Up
ENSG00000178081.12	1.75894	0.00510235	0.0155373	Up
ENSG00000270055.1	1.3825	0.00515148	0.0156675	Up
ENSG00000260128.6	1.12932	0.0141665	0.0374293	Up
ENSG00000198826.11	1.13378	1.05004e-09	1.09179e-08	Up
ENSG00000285948.1	1.23851	1.63946e-09	1.65757e-08	Up
ENSG00000248905.10	2.15862	1.13841e-24	4.31492e-23	Up
ENSG00000166140.17	1.32653	0.00106764	0.00394333	Up
ENSG00000171877.21	3.46809	2.02287e-52	2.90079e-50	Up
ENSG00000229474.7	1.9018	0.000836689	0.00317388	Up
ENSG00000104177.18	3.51154	0.00394305	0.0124203	Up
ENSG00000166415.15	4.32544	0.000133691	0.000615782	Up
ENSG00000171016.13	1.36496	7.29415e-06	4.29708e-05	Up
ENSG00000128849.11	2.97574	0.00452497	0.0139745	Up
ENSG00000103642.12	1.04803	0.00116524	0.00426353	Up
ENSG00000140451.13	1.31637	8.19309e-05	0.000395364	Up
ENSG00000103742.12	6.73221	8.9121e-08	7.00591e-07	Up
ENSG00000137834.15	2.82317	0.00240603	0.00809443	Up
ENSG00000166949.17	1.17052	1.88761e-09	1.90065e-08	Up
ENSG00000140332.17	5.00404	0.000390216	0.00160604	Up
ENSG00000137831.15	1.49938	6.71397e-19	1.69405e-17	Up
ENSG00000259532.1	1.13722	0.00650323	0.0190838	Up
ENSG00000166173.11	1.95516	0.00919432	0.0258565	Up
ENSG00000261801.6	1.12782	7.16263e-05	0.000350018	Up
ENSG00000129038.16	1.3841	0.0093564	0.0262351	Up
ENSG00000140459.18	5.97255	4.96734e-06	3.00555e-05	Up
ENSG00000261821.2	5.97255	4.96734e-06	3.00555e-05	Up
ENSG00000179361.18	1.39493	1.37072e-05	7.70579e-05	Up
ENSG00000198794.12	1.93015	6.65907e-09	6.1475e-08	Up
ENSG00000058335.16	3.41978	1.98285e-05	0.000108562	Up
ENSG00000103888.17	2.13217	0.000103098	0.000486456	Up
ENSG00000275695.1	3.54332	0.00389806	0.0123033	Up
ENSG00000259511.3	2.54534	0.00893371	0.0252101	Up
ENSG00000259538.1	4.25591	0.00189038	0.006536	Up
ENSG00000197627.3	2.85789	0.00294629	0.00969959	Up
ENSG00000259560.2	4.18026	0.000306116	0.00130001	Up
ENSG00000172183.16	1.52587	0.00198928	0.00683014	Up
ENSG00000166965.12	1.58645	2.687e-05	0.000143107	Up
ENSG00000140470.15	1.70758	0.0137815	0.0365244	Up
ENSG00000259430.2	4.09455	0.00349097	0.0112118	Up
ENSG00000232386.9	3.51187	0.0038666	0.0122313	Up
ENSG00000272808.4	3.69597	0.00200779	0.00688935	Up
ENSG00000103152.12	1.37108	0.0140885	0.0372403	Up
ENSG00000007541.17	1.39649	0.00185023	0.00640491	Up
ENSG00000065054.14	2.03492	0.000332914	0.00139692	Up
ENSG00000065057.9	2.82687	0.00888773	0.0251009	Up
ENSG00000167972.14	2.15071	2.2991e-05	0.000124178	Up
ENSG00000285970.1	1.29163	1.46666e-05	8.19797e-05	Up
ENSG00000162078.11	3.62703	0.00296048	0.00973886	Up
ENSG00000005001.10	3.86457	0.00650177	0.0190828	Up
ENSG00000272079.2	1.674	0.010186	0.0282573	Up
ENSG00000162086.16	1.48693	6.70905e-15	1.22558e-13	Up
ENSG00000262185.3	2.20274	9.40974e-07	6.46915e-06	Up
ENSG00000089486.17	1.22479	0.013893	0.0367745	Up
ENSG00000259939.1	1.3528	0.000118013	0.000550193	Up
ENSG00000262151.1	5.42716	6.42675e-05	0.00031679	Up
ENSG00000179583.20	4.01303	5.60053e-12	7.81622e-11	Up
ENSG00000229917.2	2.18166	0.0076086	0.0219018	Up
ENSG00000133392.18	1.24181	2.7355e-07	2.02115e-06	Up
ENSG00000263335.1	1.09848	0.0193943	0.0489925	Up
ENSG00000091262.16	1.33673	0.00122692	0.00446078	Up
ENSG00000256340.8	5.11363	7.96656e-05	0.000385405	Up
ENSG00000170540.15	1.50858	0.00192748	0.00664426	Up
ENSG00000260430.2	1.95798	1.40801e-05	7.89479e-05	Up
ENSG00000103528.17	3.10912	4.53831e-06	2.77722e-05	Up
ENSG00000103534.17	1.71013	4.40034e-05	0.000224492	Up
ENSG00000167191.12	2.99198	5.86165e-05	0.000292115	Up
ENSG00000011638.11	1.30933	6.66828e-13	1.01637e-11	Up
ENSG00000166851.15	1.4471	0.000435799	0.00177245	Up
ENSG00000261266.2	1.70668	0.0120505	0.0326279	Up
ENSG00000261089.1	3.20163	0.00177273	0.00616764	Up
ENSG00000259982.1	3.70085	0.0107574	0.0295992	Up
ENSG00000251417.2	2.40804	1.97069e-18	4.73626e-17	Up
ENSG00000261487.1	1.01962	4.8527e-12	6.8447e-11	Up
ENSG00000175938.7	1.01734	5.49322e-12	7.68515e-11	Up
ENSG00000230267.7	2.701	5.38771e-11	6.5567e-10	Up
ENSG00000260644.6	5.36305	8.69889e-05	0.000417081	Up
ENSG00000260158.1	1.29364	1.09368e-25	4.4075e-24	Up
ENSG00000260141.1	3.10757	9.27217e-05	0.000441635	Up
ENSG00000261599.6	5.35491	9.18668e-05	0.000438271	Up
ENSG00000087237.12	4.0947	0.00329239	0.0106462	Up
ENSG00000140859.16	1.47196	3.88373e-22	1.25152e-20	Up
ENSG00000187185.4	2.40342	8.59935e-10	9.02303e-09	Up
ENSG00000140937.14	6.48799	6.45508e-10	6.89503e-09	Up
ENSG00000168676.11	4.34268	0.00148402	0.00527844	Up
ENSG00000260290.2	1.50477	2.72528e-47	3.3983e-45	Up
ENSG00000157423.18	2.44225	0.00111624	0.00410259	Up
ENSG00000172137.19	6.05556	3.11392e-06	1.96495e-05	Up
ENSG00000261348.2	5.59666	3.22645e-05	0.000168756	Up
ENSG00000050820.17	1.24623	0.00166373	0.00583919	Up
ENSG00000103111.15	2.25974	3.02582e-05	0.000158939	Up
ENSG00000205078.6	2.10477	4.81826e-05	0.000244364	Up
ENSG00000166451.14	1.30359	9.34189e-05	0.000444321	Up
ENSG00000260213.6	1.62373	3.53562e-05	0.000183643	Up
ENSG00000261061.1	2.17352	5.03048e-05	0.000254079	Up
ENSG00000285848.1	5.17162	0.000201073	0.00089154	Up
ENSG00000103196.12	5.68237	6.23092e-17	1.35381e-15	Up
ENSG00000260456.7	1.52631	0.0193856	0.0489777	Up
ENSG00000051523.11	6.28336	1.17786e-06	7.98294e-06	Up
ENSG00000181031.16	4.97802	3.4876e-107	2.50061e-104	Up
ENSG00000262920.5	6.49867	1.06595e-26	4.60876e-25	Up
ENSG00000262294.1	7.48196	9.3801e-19	2.33255e-17	Up
ENSG00000263300.1	1.10404	0.00300838	0.00986435	Up
ENSG00000197879.17	1.25927	3.56224e-26	1.49146e-24	Up
ENSG00000074660.16	2.99629	0.000259143	0.00111987	Up
ENSG00000185561.10	1.0344	1.72099e-07	1.30981e-06	Up
ENSG00000083457.12	1.23729	1.01214e-19	2.71715e-18	Up
ENSG00000177602.5	2.52178	5.91411e-15	1.08729e-13	Up
ENSG00000074356.17	1.00005	2.07371e-05	0.000113105	Up
ENSG00000183018.9	4.10402	0.00322157	0.0104539	Up
ENSG00000142507.10	1.90405	0.0189469	0.0480739	Up
ENSG00000180787.6	3.55057	0.00314783	0.0102513	Up
ENSG00000180626.10	2.87831	2.92138e-06	1.84938e-05	Up
ENSG00000091592.16	1.24517	0.00483273	0.0148027	Up
ENSG00000132530.17	6.91256	2.78482e-08	2.35601e-07	Up
ENSG00000279296.1	6.80854	5.02739e-08	4.09618e-07	Up
ENSG00000174327.7	1.82538	5.4597e-05	0.000273351	Up
ENSG00000272884.1	3.55984	3.55579e-05	0.000184579	Up
ENSG00000170175.11	2.36659	8.08756e-31	4.67016e-29	Up
ENSG00000264772.6	3.43262	6.24863e-83	2.62259e-80	Up
ENSG00000129226.14	3.50758	4.05856e-83	1.74599e-80	Up
ENSG00000233223.3	3.61904	7.10514e-60	1.37377e-57	Up
ENSG00000183914.14	1.93685	0.0021428	0.00729875	Up
ENSG00000170037.14	1.70717	4.28042e-05	0.000218893	Up
ENSG00000179029.15	1.86972	4.8234e-06	2.93601e-05	Up
ENSG00000271002.1	3.09788	0.00274663	0.00911202	Up
ENSG00000178999.13	2.2677	3.663e-07	2.66186e-06	Up
ENSG00000271851.1	2.03993	1.56445e-08	1.38057e-07	Up
ENSG00000109063.15	3.66245	0.0115959	0.0315681	Up
ENSG00000109099.16	4.91296	8.4571e-06	4.92487e-05	Up
ENSG00000170425.3	1.76349	4.97875e-30	2.7548e-28	Up
ENSG00000214941.8	1.50682	1.25063e-40	1.18246e-38	Up
ENSG00000170315.14	2.26141	0.00250656	0.00839	Up
ENSG00000265401.1	2.13319	0.00516195	0.0156883	Up
ENSG00000133030.22	1.82146	6.11851e-45	6.83684e-43	Up
ENSG00000263624.1	1.37764	0.00365394	0.0116504	Up
ENSG00000179598.6	1.55198	0.00213744	0.00728338	Up
ENSG00000264187.1	2.09441	2.4381e-22	7.93098e-21	Up
ENSG00000154803.13	2.20736	5.35079e-18	1.24934e-16	Up
ENSG00000131899.11	1.33715	4.05294e-09	3.86817e-08	Up
ENSG00000177302.15	1.29999	1.24274e-16	2.63039e-15	Up
ENSG00000176994.11	1.63705	0.000205981	0.000909553	Up
ENSG00000108448.22	1.06917	5.23778e-19	1.33331e-17	Up
ENSG00000189152.11	2.41348	0.000463316	0.00187594	Up
ENSG00000034152.19	1.40662	6.99682e-05	0.000342633	Up
ENSG00000212719.13	1.30132	0.0173643	0.0446311	Up
ENSG00000141068.14	1.64052	0.0130903	0.0349671	Up
ENSG00000109079.10	1.91805	0.00991431	0.0276374	Up
ENSG00000244045.13	1.22176	0.0141479	0.0373859	Up
ENSG00000258924.4	1.36576	0.00142849	0.00510049	Up
ENSG00000265618.1	1.37966	0.00998115	0.0278057	Up
ENSG00000004139.14	2.2172	8.28994e-10	8.71888e-09	Up
ENSG00000076382.17	1.98347	7.52927e-05	0.000366681	Up
ENSG00000176927.15	1.27637	0.0026558	0.00882769	Up
ENSG00000276250.1	1.15388	0.0141872	0.0374781	Up
ENSG00000172171.11	1.01124	1.6643e-11	2.17129e-10	Up
ENSG00000275185.1	1.59475	0.0133439	0.0355507	Up
ENSG00000172123.13	2.04702	0.00015469	0.000704021	Up
ENSG00000154760.14	4.38791	0.00404554	0.012699	Up
ENSG00000205045.11	2.05663	0.00572755	0.0171498	Up
ENSG00000277161.2	1.13108	2.23776e-07	1.68081e-06	Up
ENSG00000002834.18	1.07211	1.28121e-13	2.11179e-12	Up
ENSG00000263466.1	1.52585	5.97073e-06	3.56627e-05	Up
ENSG00000094804.12	1.68393	4.81693e-12	6.79982e-11	Up
ENSG00000131747.15	1.79093	3.7275e-17	8.25518e-16	Up
ENSG00000141753.7	4.56555	4.51556e-05	0.000229961	Up
ENSG00000073584.20	1.88397	4.78832e-36	3.6459e-34	Up
ENSG00000171345.13	6.91521	2.89633e-08	2.44673e-07	Up
ENSG00000173812.11	1.26894	6.93967e-09	6.38257e-08	Up
ENSG00000178502.6	1.02062	0.00243554	0.00816903	Up
ENSG00000168256.18	1.34803	2.16168e-21	6.57213e-20	Up
ENSG00000187595.16	1.51973	8.33073e-16	1.65537e-14	Up
ENSG00000167925.16	2.05669	0.00411908	0.0129062	Up
ENSG00000177469.13	1.43866	1.58213e-70	4.694e-68	Up
ENSG00000131470.15	1.33906	0.0106594	0.0293578	Up
ENSG00000184988.8	2.00668	0.000875511	0.00330152	Up
ENSG00000175832.13	1.3969	0.0147254	0.0386802	Up
ENSG00000091947.10	1.24273	0.00175187	0.00610537	Up
ENSG00000013306.16	1.02568	0.0120159	0.0325571	Up
ENSG00000180340.7	2.34768	2.72879e-12	3.93935e-11	Up
ENSG00000267505.1	4.22515	1.98978e-20	5.60396e-19	Up
ENSG00000186185.14	1.36924	1.65886e-52	2.39879e-50	Up
ENSG00000161714.12	1.44043	2.47103e-13	3.94083e-12	Up
ENSG00000267121.6	2.85212	1.02268e-36	8.03571e-35	Up
ENSG00000184922.14	2.47994	0.00072743	0.00280036	Up
ENSG00000225190.11	1.08212	4.95469e-06	3.00318e-05	Up
ENSG00000108433.17	1.39972	0.000310846	0.00131557	Up
ENSG00000259207.9	2.32206	0.000400744	0.00164272	Up
ENSG00000259753.1	2.22674	2.27514e-06	1.46687e-05	Up
ENSG00000263293.2	2.91229	8.87982e-05	0.000425282	Up
ENSG00000141293.16	2.16844	0.017851	0.0457113	Up
ENSG00000262837.1	1.91231	0.00382881	0.012127	Up
ENSG00000251179.1	2.99658	0.00433656	0.0134773	Up
ENSG00000141179.14	1.39794	0.00446771	0.0138175	Up
ENSG00000153930.12	2.86844	0.00682296	0.0199303	Up
ENSG00000121057.13	1.03296	0.0171429	0.0441542	Up
ENSG00000180891.13	1.31375	3.2596e-14	5.59792e-13	Up
ENSG00000175175.6	1.59723	1.99111e-05	0.00010891	Up
ENSG00000224738.1	1.53125	2.41859e-45	2.7381e-43	Up
ENSG00000182628.13	1.08427	5.59153e-32	3.52451e-30	Up
ENSG00000068489.13	1.20586	3.20441e-42	3.24362e-40	Up
ENSG00000266537.1	1.41477	0.00684894	0.0199926	Up
ENSG00000265303.1	1.16126	1.72284e-35	1.25621e-33	Up
ENSG00000267248.3	3.03158	4.97382e-05	0.000251734	Up
ENSG00000198909.8	1.00673	8.14578e-06	4.75645e-05	Up
ENSG00000224383.8	4.51063	0.00261708	0.00871414	Up
ENSG00000271605.6	2.00132	1.10391e-26	4.74903e-25	Up
ENSG00000258890.7	1.44626	1.40049e-31	8.63784e-30	Up
ENSG00000108854.16	1.5824	9.29001e-74	2.96042e-71	Up
ENSG00000108370.17	2.54481	2.1234e-37	1.75423e-35	Up
ENSG00000154229.12	1.81151	2.11342e-82	8.45762e-80	Up
ENSG00000264630.5	1.57548	0.00259204	0.00864357	Up
ENSG00000274561.1	1.14125	6.22774e-05	0.000307951	Up
ENSG00000264860.1	1.74149	1.08037e-09	1.12265e-08	Up
ENSG00000180616.9	5.75709	4.34654e-06	2.67221e-05	Up
ENSG00000166685.12	1.20564	0.00560915	0.0168275	Up
ENSG00000170412.18	1.42777	0.00319915	0.0103948	Up
ENSG00000172794.20	6.91683	1.24544e-08	1.11391e-07	Up
ENSG00000109062.12	1.79879	0.000864782	0.00326628	Up
ENSG00000092929.12	5.7469	9.26965e-08	7.26707e-07	Up
ENSG00000185262.9	1.22443	0.00271043	0.00900061	Up
ENSG00000129646.15	1.20197	0.0101248	0.0281238	Up
ENSG00000182534.13	1.93588	4.02868e-19	1.03317e-17	Up
ENSG00000267065.2	4.53933	0.00231285	0.0078184	Up
ENSG00000167889.13	1.4657	0.00141273	0.0050541	Up
ENSG00000263718.2	3.31914	1.08479e-34	7.58824e-33	Up
ENSG00000265121.1	5.00404	0.000390216	0.00160604	Up
ENSG00000141524.17	4.55062	5.65016e-21	1.65354e-19	Up
ENSG00000108639.8	1.87031	0.00228693	0.00773912	Up
ENSG00000167900.12	1.8277	1.88122e-12	2.75742e-11	Up
ENSG00000089685.15	1.22697	1.07988e-13	1.7885e-12	Up
ENSG00000035862.12	1.7245	1.44225e-19	3.79484e-18	Up
ENSG00000178404.10	1.34188	0.00593488	0.017666	Up
ENSG00000108679.13	2.08595	2.87218e-05	0.000151982	Up
ENSG00000141543.12	1.08116	0.0182994	0.0467344	Up
ENSG00000176108.9	2.61576	3.09621e-14	5.32797e-13	Up
ENSG00000280351.2	2.73889	0.000298785	0.00127328	Up
ENSG00000262873.2	5.4519	7.42223e-05	0.000361715	Up
ENSG00000214087.9	1.31312	4.63501e-30	2.57288e-28	Up
ENSG00000263731.1	1.13323	5.29654e-15	9.78979e-14	Up
ENSG00000263859.1	1.32438	5.3629e-05	0.000268895	Up
ENSG00000183684.8	1.59698	0.000190056	0.000846616	Up
ENSG00000141526.18	1.09853	0.0152335	0.0398689	Up
ENSG00000181396.13	1.32801	2.36841e-07	1.77121e-06	Up
ENSG00000178927.18	1.48842	5.34569e-17	1.16737e-15	Up
ENSG00000132205.11	3.09045	0.000698947	0.00270341	Up
ENSG00000170579.17	1.04273	0.00380411	0.0120555	Up
ENSG00000088756.13	3.80886	0.00153138	0.0054211	Up
ENSG00000265962.1	4.40384	0.00371895	0.0118248	Up
ENSG00000168502.17	1.95819	4.92847e-13	7.61987e-12	Up
ENSG00000168461.13	1.62122	1.57148e-10	1.78364e-09	Up
ENSG00000101624.11	1.116	5.34371e-09	5.00569e-08	Up
ENSG00000266554.2	4.04252	0.00389533	0.0123015	Up
ENSG00000266818.1	4.70931	2.53797e-07	1.88654e-06	Up
ENSG00000141448.11	2.44497	0.0130012	0.0347585	Up
ENSG00000134508.12	1.24035	3.47634e-06	2.17689e-05	Up
ENSG00000154065.17	1.7038	2.01502e-11	2.60906e-10	Up
ENSG00000154611.15	1.49194	3.88626e-53	5.81519e-51	Up
ENSG00000188985.6	1.88656	2.2043e-33	1.46454e-31	Up
ENSG00000267396.1	1.69829	0.00241786	0.00811625	Up
ENSG00000197971.16	1.44593	3.54919e-09	3.41198e-08	Up
ENSG00000141934.10	1.62732	0.00020402	0.000903208	Up
ENSG00000099804.9	1.33582	4.08363e-05	0.000209764	Up
ENSG00000070423.18	1.30247	0.0152514	0.0399063	Up
ENSG00000267530.3	1.8407	2.66513e-10	2.96455e-09	Up
ENSG00000197766.8	2.70621	0.0154516	0.0403907	Up
ENSG00000198858.10	1.05796	0.00042303	0.00172336	Up
ENSG00000279753.1	1.33408	0.0139589	0.0369376	Up
ENSG00000180448.11	1.61976	2.59941e-16	5.36982e-15	Up
ENSG00000099817.12	1.01767	3.14797e-13	4.96975e-12	Up
ENSG00000115266.12	1.93518	1.3389e-28	6.81653e-27	Up
ENSG00000267317.2	2.48684	1.72726e-21	5.33622e-20	Up
ENSG00000071655.18	1.13736	2.21912e-28	1.10366e-26	Up
ENSG00000279009.1	1.5432	6.13711e-06	3.65676e-05	Up
ENSG00000227500.10	1.77308	3.3154e-62	7.04337e-60	Up
ENSG00000213638.6	2.09364	1.81712e-39	1.64573e-37	Up
ENSG00000099840.14	1.68182	0.000194609	0.000865108	Up
ENSG00000176533.13	1.29858	1.72026e-05	9.51533e-05	Up
ENSG00000105325.15	1.02289	0.0125179	0.033726	Up
ENSG00000161091.13	1.31526	2.58072e-08	2.19847e-07	Up
ENSG00000183397.5	1.25823	3.47165e-06	2.17474e-05	Up
ENSG00000006638.13	4.47902	6.9383e-12	9.55919e-11	Up
ENSG00000011132.12	1.16284	0.00293536	0.00966916	Up
ENSG00000167657.14	1.00961	0.0122391	0.0330838	Up
ENSG00000178951.9	1.01512	1.47343e-06	9.81223e-06	Up
ENSG00000126934.14	1.29073	3.04976e-20	8.49196e-19	Up
ENSG00000267011.5	2.09996	0.0195321	0.0492827	Up
ENSG00000167680.17	2.13614	1.36686e-08	1.21618e-07	Up
ENSG00000185361.9	1.22269	3.26921e-11	4.0999e-10	Up
ENSG00000074842.8	1.12715	4.0192e-12	5.72536e-11	Up
ENSG00000268565.1	2.04492	2.33807e-05	0.000126084	Up
ENSG00000142002.18	1.36664	4.30148e-42	4.2786e-40	Up
ENSG00000205790.1	1.18826	2.19234e-07	1.64957e-06	Up
ENSG00000267484.1	1.28763	9.30225e-44	9.88105e-42	Up
ENSG00000105355.9	1.15602	4.95474e-42	4.87207e-40	Up
ENSG00000125650.4	1.05096	2.90357e-06	1.83964e-05	Up
ENSG00000076984.18	2.20047	1.32722e-06	8.91444e-06	Up
ENSG00000185236.12	1.44529	1.75232e-08	1.5369e-07	Up
ENSG00000142347.19	3.18985	3.18679e-22	1.03274e-20	Up
ENSG00000196110.8	2.14561	4.03996e-06	2.49622e-05	Up
ENSG00000267510.1	2.40519	0.0128158	0.0343403	Up
ENSG00000283108.1	3.19803	5.78724e-05	0.000288658	Up
ENSG00000174652.19	1.00217	0.0002658	0.0011449	Up
ENSG00000130818.12	2.02647	1.8378e-16	3.84264e-15	Up
ENSG00000105364.14	1.2437	0.00215192	0.00732256	Up
ENSG00000267607.1	2.82283	0.000249102	0.00108001	Up
ENSG00000105371.10	5.16299	6.80718e-05	0.000334584	Up
ENSG00000065989.16	2.19155	9.06591e-08	7.12032e-07	Up
ENSG00000129347.21	1.33061	9.65891e-16	1.90608e-14	Up
ENSG00000129354.12	2.38358	1.40989e-09	1.44413e-08	Up
ENSG00000129353.15	1.26832	1.95941e-09	1.96604e-08	Up
ENSG00000267100.1	1.34773	5.90289e-25	2.25726e-23	Up
ENSG00000130164.14	1.00755	1.67132e-47	2.09928e-45	Up
ENSG00000161888.11	1.05352	1.75361e-40	1.64897e-38	Up
ENSG00000198003.12	1.10779	0.00117148	0.00428275	Up
ENSG00000197332.9	1.51759	2.715e-12	3.92273e-11	Up
ENSG00000267343.2	3.1236	0.00262437	0.00873672	Up
ENSG00000177599.13	4.75617	1.78972e-05	9.87731e-05	Up
ENSG00000171295.13	1.32612	3.67154e-15	6.88234e-14	Up
ENSG00000171291.8	4.99704	4.67449e-24	1.71146e-22	Up
ENSG00000198429.10	5.08916	5.99126e-72	1.84103e-69	Up
ENSG00000197054.12	1.74178	0.0069892	0.0203468	Up
ENSG00000219665.8	1.45089	5.07202e-10	5.47549e-09	Up
ENSG00000286098.1	1.62424	5.6072e-13	8.59204e-12	Up
ENSG00000257355.1	1.77616	0.000858342	0.00324552	Up
ENSG00000223547.10	4.72317	2.23895e-05	0.000121233	Up
ENSG00000286132.1	7.20073	2.43838e-09	2.409e-08	Up
ENSG00000214189.9	4.49787	1.86056e-27	8.4254e-26	Up
ENSG00000132010.16	4.42937	4.17898e-28	2.03717e-26	Up
ENSG00000213297.8	3.18354	3.08638e-15	5.84273e-14	Up
ENSG00000242615.1	4.54929	0.000712719	0.00275111	Up
ENSG00000257591.6	3.72621	3.28375e-14	5.62817e-13	Up
ENSG00000234773.7	1.81086	9.91123e-10	1.03302e-08	Up
ENSG00000197857.15	1.52763	2.9646e-21	8.8876e-20	Up
ENSG00000198342.10	2.38747	4.86878e-06	2.96154e-05	Up
ENSG00000242852.7	1.87297	3.5029e-09	3.37125e-08	Up
ENSG00000196826.7	1.09246	5.51988e-10	5.94035e-09	Up
ENSG00000095066.12	1.44237	2.63571e-13	4.19568e-12	Up
ENSG00000104889.7	2.31699	0.0187748	0.0477006	Up
ENSG00000105613.10	2.25307	0.00515791	0.0156815	Up
ENSG00000179218.15	1.89555	0.0105988	0.0292188	Up
ENSG00000132017.10	1.50058	0.0150437	0.0394272	Up
ENSG00000105011.9	1.05924	3.36485e-11	4.20801e-10	Up
ENSG00000123146.20	1.74142	4.72854e-09	4.46101e-08	Up
ENSG00000123143.13	1.17718	4.72047e-08	3.86441e-07	Up
ENSG00000167460.17	1.59631	1.32586e-95	7.86738e-93	Up
ENSG00000279198.1	1.30239	4.30931e-22	1.37323e-20	Up
ENSG00000167461.12	1.31937	2.22087e-12	3.23049e-11	Up
ENSG00000269243.1	1.78008	7.23964e-16	1.44692e-14	Up
ENSG00000196684.12	1.80697	2.35844e-13	3.77175e-12	Up
ENSG00000072958.9	1.02111	0.00256972	0.00857469	Up
ENSG00000267275.1	2.47419	0.000294289	0.0012563	Up
ENSG00000268087.1	1.16003	4.95857e-07	3.53907e-06	Up
ENSG00000127511.10	1.37311	1.42823e-12	2.12053e-11	Up
ENSG00000127533.4	6.59991	1.6561e-07	1.26378e-06	Up
ENSG00000130307.12	1.04878	8.72213e-06	5.06384e-05	Up
ENSG00000105393.16	1.09076	4.73772e-06	2.88795e-05	Up
ENSG00000269307.1	1.09076	4.73772e-06	2.88795e-05	Up
ENSG00000130311.11	2.01012	4.85836e-43	5.09772e-41	Up
ENSG00000074855.11	2.38735	2.72712e-09	2.66486e-08	Up
ENSG00000269720.2	4.74134	0.00110849	0.00407845	Up
ENSG00000282851.2	2.87075	1.46106e-11	1.92364e-10	Up
ENSG00000269481.1	2.37717	5.2158e-10	5.62718e-09	Up
ENSG00000130475.14	4.49988	6.08367e-05	0.000302009	Up
ENSG00000105642.15	3.50411	1.86334e-07	1.41128e-06	Up
ENSG00000130517.14	1.47558	2.33324e-36	1.79243e-34	Up
ENSG00000254901.8	1.31214	1.52345e-08	1.34715e-07	Up
ENSG00000105717.14	1.90741	2.43242e-25	9.62233e-24	Up
ENSG00000259242.2	1.67783	0.00359741	0.0115085	Up
ENSG00000081665.14	1.10083	0.0005754	0.0022825	Up
ENSG00000267481.1	1.59195	0.0157789	0.0411213	Up
ENSG00000256771.4	1.6568	8.66474e-05	0.000415792	Up
ENSG00000184635.16	3.91306	4.81282e-18	1.13141e-16	Up
ENSG00000197124.12	3.23693	2.5196e-12	3.64653e-11	Up
ENSG00000213988.11	6.1373	3.10856e-16	6.3757e-15	Up
ENSG00000267383.7	5.14156	4.17572e-77	1.46644e-74	Up
ENSG00000256229.8	6.31923	2.29913e-09	2.28558e-08	Up
ENSG00000280079.1	5.19987	0.000176958	0.000792788	Up
ENSG00000271524.1	5.1345	0.000229269	0.00100235	Up
ENSG00000231205.11	8.98064	4.0374e-14	6.88558e-13	Up
ENSG00000269043.2	1.53767	0.000700678	0.00270767	Up
ENSG00000237440.9	1.9395	0.000226837	0.000992476	Up
ENSG00000269110.1	4.63166	1.68313e-36	1.31056e-34	Up
ENSG00000188171.16	5.20543	3.20856e-31	1.93729e-29	Up
ENSG00000160229.13	2.12445	3.30315e-20	9.16785e-19	Up
ENSG00000160352.16	1.14053	1.16628e-14	2.07543e-13	Up
ENSG00000269237.1	2.24533	7.67919e-16	1.53121e-14	Up
ENSG00000268119.6	3.11333	9.64067e-15	1.73435e-13	Up
ENSG00000197020.11	1.18776	4.71764e-07	3.37692e-06	Up
ENSG00000198521.12	5.38959	9.93829e-85	4.62211e-82	Up
ENSG00000268438.1	3.71367	6.70081e-09	6.17932e-08	Up
ENSG00000196081.10	1.63713	1.29007e-14	2.27922e-13	Up
ENSG00000283201.1	1.10808	1.91849e-06	1.24956e-05	Up
ENSG00000269107.1	1.06968	0.000997576	0.00370822	Up
ENSG00000284428.1	1.06532	0.00163562	0.00575107	Up
ENSG00000269416.6	5.34175	4.72136e-38	4.00222e-36	Up
ENSG00000196172.9	4.71478	4.36991e-15	8.14707e-14	Up
ENSG00000233836.7	3.13991	2.46434e-21	7.42667e-20	Up
ENSG00000213967.11	1.92985	0.000340866	0.00142508	Up
ENSG00000269289.6	2.24153	0.00139264	0.00499055	Up
ENSG00000168813.17	1.21945	0.0102803	0.0284777	Up
ENSG00000121289.18	1.10407	1.19308e-16	2.5315e-15	Up
ENSG00000205209.7	2.57222	0.00314256	0.010238	Up
ENSG00000012124.17	4.02435	2.42213e-05	0.000130291	Up
ENSG00000249115.9	3.04342	7.47329e-20	2.0252e-18	Up
ENSG00000267120.3	3.06168	0.00328009	0.0106117	Up
ENSG00000161265.15	3.00082	0.00427451	0.0133084	Up
ENSG00000167595.15	1.29546	7.49218e-11	8.93455e-10	Up
ENSG00000267049.1	1.65533	8.60879e-11	1.01675e-09	Up
ENSG00000075702.19	1.44926	1.17845e-07	9.13044e-07	Up
ENSG00000181007.9	2.0326	5.6713e-29	2.93068e-27	Up
ENSG00000161298.18	1.63223	0.00796848	0.0227777	Up
ENSG00000225975.7	1.65454	0.0193284	0.0488637	Up
ENSG00000267041.6	2.5918	1.26575e-58	2.36751e-56	Up
ENSG00000267254.7	1.37435	0.000156282	0.000709953	Up
ENSG00000185869.15	1.74123	3.70829e-09	3.555e-08	Up
ENSG00000198453.13	1.13038	0.000185614	0.000828329	Up
ENSG00000189164.15	1.70572	0.000411082	0.00168026	Up
ENSG00000196437.12	1.73049	1.04111e-05	5.95991e-05	Up
ENSG00000171827.11	2.79918	3.20806e-22	1.03768e-20	Up
ENSG00000167645.17	1.38665	3.0852e-12	4.42786e-11	Up
ENSG00000188766.12	2.19431	2.23582e-21	6.78554e-20	Up
ENSG00000287271.1	3.21557	7.20249e-10	7.64593e-09	Up
ENSG00000161243.9	5.10198	5.96222e-74	1.93581e-71	Up
ENSG00000267992.1	6.00027	1.38269e-06	9.25453e-06	Up
ENSG00000183760.11	3.42214	8.15326e-05	0.000393773	Up
ENSG00000176401.6	1.42484	5.70028e-08	4.60951e-07	Up
ENSG00000269792.1	1.27338	0.000724315	0.00279024	Up
ENSG00000206674.1	4.49587	0.00288221	0.00951047	Up
ENSG00000160392.13	1.34567	0.00110318	0.00406327	Up
ENSG00000188493.15	1.27466	6.9175e-11	8.3184e-10	Up
ENSG00000167601.12	3.5357	0	0	Up
ENSG00000269652.1	4.56409	6.51607e-56	1.05782e-53	Up
ENSG00000282943.1	4.88749	6.77473e-08	5.40721e-07	Up
ENSG00000124459.12	1.46832	3.98225e-07	2.88048e-06	Up
ENSG00000159905.15	1.74457	0.002726	0.00904532	Up
ENSG00000204920.11	1.96072	1.25233e-09	1.29197e-08	Up
ENSG00000267022.1	1.22705	0.0133238	0.0355027	Up
ENSG00000186026.7	1.28953	9.29266e-12	1.25222e-10	Up
ENSG00000266903.2	2.34541	3.26369e-37	2.66168e-35	Up
ENSG00000073008.15	1.62565	7.34404e-14	1.23174e-12	Up
ENSG00000186567.13	1.56833	0.00014488	0.000663408	Up
ENSG00000279095.1	1.76331	0.000721055	0.00277955	Up
ENSG00000069399.15	2.34965	0.0166743	0.0431137	Up
ENSG00000130202.10	1.74182	1.05025e-27	4.92444e-26	Up
ENSG00000267282.1	1.82063	0.00011837	0.000551558	Up
ENSG00000267114.1	1.05711	0.0158276	0.0412168	Up
ENSG00000104892.17	1.54546	0.00908958	0.0256122	Up
ENSG00000104884.16	1.16773	0.00424028	0.0132138	Up
ENSG00000213889.10	1.63932	0.0187923	0.0477382	Up
ENSG00000010310.9	1.35423	0.00877166	0.0247976	Up
ENSG00000185800.12	1.69145	9.53369e-14	1.58661e-12	Up
ENSG00000125755.19	1.34279	7.19654e-30	3.93137e-28	Up
ENSG00000269148.1	2.66564	0.000525424	0.00210023	Up
ENSG00000169515.8	5.71607	1.67508e-05	9.28935e-05	Up
ENSG00000182013.18	1.87085	1.38018e-19	3.64266e-18	Up
ENSG00000090372.15	1.16382	0.00486598	0.0148966	Up
ENSG00000130751.10	1.70536	0.000599667	0.00236134	Up
ENSG00000024422.12	1.04842	3.47216e-26	1.45729e-24	Up
ENSG00000178980.15	1.60582	0.0184393	0.0470219	Up
ENSG00000268583.2	1.87052	0.00131264	0.00473243	Up
ENSG00000268186.1	5.36412	2.60083e-05	0.000138948	Up
ENSG00000178150.10	4.72425	6.90531e-36	5.21169e-34	Up
ENSG00000142227.11	2.2934	2.57516e-11	3.27519e-10	Up
ENSG00000182324.7	1.0435	1.66931e-14	2.91039e-13	Up
ENSG00000268530.6	1.75613	0.000995074	0.00370152	Up
ENSG00000268465.1	1.63478	0.00141357	0.00505607	Up
ENSG00000105443.15	1.32003	2.33194e-18	5.58109e-17	Up
ENSG00000176909.12	1.87596	0.0181107	0.0463143	Up
ENSG00000087074.8	3.25639	6.08423e-12	8.45016e-11	Up
ENSG00000104804.8	2.61592	0.00397515	0.0125122	Up
ENSG00000104805.16	1.04943	0.00647699	0.019032	Up
ENSG00000269469.1	1.12619	0.0116494	0.0316987	Up
ENSG00000104870.13	4.56124	6.51825e-07	4.58365e-06	Up
ENSG00000142552.8	4.11385	0.00298283	0.00979365	Up
ENSG00000126453.10	1.68616	1.19004e-10	1.37714e-09	Up
ENSG00000104951.16	1.24244	2.82866e-11	3.57908e-10	Up
ENSG00000213024.12	1.23538	4.79072e-11	5.85503e-10	Up
ENSG00000287001.1	3.12722	0.0157395	0.0410372	Up
ENSG00000131398.15	4.28796	0.00541859	0.0163326	Up
ENSG00000268889.1	2.47321	0.00439557	0.0136262	Up
ENSG00000268144.1	3.45707	0.0196853	0.0496256	Up
ENSG00000142512.15	4.83793	0.000782738	0.00298788	Up
ENSG00000197608.11	1.78782	3.73212e-06	2.32101e-05	Up
ENSG00000267827.5	1.37494	0.00311185	0.0101495	Up
ENSG00000196267.12	1.68337	0.0193286	0.0488637	Up
ENSG00000221923.9	1.5799	2.3332e-13	3.73486e-12	Up
ENSG00000269834.6	1.97615	3.02354e-11	3.80886e-10	Up
ENSG00000167555.14	2.79722	7.82808e-20	2.11801e-18	Up
ENSG00000198482.14	1.21525	5.33838e-20	1.45583e-18	Up
ENSG00000167562.13	1.50308	2.21082e-28	1.10272e-26	Up
ENSG00000167766.19	1.112	1.7434e-25	6.96585e-24	Up
ENSG00000269825.2	1.65632	1.1562e-29	6.21746e-28	Up
ENSG00000198538.11	1.60719	3.84983e-12	5.48864e-11	Up
ENSG00000204604.13	1.87082	9.3843e-12	1.26068e-10	Up
ENSG00000182986.14	1.83399	8.50525e-20	2.29402e-18	Up
ENSG00000269082.1	5.9246	9.35187e-12	1.25822e-10	Up
ENSG00000242779.7	4.76898	1.52379e-19	4.00328e-18	Up
ENSG00000170954.11	3.52665	4.27e-05	0.000218425	Up
ENSG00000197937.13	6.3484	1.40083e-44	1.54523e-42	Up
ENSG00000197497.11	4.09351	5.962e-07	4.22024e-06	Up
ENSG00000269001.2	6.52266	9.63791e-08	7.53175e-07	Up
ENSG00000198346.11	2.91977	4.92236e-08	4.01821e-07	Up
ENSG00000130844.19	1.9361	3.04794e-21	9.12157e-20	Up
ENSG00000179820.16	2.83905	3.21983e-33	2.11476e-31	Up
ENSG00000232220.2	2.9461	2.65115e-33	1.74793e-31	Up
ENSG00000105605.8	6.03027	3.34436e-06	2.10343e-05	Up
ENSG00000125505.17	1.55677	1.00884e-06	6.91915e-06	Up
ENSG00000167618.10	5.75991	1.4495e-05	8.10891e-05	Up
ENSG00000022556.16	3.07481	0.00066384	0.00258974	Up
ENSG00000105048.17	1.74236	5.26756e-05	0.000264423	Up
ENSG00000095752.7	7.61863	1.94812e-13	3.14477e-12	Up
ENSG00000108106.14	1.6141	1.31329e-07	1.01296e-06	Up
ENSG00000231274.5	7.24855	4.72797e-09	4.46101e-08	Up
ENSG00000063245.15	1.77639	5.89864e-05	0.000293703	Up
ENSG00000268593.3	4.16222	0.00811253	0.0231088	Up
ENSG00000240225.10	4.32635	0.00149571	0.00531121	Up
ENSG00000018869.17	4.39328	0.00117764	0.00430341	Up
ENSG00000198440.9	1.31835	9.27977e-05	0.000441732	Up
ENSG00000196867.8	5.14351	0.000229581	0.00100321	Up
ENSG00000269696.2	4.45708	0.000957633	0.00357927	Up
ENSG00000197016.12	5.65504	6.97274e-06	4.12326e-05	Up
ENSG00000152433.15	1.09431	0.00016349	0.000739768	Up
ENSG00000268133.1	1.03551	0.000122866	0.000569823	Up
ENSG00000197128.12	1.8499	0.000197703	0.000877952	Up
ENSG00000121406.9	1.24379	1.87694e-07	1.42096e-06	Up
ENSG00000251369.9	1.24976	2.5233e-07	1.87807e-06	Up
ENSG00000183647.10	2.26417	2.14454e-06	1.3863e-05	Up
ENSG00000152443.13	2.52188	2.35006e-09	2.33217e-08	Up
ENSG00000173480.11	1.00656	5.20684e-05	0.000261986	Up
ENSG00000196724.13	3.09543	6.58276e-06	3.90473e-05	Up
ENSG00000177025.3	3.21209	3.23519e-07	2.36597e-06	Up
ENSG00000166704.11	4.43483	8.50124e-05	0.000408858	Up
ENSG00000176593.8	5.46503	1.66795e-05	9.25872e-05	Up
ENSG00000121413.13	6.71033	1.46977e-10	1.67273e-09	Up
ENSG00000181894.15	1.11733	0.00419396	0.0131027	Up
ENSG00000171606.18	1.41269	5.46779e-10	5.88797e-09	Up
ENSG00000283103.3	1.54763	0.0160098	0.0415719	Up
ENSG00000182318.6	1.46765	3.70002e-06	2.30351e-05	Up
ENSG00000268543.1	2.23529	1.36097e-10	1.55818e-09	Up
ENSG00000131849.12	4.23454	0.00020549	0.00090835	Up
ENSG00000213753.11	1.00571	4.14317e-05	0.000212506	Up
ENSG00000286104.1	1.09076	1.71762e-05	9.50378e-05	Up
ENSG00000125841.13	2.8446	4.20902e-08	3.47547e-07	Up
ENSG00000088881.21	3.11587	5.14882e-06	3.10802e-05	Up
ENSG00000215305.10	1.7266	3.63277e-10	3.97158e-09	Up
ENSG00000125844.16	1.1248	0.000814146	0.00309609	Up
ENSG00000101004.15	3.95649	4.07526e-42	4.07715e-40	Up
ENSG00000175170.16	1.39726	3.16368e-06	1.99563e-05	Up
ENSG00000125804.14	1.27077	1.89e-05	0.000103808	Up
ENSG00000088325.16	1.24645	2.55578e-26	1.08861e-24	Up
ENSG00000088305.18	1.84043	2.22114e-06	1.43259e-05	Up
ENSG00000101421.4	1.21097	0.00038579	0.00159163	Up
ENSG00000126005.17	1.66029	2.63836e-28	1.29717e-26	Up
ENSG00000125966.10	1.71204	9.53624e-29	4.88392e-27	Up
ENSG00000279253.1	1.04747	0.0108252	0.0297524	Up
ENSG00000261582.1	1.74363	0.000855798	0.00323707	Up
ENSG00000126001.16	1.05387	3.93232e-05	0.000202476	Up
ENSG00000260032.2	1.0106	5.65765e-10	6.06963e-09	Up
ENSG00000232907.8	1.11036	4.49598e-08	3.69646e-07	Up
ENSG00000149636.16	1.79688	1.5585e-35	1.14609e-33	Up
ENSG00000101342.10	2.44292	3.54032e-25	1.37521e-23	Up
ENSG00000101347.10	1.69124	5.33553e-23	1.8217e-21	Up
ENSG00000269846.1	1.5428	0.0124666	0.0336141	Up
ENSG00000198959.12	3.04836	0.000149648	0.000682701	Up
ENSG00000149633.12	4.18825	0.000321904	0.00135635	Up
ENSG00000124143.10	4.92755	3.33978e-10	3.66992e-09	Up
ENSG00000101447.15	1.18779	7.628e-12	1.04342e-10	Up
ENSG00000223891.6	1.5201	7.1977e-12	9.90072e-11	Up
ENSG00000182931.9	2.13291	2.28174e-08	1.96613e-07	Up
ENSG00000124116.19	1.71853	2.30124e-09	2.28636e-08	Up
ENSG00000175063.17	1.37751	0.00585271	0.0174705	Up
ENSG00000124104.19	1.08019	0.000211475	0.000931662	Up
ENSG00000101017.14	3.65049	0.00240562	0.00809443	Up
ENSG00000080189.15	2.37144	1.65084e-14	2.8811e-13	Up
ENSG00000273828.2	3.45707	0.0196853	0.0496256	Up
ENSG00000197496.6	5.91816	5.85526e-06	3.50339e-05	Up
ENSG00000101096.20	2.97592	2.53419e-08	2.16419e-07	Up
ENSG00000087586.18	1.637	3.20777e-11	4.02914e-10	Up
ENSG00000198768.11	2.19203	0.000646615	0.00252943	Up
ENSG00000231290.6	3.13498	0.000146227	0.000669045	Up
ENSG00000228340.6	1.08472	3.78443e-08	3.14298e-07	Up
ENSG00000179242.16	1.2263	0.000130893	0.000604187	Up
ENSG00000130702.15	1.10145	9.40393e-07	6.46774e-06	Up
ENSG00000273812.3	4.65065	0.00157948	0.00557418	Up
ENSG00000101187.16	3.00803	0.000214392	0.000943063	Up
ENSG00000101213.7	1.36938	1.48273e-05	8.28135e-05	Up
ENSG00000130589.16	1.26636	3.19473e-08	2.6804e-07	Up
ENSG00000198276.16	1.8028	0.0106195	0.0292572	Up
ENSG00000168122.4	4.48715	1.38516e-06	9.26381e-06	Up
ENSG00000156265.16	1.51706	0.00329704	0.0106566	Up
ENSG00000159212.13	4.11372	0.00304693	0.0099665	Up
ENSG00000236830.7	1.04473	0.000606833	0.00238683	Up
ENSG00000159231.6	1.20723	0.00469096	0.0144378	Up
ENSG00000160214.13	1.88795	0.000341012	0.00142534	Up
ENSG00000160233.8	3.41343	9.29164e-05	0.000442175	Up
ENSG00000184900.16	1.66699	0.00384676	0.0121772	Up
ENSG00000183255.12	1.13471	5.91485e-09	5.50772e-08	Up
ENSG00000182871.16	6.4297	1.59685e-07	1.22127e-06	Up
ENSG00000184624.4	4.41825	0.00118251	0.00431753	Up
ENSG00000235478.5	3.45709	0.0198128	0.0499033	Up
ENSG00000268292.1	1.1791	2.9237e-05	0.000154139	Up
ENSG00000128294.16	1.65144	8.85365e-18	2.02329e-16	Up
ENSG00000233521.7	7.78309	1.5724e-10	1.78364e-09	Up
ENSG00000235954.7	1.24943	8.434e-07	5.84268e-06	Up
ENSG00000100154.14	2.33647	2.98793e-17	6.66013e-16	Up
ENSG00000100234.12	1.99256	7.13905e-06	4.21292e-05	Up
ENSG00000198125.13	3.88721	0.00620816	0.0183336	Up
ENSG00000268818.2	4.8497	0.000745173	0.00286418	Up
ENSG00000228719.1	1.2238	0.0145904	0.0383789	Up
ENSG00000100350.15	1.27112	5.77731e-21	1.68371e-19	Up
ENSG00000100097.12	1.93457	4.74421e-05	0.000241035	Up
ENSG00000284554.2	1.75477	3.43882e-06	2.15575e-05	Up
ENSG00000243811.12	5.60225	1.74571e-07	1.32745e-06	Up
ENSG00000128394.17	1.52425	4.5124e-13	7.00174e-12	Up
ENSG00000239713.9	3.26226	0.00169708	0.00593925	Up
ENSG00000128408.9	3.28617	1.88168e-06	1.22791e-05	Up
ENSG00000188064.10	4.90832	5.54307e-78	1.98719e-75	Up
ENSG00000075218.19	1.04529	3.34716e-05	0.000174804	Up
ENSG00000205755.12	7.29014	3.08556e-09	2.99134e-08	Up
ENSG00000198223.17	8.84713	6.42231e-26	2.6439e-24	Up
[truncated: 15,210 more rows]

## Sheet: Sheet 2
Sheet 2: TE expression changes identified using capTEs in MDA-MB-231 cells compared to MCF 10A cells. TE names are defined in the format of chromosome_ location_subfamily.
TE Name	Log2 FoldChange	P value	adjusted P value	TE expression change	Gene ID	TE subfamily
chr1_100007956_100008250:AluSx3	0.664502	0.429574	0.740314	ns	ENSG00000117620.15,ENSG00000283761.1	AluS
chr1_100016064_100016363:AluSc	-0.0103992	0.987244	0.994965	ns	ENSG00000117620.15,ENSG00000283761.1	AluS
chr1_100016376_100016672:AluY	-0.141648	0.808434	0.93497	ns	ENSG00000117620.15,ENSG00000283761.1	AluY
chr1_100023727_100024027:AluSc	0.69082	0.0471168	0.215133	ns	ENSG00000117620.15,ENSG00000283761.1	AluS
chr1_100024273_100024569:AluSx	1.11411	0.000560343	0.00770336	Up	ENSG00000117620.15,ENSG00000283761.1	AluS
chr1_100024620_100024781:AluSc5	1.71505	0.00151815	0.0169972	Up	ENSG00000117620.15,ENSG00000283761.1	AluS
chr1_100027942_100028238:AluSx	-0.394916	0.482532	0.7751	ns	ENSG00000117620.15,ENSG00000283761.1	AluS
chr1_100028311_100028627:AluJb	0.481606	0.352571	0.678333	ns	ENSG00000117620.15,ENSG00000283761.1	AluJ
chr1_100029427_100029730:AluSx1	0.165689	0.789561	0.930014	ns	ENSG00000117620.15,ENSG00000283761.1	AluS
chr1_100040457_100040757:AluSx	0.694008	0.454314	0.759342	ns	ENSG00000156875.14,ENSG00000283761.1	AluS
chr1_100046213_100046525:AluSx1	-0.741897	0.194258	0.500015	ns	ENSG00000156875.14,ENSG00000283761.1	AluS
chr1_100047418_100047721:AluSp	-0.354765	0.447215	0.754186	ns	ENSG00000156875.14,ENSG00000283761.1	AluS
chr1_100048190_100048479:AluSx	-0.600469	0.39562	0.713813	ns	ENSG00000156875.14,ENSG00000283761.1	AluS
chr1_100052425_100052729:AluSx	-0.317157	0.713757	0.893605	ns	ENSG00000156875.14,ENSG00000283761.1	AluS
chr1_100052772_100053083:AluSx	-0.27577	0.765261	0.919953	ns	ENSG00000156875.14,ENSG00000283761.1	AluS
chr1_100054209_100054510:AluSg7	-0.475358	0.599032	0.839614	ns	ENSG00000156875.14,ENSG00000283761.1	AluS
chr1_100124393_100124679:AluJb	0.619276	0.400536	0.717472	ns	ENSG00000156876.10	AluJ
chr1_100133764_100134085:AluSx	0.490307	0.464901	0.765189	ns	ENSG00000122435.10	AluS
chr1_100193624_100193900:AluYk12	0.560768	0.335553	0.662934	ns	ENSG00000137992.15	AluY
chr1_100194332_100194639:AluSx	-0.0249797	0.933982	0.979251	ns	ENSG00000137992.15	AluS
chr1_100195665_100195964:AluSx1	0.29254	0.226324	0.542726	ns	ENSG00000137992.15	AluS
chr1_100207851_100208159:AluY	-0.390475	0.663832	0.877626	ns	ENSG00000137992.15	AluY
chr1_100208617_100208939:AluJb	-0.278939	0.76119	0.918562	ns	ENSG00000137992.15	AluJ
chr1_100247417_100247717:AluSx	0.868674	0.358285	0.683689	ns	ENSG00000137992.15,ENSG00000285530.1	AluS
chr1_100269679_100270052:L1PA8	1.8619	0.0490494	0.220551	ns	ENSG00000137996.13	L1P
chr1_100280720_100281025:AluJb	0.207001	0.816055	0.93636	ns	ENSG00000137996.13	AluJ
chr1_100281711_100282004:AluSx	0.192322	0.792353	0.93095	ns	ENSG00000137996.13	AluS
chr1_100283161_100283460:AluSx	-0.333624	0.44655	0.753614	ns	ENSG00000137996.13	AluS
chr1_100284398_100284693:AluSz6	-0.856134	0.251177	0.572874	ns	ENSG00000137996.13	AluS
chr1_100286176_100286483:AluYm1	0.264863	0.760834	0.918562	ns	ENSG00000137996.13	AluY
chr1_100288409_100288690:AluJb	0.19076	0.814143	0.935837	ns	ENSG00000137996.13	AluJ
chr1_100288815_100289123:AluSz6	0.286102	0.704492	0.890346	ns	ENSG00000137996.13	AluS
chr1_100290489_100290792:AluJb	0.424145	0.678256	0.882666	ns	ENSG00000137996.13	AluJ
chr1_100291924_100292216:AluSx	1.89944	4.14732e-35	2.54386e-32	Up	ENSG00000137996.13	AluS
chr1_100292294_100292600:AluSc	1.79071	3.25225e-35	2.01367e-32	Up	ENSG00000137996.13	AluS
chr1_10035390_10035705:AluY	-0.544861	0.562756	0.827269	ns	ENSG00000130939.20	AluY
chr1_10035761_10036043:AluY	0.107594	0.903498	0.970422	ns	ENSG00000130939.20	AluY
chr1_100360346_100360644:AluJb	1.07407	0.214632	0.527167	ns	ENSG00000079335.20	AluJ
chr1_10078015_10078307:AluSx	0.32404	0.724896	0.899009	ns	ENSG00000130939.20	AluS
chr1_100923005_100923315:AluYe5	-0.27577	0.765261	0.919953	ns	ENSG00000162695.12	AluY
chr1_100933415_100933850:L1PA5	-0.888281	0.350897	0.677079	ns	ENSG00000162695.12	L1P
chr1_100960948_100961260:AluY	-0.450557	0.676508	0.882245	ns	ENSG00000162695.12	AluY
chr1_100975517_100975824:AluSc	1.61848	9.24575e-18	1.52082e-15	Up	ENSG00000162695.12	AluS
chr1_100977743_100978053:AluSq	3.82097	2.29708e-66	6.03039e-63	Up	ENSG00000162695.12	AluS
chr1_100988564_100988851:AluSx	0.614131	0.404112	0.72022	ns	NA	AluS
chr1_100991506_100991803:AluJb	0.608095	0.540282	0.816062	ns	ENSG00000117543.21	AluJ
chr1_101011893_101012200:AluSq2	0.950208	0.363525	0.688468	ns	ENSG00000117543.21	AluS
chr1_101024125_101024400:AluJb	-0.140945	0.875755	0.959084	ns	ENSG00000117543.21	AluJ
chr1_10143123_10143409:AluSx	0.0160237	0.988977	0.996004	ns	ENSG00000130939.20	AluS
chr1_10144454_10144761:AluSx3	-0.306031	0.755126	0.915923	ns	ENSG00000130939.20	AluS
chr1_10151979_10152259:AluSx	0.583476	0.556351	0.825181	ns	ENSG00000130939.20	AluS
chr1_10152516_10152815:AluSx1	0.4959	0.562562	0.827269	ns	ENSG00000130939.20	AluS
chr1_10157502_10157800:AluSc	-0.270141	0.736147	0.905118	ns	ENSG00000130939.20	AluS
chr1_10158727_10159037:AluSz	-1.45246	0.133484	0.406436	ns	ENSG00000130939.20	AluS
chr1_10163388_10163682:AluSc	-0.142347	0.855082	0.949527	ns	ENSG00000130939.20	AluS
chr1_10163762_10164026:AluSx	-0.201277	0.811276	0.93528	ns	ENSG00000130939.20	AluS
chr1_10235579_10235883:AluSq	0.618332	0.511235	0.792687	ns	ENSG00000054523.18	AluS
chr1_10269233_10269529:AluSx3	0.724328	0.460148	0.762915	ns	ENSG00000054523.18	AluS
chr1_10273272_10273448:AluJb	-0.388747	0.437807	0.746543	ns	ENSG00000054523.18	AluJ
chr1_10273932_10274237:AluSx1	-0.864954	0.331162	0.657545	ns	ENSG00000054523.18	AluS
chr1_10280226_10280533:AluSc	0.640403	0.359429	0.684553	ns	ENSG00000054523.18	AluS
chr1_10282925_10283231:AluY	-0.493222	0.55718	0.82561	ns	ENSG00000054523.18	AluY
chr1_10307300_10307609:AluJb	0.546243	0.363038	0.688106	ns	ENSG00000054523.18	AluJ
chr1_10313911_10314181:AluSx	-0.186749	0.826108	0.939089	ns	ENSG00000054523.18	AluS
chr1_10314408_10314719:AluJb	0.360943	0.690383	0.886173	ns	ENSG00000054523.18	AluJ
chr1_10350011_10350241:AluSc	0.594993	0.41725	0.730529	ns	ENSG00000054523.18	AluS
chr1_10350278_10350565:AluYj4	0.535055	0.199426	0.506975	ns	ENSG00000054523.18	AluY
chr1_10350815_10351093:AluJb	0.457172	0.206546	0.516195	ns	ENSG00000054523.18	AluJ
chr1_10351684_10352000:AluJb	0.554655	0.263112	0.586488	ns	ENSG00000054523.18	AluJ
chr1_103537856_103538143:AluSp	-0.154699	0.890678	0.965367	ns	ENSG00000185946.16	AluS
chr1_10380426_10380719:AluSx	2.57262	0.000179867	0.00307818	Up	ENSG00000054523.18	AluS
chr1_10385984_10386287:AluSq10	-0.266771	0.746031	0.910952	ns	ENSG00000284735.1	AluS
chr1_10386543_10386847:AluY	-0.160645	0.848015	0.946476	ns	ENSG00000284735.1	AluY
chr1_10390190_10390488:AluSx	0.0321519	0.976091	0.990967	ns	NA	AluS
chr1_10391074_10391380:AluSx	-0.57394	0.46936	0.767993	ns	NA	AluS
chr1_10391398_10391701:AluSq	-0.255576	0.726432	0.899845	ns	NA	AluS
chr1_10405558_10405851:AluSx	-0.513703	0.536657	0.813854	ns	ENSG00000142657.21	AluS
chr1_10405855_10406152:AluYb8	-0.206608	0.785337	0.928262	ns	ENSG00000142657.21	AluY
chr1_10437759_10438061:AluSx	-0.347607	0.743449	0.90939	ns	ENSG00000251503.8,ENSG00000175279.22	AluS
chr1_10439466_10439761:AluSx	-1.03959	0.38279	0.703448	ns	ENSG00000251503.8,ENSG00000175279.22	AluS
chr1_10441314_10441612:AluJb	-0.0906508	0.923823	0.976567	ns	ENSG00000251503.8,ENSG00000175279.22	AluJ
chr1_10441621_10441924:AluY	-0.210094	0.810725	0.93528	ns	ENSG00000251503.8,ENSG00000175279.22	AluY
chr1_10447698_10448006:AluY	-0.196929	0.8245	0.938594	ns	ENSG00000251503.8	AluY
chr1_10453045_10453352:AluSz6	0.526516	0.403906	0.720073	ns	NA	AluS
chr1_10453357_10453650:AluSx	0.239575	0.723651	0.898472	ns	NA	AluS
chr1_10454167_10454471:AluYe5	0.322833	0.578418	0.831901	ns	NA	AluY
chr1_10454857_10455020:AluSx	0.574499	0.488717	0.778614	ns	NA	AluS
chr1_10455050_10455360:AluSx3	0.168335	0.740879	0.907718	ns	NA	AluS
chr1_10455492_10455793:AluY	0.0200517	0.968681	0.988658	ns	NA	AluY
chr1_10455834_10456142:AluSx	0.512018	0.316143	0.643073	ns	NA	AluS
chr1_10457148_10457365:AluJb	0.918241	0.000752556	0.00976879	ns	ENSG00000160049.12	AluJ
chr1_10457390_10457700:AluSx	0.290972	0.0411971	0.196257	ns	ENSG00000160049.12	AluS
chr1_10457916_10458020:AluJr	0.257985	0.074224	0.286924	ns	ENSG00000160049.12	AluJ
chr1_10458535_10458836:AluYa8	0.281536	0.0255537	0.142838	ns	ENSG00000203469.2,ENSG00000160049.12	AluY
chr1_10458857_10459153:AluSx	0.433272	0.00294237	0.0284029	ns	ENSG00000203469.2,ENSG00000160049.12	AluS
chr1_10459963_10460261:AluSx	0.168727	0.369496	0.693225	ns	ENSG00000160049.12	AluS
chr1_10460263_10460518:AluSx	0.354936	0.0611686	0.254392	ns	ENSG00000160049.12	AluS
chr1_10460531_10460827:AluY	0.32453	0.0604579	0.252621	ns	ENSG00000160049.12	AluY
chr1_10460908_10461207:AluY	0.480179	0.0491709	0.22081	ns	ENSG00000160049.12	AluY
chr1_10461861_10462157:AluY	-0.0333322	0.908137	0.971918	ns	ENSG00000160049.12	AluY
chr1_10462168_10462430:AluSx	-0.112503	0.758299	0.917293	ns	ENSG00000160049.12	AluS
chr1_10463668_10463964:AluSx	-0.364274	0.562705	0.827269	ns	ENSG00000160049.12	AluS
chr1_10464088_10464391:AluYj4	-0.462185	0.626302	0.856066	ns	ENSG00000160049.12	AluY
chr1_10464433_10464740:AluJb	-0.687479	0.533125	0.810787	ns	ENSG00000160049.12	AluJ
chr1_10465103_10465261:AluY	-1.01862	0.211481	0.522974	ns	ENSG00000160049.12	AluY
chr1_10465271_10465563:AluSg4	-0.91063	0.197024	0.503696	ns	ENSG00000160049.12	AluS
chr1_10469522_10469818:AluSg	-1.0352	0.20262	0.511272	ns	ENSG00000160049.12	AluS
chr1_10469827_10470113:AluSx	-1.12106	0.228054	0.545199	ns	ENSG00000160049.12	AluS
chr1_10520143_10520457:AluJb	0.49733	0.408065	0.722895	ns	ENSG00000142655.13	AluJ
chr1_10544755_10545062:AluJr	0.669711	0.463948	0.764445	ns	ENSG00000142655.13	AluJ
chr1_10546585_10546884:AluY	0.379393	0.670922	0.880701	ns	ENSG00000142655.13	AluY
chr1_10547934_10548244:AluSx3	1.23553	0.173014	0.468231	ns	ENSG00000142655.13	AluS
chr1_10571527_10571830:AluSx1	-0.453318	0.633662	0.86089	ns	ENSG00000142655.13	AluS
chr1_10600138_10600432:AluSq	-1.01269	0.415232	0.729075	ns	ENSG00000142655.13	AluS
chr1_1060973_1061273:AluSq	4.64472	0.00173181	0.0188491	Up	ENSG00000217801.10	AluS
chr1_107056051_107056357:AluSp	1.17576	0.160397	0.449738	ns	NA	AluS
chr1_10740671_10740986:AluJb	-3.83312	0.0171524	0.107674	ns	ENSG00000130940.15	AluJ
chr1_108177883_108178163:AluSc	1.23709	0.201205	0.509463	ns	ENSG00000085491.17	AluS
chr1_108178533_108178823:AluY	1.71337	0.0790195	0.297985	ns	ENSG00000085491.17	AluY
chr1_108191139_108191426:AluSx	3.27892	0.00859911	0.0645287	ns	ENSG00000085491.17	AluS
chr1_108754034_108754335:AluJb	0.294027	0.719625	0.89671	ns	ENSG00000116266.11	AluJ
chr1_108765847_108766152:AluSx	-0.292193	0.593571	0.837261	ns	ENSG00000116266.11	AluS
chr1_108767679_108767883:AluJb	-0.506111	0.277536	0.602986	ns	ENSG00000116266.11	AluJ
chr1_108768279_108768394:AluJb	-0.798836	0.177801	0.475637	ns	ENSG00000116266.11	AluJ
chr1_108780549_108780668:AluSq	0.772165	0.214963	0.527372	ns	ENSG00000116266.11	AluS
chr1_108780765_108781029:AluSz6	0.411394	0.599555	0.839811	ns	ENSG00000116266.11	AluS
chr1_108798404_108798712:AluSg	-1.27028	0.265231	0.588879	ns	ENSG00000116266.11	AluS
chr1_108807564_108807876:AluSq10	0.523734	0.583492	0.832681	ns	ENSG00000116266.11	AluS
chr1_108817483_108817804:AluY	-1.95604	0.0955049	0.336198	ns	ENSG00000162641.20	AluY
chr1_108818681_108818981:AluSx1	-1.72672	0.0618912	0.256083	ns	ENSG00000162641.20	AluS
chr1_108879553_108879823:AluSx	-0.0485363	0.945273	0.982609	ns	ENSG00000162641.20,ENSG00000121957.15	AluS
chr1_108893773_108894056:AluSx	-0.576932	0.441964	0.750283	ns	ENSG00000162641.20,ENSG00000121957.15	AluS
chr1_108894416_108894706:AluSz6	0.108791	0.856714	0.950377	ns	ENSG00000162641.20,ENSG00000121957.15	AluS
chr1_108900234_108900538:AluSq2	-2.78469	0.00876364	0.0653376	ns	ENSG00000162641.20,ENSG00000121957.15	AluS
chr1_108906595_108906811:AluSx	0.236098	0.755473	0.916205	ns	ENSG00000162641.20,ENSG00000121957.15	AluS
chr1_108908090_108908394:AluY	-0.592719	0.100311	0.345186	ns	ENSG00000162641.20,ENSG00000121957.15	AluY
chr1_108908402_108908673:AluY	-0.694763	0.0542689	0.235798	ns	ENSG00000162641.20,ENSG00000121957.15	AluY
chr1_108908708_108908847:AluJb	-0.500686	0.428941	0.739786	ns	ENSG00000162641.20,ENSG00000121957.15	AluJ
chr1_108909623_108909927:AluSc	-0.637069	0.254538	0.576714	ns	ENSG00000162641.20,ENSG00000121957.15	AluS
chr1_108910584_108910876:AluSg	0.0810925	0.907959	0.971785	ns	ENSG00000162641.20,ENSG00000121957.15	AluS
chr1_108911246_108911556:AluSx1	-0.833746	0.251569	0.573429	ns	ENSG00000162641.20,ENSG00000121957.15	AluS
chr1_108911800_108912106:AluJb	-1.22007	0.0274266	0.149542	ns	ENSG00000162641.20,ENSG00000121957.15	AluJ
chr1_108912467_108912750:AluJb	-0.542526	0.335471	0.662831	ns	ENSG00000162641.20,ENSG00000121957.15	AluJ
chr1_108912764_108912896:AluSz	0.102318	0.903456	0.970422	ns	ENSG00000162641.20,ENSG00000121957.15	AluS
chr1_108915961_108916278:AluJb	-0.91828	0.144603	0.425162	ns	ENSG00000162641.20,ENSG00000121957.15	AluJ
chr1_108927696_108927982:AluJb	-0.572404	0.0433075	0.203164	ns	ENSG00000121940.16,ENSG00000162641.20,ENSG00000121957.15	AluJ
chr1_108928720_108929007:AluSz	-0.516236	0.248739	0.569944	ns	ENSG00000121940.16,ENSG00000162641.20,ENSG00000121957.15	AluS
chr1_108930476_108930607:AluJb	0.605921	0.0162959	0.104067	ns	ENSG00000121940.16,ENSG00000162641.20,ENSG00000121957.15	AluJ
chr1_108930608_108930904:AluSz	0.638546	0.000368695	0.0054995	ns	ENSG00000121940.16,ENSG00000162641.20,ENSG00000121957.15	AluS
chr1_108930905_108931058:AluJb	0.667028	0.000584985	0.00798692	ns	ENSG00000121940.16,ENSG00000162641.20,ENSG00000121957.15	AluJ
chr1_108931991_108932283:AluSx	0.546678	0.00317042	0.0301385	ns	ENSG00000121940.16,ENSG00000162641.20,ENSG00000121957.15	AluS
chr1_108936086_108936394:AluSz	0.745087	0.452945	0.758407	ns	ENSG00000121940.16,ENSG00000162641.20	AluS
chr1_108939310_108939608:AluY	-0.505953	0.626942	0.856384	ns	ENSG00000121940.16,ENSG00000162641.20	AluY
chr1_108944636_108944928:AluYk2	-0.560431	0.582054	0.832289	ns	ENSG00000121940.16,ENSG00000162641.20	AluY
chr1_108945885_108946027:AluSz	-1.97439	0.0513915	0.227252	ns	ENSG00000121940.16,ENSG00000162641.20	AluS
chr1_108946028_108946324:AluY	-1.03239	0.273617	0.599311	ns	ENSG00000121940.16,ENSG00000162641.20	AluY
chr1_108946882_108947178:AluSx1	-0.525513	0.554405	0.824311	ns	ENSG00000121940.16,ENSG00000162641.20	AluS
chr1_108951767_108952075:AluJb	-0.0594875	0.94734	0.983453	ns	ENSG00000121940.16,ENSG00000162641.20	AluJ
chr1_108958598_108958889:AluSz	-1.00243	0.256348	0.578754	ns	ENSG00000121940.16,ENSG00000162641.20	AluS
chr1_108958892_108959194:AluSp	-0.303665	0.687861	0.885387	ns	ENSG00000121940.16,ENSG00000162641.20	AluS
chr1_108959848_108960162:AluJb	-0.430298	0.580247	0.832143	ns	ENSG00000121940.16,ENSG00000162641.20	AluJ
chr1_108960855_108960987:FLAM_C	0.373433	0.590711	0.835988	ns	ENSG00000121940.16,ENSG00000162641.20	FLAM
chr1_108962588_108962886:AluJb	1.20989	0.000159059	0.00278156	Up	ENSG00000121940.16,ENSG00000162641.20	AluJ
chr1_109005593_109005897:AluSx	0.391736	0.672633	0.881285	ns	ENSG00000085433.16	AluS
chr1_109006113_109006403:AluSp	1.22803	0.169724	0.46411	ns	ENSG00000085433.16	AluS
chr1_109063007_109063305:AluYk2	1.51542	4.95328e-34	2.77854e-31	Up	ENSG00000197780.10	AluY
chr1_109063453_109063741:AluSx	0.878521	1.73764e-08	9.63202e-07	ns	ENSG00000197780.10	AluS
chr1_109063876_109064181:AluY	-0.0389574	0.933979	0.979251	ns	ENSG00000197780.10	AluY
chr1_109074612_109074794:AluY	1.25478	0.238883	0.558788	ns	ENSG00000197780.10	AluY
chr1_109088404_109088708:AluSx	0.221502	0.787258	0.929102	ns	ENSG00000273382.1	AluS
chr1_109088742_109089050:AluSx	-0.620452	0.424084	0.735871	ns	ENSG00000273382.1	AluS
chr1_109089875_109090163:AluSx	0.459718	0.573327	0.830392	ns	ENSG00000273382.1	AluS
chr1_109090164_109090297:AluSp	0.859123	0.146127	0.427574	ns	ENSG00000273382.1	AluS
chr1_109100807_109101119:AluJb	-0.0648836	0.886515	0.964028	ns	NA	AluJ
chr1_109101130_109101295:AluJb	-0.407506	0.538819	0.815199	ns	NA	AluJ
chr1_109101332_109101631:AluSg7	-0.3551	0.426726	0.738002	ns	NA	AluS
chr1_109102013_109102325:AluSx	-0.474239	0.352366	0.678265	ns	NA	AluS
chr1_109102472_109102782:AluSq	-0.161433	0.76054	0.918477	ns	NA	AluS
chr1_109102799_109103111:AluSx	-0.509503	0.30164	0.628853	ns	NA	AluS
chr1_109103683_109103993:AluY	-0.564417	0.52372	0.803439	ns	ENSG00000251484.3	AluY
chr1_109103998_109104286:AluSg7	-0.474943	0.650428	0.870993	ns	ENSG00000251484.3	AluS
chr1_109174724_109175014:AluYk2	1.22565	0.244934	0.565502	ns	ENSG00000116299.17	AluY
chr1_109215695_109216003:AluSz	2.44392	5.72592e-36	3.64926e-33	Up	ENSG00000031698.13	AluS
chr1_109216628_109216920:AluJb	2.62089	3.10203e-31	1.3756e-28	Up	ENSG00000031698.13	AluJ
chr1_109222012_109222163:AluJb	-0.420255	0.65944	0.876029	ns	ENSG00000031698.13	AluJ
chr1_109222728_109223026:AluJb	0.00564752	0.992803	0.997177	ns	ENSG00000031698.13	AluJ
chr1_109223540_109223822:AluSx	0.990921	0.082156	0.305218	ns	ENSG00000031698.13	AluS
chr1_109227620_109227938:AluSx	0.639547	0.468285	0.767258	ns	ENSG00000031698.13	AluS
chr1_109276529_109276827:AluSx	1.26209	0.0147249	0.0965061	ns	NA	AluS
chr1_109276891_109277187:AluJb	1.87511	0.019852	0.119401	ns	NA	AluJ
chr1_109322538_109322838:AluSx	1.17697	0.262826	0.586333	ns	ENSG00000134243.12	AluS
chr1_109402694_109403004:AluSp	-0.60948	0.440782	0.749202	ns	ENSG00000143106.13	AluS
chr1_109406999_109407286:AluY	-0.237109	0.797018	0.932195	ns	ENSG00000143106.13	AluY
chr1_109407638_109407933:AluSx	-0.23849	0.709501	0.892092	ns	ENSG00000143106.13	AluS
chr1_109408680_109408980:AluSx	-0.641373	0.210182	0.521549	ns	ENSG00000143106.13	AluS
chr1_109409156_109409456:AluSz6	-0.262479	0.552661	0.823609	ns	ENSG00000143106.13	AluS
chr1_109416823_109417124:AluJb	-0.411128	0.529048	0.807525	ns	ENSG00000143106.13	AluJ
chr1_109417942_109418221:AluJb	-0.370133	0.682663	0.884444	ns	ENSG00000143106.13	AluJ
chr1_109494555_109494868:AluSz	1.52846	0.0190342	0.116132	ns	ENSG00000174151.15	AluS
chr1_109499360_109499652:AluSx	0.988535	0.0131189	0.0885903	ns	ENSG00000174151.15	AluS
chr1_109558897_109559211:AluSx	0.226456	0.741225	0.907811	ns	ENSG00000065135.12	AluS
chr1_109594647_109594935:AluY	0.294678	0.181457	0.481239	ns	ENSG00000065135.12	AluY
chr1_109596344_109596649:AluSz6	-0.924836	0.174095	0.469742	ns	ENSG00000225113.1,ENSG00000065135.12	AluS
chr1_109597180_109597451:AluSz	-0.071887	0.878492	0.960506	ns	ENSG00000225113.1,ENSG00000065135.12	AluS
chr1_109602675_109602971:AluSx	-0.300786	0.565345	0.827922	ns	NA	AluS
chr1_109607170_109607463:AluY	-0.371398	0.654367	0.873665	ns	ENSG00000134183.13	AluY
chr1_109615224_109615349:AluSx	-0.305029	0.712865	0.893335	ns	ENSG00000134183.13	AluS
chr1_1096201_1096464:AluJb	-0.673597	0.191988	0.497151	ns	ENSG00000131591.18	AluJ
chr1_1096736_1097028:AluJb	-0.510702	0.369387	0.693151	ns	ENSG00000131591.18	AluJ
chr1_1097117_1097404:AluSz6	-0.350684	0.702813	0.889594	ns	ENSG00000131591.18	AluS
chr1_109735634_109735940:AluSc	5.37904	8.58086e-05	0.00166964	Up	ENSG00000134201.12,ENSG00000241720.2,ENSG00000134202.11	AluS
chr1_1098077_1098368:AluSx3	0.236792	0.611642	0.846945	ns	ENSG00000131591.18,ENSG00000285812.1	AluS
chr1_110001191_110001485:AluSx	0.782958	0.37771	0.699867	ns	ENSG00000168710.18	AluS
chr1_110020976_110021265:AluSx	1.60006	0.0109979	0.0780666	ns	ENSG00000168710.18	AluS
chr1_1101202_1101488:AluSz6	-0.369063	0.278651	0.604076	ns	ENSG00000131591.18,ENSG00000285812.1	AluS
chr1_11015925_11016238:AluSx	3.05934	0.00396326	0.035774	Up	ENSG00000120948.19	AluS
chr1_1101790_1102100:AluSx	-0.435543	0.253454	0.575363	ns	ENSG00000131591.18,ENSG00000285812.1	AluS
chr1_11019867_11020159:AluSx	0.519664	0.547482	0.821075	ns	ENSG00000120948.19	AluS
chr1_11020627_11020923:AluSx	0.82376	0.00470601	0.0408064	ns	ENSG00000120948.19	AluS
chr1_11021141_11021440:AluSq2	0.822667	0.0075305	0.0582411	ns	ENSG00000120948.19	AluS
chr1_11021444_11021574:AluSq	0.596773	0.112666	0.369083	ns	ENSG00000120948.19	AluS
chr1_11029635_11029912:AluSx	0.090787	0.78627	0.928616	ns	ENSG00000120948.19,ENSG00000009724.17	AluS
chr1_110360224_110360510:AluJb	-0.344979	0.631193	0.859347	ns	ENSG00000224699.9	AluJ
chr1_110362333_110362633:AluSx1	-0.470479	0.519245	0.799478	ns	ENSG00000224699.9	AluS
chr1_110363346_110363644:AluSc8	-2.70342	1.80785e-07	7.99534e-06	Down	ENSG00000168679.18,ENSG00000224699.9	AluS
chr1_110364500_110364810:AluSx	-0.127746	0.761254	0.918562	ns	ENSG00000168679.18,ENSG00000224699.9	AluS
chr1_110366160_110366433:AluSx3	-0.481302	0.596321	0.838139	ns	ENSG00000168679.18,ENSG00000224699.9	AluS
chr1_110367212_110367359:AluJb	-0.179602	0.818117	0.936973	ns	ENSG00000168679.18,ENSG00000224699.9	AluJ
chr1_110367361_110367700:AluJb	0.0115163	0.989141	0.996093	ns	ENSG00000168679.18,ENSG00000224699.9	AluJ
chr1_110367834_110368127:AluYk2	-0.384683	0.614262	0.848733	ns	ENSG00000168679.18,ENSG00000224699.9	AluY
chr1_110375890_110376176:AluJb	0.0447381	0.918613	0.975013	ns	ENSG00000168679.18,ENSG00000224699.9	AluJ
chr1_110377821_110378128:AluY	-0.761154	0.146165	0.427588	ns	ENSG00000168679.18,ENSG00000224699.9	AluY
chr1_1103987_1104286:AluSx3	0.206745	0.815685	0.93636	ns	ENSG00000131591.18,ENSG00000285812.1	AluS
chr1_110406543_110406841:AluSp	-0.0457204	0.952692	0.984287	ns	ENSG00000134248.14,ENSG00000224699.9	AluS
chr1_11055121_11055408:AluSx	0.188344	0.612653	0.847629	ns	ENSG00000116649.10	AluS
chr1_11055418_11055713:AluY	-0.183875	0.635659	0.862044	ns	ENSG00000116649.10	AluY
chr1_11056875_11057156:AluJb	-0.0168443	0.984611	0.994215	ns	ENSG00000116649.10	AluJ
chr1_11057324_11057561:AluY	0.193841	0.762646	0.919054	ns	ENSG00000116649.10	AluY
chr1_11057776_11058078:AluSx	-0.0964713	0.881352	0.961711	ns	ENSG00000116649.10	AluS
chr1_11058279_11058583:AluSx	-0.42198	0.678099	0.882666	ns	ENSG00000116649.10	AluS
chr1_11063674_11063993:AluSx1	0.151482	0.890466	0.965327	ns	NA	AluS
chr1_11078001_11078260:AluJb	-0.386058	0.618495	0.85103	ns	ENSG00000171824.14	AluJ
chr1_11078261_11078555:AluYa5	-0.215277	0.787908	0.929342	ns	ENSG00000171824.14	AluY
chr1_11081801_11082104:AluYe5	0.658327	0.391276	0.710189	ns	ENSG00000171824.14	AluY
chr1_11094296_11094600:AluSx	-0.0461059	0.954555	0.984643	ns	ENSG00000171824.14	AluS
chr1_110945441_110945726:AluSx	0.404883	0.677839	0.882632	ns	ENSG00000232811.1	AluS
chr1_110946652_110946956:AluSx	1.43747	6.27351e-07	2.40641e-05	Up	ENSG00000232811.1	AluS
chr1_110946994_110947111:FLAM_A	0.437994	0.502222	0.786152	ns	ENSG00000232811.1	FLAM
chr1_11094940_11095232:AluSx	-0.267604	0.784982	0.92811	ns	ENSG00000171824.14	AluS
chr1_110957177_110957492:AluY	1.99521	0.0120098	0.0832593	ns	ENSG00000121931.16	AluY
chr1_111130424_111130713:AluSx	-0.718722	0.331671	0.657978	ns	ENSG00000156171.15	AluS
chr1_111130718_111131028:AluSx	-0.293292	0.713405	0.893379	ns	ENSG00000156171.15	AluS
chr1_111132671_111132978:AluJb	-0.175154	0.833463	0.941611	ns	ENSG00000156171.15	AluJ
chr1_111133179_111133477:AluSz	-0.467085	0.50138	0.785723	ns	ENSG00000156171.15	AluS
chr1_111136285_111136614:AluSx	-0.0188519	0.941858	0.981472	ns	ENSG00000156171.15	AluS
chr1_111136774_111136945:AluSc8	-0.113244	0.762206	0.918898	ns	ENSG00000156171.15	AluS
chr1_111136972_111137274:AluYe5	-0.661538	0.11459	0.373122	ns	ENSG00000156171.15	AluY
chr1_111138504_111138800:AluSx	0.549261	0.345728	0.671878	ns	ENSG00000156171.15	AluS
chr1_111151115_111151421:AluSx	1.98051	0.0387355	0.189015	ns	ENSG00000134255.14	AluS
chr1_11116316_11116609:AluJb	-0.313436	0.749797	0.912731	ns	ENSG00000198793.13	AluJ
chr1_111164641_111164920:AluY	0.0956176	0.913296	0.973614	ns	ENSG00000134255.14	AluY
chr1_111165045_111165347:AluY	-0.189515	0.780326	0.926658	ns	ENSG00000134255.14	AluY
chr1_111180882_111181177:AluSz	0.784058	0.381278	0.702445	ns	ENSG00000134255.14	AluS
chr1_111189890_111190183:AluY	-0.0564078	0.950114	0.983641	ns	ENSG00000162777.17	AluY
chr1_11119149_11119284:AluSz	-0.0402471	0.962899	0.987066	ns	ENSG00000198793.13	AluS
chr1_11119285_11119599:AluY	0.032107	0.975397	0.99069	ns	ENSG00000198793.13	AluY
chr1_11136845_11137140:AluSz	-0.228688	0.764055	0.919699	ns	ENSG00000198793.13	AluS
chr1_111461618_111461918:AluSx	2.64527	0.00579137	0.047919	Up	ENSG00000116459.11	AluS
chr1_111632631_111632944:AluSx	-0.0867897	0.911165	0.972968	ns	ENSG00000116473.14	AluS
chr1_111642787_111643069:AluSx	0.936853	0.264081	0.587558	ns	ENSG00000116473.14	AluS
chr1_111650796_111651098:AluY	0.189599	0.735611	0.904727	ns	ENSG00000116473.14	AluY
chr1_111651474_111651775:AluSz6	0.300354	0.623217	0.853834	ns	ENSG00000116473.14	AluS
chr1_111651781_111651910:AluSc	0.0880304	0.920241	0.975775	ns	ENSG00000116473.14	AluS
chr1_111651973_111652261:AluSx	0.209039	0.832916	0.941522	ns	ENSG00000116473.14	AluS
chr1_111653400_111653709:AluSp	0.0155829	0.985056	0.994332	ns	ENSG00000116473.14	AluS
chr1_111655659_111655988:AluY	0.976034	0.133058	0.40606	ns	ENSG00000116473.14	AluY
chr1_111661519_111661817:AluSg	-0.238072	0.789419	0.929901	ns	ENSG00000116473.14	AluS
chr1_111662114_111662418:AluYk4	-1.02682	0.214775	0.527279	ns	ENSG00000116473.14	AluY
chr1_111715086_111715377:AluSx	0.177776	0.756516	0.916486	ns	ENSG00000197852.12,ENSG00000116473.14	AluS
chr1_111725730_111726036:AluSx	-0.831105	0.440992	0.749408	ns	ENSG00000197852.12	AluS
chr1_11185294_11185626:AluJb	-0.205915	0.748138	0.911789	ns	ENSG00000198793.13	AluJ
chr1_11185800_11186105:AluY	-0.260068	0.700503	0.888657	ns	ENSG00000198793.13	AluY
chr1_112399787_112400082:AluSq2	-0.184221	0.869587	0.956632	ns	ENSG00000143079.15	AluS
chr1_112408245_112408342:AluJr	0.0231928	0.974385	0.990331	ns	ENSG00000143079.15	AluJ
chr1_112408845_112409147:AluSz	-0.252443	0.536991	0.814018	ns	ENSG00000143079.15	AluS
chr1_112410111_112410406:AluSp	-0.601973	0.332933	0.659426	ns	ENSG00000143079.15	AluS
chr1_112412609_112412923:AluSx	-0.100344	0.916504	0.974611	ns	ENSG00000143079.15	AluS
chr1_112415552_112415854:AluSg	-1.2715	0.158526	0.447008	ns	ENSG00000143079.15	AluS
chr1_112420149_112420442:AluSx3	-0.0331189	0.967497	0.988561	ns	ENSG00000143079.15	AluS
chr1_112420473_112420761:AluJb	-0.636755	0.416838	0.730358	ns	ENSG00000143079.15	AluJ
chr1_112421156_112421301:FLAM_C	-0.540688	0.311577	0.639175	ns	ENSG00000143079.15	FLAM
chr1_112421302_112421599:AluSx	-0.642036	0.225662	0.541764	ns	ENSG00000143079.15	AluS
chr1_112425189_112425490:AluSx	0.457673	0.504066	0.787145	ns	ENSG00000143079.15	AluS
chr1_112426606_112426905:AluSq	0.710538	0.377695	0.699867	ns	ENSG00000143079.15	AluS
chr1_112427615_112427910:AluSc8	-0.0637841	0.932373	0.97894	ns	ENSG00000143079.15	AluS
chr1_112430547_112430882:AluSx	-0.34671	0.558153	0.825829	ns	ENSG00000143079.15	AluS
chr1_112432067_112432360:AluYc	-0.270005	0.598243	0.839533	ns	ENSG00000143079.15	AluY
chr1_112433312_112433601:AluSz	-0.333194	0.663237	0.877513	ns	ENSG00000143079.15	AluS
chr1_112433906_112434001:FLAM_C	-0.478838	0.603883	0.842406	ns	ENSG00000143079.15	FLAM
chr1_112434861_112435166:AluSx	0.473039	0.501221	0.785587	ns	ENSG00000143079.15	AluS
chr1_112462063_112462355:AluYk3	0.376512	0.720413	0.896959	ns	ENSG00000143079.15	AluY
chr1_112535091_112535375:AluSx	-1.63175	0.121692	0.387106	ns	ENSG00000007341.19	AluS
chr1_112541004_112541297:AluJb	0.443027	0.407694	0.722547	ns	ENSG00000007341.19	AluJ
chr1_112543587_112543891:AluSz	-0.982049	0.41162	0.725839	ns	ENSG00000007341.19	AluS
chr1_112551139_112551447:AluY	-1.3602	0.214855	0.527279	ns	ENSG00000007341.19	AluY
chr1_112555284_112555581:AluY	-0.521101	0.490646	0.779766	ns	ENSG00000007341.19	AluY
chr1_112556696_112556996:AluSx	-1.79592	0.141781	0.420399	ns	ENSG00000007341.19	AluS
chr1_112560113_112560428:AluY	-2.30183	0.0380289	0.186887	ns	ENSG00000007341.19	AluY
chr1_112574957_112575249:AluSc8	-0.0785725	0.933866	0.979251	ns	ENSG00000007341.19	AluS
chr1_112590930_112591230:AluY	-0.411827	0.610336	0.845941	ns	ENSG00000007341.19	AluY
chr1_112596644_112596936:AluSx1	-0.278365	0.787901	0.929342	ns	ENSG00000007341.19	AluS
chr1_112602705_112603014:AluY	-0.786827	0.325542	0.651947	ns	ENSG00000007341.19	AluY
chr1_112604026_112604326:AluSz	-0.145163	0.771219	0.922578	ns	ENSG00000007341.19	AluS
chr1_112604647_112604791:FLAM_C	0.20069	0.753931	0.915099	ns	ENSG00000007341.19	FLAM
chr1_112607318_112607617:AluSq2	2.32333	8.76285e-21	1.86121e-18	Up	ENSG00000007341.19	AluS
chr1_112611658_112611994:AluJb	1.39698	0.000296825	0.00460107	Up	ENSG00000007341.19	AluJ
chr1_112621762_112622060:AluSx3	-0.294205	0.688242	0.885687	ns	ENSG00000116489.13	AluS
chr1_112622884_112623181:AluSx	-0.530045	0.556092	0.825141	ns	ENSG00000116489.13	AluS
chr1_112623399_112623705:AluSp	-1.07925	0.290922	0.617413	ns	ENSG00000116489.13	AluS
chr1_112623708_112624035:AluY	-0.931883	0.188438	0.492072	ns	ENSG00000116489.13	AluY
chr1_112624327_112624631:AluSx	-0.52786	0.417157	0.730488	ns	ENSG00000116489.13	AluS
chr1_112626306_112626448:FLAM_C	-0.788905	0.381779	0.702685	ns	ENSG00000116489.13	FLAM
chr1_112627363_112627666:AluSx	-0.435006	0.620891	0.852599	ns	ENSG00000116489.13	AluS
chr1_112630646_112630773:FLAM_C	-0.12691	0.893172	0.966334	ns	ENSG00000116489.13	FLAM
chr1_112642203_112642514:AluSx	0.0494355	0.947337	0.983453	ns	ENSG00000116489.13	AluS
chr1_112643839_112644144:AluSz	-0.528478	0.401529	0.718039	ns	ENSG00000116489.13	AluS
chr1_112644185_112644492:AluSx1	-0.102676	0.851891	0.948117	ns	ENSG00000116489.13	AluS
chr1_112651834_112652118:AluSx	-0.333788	0.291357	0.617942	ns	ENSG00000116489.13	AluS
chr1_112652200_112652496:AluSx	-0.460984	0.171678	0.466494	ns	ENSG00000116489.13	AluS
chr1_112655567_112655862:AluSx1	-0.039309	0.953895	0.984564	ns	ENSG00000116489.13	AluS
chr1_112657593_112657891:AluSq	-0.116866	0.901303	0.969521	ns	ENSG00000116489.13	AluS
chr1_112662390_112662697:AluY	-0.114139	0.818357	0.937062	ns	ENSG00000116489.13	AluY
chr1_112662962_112663262:AluSc8	-0.465633	0.183897	0.485151	ns	ENSG00000116489.13	AluS
chr1_112663527_112663801:AluSx3	-0.932164	0.0216663	0.127012	ns	ENSG00000116489.13	AluS
chr1_112663953_112664249:AluSc8	-0.105421	0.885462	0.963776	ns	ENSG00000116489.13	AluS
chr1_112693369_112693664:AluJb	1.9878	0.0241125	0.136968	ns	ENSG00000155363.18	AluJ
chr1_11277645_11277943:AluSx	-0.00775519	0.994057	0.997433	ns	ENSG00000120942.14	AluS
chr1_11282866_11283161:AluSp	-1.15733	0.247101	0.567919	ns	ENSG00000120942.14	AluS
chr1_112866704_112867003:AluSx	1.22522	0.207361	0.517247	ns	ENSG00000224167.2	AluS
chr1_112867257_112867556:AluSg	1.68189	0.0375187	0.185072	ns	ENSG00000224167.2	AluS
chr1_112867826_112868118:AluSx	1.73693	0.0138795	0.0924411	ns	ENSG00000224167.2	AluS
chr1_11287649_11287952:AluY	1.16548	1.14046e-06	4.12848e-05	Up	ENSG00000120942.14	AluY
chr1_112908129_112908424:AluSp	-4.34064	0.00371246	0.0339491	Down	NA	AluS
chr1_112911367_112911671:AluSz	-3.55756	0.000249429	0.00400839	Down	NA	AluS
chr1_112916221_112916522:AluSq2	-5.04786	4.47985e-06	0.000135242	Down	ENSG00000155380.13	AluS
chr1_112916649_112916944:AluSx	-5.25141	0.000127569	0.0023071	Down	ENSG00000155380.13	AluS
chr1_112922492_112922799:AluSx	-4.85832	0.000591532	0.00806122	Down	ENSG00000155380.13	AluS
chr1_112925378_112925678:AluJb	-5.04873	0.000262757	0.00417353	Down	ENSG00000155380.13	AluJ
chr1_112926310_112926551:AluSx	-5.27525	9.67582e-05	0.0018383	Down	ENSG00000155380.13	AluS
chr1_112926592_112926881:AluJb	-5.29114	9.24589e-05	0.00176709	Down	ENSG00000155380.13	AluJ
chr1_112940040_112940339:AluJb	-5.44416	5.55438e-05	0.00115397	Down	ENSG00000155380.13	AluJ
chr1_112941279_112941582:AluSp	-5.72832	1.35497e-05	0.0003486	Down	ENSG00000155380.13	AluS
chr1_112941978_112942271:AluSq2	-4.97044	0.000355906	0.00534763	Down	ENSG00000155380.13	AluS
chr1_112943506_112943808:AluSx1	-4.46712	0.00237829	0.0241103	Down	ENSG00000155380.13	AluS
chr1_112944169_112944458:AluJb	-5.36184	6.60954e-05	0.00134051	Down	ENSG00000155380.13	AluJ
chr1_112944705_112944992:AluSz	-5.38303	6.0086e-05	0.00123698	Down	ENSG00000155380.13	AluS
chr1_112958180_112958470:AluSx	-4.32924	0.00388537	0.0352113	Down	ENSG00000226419.8	AluS
chr1_112958474_112958775:AluSx	-5.10711	0.000206246	0.00344169	Down	ENSG00000226419.8	AluS
chr1_112963427_112963729:AluSp	-3.96534	0.0118224	0.0823287	ns	ENSG00000226419.8	AluS
chr1_112963967_112964059:L1PA4	-4.21913	0.00547999	0.0458162	Down	ENSG00000226419.8	L1P
chr1_112965171_112965443:AluSx	-5.59181	2.28109e-05	0.000543414	Down	ENSG00000226419.8	AluS
chr1_112965675_112965957:AluY	-6.49672	2.75775e-07	1.1632e-05	Down	ENSG00000226419.8	AluY
chr1_112966547_112966846:AluSg	-6.42064	4.70547e-07	1.87735e-05	Down	ENSG00000226419.8	AluS
chr1_112967159_112967466:AluSx	-4.13833	0.00269774	0.0265855	Down	ENSG00000226419.8	AluS
chr1_112968694_112968996:AluY	-8.28084	6.35287e-12	5.7909e-10	Down	ENSG00000226419.8	AluY
chr1_112969104_112969395:AluJb	-7.87271	8.78886e-11	6.90804e-09	Down	ENSG00000226419.8	AluJ
chr1_112969408_112969707:AluSx	-6.55619	1.72307e-07	7.66692e-06	Down	ENSG00000226419.8	AluS
chr1_112969878_112970032:L1PA3	-4.41662	0.00293374	0.0283403	Down	ENSG00000226419.8	L1P
chr1_112972103_112972399:AluY	-5.92182	4.66196e-06	0.000139903	Down	ENSG00000226419.8	AluY
chr1_112972575_112972875:AluSz6	-6.1565	1.4293e-06	5.03793e-05	Down	ENSG00000226419.8	AluS
chr1_112973444_112973689:AluSx1	-3.23741	0.0302796	0.160226	ns	ENSG00000226419.8	AluS
chr1_112982094_112982233:AluSx	-4.32131	0.00397359	0.0358032	Down	ENSG00000226419.8,ENSG00000287807.1	AluS
chr1_11298286_11298569:AluSx	1.26757	0.118006	0.379995	ns	NA	AluS
chr1_112990519_112990823:AluSx	-4.34844	0.00354945	0.0328475	Down	ENSG00000226419.8,ENSG00000287807.1	AluS
chr1_112990896_112991189:AluSg	-4.58657	0.00159881	0.0177279	Down	ENSG00000226419.8,ENSG00000287807.1	AluS
chr1_112993920_112994218:AluSg	-4.32131	0.00397359	0.0358032	Down	ENSG00000226419.8,ENSG00000287807.1	AluS
chr1_112997089_112997395:AluY	-5.53899	3.5058e-05	0.000785286	Down	ENSG00000226419.8,ENSG00000287807.1	AluY
chr1_112999476_112999758:AluSg7	-4.10909	0.00771373	0.0592741	ns	ENSG00000226419.8,ENSG00000287807.1	AluS
chr1_113000986_113001291:AluSp	-5.174	0.000151325	0.00266815	Down	ENSG00000226419.8	AluS
chr1_113001292_113001359:AluSx	-4.79143	0.000787895	0.0101135	Down	ENSG00000226419.8	AluS
chr1_113001360_113001676:AluY	-6.32808	5.90209e-07	2.28531e-05	Down	ENSG00000226419.8	AluY
chr1_113001677_113001755:AluSx	-6.38377	5.03866e-07	1.98853e-05	Down	ENSG00000226419.8	AluS
chr1_113002866_113003135:AluSg7	-5.50916	3.70181e-05	0.000819405	Down	ENSG00000226419.8	AluS
chr1_113003341_113003650:AluSg	-5.32936	2.96247e-05	0.000680062	Down	ENSG00000226419.8	AluS
chr1_113003850_113004155:AluSx	-5.84572	6.85636e-06	0.000195054	Down	ENSG00000226419.8	AluS
chr1_113004784_113005082:AluSg	-5.68655	1.45465e-05	0.000370183	Down	ENSG00000226419.8	AluS
chr1_113005083_113005394:AluSp	-5.50059	3.56619e-05	0.000794476	Down	ENSG00000226419.8	AluS
chr1_113005486_113005797:AluY	-5.67587	1.55402e-05	0.000391523	Down	ENSG00000226419.8	AluY
chr1_113011074_113011381:AluSx3	-5.13871	0.000180422	0.00308528	Down	ENSG00000226419.8	AluS
chr1_113011856_113012163:AluSg	-5.35251	2.32885e-05	0.00055263	Down	ENSG00000238198.2,ENSG00000226419.8	AluS
chr1_113013561_113013856:AluSz	-5.77238	1.07046e-05	0.000285244	Down	ENSG00000238198.2,ENSG00000226419.8	AluS
chr1_113014285_113014592:AluSx1	-4.83313	0.000608183	0.00823683	Down	ENSG00000238198.2,ENSG00000226419.8	AluS
chr1_113016605_113016905:AluY	-4.71515	0.00102167	0.0124418	Down	ENSG00000238198.2,ENSG00000226419.8	AluY
chr1_113016971_113017259:AluSp	-4.03691	0.00343864	0.0321072	Down	ENSG00000238198.2,ENSG00000226419.8	AluS
chr1_113018209_113018512:AluSx	-4.7065	0.00101113	0.0123407	Down	ENSG00000238198.2,ENSG00000226419.8	AluS
chr1_113018513_113018821:AluY	-5.01513	0.000301097	0.00465958	Down	ENSG00000238198.2,ENSG00000226419.8	AluY
chr1_113020363_113020655:AluYk3	-5.3389	7.30075e-05	0.00145375	Down	ENSG00000238198.2,ENSG00000226419.8	AluY
chr1_113020960_113021258:AluJr	-6.16498	1.56213e-06	5.42742e-05	Down	ENSG00000238198.2,ENSG00000226419.8	AluJ
chr1_113075693_113075996:AluSx	0.907847	0.271685	0.596993	ns	ENSG00000198799.12	AluS
chr1_113076005_113076305:AluSx	1.20962	0.155557	0.442634	ns	ENSG00000198799.12	AluS
chr1_113077143_113077441:AluSx	0.436859	0.58022	0.832143	ns	ENSG00000198799.12	AluS
chr1_113077738_113078215:L1PA5	0.294787	0.690154	0.886173	ns	ENSG00000198799.12	L1P
chr1_113078245_113078499:AluSx1	0.204999	0.793106	0.93095	ns	ENSG00000198799.12	AluS
chr1_113078639_113078939:AluSx	0.117829	0.880131	0.961338	ns	ENSG00000198799.12	AluS
chr1_113079404_113079701:AluSx	0.363872	0.616309	0.849834	ns	ENSG00000198799.12	AluS
chr1_113079741_113080015:AluSx	-0.0204625	0.978493	0.992134	ns	ENSG00000198799.12	AluS
chr1_113080020_113080318:AluSg	-0.0826177	0.907877	0.971752	ns	ENSG00000198799.12	AluS
chr1_113080375_113080677:AluY	0.188965	0.728051	0.90066	ns	ENSG00000198799.12	AluY
chr1_113080837_113081140:AluSg	0.415136	0.390619	0.70979	ns	ENSG00000198799.12	AluS
chr1_113081434_113081564:AluSc	0.1355	0.836106	0.942181	ns	ENSG00000198799.12	AluS
chr1_113081565_113081819:AluSq	0.206095	0.699617	0.888181	ns	ENSG00000198799.12	AluS
chr1_113082657_113082953:AluSx1	0.125489	0.873901	0.958442	ns	ENSG00000198799.12	AluS
chr1_113083221_113083338:FLAM_C	0.906529	0.31428	0.641427	ns	ENSG00000198799.12	FLAM
chr1_113084211_113084513:AluY	0.721774	0.313311	0.640592	ns	ENSG00000198799.12	AluY
chr1_113085272_113085583:AluSp	0.953769	0.18624	0.488585	ns	ENSG00000198799.12	AluS
chr1_113086031_113086304:AluSq4	0.938164	0.0583166	0.246917	ns	ENSG00000198799.12	AluS
chr1_113087336_113087648:AluSx1	0.553891	0.153091	0.439198	ns	ENSG00000198799.12	AluS
chr1_113090856_113091223:AluSx	0.449836	0.5648	0.827771	ns	ENSG00000198799.12	AluS
chr1_113123293_113123601:AluSp	0.488405	0.594736	0.837645	ns	ENSG00000198799.12	AluS
chr1_113124890_113125188:AluJb	0.913928	0.191984	0.497151	ns	ENSG00000198799.12	AluJ
chr1_113127215_113127530:AluSx	0.250586	0.530185	0.808271	ns	ENSG00000198799.12	AluS
chr1_113127570_113127867:AluSx3	0.192274	0.601356	0.841079	ns	ENSG00000198799.12	AluS
chr1_113129039_113129328:AluSx	-0.133722	0.59291	0.837007	ns	ENSG00000198799.12	AluS
chr1_113129899_113130184:AluJb	-0.155045	0.538992	0.815213	ns	ENSG00000198799.12	AluJ
chr1_113130938_113131234:AluSx	0.00475529	0.987864	0.995345	ns	ENSG00000198799.12	AluS
chr1_113550129_113550426:AluY	0.725495	0.458588	0.761886	ns	ENSG00000081026.19	AluY
chr1_113686537_113686839:AluSx	1.39756	0.0118353	0.0823727	ns	NA	AluS
chr1_113687844_113688146:AluSx	1.13386	0.117717	0.379268	ns	NA	AluS
chr1_113688217_113688511:AluYg6	0.699401	0.254332	0.576584	ns	NA	AluY
chr1_113688712_113689023:AluSc8	0.405477	0.649569	0.870563	ns	NA	AluS
chr1_113733978_113734289:AluSx1	0.626856	0.311649	0.639263	ns	ENSG00000116793.16	AluS
chr1_113735084_113735395:AluSx	0.708242	0.342193	0.668904	ns	ENSG00000116793.16	AluS
chr1_113748526_113748831:AluJb	2.06887	0.00183272	0.0196877	Up	ENSG00000116793.16	AluJ
chr1_113750577_113750860:AluSx	1.19518	0.0955426	0.336313	ns	ENSG00000116793.16	AluS
chr1_113750980_113751109:AluJo	0.201699	0.812191	0.935461	ns	ENSG00000116793.16	AluJ
chr1_113752386_113752683:AluY	1.00656	0.279931	0.60521	ns	ENSG00000116793.16	AluY
chr1_113753421_113753723:AluSx	1.35456	0.189019	0.493031	ns	ENSG00000116793.16	AluS
chr1_113755772_113756083:AluY	0.906555	0.145844	0.427182	ns	ENSG00000116793.16	AluY
chr1_113756886_113757193:AluY	2.08354	0.106318	0.356718	ns	ENSG00000116793.16	AluY
chr1_113775341_113775636:AluSx	0.370991	0.685045	0.884907	ns	ENSG00000081019.13	AluS
chr1_113801961_113802255:AluSx3	0.304582	0.69015	0.886173	ns	ENSG00000081019.13	AluS
chr1_114403826_114403962:AluSx	-1.06478	0.323192	0.650093	ns	ENSG00000197323.12	AluS
chr1_114413278_114413588:AluSp	0.974501	0.0333366	0.170571	ns	ENSG00000197323.12	AluS
chr1_114414990_114415293:AluJr	0.817652	0.208797	0.519287	ns	ENSG00000197323.12	AluJ
chr1_114415669_114415965:AluSx	-0.203583	0.661022	0.876615	ns	ENSG00000197323.12	AluS
chr1_114417652_114417955:AluYh3	-0.389765	0.490162	0.779535	ns	ENSG00000197323.12	AluY
chr1_114486806_114487102:AluSz	0.313295	0.718368	0.89605	ns	ENSG00000197323.12	AluS
chr1_114497300_114497600:AluSx	-0.132866	0.864646	0.954286	ns	ENSG00000197323.12	AluS
chr1_114498366_114498645:AluSx	-0.0643374	0.953807	0.984529	ns	ENSG00000197323.12	AluS
chr1_114499879_114500170:AluSx	-0.252195	0.719715	0.896737	ns	ENSG00000197323.12	AluS
chr1_114500909_114501215:AluYa5	-0.802496	0.406435	0.721701	ns	ENSG00000197323.12	AluY
chr1_114505558_114505867:AluSx1	0.532575	0.569109	0.829584	ns	ENSG00000197323.12	AluS
chr1_114583525_114583825:AluSq2	0.0187283	0.980307	0.992477	ns	ENSG00000175984.15	AluS
chr1_114584262_114584575:AluSx	1.86796	0.0606772	0.252973	ns	ENSG00000175984.15	AluS
chr1_114584782_114584901:FLAM_C	1.42362	0.185442	0.487448	ns	ENSG00000175984.15	FLAM
chr1_114705630_114705788:AluSx4	3.02286	0.0192812	0.117151	ns	ENSG00000213281.5	AluS
chr1_114721885_114722182:AluSx1	-0.812963	0.444087	0.751818	ns	ENSG00000009307.16	AluS
chr1_114723038_114723156:AluSg	0.320921	0.665033	0.878249	ns	ENSG00000009307.16	AluS
chr1_114729106_114729397:AluYk2	0.0954625	0.856895	0.950377	ns	ENSG00000009307.16	AluY
chr1_114731828_114732108:AluSx1	-0.253892	0.637385	0.863186	ns	ENSG00000009307.16	AluS
chr1_114733246_114733549:AluSc	-0.542843	0.495295	0.782192	ns	ENSG00000009307.16	AluS
chr1_114770117_114770414:AluYh3	1.49545	5.30039e-17	8.22387e-15	Up	ENSG00000052723.12	AluY
chr1_115675518_115675818:AluSx	1.27373	0.107011	0.357819	ns	ENSG00000173218.15	AluS
chr1_115681494_115681806:AluSq	1.22565	0.244934	0.565502	ns	ENSG00000173218.15	AluS
chr1_116535560_116535868:AluY	4.809	5.3982e-37	3.80956e-34	Up	ENSG00000116815.16	AluY
chr1_116555976_116556281:AluSz	0.768005	0.291082	0.617574	ns	ENSG00000116815.16	AluS
chr1_116565710_116566016:AluY	0.998484	0.280128	0.60521	ns	ENSG00000116815.16	AluY
chr1_11662945_11663256:AluY	-1.23143	0.225312	0.541137	ns	ENSG00000132879.14	AluY
chr1_11674023_11674333:AluY	0.750305	0.0427534	0.201321	ns	ENSG00000116663.11	AluY
chr1_117082220_117082512:AluJb	0.965677	0.28216	0.607379	ns	ENSG00000116830.12	AluJ
chr1_117082961_117083263:AluY	0.694609	0.45097	0.757234	ns	ENSG00000116830.12	AluY
chr1_117101860_117102158:AluJr	1.27187	1.22716e-05	0.00032078	Up	ENSG00000116830.12	AluJ
chr1_117103673_117103981:AluSc	0.539376	0.397678	0.715421	ns	ENSG00000116830.12	AluS
chr1_117111660_117111973:AluSx	1.76126	0.000489662	0.00693804	Up	ENSG00000134253.10	AluS
chr1_11743995_11744293:AluJb	-1.15662	0.244303	0.564908	ns	ENSG00000177674.16	AluJ
chr1_11785723_11786032:AluSx	1.55225	0.0238896	0.136114	ns	ENSG00000215910.7,ENSG00000177000.13	AluS
chr1_119131452_119131759:AluY	0.232214	0.761524	0.918603	ns	ENSG00000116874.12	AluY
chr1_119141041_119141325:AluJb	-0.0703956	0.922665	0.976432	ns	ENSG00000231365.6	AluJ
chr1_119143195_119143500:AluSz6	-0.479016	0.57362	0.830392	ns	ENSG00000231365.6	AluS
chr1_11921540_11921849:AluSx	2.61817	0.0498653	0.223014	ns	ENSG00000116685.16	AluS
chr1_11943951_11944244:AluSx1	0.276453	0.761341	0.918589	ns	ENSG00000083444.17	AluS
chr1_11945138_11945458:AluJb	0.22102	0.762486	0.919024	ns	ENSG00000083444.17	AluJ
chr1_11945697_11946008:AluSz	0.104804	0.891788	0.965728	ns	ENSG00000083444.17	AluS
chr1_11975619_11975925:AluSx1	1.01212	0.130983	0.402931	ns	NA	AluS
chr1_11985496_11985767:AluSx	-0.213664	0.81119	0.93528	ns	ENSG00000116688.18	AluS
chr1_11986581_11986876:AluSx	-0.830746	0.307439	0.634773	ns	ENSG00000116688.18	AluS
chr1_11991643_11991952:AluYa5	-0.709523	0.411637	0.72585	ns	ENSG00000116688.18	AluY
chr1_119930497_119930784:AluSz	0.048769	0.959899	0.986226	ns	ENSG00000134250.20	AluS
chr1_11993455_11993761:AluY	-0.414417	0.339116	0.666118	ns	ENSG00000116688.18	AluY
chr1_11994307_11994618:AluY	-0.962532	0.0651314	0.264438	ns	ENSG00000116688.18	AluY
chr1_11994966_11995297:AluJb	-1.29614	0.188791	0.492783	ns	ENSG00000116688.18	AluJ
chr1_119991545_119991856:AluSq2	1.44668	0.00950282	0.0695528	ns	ENSG00000134250.20	AluS
chr1_11999517_11999657:AluJb	1.24107	0.0499082	0.223098	ns	ENSG00000116688.18	AluJ
chr1_119997694_119997992:AluSg	0.625806	0.254752	0.576893	ns	ENSG00000134250.20	AluS
chr1_119998701_119999218:L1PA5	0.0462941	0.889401	0.964831	ns	ENSG00000134250.20	L1P
chr1_119999600_119999865:AluSx	-0.215166	0.52207	0.801908	ns	ENSG00000134250.20	AluS
chr1_120000254_120000552:AluY	0.127275	0.813599	0.93574	ns	ENSG00000134250.20	AluY
chr1_12000195_12000486:AluSx	0.859427	0.316063	0.64299	ns	ENSG00000116688.18	AluS
chr1_12001040_12001312:AluSx1	1.52642	0.0967373	0.337999	ns	ENSG00000116688.18	AluS
chr1_120011735_120012036:AluY	0.363067	0.658732	0.875873	ns	ENSG00000134250.20	AluY
chr1_120040441_120040563:L1PA4	-0.789454	0.379625	0.701346	ns	ENSG00000134250.20	L1P
chr1_120040756_120041071:AluY	-0.238703	0.700643	0.888707	ns	ENSG00000134250.20	AluY
chr1_120058222_120058520:AluSp	-0.27568	0.778561	0.925914	ns	ENSG00000134250.20	AluS
chr1_120151401_120151677:AluSx	-0.463247	0.299473	0.626939	ns	ENSG00000265808.4	AluS
chr1_120159146_120159436:AluJb	1.16232	0.0628308	0.258077	ns	ENSG00000265808.4	AluJ
chr1_120160608_120160910:AluY	1.98747	0.104806	0.353808	ns	ENSG00000265808.4	AluY
chr1_120240674_120240984:AluSz6	-1.89073	0.107852	0.35942	ns	ENSG00000274642.1	AluS
chr1_120262087_120262386:AluSx	-1.95879	0.00821055	0.0623472	ns	ENSG00000274642.1	AluS
chr1_120294043_120294930:L1PB1	-2.2902	0.0395364	0.191189	ns	ENSG00000274642.1,ENSG00000223804.5	L1P
chr1_120294931_120295201:AluSx	-2.35488	0.0329439	0.169276	ns	ENSG00000274642.1,ENSG00000223804.5	AluS
chr1_120308259_120308391:AluSx	-2.1202	0.126194	0.395031	ns	ENSG00000274642.1,ENSG00000223804.5	AluS
chr1_120308437_120308594:AluSx	-2.06558	0.038276	0.187638	ns	ENSG00000274642.1,ENSG00000223804.5	AluS
chr1_120311084_120311379:AluSx1	-3.85999	0.00586832	0.0484214	Down	ENSG00000274642.1,ENSG00000223804.5	AluS
chr1_120311611_120311912:AluY	-2.77397	0.0291593	0.156047	ns	ENSG00000274642.1,ENSG00000223804.5	AluY
chr1_120316310_120316620:AluSz	-1.11541	0.06669	0.268557	ns	ENSG00000274642.1,ENSG00000223804.5	AluS
chr1_120323093_120323603:L1PA3	-2.00976	0.0853983	0.312889	ns	ENSG00000223804.5	L1P
chr1_120323604_120323930:L1PA3	-3.12525	0.038695	0.188896	ns	ENSG00000223804.5	L1P
chr1_120355438_120355770:AluY	3.25512	0.00164289	0.0180974	Up	NA	AluY
chr1_120416325_120416630:AluJb	0.798717	0.0131751	0.0888576	ns	NA	AluJ
chr1_120417151_120417449:AluJb	0.725803	0.0889108	0.32162	ns	NA	AluJ
chr1_120417585_120417899:AluJb	1.09888	0.0500237	0.223432	ns	NA	AluJ
chr1_120424444_120424739:AluSx	0.254217	0.702612	0.88953	ns	ENSG00000270231.4	AluS
chr1_120429803_120429866:Alu	0.395858	0.123448	0.389987	ns	ENSG00000270231.4	Alu
chr1_120430477_120430779:AluSc8	-0.148073	0.739728	0.907324	ns	ENSG00000270231.4	AluS
chr1_120435562_120435879:AluY	-0.227313	0.680014	0.88357	ns	ENSG00000270231.4	AluY
chr1_120437245_120437548:AluSx	0.503805	0.567632	0.828941	ns	ENSG00000270231.4	AluS
chr1_120442204_120442515:AluYk12	-0.0895852	0.924709	0.976722	ns	ENSG00000270231.4	AluY
chr1_120443598_120443901:AluSx	0.522392	0.571807	0.830148	ns	ENSG00000270231.4	AluS
chr1_120448556_120448867:AluYk12	-0.104077	0.913339	0.973628	ns	ENSG00000270231.4	AluY
chr1_120449947_120450219:AluSx	-0.0599682	0.946917	0.983376	ns	ENSG00000270231.4	AluS
chr1_120455696_120457081:L1P2	0.578943	0.475382	0.771616	ns	ENSG00000270231.4	L1P
chr1_120457082_120457737:L1PA4	0.125837	0.85195	0.948134	ns	ENSG00000270231.4	L1P
chr1_120581766_120582076:AluSz	-1.21769	0.0495034	0.221908	ns	ENSG00000275131.3	AluS
chr1_120586476_120586777:AluY	-2.66909	0.0384864	0.188247	ns	ENSG00000275131.3	AluY
chr1_120587009_120587304:AluSx1	-3.85999	0.00586832	0.0484214	Down	ENSG00000275131.3	AluS
chr1_120587672_120587971:AluJb	-1.8911	0.127854	0.397742	ns	ENSG00000275131.3	AluJ
chr1_120589794_120589951:AluSx	-1.97999	0.0488654	0.220085	ns	ENSG00000275131.3	AluS
chr1_120589997_120590129:AluSx	-2.1202	0.126194	0.395031	ns	ENSG00000275131.3	AluS
chr1_120603190_120603460:AluSx	-1.95235	0.0504609	0.224559	ns	ENSG00000275131.3	AluS
chr1_120603461_120604348:L1PB1	-2.19863	0.0499785	0.223306	ns	ENSG00000275131.3	L1P
chr1_120635995_120636294:AluSx	-1.90425	0.0189673	0.115799	ns	ENSG00000275131.3	AluS
chr1_120657395_120657709:AluSz6	-1.98657	0.0876619	0.318639	ns	ENSG00000275131.3	AluS
chr1_120752559_120752873:AluY	-0.319104	0.615042	0.849056	ns	ENSG00000286106.1,ENSG00000273136.7	AluY
chr1_120753066_120753188:L1PA4	-1.01742	0.279814	0.60521	ns	ENSG00000286106.1,ENSG00000273136.7	L1P
chr1_120781564_120781856:AluY	0.231172	0.792344	0.93095	ns	ENSG00000286106.1,ENSG00000273136.7	AluY
chr1_120790011_120790313:AluY	-0.0312303	0.937512	0.980306	ns	ENSG00000286106.1,ENSG00000273136.7	AluY
chr1_120790634_120790899:AluSx	-0.0464341	0.872565	0.958068	ns	ENSG00000286106.1,ENSG00000273136.7	AluS
chr1_120791281_120791798:L1PA5	-0.00904349	0.978655	0.992134	ns	ENSG00000286106.1,ENSG00000273136.7	L1P
chr1_120792507_120792799:AluSg	0.435189	0.443187	0.750938	ns	ENSG00000286106.1,ENSG00000273136.7	AluS
chr1_120798610_120798929:AluSq2	1.34137	0.0180691	0.111826	ns	ENSG00000273136.7	AluS
chr1_120801548_120801851:AluJr	0.824854	0.123199	0.389676	ns	ENSG00000273136.7	AluJ
chr1_120812643_120812915:AluSx	-0.476375	0.60803	0.844582	ns	ENSG00000273136.7	AluS
chr1_120818410_120819797:L1P2	0.753509	0.438011	0.746608	ns	ENSG00000273136.7	L1P
chr1_120819798_120820442:L1PA4	0.862953	0.312901	0.640357	ns	ENSG00000273136.7	L1P
chr1_120847287_120847565:AluSg4	0.767035	0.458633	0.761904	ns	NA	AluS
chr1_120931195_120931521:L1PA3	-2.49581	0.0596564	0.250668	ns	ENSG00000226067.7	L1P
chr1_120931522_120932035:L1PA3	-2.72293	0.0346312	0.175129	ns	ENSG00000226067.7	L1P
chr1_120934137_120934431:AluY	-1.83823	0.0195995	0.118501	ns	ENSG00000226067.7	AluY
chr1_120935162_120935466:AluSp	-1.7606	0.0511592	0.2265	ns	ENSG00000226067.7	AluS
chr1_120935575_120935884:AluY	-2.81325	0.00706001	0.0557588	ns	ENSG00000226067.7	AluY
chr1_120936120_120936434:AluSx1	-2.4067	0.0019291	0.0204869	Down	ENSG00000226067.7	AluS
chr1_120937856_120938036:AluSx	-1.52591	0.108665	0.360629	ns	ENSG00000226067.7	AluS
chr1_120938037_120938337:AluYk2	-1.52591	0.108665	0.360629	ns	ENSG00000226067.7	AluY
chr1_120938649_120938951:AluSx	-2.04054	0.000729432	0.00954033	Down	ENSG00000226067.7	AluS
chr1_120940231_120940516:AluSx	-3.89526	0.000769364	0.00990469	Down	ENSG00000226067.7	AluS
chr1_120948504_120948802:AluY	-2.28272	0.0404016	0.193929	ns	ENSG00000226067.7	AluY
chr1_120949239_120949551:AluYk3	-3.75977	0.00774316	0.0594436	ns	ENSG00000226067.7	AluY
chr1_121005147_121005363:AluSp	-4.48465	0.00226883	0.0232589	Down	ENSG00000275585.2,ENSG00000226067.7	AluS
chr1_121005558_121005688:AluYe5	-2.54922	0.00598194	0.0491058	Down	ENSG00000275585.2,ENSG00000226067.7	AluY
chr1_121005748_121005912:AluYe5	-2.2277	0.020985	0.123955	ns	ENSG00000275585.2,ENSG00000226067.7	AluY
chr1_121006550_121006670:FLAM_C	-1.94004	0.0308123	0.16181	ns	ENSG00000275585.2,ENSG00000226067.7	FLAM
chr1_121007445_121007739:AluSx	-2.07214	8.5321e-05	0.00166163	Down	ENSG00000275585.2,ENSG00000226067.7	AluS
chr1_121015856_121016153:AluSz	-1.18996	0.0845037	0.310617	ns	ENSG00000275585.2	AluS
chr1_121018454_121018774:AluY	-3.00142	0.0158107	0.101722	ns	ENSG00000275585.2	AluY
chr1_121110924_121111221:AluY	4.43715	3.25415e-48	4.85394e-45	Up	ENSG00000234998.1,ENSG00000223345.3	AluY
chr1_121111839_121112118:AluJb	3.80305	8.20822e-20	1.61776e-17	Up	ENSG00000234998.1,ENSG00000223345.3	AluJ
chr1_121112130_121112431:AluSx1	4.12315	1.44767e-36	9.89711e-34	Up	ENSG00000234998.1,ENSG00000223345.3	AluS
chr1_121115535_121115845:AluYa5	2.49099	4.48872e-20	8.95437e-18	Up	ENSG00000234998.1,ENSG00000223345.3	AluY
chr1_121169016_121169320:AluJb	0.802253	0.330265	0.656482	ns	ENSG00000188610.12	AluJ
chr1_121169972_121170271:AluSx	0.880923	0.0885486	0.320813	ns	ENSG00000188610.12	AluS
chr1_121172056_121172348:AluJb	0.678975	0.390481	0.709743	ns	ENSG00000188610.12	AluJ
chr1_121172482_121172782:AluSx	0.319434	0.700184	0.888425	ns	ENSG00000188610.12	AluS
chr1_121174676_121174946:AluSx	-0.407452	0.696326	0.88751	ns	ENSG00000188610.12	AluS
chr1_121176172_121176471:AluJb	-0.264485	0.739365	0.907134	ns	ENSG00000188610.12	AluJ
chr1_121177586_121177848:AluSx	0.512724	0.549451	0.822083	ns	ENSG00000188610.12	AluS
chr1_121179099_121179395:AluSz	0.441175	0.326155	0.652658	ns	ENSG00000188610.12	AluS
chr1_121179405_121179541:AluSz6	0.729508	0.320415	0.64751	ns	ENSG00000188610.12	AluS
chr1_121179546_121179857:AluJb	0.321143	0.606416	0.843929	ns	ENSG00000188610.12	AluJ
chr1_121180260_121180573:AluSx	1.07752	0.171551	0.466319	ns	ENSG00000188610.12	AluS
chr1_121193661_121193887:AluJr	0.104764	0.793906	0.931186	ns	ENSG00000171943.12	AluJ
chr1_121194406_121194691:AluSx	-0.0212846	0.934345	0.979499	ns	ENSG00000171943.12	AluS
chr1_121195129_121195437:AluSx1	0.093952	0.751548	0.913583	ns	ENSG00000171943.12	AluS
chr1_121196057_121196313:AluSp	0.420571	0.310014	0.637262	ns	ENSG00000171943.12	AluS
chr1_121199509_121199813:AluSx	-0.463071	0.549456	0.822083	ns	ENSG00000171943.12	AluS
chr1_121202432_121202726:AluSg	-0.939345	0.136541	0.411977	ns	ENSG00000171943.12	AluS
chr1_121204379_121204559:AluSz	0.283695	0.452706	0.758407	ns	ENSG00000171943.12	AluS
chr1_121204756_121205065:AluJb	0.805781	0.0624358	0.257299	ns	ENSG00000171943.12	AluJ
chr1_121212124_121212429:AluSx4	0.441888	0.596682	0.838435	ns	ENSG00000171943.12	AluS
chr1_121213045_121213345:AluSx	0.213297	0.622276	0.85345	ns	ENSG00000171943.12	AluS
chr1_121214014_121214298:AluSx	0.321748	0.415552	0.729442	ns	ENSG00000171943.12	AluS
chr1_121221429_121221732:AluSx3	1.00159	0.234369	0.5534	ns	ENSG00000171943.12	AluS
chr1_121222352_121222663:AluJb	1.01453	0.245436	0.565906	ns	ENSG00000171943.12	AluJ
chr1_121225716_121226003:AluSx	-0.110216	0.85171	0.948086	ns	ENSG00000171943.12	AluS
chr1_121230692_121231199:L1PA7	-0.462243	0.515524	0.796197	ns	ENSG00000171943.12	L1P
chr1_121247721_121248021:AluSp	0.901483	0.164465	0.455329	ns	ENSG00000171943.12	AluS
chr1_121248446_121248745:AluY	-0.231193	0.6892	0.885847	ns	ENSG00000171943.12	AluY
chr1_121249586_121249955:L1PA5	-0.791321	0.178896	0.477534	ns	ENSG00000171943.12	L1P
chr1_121252990_121253296:AluSx	-1.06096	0.144581	0.42514	ns	ENSG00000171943.12	AluS
chr1_121257118_121257413:AluSc	-0.271585	0.795025	0.931357	ns	ENSG00000171943.12	AluS
chr1_121261124_121261243:AluJb	-0.336571	0.702328	0.889354	ns	ENSG00000171943.12	AluJ
chr1_121263072_121263346:AluSx	-0.317889	0.601005	0.840941	ns	ENSG00000171943.12	AluS
chr1_121263349_121263450:AluY	0.130366	0.867032	0.955554	ns	ENSG00000171943.12	AluY
chr1_121264915_121265212:AluSz6	-0.147279	0.835841	0.94217	ns	ENSG00000171943.12	AluS
chr1_121265973_121266274:AluSq10	-0.481213	0.442483	0.750575	ns	ENSG00000171943.12	AluS
chr1_121267203_121267491:AluSz6	-1.38093	0.13055	0.402033	ns	ENSG00000171943.12	AluS
chr1_121286259_121286557:AluJb	-0.89021	0.24277	0.562893	ns	ENSG00000171943.12	AluJ
chr1_121295771_121296059:AluSp	-0.771081	0.223072	0.538168	ns	ENSG00000171943.12	AluS
chr1_121301427_121301739:AluSx	-0.962447	0.278417	0.603877	ns	ENSG00000171943.12	AluS
chr1_121303923_121304234:AluY	-0.408833	0.593885	0.837294	ns	ENSG00000171943.12	AluY
chr1_121321399_121321695:AluSz	0.376902	0.710693	0.892596	ns	ENSG00000171943.12	AluS
chr1_121328595_121328919:AluJb	-0.757897	0.376652	0.699017	ns	ENSG00000171943.12	AluJ
chr1_121337350_121337634:AluSx	-0.495035	0.189076	0.493055	ns	ENSG00000171943.12	AluS
chr1_121339253_121339554:AluSx	-0.459785	0.18568	0.487709	ns	ENSG00000171943.12	AluS
chr1_121345647_121345950:AluSx	-1.90021	0.0359033	0.17967	ns	ENSG00000171943.12	AluS
chr1_121352808_121353114:AluYk2	-0.291831	0.756226	0.916448	ns	ENSG00000171943.12	AluY
chr1_121367806_121368104:AluY	-2.75982	0.0358569	0.179487	ns	ENSG00000171943.12,ENSG00000230806.1	AluY
chr1_121368123_121368420:AluY	-0.482286	0.475321	0.7716	ns	ENSG00000171943.12,ENSG00000230806.1	AluY
chr1_121370440_121370743:AluY	-0.388902	0.532884	0.810571	ns	ENSG00000171943.12,ENSG00000230806.1	AluY
chr1_121375312_121375638:AluSx	0.135256	0.643017	0.867191	ns	ENSG00000171943.12,ENSG00000230806.1	AluS
chr1_121390759_121391070:AluSx	0.862884	6.31165e-06	0.000181445	ns	ENSG00000171943.12,ENSG00000230806.1	AluS
chr1_121391078_121391237:AluSx	1.32092	6.845e-23	1.69526e-20	Up	ENSG00000171943.12,ENSG00000230806.1	AluS
chr1_12207628_12207924:AluSx1	6.60562	1.81611e-07	8.02107e-06	Up	ENSG00000028137.19	AluS
chr1_12208812_12208960:FRAM	5.9273	6.72661e-06	0.000191945	Up	ENSG00000028137.19	FRAM
chr1_12235297_12235598:AluSq4	-0.0207995	0.976972	0.991429	ns	ENSG00000048707.15	AluS
chr1_12236383_12236682:AluJb	-0.158454	0.836596	0.942205	ns	ENSG00000048707.15	AluJ
chr1_12429291_12429591:AluSq2	-0.729476	0.371302	0.694398	ns	ENSG00000048707.15	AluS
chr1_1256601_1256911:AluY	1.17825	0.0555844	0.239578	ns	ENSG00000160087.21	AluY
chr1_12611810_12611928:AluJo	-1.27091	0.258744	0.581583	ns	ENSG00000162496.9	AluJ
chr1_1261646_1261880:AluY	0.704242	0.468494	0.767351	ns	ENSG00000160087.21	AluY
chr1_1261881_1262156:AluSp	0.53165	0.501761	0.785959	ns	ENSG00000160087.21	AluS
chr1_1268696_1268965:AluJb	0.829396	0.324104	0.650453	ns	ENSG00000160087.21	AluJ
chr1_1269458_1269763:AluSx3	0.206116	0.620034	0.852279	ns	ENSG00000160087.21	AluS
chr1_1271693_1272004:AluSp	0.364433	0.529812	0.807996	ns	ENSG00000160087.21	AluS
chr1_127782_128051:AluSz	0.0483327	0.958382	0.985672	ns	ENSG00000238009.6	AluS
chr1_1316644_1316945:AluSx	0.893839	0.0326972	0.168546	ns	ENSG00000127054.21	AluS
chr1_1316946_1317093:AluJb	0.891215	0.0434456	0.203582	ns	ENSG00000127054.21	AluJ
chr1_1317108_1317420:AluSx	0.876681	0.0421908	0.199253	ns	ENSG00000127054.21	AluS
chr1_1317865_1318169:AluY	0.34208	0.569863	0.829744	ns	ENSG00000127054.21,ENSG00000240731.1	AluY
chr1_1357527_1357816:AluSx	0.641227	0.415463	0.729364	ns	ENSG00000162576.17	AluS
chr1_13600372_13600664:AluSx	-5.65861	1.67777e-05	0.000417328	Down	ENSG00000162493.17	AluS
chr1_13617474_13617670:AluYk2	-10.3105	3.97216e-18	6.86044e-16	Down	ENSG00000162493.17	AluY
chr1_13758163_13758465:AluSx	0.848745	0.0213257	0.125516	ns	ENSG00000116731.22	AluS
chr1_13768383_13768683:AluSx	0.354639	0.685959	0.884907	ns	ENSG00000116731.22	AluS
chr1_13771450_13771748:AluY	0.169219	0.86475	0.954369	ns	ENSG00000116731.22	AluY
chr1_1388241_1388543:AluYi6_4d	-0.656032	0.558886	0.826137	ns	ENSG00000221978.12	AluY
chr1_1388795_1389086:AluSq2	-1.3962	0.205327	0.514305	ns	ENSG00000221978.12	AluS
chr1_1389091_1389379:AluY	-0.422801	0.55951	0.826334	ns	ENSG00000221978.12	AluY
chr1_1389679_1389968:AluYe5	-0.425894	0.587465	0.834823	ns	ENSG00000221978.12	AluY
chr1_1393845_1394140:AluSx	-0.0226025	0.960043	0.986236	ns	ENSG00000221978.12	AluS
chr1_1394468_1394776:AluSz6	0.357239	0.538878	0.815199	ns	ENSG00000221978.12	AluS
chr1_1402703_1402833:AluSp	1.00116	0.104189	0.352513	ns	ENSG00000242485.6	AluS
chr1_1403242_1403541:AluYk2	0.405473	0.674606	0.881699	ns	ENSG00000242485.6	AluY
chr1_1404148_1404453:AluY	-0.073367	0.906611	0.971235	ns	ENSG00000242485.6	AluY
chr1_1404494_1404771:AluY	0.113047	0.854542	0.949329	ns	ENSG00000242485.6	AluY
chr1_1404994_1405274:AluSx	0.201788	0.717654	0.895769	ns	ENSG00000242485.6	AluS
chr1_1406075_1406366:AluSx	0.0351733	0.965302	0.987904	ns	ENSG00000242485.6	AluS
chr1_14297947_14298232:AluJb	5.31121	0.000120899	0.00220532	Up	ENSG00000231606.2,ENSG00000189337.17	AluJ
chr1_143392554_143392843:AluSq2	1.1605	0.103016	0.350312	ns	NA	AluS
chr1_143396473_143396780:AluYm1	0.824263	0.317402	0.644314	ns	NA	AluY
chr1_143398884_143399188:AluJb	1.74217	0.0363239	0.181194	ns	NA	AluJ
chr1_143407484_143407563:Alu	1.08306	0.0434726	0.203651	ns	NA	Alu
chr1_143408302_143408575:AluSx	0.451486	0.218893	0.532376	ns	NA	AluS
chr1_143408958_143409207:AluSx	0.185835	0.565715	0.828122	ns	NA	AluS
chr1_143409562_143409858:AluY	-0.225628	0.682683	0.884444	ns	NA	AluY
chr1_143410081_143410355:AluSz6	0.086025	0.881826	0.961971	ns	NA	AluS
chr1_143411117_143411404:AluSx	-0.682472	0.120165	0.384558	ns	NA	AluS
chr1_143411549_143411814:AluSx	-0.340573	0.514677	0.795394	ns	NA	AluS
chr1_143412524_143412835:AluSx	0.142313	0.780046	0.926616	ns	NA	AluS
chr1_143412984_143413278:AluSc	0.0172704	0.960151	0.986284	ns	NA	AluS
chr1_143414685_143414994:AluSc	-0.54979	0.127473	0.397084	ns	NA	AluS
chr1_143417294_143417602:AluSp	0.436765	0.189196	0.493056	ns	NA	AluS
chr1_143418377_143418681:AluSx	0.842239	0.0786236	0.297038	ns	NA	AluS
chr1_143419217_143419536:AluSx	0.161302	0.706249	0.890796	ns	NA	AluS
chr1_143788303_143788521:AluSp	-4.48465	0.00226883	0.0232589	Down	NA	AluS
chr1_143788718_143788862:AluY	-2.60383	0.00471626	0.0408624	Down	NA	AluY
chr1_143788910_143789090:AluY	-2.16768	0.0256294	0.143047	ns	NA	AluY
chr1_143789721_143789843:FLAM_C	-1.87042	0.0392706	0.190535	ns	NA	FLAM
chr1_143790625_143790919:AluSx	-1.98519	0.000135884	0.00242804	Down	ENSG00000263590.2	AluS
chr1_143799047_143799349:AluSz	-1.18757	0.1119	0.367461	ns	NA	AluS
chr1_143801716_143802034:AluY	-3.00142	0.0158107	0.101722	ns	NA	AluY
chr1_143898288_143898586:AluY	4.35392	2.96859e-47	4.14535e-44	Up	ENSG00000234571.2,ENSG00000273213.3	AluY
chr1_143899204_143899482:AluJb	3.82322	4.75216e-20	9.45118e-18	Up	ENSG00000234571.2,ENSG00000273213.3	AluJ
chr1_143899502_143899803:AluSx1	4.05465	5.62919e-36	3.64926e-33	Up	ENSG00000234571.2,ENSG00000273213.3	AluS
chr1_143902911_143903208:AluYa5	2.50106	2.59989e-20	5.26646e-18	Up	ENSG00000234571.2,ENSG00000273213.3	AluY
chr1_143933414_143933708:AluSp	1.1718	0.0445818	0.207558	ns	ENSG00000230186.3	AluS
chr1_143950228_143950557:AluSz	-0.148436	0.883371	0.962784	ns	NA	AluS
chr1_143956663_143956966:AluJb	0.802253	0.330265	0.656482	ns	ENSG00000263513.5	AluJ
chr1_143957618_143957917:AluSx	0.887625	0.0875742	0.318408	ns	ENSG00000263513.5	AluS
chr1_143959700_143959991:AluJb	0.620114	0.461994	0.76341	ns	ENSG00000263513.5	AluJ
chr1_143960125_143960426:AluSx	0.570371	0.496804	0.782853	ns	ENSG00000263513.5	AluS
chr1_143962323_143962592:AluSx	-0.340733	0.726613	0.899977	ns	ENSG00000263513.5	AluS
chr1_143963818_143964118:AluJb	-0.134678	0.861648	0.952919	ns	ENSG00000263513.5	AluJ
chr1_143965233_143965495:AluSx	0.486996	0.553098	0.8239	ns	ENSG00000263513.5	AluS
chr1_143966749_143967045:AluSz	0.497303	0.243404	0.563765	ns	ENSG00000263513.5	AluS
chr1_143967055_143967195:AluSz6	0.873585	0.156506	0.444006	ns	ENSG00000263513.5	AluS
chr1_143967196_143967505:AluSx	0.303732	0.603267	0.842093	ns	ENSG00000263513.5	AluS
chr1_143967911_143968223:AluSx	1.07752	0.171551	0.466319	ns	ENSG00000263513.5	AluS
chr1_143981284_143981511:AluJr	0.157249	0.69247	0.886434	ns	ENSG00000270872.2	AluJ
chr1_143982030_143982315:AluSx	-0.0543529	0.834089	0.941734	ns	ENSG00000270872.2	AluS
chr1_143982753_143983061:AluSx1	0.0943194	0.749184	0.912456	ns	ENSG00000270872.2	AluS
chr1_143983674_143983929:AluSp	0.366036	0.383627	0.704137	ns	ENSG00000270872.2	AluS
chr1_143987138_143987442:AluSx	-0.344816	0.648018	0.869656	ns	ENSG00000270872.2	AluS
chr1_143990058_143990351:AluSg	-0.757167	0.213181	0.525319	ns	ENSG00000270872.2	AluS
chr1_143992005_143992183:AluSz	0.256497	0.495711	0.782307	ns	ENSG00000270872.2	AluS
chr1_143992382_143992691:AluJb	0.821723	0.0549929	0.23787	ns	ENSG00000270872.2	AluJ
chr1_143999722_144000045:AluSx4	0.328143	0.688915	0.885847	ns	ENSG00000270872.2	AluS
chr1_144000661_144000960:AluSx	0.213297	0.622276	0.85345	ns	ENSG00000270872.2	AluS
chr1_144001629_144001913:AluSx	0.208957	0.596251	0.838083	ns	ENSG00000270872.2	AluS
chr1_144009045_144009351:AluSx3	1.1755	0.147968	0.430751	ns	ENSG00000270872.2	AluS
chr1_144009973_144010254:AluJb	1.10789	0.19663	0.503117	ns	ENSG00000270872.2	AluJ
chr1_144013321_144013607:AluSx	-0.226064	0.698843	0.888125	ns	ENSG00000270872.2	AluS
chr1_144018295_144018802:L1PA7	-0.462243	0.515524	0.796197	ns	ENSG00000270872.2	L1P
chr1_144035366_144035666:AluSp	0.901693	0.164382	0.455174	ns	ENSG00000270872.2	AluS
chr1_144036091_144036393:AluY	-0.168048	0.768151	0.921458	ns	ENSG00000270872.2	AluY
chr1_144037241_144037595:L1PA5	-0.873813	0.133416	0.406436	ns	ENSG00000270872.2	L1P
chr1_144040630_144040938:AluSx	-1.05213	0.148634	0.431752	ns	ENSG00000270872.2	AluS
chr1_144041546_144041853:AluSx	-0.583152	0.532535	0.810247	ns	ENSG00000270872.2	AluS
chr1_144048261_144048560:AluY	-2.65844	0.0452514	0.209664	ns	ENSG00000270872.2	AluY
chr1_144048580_144048875:AluY	-0.353441	0.607718	0.844472	ns	ENSG00000270872.2	AluY
chr1_144050891_144051205:AluY	-0.645239	0.322818	0.649689	ns	ENSG00000270872.2	AluY
chr1_144055779_144056105:AluSx	0.147283	0.610962	0.846451	ns	ENSG00000270872.2	AluS
chr1_144071263_144071573:AluSx1	0.741557	4.98996e-05	0.0010527	ns	NA	AluS
chr1_144071577_144071736:AluSp	1.33164	4.46424e-26	1.36912e-23	Up	NA	AluS
chr1_144218144_144218433:AluSq2	1.1605	0.103016	0.350312	ns	NA	AluS
chr1_144222069_144222377:AluYm1	0.824263	0.317402	0.644314	ns	NA	AluY
chr1_144224483_144224787:AluJb	1.66577	0.0471295	0.215161	ns	NA	AluJ
chr1_144233078_144233160:Alu	1.04336	0.0531243	0.232499	ns	ENSG00000232527.8	Alu
chr1_144233899_144234172:AluSx	0.341789	0.353112	0.678727	ns	ENSG00000232527.8	AluS
chr1_144234555_144234804:AluSx	0.146955	0.650822	0.871357	ns	ENSG00000232527.8	AluS
chr1_144235159_144235454:AluY	-0.275393	0.615192	0.849104	ns	ENSG00000232527.8	AluY
chr1_144235695_144235969:AluSz6	0.0863185	0.884055	0.963234	ns	ENSG00000232527.8	AluS
chr1_144236731_144237018:AluSx	-0.689729	0.131934	0.404359	ns	ENSG00000232527.8	AluS
chr1_144237160_144237425:AluSx	-0.293042	0.590793	0.836055	ns	ENSG00000232527.8	AluS
chr1_144238135_144238446:AluSx	0.0678202	0.887957	0.964476	ns	ENSG00000232527.8	AluS
chr1_144238595_144238889:AluSc	0.128909	0.688357	0.885767	ns	ENSG00000232527.8	AluS
chr1_144240296_144240605:AluSc	-0.515562	0.145353	0.426374	ns	ENSG00000232527.8	AluS
chr1_144242905_144243214:AluSp	0.450858	0.171572	0.466329	ns	ENSG00000232527.8	AluS
chr1_144243989_144244293:AluSx	0.859185	0.0667734	0.268783	ns	ENSG00000232527.8	AluS
chr1_144244829_144245149:AluSx	0.196883	0.638381	0.863921	ns	ENSG00000232527.8	AluS
chr1_144416009_144416288:AluSg4	0.164882	0.850161	0.947394	ns	NA	AluS
chr1_144431502_144432153:L1PA4	-1.08191	0.298723	0.626057	ns	ENSG00000266338.6	L1P
chr1_144438997_144439281:AluSx	0.0960284	0.917773	0.974668	ns	ENSG00000266338.6	AluS
chr1_144440648_144440967:AluY	-0.326254	0.606396	0.843919	ns	ENSG00000266338.6	AluY
chr1_144445849_144446152:AluSc8	-0.25518	0.556238	0.825181	ns	ENSG00000266338.6	AluS
chr1_144446759_144446822:Alu	0.395868	0.122368	0.388222	ns	ENSG00000266338.6	Alu
chr1_144451878_144452178:AluSx	0.0922779	0.890908	0.965367	ns	ENSG00000266338.6	AluS
chr1_144458759_144459073:AluJb	1.01568	0.0751586	0.289276	ns	ENSG00000266338.6	AluJ
chr1_144459209_144459506:AluJb	0.648874	0.136012	0.41093	ns	ENSG00000266338.6	AluJ
chr1_144460027_144460340:AluJb	0.679458	0.0324322	0.167642	ns	ENSG00000266338.6	AluJ
chr1_144523262_144523570:AluY	2.88063	0.00196205	0.0207528	Up	NA	AluY
chr1_144547435_144547720:AluY	-4.25136	0.000193859	0.0032699	Down	NA	AluY
chr1_144721227_144721547:AluSx	0.199897	0.637887	0.863491	ns	ENSG00000224363.2	AluS
chr1_144722083_144722387:AluSx	0.85156	0.0704998	0.277997	ns	ENSG00000224363.2	AluS
chr1_144723162_144723471:AluSp	0.477323	0.151271	0.436054	ns	ENSG00000224363.2	AluS
chr1_144725771_144726080:AluSc	-0.541548	0.128738	0.398981	ns	ENSG00000224363.2	AluS
chr1_144727487_144727781:AluSc	0.160698	0.618313	0.850978	ns	ENSG00000224363.2	AluS
chr1_144727930_144728241:AluSx	0.0585683	0.904044	0.970577	ns	ENSG00000224363.2	AluS
chr1_144728951_144729216:AluSx	-0.384207	0.473405	0.770396	ns	ENSG00000224363.2	AluS
chr1_144729358_144729645:AluSx	-0.695375	0.122206	0.387895	ns	ENSG00000224363.2	AluS
chr1_144730407_144730681:AluSz6	0.155434	0.790125	0.930098	ns	ENSG00000224363.2	AluS
chr1_144730922_144731217:AluY	-0.273043	0.618862	0.851231	ns	ENSG00000224363.2	AluY
chr1_144731572_144731821:AluSx	0.200719	0.537449	0.814231	ns	ENSG00000224363.2	AluS
chr1_144732204_144732477:AluSx	0.367082	0.320641	0.647746	ns	ENSG00000224363.2	AluS
chr1_144733216_144733297:Alu	1.04336	0.0531243	0.232499	ns	ENSG00000224363.2	Alu
chr1_144741589_144741893:AluJb	1.32873	0.112248	0.36833	ns	ENSG00000224363.2	AluJ
chr1_144743999_144744307:AluYm1	0.775652	0.322208	0.649423	ns	ENSG00000224363.2	AluY
chr1_144747943_144748232:AluSq2	1.1605	0.103016	0.350312	ns	ENSG00000224363.2	AluS
chr1_144888777_144888936:AluSp	1.27468	3.66567e-22	8.68525e-20	Up	ENSG00000196369.11,ENSG00000224363.2	AluS
chr1_144888944_144889254:AluSx1	0.76578	2.77835e-05	0.000642969	ns	ENSG00000196369.11,ENSG00000224363.2	AluS
chr1_144904402_144904725:AluSx	0.161236	0.579836	0.832039	ns	ENSG00000196369.11,ENSG00000224363.2	AluS
chr1_144909303_144909600:AluY	-0.739493	0.268005	0.592317	ns	ENSG00000196369.11,ENSG00000224363.2	AluY
chr1_144911620_144911917:AluY	-0.525276	0.448947	0.755547	ns	ENSG00000196369.11,ENSG00000224363.2	AluY
chr1_144926943_144927249:AluYk2	0.0172874	0.98478	0.994325	ns	ENSG00000196369.11	AluY
chr1_144928455_144928737:AluY	0.53464	0.595985	0.838039	ns	ENSG00000196369.11	AluY
chr1_144934123_144934426:AluSx	-1.75955	0.0386083	0.188619	ns	ENSG00000196369.11	AluS
chr1_144940518_144940818:AluSx	-0.485233	0.163362	0.453976	ns	ENSG00000196369.11	AluS
chr1_144942411_144942719:AluSx	-0.463783	0.216676	0.529819	ns	ENSG00000196369.11	AluS
chr1_144951195_144951485:AluJb	-0.757897	0.376652	0.699017	ns	ENSG00000196369.11	AluJ
chr1_144958387_144958683:AluSz	0.376902	0.710693	0.892596	ns	ENSG00000196369.11	AluS
chr1_144975866_144976179:AluY	-0.0610164	0.93273	0.979047	ns	ENSG00000196369.11	AluY
chr1_144978363_144978675:AluSx	-0.962447	0.278417	0.603877	ns	ENSG00000196369.11	AluS
chr1_144984040_144984332:AluSx	-0.689255	0.180829	0.480272	ns	ENSG00000196369.11	AluS
chr1_144993419_144993717:AluJb	-0.89021	0.24277	0.562893	ns	ENSG00000196369.11	AluJ
chr1_145012803_145013091:AluSz6	-1.45041	0.109149	0.361612	ns	ENSG00000196369.11	AluS
chr1_145014020_145014321:AluSq10	-0.564472	0.375295	0.6977	ns	ENSG00000196369.11	AluS
chr1_145015082_145015378:AluSz6	-0.232086	0.74125	0.907811	ns	ENSG00000196369.11	AluS
chr1_145016843_145016948:AluY	0.130366	0.867032	0.955554	ns	ENSG00000196369.11	AluY
chr1_145016951_145017229:AluSx	-0.355974	0.542605	0.817453	ns	ENSG00000196369.11	AluS
chr1_145019060_145019369:AluJb	-0.475031	0.563429	0.827331	ns	ENSG00000196369.11	AluJ
chr1_145022885_145023181:AluSc	-0.271585	0.795025	0.931357	ns	ENSG00000196369.11	AluS
chr1_145026088_145026395:AluSx	-0.583152	0.532535	0.810247	ns	ENSG00000196369.11	AluS
chr1_145027004_145027312:AluSx	-1.05213	0.148634	0.431752	ns	ENSG00000196369.11	AluS
chr1_145030347_145030716:L1PA5	-1.15583	0.059952	0.251259	ns	ENSG00000196369.11	L1P
chr1_145031566_145031867:AluY	-0.35808	0.558436	0.826071	ns	ENSG00000196369.11	AluY
chr1_145032292_145032592:AluSp	0.901693	0.164382	0.455174	ns	ENSG00000196369.11	AluS
chr1_145049152_145049659:L1PA7	-0.462243	0.515524	0.796197	ns	ENSG00000196369.11	L1P
chr1_145054347_145054633:AluSx	-0.235991	0.691511	0.886354	ns	ENSG00000196369.11	AluS
chr1_145057715_145057996:AluJb	1.10789	0.19663	0.503117	ns	ENSG00000196369.11	AluJ
chr1_145058618_145058923:AluSx3	1.1755	0.147968	0.430751	ns	ENSG00000196369.11	AluS
chr1_145066054_145066338:AluSx	0.292715	0.456917	0.761037	ns	ENSG00000196369.11	AluS
chr1_145067007_145067306:AluSx	0.246766	0.567047	0.828626	ns	ENSG00000196369.11	AluS
chr1_145067922_145068231:AluSx4	0.219924	0.793161	0.93095	ns	ENSG00000196369.11	AluS
chr1_145075303_145075609:AluJb	0.736815	0.0885155	0.320747	ns	ENSG00000196369.11	AluJ
chr1_145075806_145075986:AluSz	0.254284	0.498257	0.784012	ns	ENSG00000196369.11	AluS
chr1_145077639_145077932:AluSg	-0.846316	0.17021	0.464628	ns	ENSG00000196369.11	AluS
chr1_145080550_145080854:AluSx	-0.344816	0.648018	0.869656	ns	ENSG00000196369.11	AluS
chr1_145084063_145084317:AluSp	0.425045	0.310046	0.637276	ns	ENSG00000196369.11	AluS
chr1_145084933_145085241:AluSx1	0.109895	0.708111	0.891387	ns	ENSG00000196369.11	AluS
chr1_145085679_145085964:AluSx	-0.0192509	0.940806	0.980999	ns	ENSG00000196369.11	AluS
chr1_145086483_145086710:AluJr	0.130811	0.7432	0.909177	ns	ENSG00000196369.11	AluJ
chr1_145099766_145100078:AluSx	1.02301	0.181414	0.481144	ns	ENSG00000215784.6	AluS
chr1_145100480_145100791:AluSx	0.517296	0.386318	0.706389	ns	ENSG00000215784.6	AluS
chr1_145100792_145100932:AluSz6	0.667822	0.384589	0.704917	ns	ENSG00000215784.6	AluS
chr1_145100942_145101238:AluSz	0.417861	0.38001	0.701392	ns	ENSG00000215784.6	AluS
chr1_145102485_145102747:AluSx	0.58627	0.465331	0.765534	ns	ENSG00000215784.6	AluS
chr1_145103868_145104167:AluJb	-0.0464416	0.95309	0.984393	ns	ENSG00000215784.6	AluJ
chr1_145107558_145107856:AluSx	0.429141	0.599052	0.839614	ns	ENSG00000215784.6	AluS
chr1_145107990_145108282:AluJb	0.678975	0.390481	0.709743	ns	ENSG00000215784.6	AluJ
chr1_145110067_145110366:AluSx	0.608211	0.24444	0.565123	ns	ENSG00000215784.6	AluS
chr1_145111018_145111321:AluJb	0.802253	0.330265	0.656482	ns	ENSG00000215784.6	AluJ
chr1_145117420_145117744:AluSz	-0.0895852	0.924709	0.976722	ns	NA	AluS
chr1_145159197_145159503:AluY	-3.00142	0.0158107	0.101722	ns	NA	AluY
chr1_145161870_145162168:AluSz	-1.14884	0.0982133	0.341122	ns	NA	AluS
chr1_145170286_145170581:AluSx	-2.11468	3.22422e-05	0.000732718	Down	ENSG00000272419.6	AluS
chr1_145171362_145171484:FLAM_C	-1.94004	0.0308123	0.16181	ns	ENSG00000272419.6	FLAM
chr1_145171645_145171900:AluSz	-1.26706	0.208028	0.518215	ns	ENSG00000272419.6	AluS
chr1_145172118_145172439:AluY	-2.56313	0.000742461	0.0096741	Down	ENSG00000272419.6	AluY
chr1_145172635_145172853:AluSg	-4.48465	0.00226883	0.0232589	Down	ENSG00000272419.6	AluS
chr1_145188536_145188819:AluSx	-3.89526	0.000769364	0.00990469	Down	ENSG00000272419.6	AluS
chr1_145190115_145190416:AluSx	-1.99014	0.000607478	0.00823577	Down	ENSG00000272419.6	AluS
chr1_145190728_145191024:AluYk2	-1.25831	0.165412	0.456809	ns	ENSG00000272419.6	AluY
chr1_145191025_145191205:AluSx	-1.33288	0.13841	0.414795	ns	ENSG00000272419.6	AluS
chr1_145192630_145192942:AluSx1	-2.13036	0.00435608	0.038499	Down	ENSG00000272419.6	AluS
chr1_145193178_145193487:AluY	-2.80297	0.00765161	0.0589825	ns	ENSG00000272419.6	AluY
chr1_145193598_145193907:AluSp	-1.81378	0.0438516	0.204915	ns	ENSG00000272419.6	AluS
chr1_145194638_145194935:AluY	-1.8252	0.0133441	0.0897417	ns	ENSG00000272419.6	AluY
chr1_145195168_145195439:AluJb	-2.04075	0.07619	0.291911	ns	ENSG00000272419.6	AluJ
chr1_145197037_145197550:L1PA3	-2.14469	0.0605377	0.252772	ns	ENSG00000272419.6	L1P
chr1_145197551_145197877:L1PA3	-2.71685	0.0353894	0.177803	ns	ENSG00000272419.6	L1P
chr1_145405917_145406233:AluY	-0.25534	0.681716	0.884173	ns	NA	AluY
chr1_145411383_145411689:AluSc8	0.395003	0.527728	0.806303	ns	NA	AluS
chr1_145415857_145416154:AluSx	0.45664	0.609476	0.845523	ns	NA	AluS
chr1_145422708_145423021:AluJb	1.09641	0.266603	0.590548	ns	NA	AluJ
chr1_145423157_145423455:AluJb	0.433282	0.570223	0.829766	ns	NA	AluJ
chr1_145423976_145424273:AluJb	0.976218	0.007152	0.0561475	ns	NA	AluJ
chr1_145491575_145491879:AluSp	-0.215728	0.740711	0.907677	ns	NA	AluS
chr1_145492323_145492758:L1PA11	-0.523239	0.459361	0.76238	ns	NA	L1P
chr1_145492944_145493255:AluJb	-0.831302	0.232554	0.550706	ns	NA	AluJ
chr1_145493680_145493999:AluSx	-0.219368	0.804304	0.93403	ns	NA	AluS
chr1_145498147_145498459:AluSx	1.94709	0.0173259	0.108411	ns	NA	AluS
chr1_145594690_145595006:AluJr	1.42015	0.0525345	0.230751	ns	ENSG00000272150.5	AluJ
chr1_145626668_145626964:AluSx	-0.0224052	0.97386	0.990099	ns	ENSG00000117262.19	AluS
chr1_145637890_145638190:AluSx	-0.921585	0.332287	0.658604	ns	ENSG00000117262.19	AluS
chr1_145676456_145676741:AluSx	0.064434	0.93315	0.979133	ns	ENSG00000174827.14	AluS
chr1_145681286_145681587:AluY	0.590884	0.459052	0.762143	ns	ENSG00000174827.14	AluY
chr1_145736982_145737272:AluJb	-1.41416	0.111645	0.367087	ns	ENSG00000117281.16	AluJ
chr1_145739580_145739877:AluSz	-0.310904	0.749251	0.912456	ns	ENSG00000265491.5	AluS
chr1_145742885_145742998:AluSz	1.58661	0.00211565	0.022075	Up	ENSG00000265491.5	AluS
chr1_145743498_145743783:AluSx1	1.12317	0.0633247	0.259365	ns	ENSG00000265491.5	AluS
chr1_145745197_145745430:AluJb	1.94859	5.08469e-05	0.00106925	Up	ENSG00000265491.5	AluJ
chr1_145745460_145745753:AluSg	1.52929	0.000725078	0.00949284	Up	ENSG00000265491.5	AluS
chr1_145745945_145746246:AluSc8	0.490068	0.386702	0.706639	ns	ENSG00000265491.5	AluS
chr1_145774340_145774650:AluSz	-0.348054	0.583596	0.832707	ns	ENSG00000265491.5	AluS
chr1_145774965_145775175:AluJo	0.248193	0.564288	0.827501	ns	ENSG00000265491.5	AluJ
chr1_145775713_145776026:AluSx	-0.758609	0.35132	0.677229	ns	ENSG00000265491.5	AluS
chr1_145776165_145776463:AluSx1	-0.0936381	0.921317	0.976066	ns	ENSG00000265491.5	AluS
chr1_145776558_145776846:AluSx	-0.723641	0.268858	0.59323	ns	ENSG00000265491.5	AluS
chr1_145779176_145779474:AluJb	-0.606978	0.28079	0.605942	ns	ENSG00000265491.5	AluJ
chr1_145779667_145779917:AluSx1	-1.02865	0.274121	0.599609	ns	ENSG00000265491.5	AluS
chr1_145779948_145780245:AluSx1	-0.730425	0.430851	0.741317	ns	ENSG00000265491.5	AluS
chr1_145780339_145780642:AluSc8	-0.275709	0.766977	0.921021	ns	ENSG00000265491.5	AluS
chr1_145781895_145782204:AluSq10	0.222669	0.733724	0.903811	ns	ENSG00000265491.5	AluS
chr1_145782858_145783162:AluSx	-0.212306	0.820053	0.937322	ns	ENSG00000265491.5	AluS
chr1_145789097_145789400:AluJb	-0.627373	0.346398	0.672696	ns	ENSG00000265491.5	AluJ
chr1_145789404_145789695:AluSx	-0.915199	0.248957	0.570161	ns	ENSG00000265491.5	AluS
chr1_145791920_145792215:AluJb	-1.24172	0.0954312	0.336101	ns	ENSG00000265491.5	AluJ
chr1_145793037_145793322:AluJr4	-1.09939	0.173668	0.469008	ns	ENSG00000265491.5	AluJ
chr1_145793839_145794143:AluSz	0.845234	0.00641667	0.0517041	ns	ENSG00000265491.5	AluS
chr1_145794736_145795037:AluY	-1.39986	0.196763	0.503284	ns	ENSG00000265491.5	AluY
chr1_145809184_145809478:AluSx	-0.0829725	0.92276	0.976432	ns	ENSG00000265491.5	AluS
chr1_145809489_145809793:AluSp	-0.38041	0.497489	0.783345	ns	ENSG00000265491.5	AluS
chr1_145810237_145810672:L1PA11	-0.31161	0.64633	0.869394	ns	ENSG00000265491.5	L1P
chr1_145810857_145811169:AluJb	-0.611215	0.358703	0.683988	ns	ENSG00000265491.5	AluJ
chr1_145811592_145811908:AluSx	-0.220313	0.805911	0.93426	ns	ENSG00000265491.5	AluS
chr1_145816071_145816381:AluSx	1.60465	0.037906	0.18638	ns	ENSG00000265491.5	AluS
chr1_145838400_145838715:AluSx	0.921919	0.296162	0.622956	ns	ENSG00000186141.9	AluS
chr1_145853128_145853439:AluSx1	1.36374	0.203704	0.512504	ns	ENSG00000131788.16	AluS
chr1_145903675_145903987:AluSx	-4.57689	0.00163948	0.0180903	Down	ENSG00000143127.13	AluS
chr1_145905285_145905578:AluYk2	-2.70911	9.54402e-06	0.000259158	Down	ENSG00000143127.13	AluY
chr1_145905581_145905883:AluJb	-3.06377	0.000104267	0.00195967	Down	ENSG00000143127.13	AluJ
chr1_145905929_145906228:AluSx	-2.71334	0.000278664	0.00436804	Down	ENSG00000143127.13	AluS
chr1_145920323_145920887:L1PA3	-0.812732	0.375689	0.698276	ns	ENSG00000265241.7,ENSG00000211451.12	L1P
chr1_145921947_145922220:AluSz6	-0.0482824	0.849475	0.947082	ns	ENSG00000265241.7,ENSG00000211451.12	AluS
chr1_145922927_145923228:AluY	-0.0904575	0.617513	0.850472	ns	ENSG00000265241.7,ENSG00000211451.12	AluY
chr1_145932063_145932359:AluSx3	-0.907044	0.355393	0.681466	ns	ENSG00000234222.6,ENSG00000280778.1	AluS
chr1_145934293_145934587:AluYk3	-0.0962301	0.470457	0.768619	ns	ENSG00000234222.6,ENSG00000280778.1,ENSG00000271601.4	AluY
chr1_145934599_145934874:AluY	-0.217581	0.107712	0.359064	ns	ENSG00000234222.6,ENSG00000280778.1,ENSG00000271601.4	AluY
chr1_145934885_145935183:AluSx	-0.100217	0.476511	0.771909	ns	ENSG00000234222.6,ENSG00000280778.1,ENSG00000271601.4	AluS
chr1_145937194_145937458:AluSx	-1.89689	0.0630607	0.258623	ns	ENSG00000234222.6,ENSG00000280778.1,ENSG00000271601.4	AluS
chr1_145941253_145941552:AluSx1	-1.87689	0.00978521	0.0712383	ns	ENSG00000234222.6,ENSG00000280778.1,ENSG00000271601.4	AluS
chr1_145941890_145942182:AluY	-0.838515	0.190903	0.495282	ns	ENSG00000234222.6,ENSG00000280778.1,ENSG00000271601.4	AluY
chr1_145943754_145944064:AluJb	-2.22579	0.0474208	0.216025	ns	ENSG00000234222.6,ENSG00000280778.1,ENSG00000271601.4	AluJ
chr1_146129912_146130563:L1PA4	-0.147363	0.830178	0.940603	ns	ENSG00000271425.9	L1P
chr1_146130564_146131950:L1P2	0.097131	0.903861	0.970444	ns	ENSG00000271425.9	L1P
chr1_146132669_146132933:AluSz	0.207001	0.816055	0.93636	ns	ENSG00000271425.9	AluS
chr1_146137416_146137688:AluSg	-0.36748	0.676747	0.882381	ns	ENSG00000271425.9	AluS
chr1_146138771_146139082:AluYk12	0.213426	0.804221	0.93403	ns	ENSG00000271425.9	AluY
chr1_146148509_146148813:AluJr	1.06681	0.0512422	0.226791	ns	ENSG00000264343.6,ENSG00000271425.9	AluJ
chr1_146151036_146151347:AluSq2	1.41423	0.0190624	0.116229	ns	ENSG00000264343.6,ENSG00000271425.9	AluS
chr1_146157177_146157471:AluSg	0.586398	0.256202	0.578602	ns	ENSG00000264343.6,ENSG00000271425.9	AluS
chr1_146158177_146158694:L1PA5	0.0704537	0.83013	0.940603	ns	ENSG00000264343.6,ENSG00000271425.9	L1P
chr1_146159076_146159341:AluSx	-0.0546764	0.842991	0.944532	ns	ENSG00000264343.6,ENSG00000271425.9	AluS
chr1_146159688_146159995:AluY	-0.158527	0.666085	0.878817	ns	ENSG00000264343.6,ENSG00000271425.9	AluY
chr1_146171150_146171444:AluY	0.129721	0.870431	0.957049	ns	ENSG00000264343.6,ENSG00000271425.9	AluY
chr1_146199824_146199945:L1PA4	-1.01742	0.279814	0.60521	ns	ENSG00000264343.6,ENSG00000271425.9	L1P
chr1_146200138_146200439:AluY	-0.260243	0.683	0.884444	ns	ENSG00000264343.6,ENSG00000271425.9	AluY
chr1_146217571_146217869:AluSp	0.250048	0.782679	0.927397	ns	ENSG00000264343.6,ENSG00000271425.9	AluS
chr1_146299957_146300243:AluSx	0.712541	1.5451e-07	6.96474e-06	ns	NA	AluS
chr1_146316202_146316459:AluSx	-0.393441	0.386981	0.706794	ns	NA	AluS
chr1_14632917_14633216:AluSx1	5.93384	6.76834e-06	0.000193052	Up	ENSG00000189337.17	AluS
chr1_146410352_146410648:AluY	3.19995	0.00205679	0.021552	Up	NA	AluY
chr1_146948002_146948301:AluSx	-0.0303978	0.96826	0.98864	ns	ENSG00000268043.7	AluS
chr1_146953445_146953508:Alu	0.269647	0.349926	0.675967	ns	ENSG00000268043.7	Alu
chr1_146954110_146954418:AluSc8	-0.0436646	0.922606	0.976432	ns	ENSG00000268043.7	AluS
chr1_146959194_146959506:AluY	-0.236835	0.693903	0.887209	ns	ENSG00000268043.7	AluY
chr1_14697009_14697359:AluJb	4.387	0.00432356	0.0382631	Up	ENSG00000189337.17	AluJ
chr1_147173021_147173299:AluSc	0.365978	0.445051	0.752406	ns	ENSG00000180867.11,ENSG00000237188.5	AluS
chr1_147261915_147262212:AluY	2.15783	2.5346e-16	3.72144e-14	Up	ENSG00000131778.19,ENSG00000237188.5,ENSG00000278811.4	AluY
chr1_147263159_147263445:AluJb	2.01826	0.000129878	0.00233599	Up	ENSG00000131778.19,ENSG00000237188.5,ENSG00000278811.4	AluJ
chr1_147269390_147269687:AluSc	-0.613801	0.537948	0.814705	ns	ENSG00000131778.19,ENSG00000237188.5,ENSG00000278811.4	AluS
chr1_147299321_147299622:AluY	-0.940575	0.121405	0.386587	ns	ENSG00000278811.4	AluY
chr1_147299755_147300024:AluSx	-1.11373	0.108721	0.360741	ns	ENSG00000278811.4	AluS
chr1_1473131_1473495:AluY	-0.3656	0.636407	0.862531	ns	ENSG00000160072.20	AluY
chr1_1473504_1473793:AluSc5	0.297183	0.721157	0.897199	ns	ENSG00000160072.20	AluS
chr1_1474183_1474488:AluY	0.163184	0.776591	0.924967	ns	ENSG00000160072.20	AluY
chr1_1474501_1474800:AluSx3	0.229605	0.742574	0.908725	ns	ENSG00000160072.20	AluS
chr1_1476516_1476806:AluYk2	0.127532	0.864606	0.954286	ns	ENSG00000160072.20	AluY
chr1_147947053_147947350:AluSx	0.147557	0.824041	0.938486	ns	ENSG00000188092.15	AluS
chr1_147960571_147960871:AluSx	-0.802496	0.406435	0.721701	ns	ENSG00000188092.15	AluS
chr1_147999329_147999613:AluSx	0.064434	0.93315	0.979133	ns	ENSG00000215859.9	AluS
chr1_148004161_148004464:AluY	0.590884	0.459052	0.762143	ns	ENSG00000215859.9	AluY
chr1_148064699_148065008:AluSp	-0.0563253	0.92957	0.978227	ns	NA	AluS
chr1_148065452_148065887:L1PA11	-0.31161	0.64633	0.869394	ns	NA	L1P
chr1_148066072_148066383:AluJb	-0.713145	0.292409	0.619148	ns	NA	AluJ
chr1_148066796_148067106:AluSx	-0.244764	0.794171	0.931186	ns	NA	AluS
chr1_148071297_148071609:AluSx	1.82826	0.020142	0.120472	ns	NA	AluS
chr1_148127641_148127954:AluY	-0.305983	0.59107	0.836193	ns	ENSG00000263956.6	AluY
chr1_148132724_148133049:AluSc8	-0.0745161	0.866421	0.955161	ns	ENSG00000263956.6	AluS
chr1_148133656_148133719:Alu	0.292669	0.296325	0.623214	ns	ENSG00000263956.6	Alu
chr1_148138821_148139117:AluSx	0.0937777	0.891028	0.965367	ns	ENSG00000263956.6	AluS
chr1_1483491_1483809:AluSx	0.0949596	0.906343	0.97118	ns	ENSG00000160072.20	AluS
chr1_148394224_148394518:AluY	-2.4731	0.0622798	0.256901	ns	ENSG00000274020.4	AluY
chr1_148396193_148396506:AluSx1	-2.19245	0.00573424	0.0475362	Down	ENSG00000274020.4	AluS
chr1_148397944_148398112:AluSx	-1.36368	0.160187	0.449431	ns	ENSG00000274020.4	AluS
chr1_148398169_148398449:AluYk2	-1.15733	0.247101	0.567919	ns	ENSG00000274020.4	AluY
chr1_148398761_148399064:AluSx	-2.84839	0.00152202	0.0170268	Down	ENSG00000274020.4	AluS
chr1_148400355_148400638:AluSx	-3.81212	0.00107446	0.0129676	Down	ENSG00000274020.4	AluS
chr1_148408642_148408940:AluY	-3.90776	0.00503298	0.0428986	Down	ENSG00000231551.8,ENSG00000274020.4	AluY
chr1_148409377_148409685:AluYk3	-3.14666	0.0108161	0.0770508	ns	ENSG00000231551.8,ENSG00000274020.4	AluY
chr1_1484185_1484480:AluY	0.0971173	0.896713	0.967964	ns	ENSG00000160072.20	AluY
chr1_148430906_148431208:AluSx	-1.4417	0.0144242	0.0949625	ns	ENSG00000231551.8,ENSG00000274020.4	AluS
chr1_148433961_148434257:AluY	-0.742579	0.0805939	0.30172	ns	ENSG00000274020.4	AluY
chr1_148434270_148434582:AluSx	-0.646606	0.103666	0.351657	ns	ENSG00000274020.4	AluS
chr1_1484485_1484613:AluSx3	0.455503	0.618004	0.850836	ns	ENSG00000160072.20	AluS
chr1_148580863_148581518:L1PA4	-0.408104	0.563498	0.827343	ns	ENSG00000270629.6	L1P
chr1_148581519_148582905:L1P2	-0.03117	0.969674	0.988764	ns	ENSG00000270629.6	L1P
chr1_148583624_148583881:AluSz	0.51675	0.583647	0.832707	ns	ENSG00000270629.6	AluS
chr1_148588364_148588636:AluSg	-0.40455	0.637679	0.86338	ns	ENSG00000270629.6	AluS
chr1_148589719_148590030:AluSx	-0.0859366	0.92506	0.976846	ns	ENSG00000270629.6	AluS
chr1_148599457_148599754:AluJr	0.985631	0.0758434	0.29097	ns	ENSG00000270629.6	AluJ
chr1_148601978_148602289:AluSq2	1.4631	0.0176373	0.109846	ns	ENSG00000270629.6	AluS
chr1_148608107_148608401:AluSg	0.624448	0.243539	0.564002	ns	ENSG00000270629.6,ENSG00000286019.1	AluS
chr1_148609107_148609624:L1PA5	0.0827097	0.804115	0.93403	ns	ENSG00000270629.6,ENSG00000286019.1	L1P
chr1_148610006_148610271:AluSx	-0.0354404	0.897656	0.968398	ns	ENSG00000270629.6,ENSG00000286019.1	AluS
chr1_148610614_148610913:AluY	-0.174219	0.630192	0.858735	ns	ENSG00000270629.6,ENSG00000286019.1	AluY
chr1_148622089_148622385:AluY	-0.0989824	0.899701	0.969053	ns	ENSG00000270629.6,ENSG00000286019.1	AluY
chr1_148650543_148650665:L1PA4	-1.01742	0.279814	0.60521	ns	ENSG00000270629.6,ENSG00000286019.1	L1P
chr1_148650858_148651162:AluY	-0.260243	0.683	0.884444	ns	ENSG00000270629.6,ENSG00000286019.1	AluY
chr1_148668310_148668608:AluSp	0.60188	0.552725	0.823609	ns	ENSG00000270629.6,ENSG00000286019.1	AluS
chr1_148750740_148751026:AluSx	0.702963	1.44396e-07	6.55384e-06	ns	NA	AluS
chr1_148766985_148767242:AluSx	-0.393441	0.386981	0.706794	ns	NA	AluS
chr1_148776234_148776533:AluSc8	1.83202	0.143925	0.42404	ns	ENSG00000275140.1	AluS
chr1_148852168_148852478:AluSz6	-1.89073	0.107852	0.35942	ns	ENSG00000178104.19	AluS
chr1_148873943_148874242:AluSx	-1.90425	0.0189673	0.115799	ns	ENSG00000178104.19	AluS
chr1_148905907_148906794:L1PB1	-2.2902	0.0395364	0.191189	ns	ENSG00000178104.19	L1P
chr1_148906795_148907074:AluSx	-2.52019	0.0196239	0.118583	ns	ENSG00000178104.19	AluS
chr1_148920121_148920255:AluSx	-2.1202	0.126194	0.395031	ns	ENSG00000178104.19	AluS
chr1_148920301_148920458:AluSx	-2.06558	0.038276	0.187638	ns	ENSG00000178104.19	AluS
chr1_148922275_148922574:AluJb	-1.55934	0.162607	0.453108	ns	ENSG00000178104.19	AluJ
chr1_148922942_148923237:AluSx1	-3.78831	0.007321	0.057119	ns	ENSG00000178104.19	AluS
chr1_148923468_148923769:AluYk2	-2.58018	0.0476119	0.216686	ns	ENSG00000178104.19	AluY
chr1_148928169_148928479:AluSz	-1.22896	0.0231023	0.132828	ns	ENSG00000178104.19	AluS
chr1_148930177_148930233:L1P4	-1.58456	0.135949	0.410859	ns	ENSG00000178104.19	L1P
chr1_149067319_149067971:L1PA4	0.980513	0.289386	0.615905	ns	ENSG00000269713.7	L1P
chr1_149074837_149075109:AluSx	-0.279409	0.778511	0.925914	ns	ENSG00000269713.7	AluS
chr1_149081111_149081417:AluSx	0.571374	0.553539	0.824038	ns	ENSG00000269713.7	AluS
chr1_149082783_149082946:AluY	-0.151373	0.83715	0.942257	ns	ENSG00000269713.7	AluY
chr1_149082983_149083107:AluY	-0.266921	0.682875	0.884444	ns	ENSG00000269713.7	AluY
chr1_149087824_149088130:AluSc8	-0.135601	0.747483	0.911325	ns	ENSG00000269713.7	AluS
chr1_149088737_149088800:Alu	0.408769	0.11213	0.368126	ns	ENSG00000269713.7	Alu
chr1_149093861_149094156:AluSx	0.254217	0.702612	0.88953	ns	ENSG00000269713.7	AluS
chr1_149100653_149100950:AluJb	1.09888	0.0500237	0.223432	ns	ENSG00000269713.7	AluJ
chr1_149101105_149101403:AluJb	0.628296	0.139428	0.416328	ns	ENSG00000269713.7	AluJ
chr1_149101924_149102226:AluJb	0.770134	0.0130854	0.0884728	ns	ENSG00000269713.7	AluJ
chr1_149162186_149162493:AluY	2.88063	0.00196205	0.0207528	Up	NA	AluY
chr1_149194034_149194360:L1PA3	-3.25764	0.0284708	0.153388	ns	ENSG00000274265.5	L1P
chr1_149194361_149194871:L1PA3	-2.76897	0.0313661	0.163744	ns	ENSG00000274265.5	L1P
chr1_149199748_149200053:AluY	-0.815589	0.348463	0.674531	ns	ENSG00000274265.5,ENSG00000215861.6	AluY
chr1_149200054_149200110:L1P4	-1.68938	0.105358	0.354839	ns	ENSG00000274265.5,ENSG00000215861.6	L1P
chr1_149201808_149202118:AluSz	-1.17199	0.0308601	0.161927	ns	ENSG00000274265.5,ENSG00000215861.6	AluS
chr1_149206514_149206816:AluY	-2.85202	0.0237791	0.13565	ns	ENSG00000274265.5,ENSG00000215861.6	AluY
chr1_149207047_149207342:AluSx1	-3.85999	0.00586832	0.0484214	Down	ENSG00000274265.5,ENSG00000215861.6	AluS
chr1_149207710_149208009:AluJb	-1.6504	0.136157	0.411135	ns	ENSG00000274265.5,ENSG00000215861.6	AluJ
chr1_149209826_149209983:AluSx	-2.06558	0.038276	0.187638	ns	ENSG00000274265.5,ENSG00000215861.6	AluS
chr1_149210029_149210166:AluSx	-2.1202	0.126194	0.395031	ns	ENSG00000274265.5,ENSG00000215861.6	AluS
chr1_149223217_149223495:AluSx	-2.35488	0.0329439	0.169276	ns	ENSG00000274265.5,ENSG00000215861.6	AluS
chr1_149223496_149224383:L1PB1	-2.19863	0.0499785	0.223306	ns	ENSG00000274265.5,ENSG00000215861.6	L1P
chr1_149256020_149256319:AluSx	-2.14611	0.00495695	0.0423986	Down	ENSG00000274265.5,ENSG00000215861.6	AluS
chr1_149277784_149278093:AluSz6	-1.89073	0.107852	0.35942	ns	ENSG00000215861.6	AluS
chr1_149353719_149354018:AluSc8	1.98747	0.104806	0.353808	ns	ENSG00000274423.1	AluS
chr1_149363013_149363270:AluSx	-0.36365	0.435919	0.74524	ns	NA	AluS
chr1_149419886_149420169:AluY	-0.192258	0.778294	0.925906	ns	ENSG00000286219.1,ENSG00000286185.1	AluY
chr1_149420362_149420484:L1PA4	-0.789454	0.379625	0.701346	ns	ENSG00000286219.1,ENSG00000286185.1	L1P
chr1_149448883_149449180:AluY	0.478669	0.566564	0.828395	ns	ENSG00000286219.1,ENSG00000286185.1	AluY
chr1_149460334_149460636:AluY	0.017238	0.964361	0.987548	ns	ENSG00000286219.1,ENSG00000286185.1	AluY
chr1_149460970_149461234:AluSx	-0.0494531	0.864551	0.954271	ns	ENSG00000286219.1,ENSG00000286185.1	AluS
chr1_149461616_149462133:L1PA5	0.0462941	0.889401	0.964831	ns	ENSG00000286219.1,ENSG00000286185.1	L1P
chr1_149462834_149463133:AluSg	0.482423	0.380346	0.701667	ns	ENSG00000286219.1,ENSG00000286185.1	AluS
chr1_149468944_149469264:AluSq2	1.1917	0.0316007	0.164517	ns	ENSG00000286185.1	AluS
chr1_149471890_149472193:AluJr	0.900156	0.0861985	0.315082	ns	ENSG00000286185.1	AluJ
chr1_149482462_149483848:L1P2	-0.108487	0.90891	0.972207	ns	ENSG00000286185.1,ENSG00000271383.7	L1P
chr1_149483849_149484502:L1PA4	-0.602163	0.466408	0.765765	ns	ENSG00000286185.1,ENSG00000271383.7	L1P
chr1_149625326_149625652:L1PA3	-2.49581	0.0596564	0.250668	ns	ENSG00000277147.6	L1P
chr1_149625653_149626166:L1PA3	-2.23159	0.0476497	0.216737	ns	ENSG00000277147.6	L1P
chr1_149628258_149628553:AluY	-1.58744	0.0388008	0.189165	ns	ENSG00000277147.6	AluY
chr1_149629289_149629598:AluSp	-1.72033	0.0563091	0.241713	ns	ENSG00000277147.6	AluS
chr1_149629749_149630027:AluY	-3.80486	0.00706664	0.0557977	ns	ENSG00000277147.6	AluY
chr1_149630263_149630575:AluSx1	-2.4067	0.0019291	0.0204869	Down	ENSG00000277147.6	AluS
chr1_149632011_149632191:AluSx	-1.52591	0.108665	0.360629	ns	ENSG00000277147.6	AluS
chr1_149632192_149632488:AluYk2	-1.52591	0.108665	0.360629	ns	ENSG00000277147.6	AluY
chr1_149632800_149633101:AluSx	-2.06815	0.00055922	0.00769026	Down	ENSG00000277147.6	AluS
chr1_149634390_149634675:AluSx	-3.8882	0.000789399	0.0101249	Down	ENSG00000277147.6	AluS
chr1_149642666_149642964:AluY	-2.28272	0.0404016	0.193929	ns	ENSG00000277147.6	AluY
chr1_149643401_149643713:AluYk3	-3.84648	0.00605914	0.0495818	Down	ENSG00000277147.6	AluY
chr1_149696966_149697184:AluSp	-4.48465	0.00226883	0.0232589	Down	ENSG00000277147.6,ENSG00000234232.7	AluS
chr1_149697381_149697696:AluY	-2.52587	0.000935267	0.0115794	Down	ENSG00000277147.6,ENSG00000234232.7	AluY
chr1_149697915_149698170:AluSz	-1.59947	0.141127	0.419471	ns	ENSG00000277147.6,ENSG00000234232.7	AluS
chr1_149698331_149698453:FLAM_C	-1.94004	0.0308123	0.16181	ns	ENSG00000277147.6,ENSG00000234232.7	FLAM
chr1_149699234_149699528:AluSx	-2.04066	7.21291e-05	0.00144238	Down	ENSG00000277147.6,ENSG00000234232.7	AluS
chr1_149707656_149707968:AluSz	-1.22993	0.0727438	0.283185	ns	ENSG00000234232.7	AluS
chr1_149710272_149710568:AluY	-3.00142	0.0158107	0.101722	ns	ENSG00000234232.7	AluY
chr1_14972517_14972814:AluSq2	0.211851	0.804716	0.93403	ns	ENSG00000189337.17	AluS
chr1_149806311_149806607:AluY	4.15206	9.7291e-33	4.80098e-30	Up	ENSG00000203814.6	AluY
chr1_149807227_149807503:AluJb	4.3674	9.61589e-19	1.73379e-16	Up	ENSG00000203814.6	AluJ
chr1_149807524_149807822:AluSx1	4.44709	3.50577e-41	3.28696e-38	Up	ENSG00000203814.6	AluS
chr1_149835171_149835507:AluSx1	0.48155	0.497404	0.783251	ns	ENSG00000270882.2	AluS
chr1_14983660_14983951:AluSq2	-1.12385	0.320502	0.647546	ns	ENSG00000189337.17	AluS
chr1_149838565_149838871:AluJb	0.635721	0.465416	0.765534	ns	ENSG00000270882.2	AluJ
chr1_14984085_14984396:AluSx	-1.28046	0.104678	0.353566	ns	ENSG00000189337.17	AluS
chr1_149847528_149847824:AluSx	0.218674	0.778647	0.925954	ns	ENSG00000261716.2	AluS
chr1_149854930_149855247:AluJb	0.744343	0.38389	0.704304	ns	ENSG00000270276.2	AluJ
chr1_149858313_149858606:AluSx1	0.396684	0.58617	0.834309	ns	ENSG00000270276.2	AluS
chr1_14987213_14987508:AluSx3	-0.374994	0.72258	0.897886	ns	ENSG00000189337.17	AluS
chr1_149924157_149924460:AluJb	0.567786	0.482267	0.774944	ns	ENSG00000143368.10	AluJ
chr1_149938179_149938481:AluSx	-0.271029	0.711247	0.892728	ns	ENSG00000264522.6	AluS
chr1_149938634_149938952:AluSx	0.948954	0.204401	0.513041	ns	ENSG00000264522.6	AluS
chr1_149939648_149939957:AluSx1	0.363718	0.691866	0.886354	ns	ENSG00000264522.6	AluS
chr1_149958323_149958613:AluSx	-0.41819	0.606195	0.843854	ns	ENSG00000264522.6	AluS
chr1_149975747_149976039:AluSx	0.195454	0.812471	0.935461	ns	ENSG00000264522.6	AluS
chr1_149976329_149976631:AluSp	0.0172692	0.985726	0.994387	ns	ENSG00000264522.6	AluS
chr1_149980439_149980725:AluSx	-0.435277	0.458226	0.761578	ns	ENSG00000264522.6	AluS
chr1_149990714_149991003:AluSx	-0.461638	0.561631	0.827134	ns	ENSG00000264522.6	AluS
chr1_149991948_149992235:AluSc8	-0.503573	0.452176	0.757964	ns	ENSG00000264522.6	AluS
chr1_149992497_149992770:AluSx	-0.787827	0.205546	0.514515	ns	ENSG00000264522.6	AluS
chr1_149992869_149993156:AluYe6	-0.180732	0.77532	0.92468	ns	ENSG00000264522.6	AluY
chr1_149994302_149994606:AluSx	-1.07475	0.144891	0.425646	ns	ENSG00000264522.6	AluS
chr1_150002969_150003274:AluY	-0.860934	0.275304	0.600807	ns	ENSG00000264522.6	AluY
chr1_150006176_150006434:AluYk2	1.12817	0.216713	0.529819	ns	ENSG00000264522.6	AluY
chr1_150046445_150046748:AluSc8	1.20488	0.128964	0.39932	ns	ENSG00000285184.3	AluS
chr1_150046793_150047084:AluSx1	0.796857	0.241825	0.561893	ns	ENSG00000285184.3	AluS
chr1_150047672_150047964:AluSx	0.425381	0.395127	0.713531	ns	ENSG00000285184.3	AluS
chr1_150048848_150049133:AluSx	-0.0366616	0.964764	0.987612	ns	ENSG00000285184.3	AluS
chr1_150049659_150049873:AluJb	-0.202471	0.782094	0.927284	ns	ENSG00000285184.3	AluJ
chr1_150054526_150054829:AluSz	1.14691	0.212777	0.524655	ns	ENSG00000223945.2,ENSG00000285184.3	AluS
chr1_150065091_150065373:AluJb	1.51357	0.218081	0.531599	ns	ENSG00000285184.3	AluJ
chr1_150120862_150121154:AluYc	-0.362617	0.736394	0.905248	ns	ENSG00000136631.15	AluY
chr1_150122039_150122305:AluSx	-0.887154	0.286435	0.612725	ns	ENSG00000136631.15	AluS
chr1_150122717_150123004:AluSx	-0.0851505	0.930648	0.978521	ns	ENSG00000136631.15	AluS
chr1_150131227_150131539:AluSx	-0.916561	0.377147	0.699324	ns	ENSG00000136631.15	AluS
chr1_150135250_150135565:AluSx	-0.404513	0.68237	0.884346	ns	ENSG00000136631.15	AluS
chr1_150136272_150136575:AluSq	0.227696	0.808837	0.93497	ns	ENSG00000136631.15	AluS
chr1_150220853_150221134:AluSx	1.14987	0.202092	0.510498	ns	ENSG00000143401.15	AluS
chr1_150264219_150264502:AluJb	-0.606205	0.523557	0.803312	ns	ENSG00000118298.12	AluJ
chr1_150294617_150294913:AluSx	-2.81461	4.52689e-05	0.000971565	Down	ENSG00000266472.6	AluS
chr1_150294985_150295295:AluYh9	-2.58161	4.17094e-05	0.000909143	Down	ENSG00000266472.6	AluY
chr1_150295334_150295448:AluJb	-2.53249	0.0182434	0.1125	ns	ENSG00000266472.6	AluJ
chr1_150295953_150296247:AluSc	-1.66577	0.0350558	0.176525	ns	ENSG00000266472.6	AluS
chr1_150297011_150297309:AluSc8	-2.72946	0.0360979	0.180231	ns	ENSG00000266472.6	AluS
chr1_150297390_150297675:AluSx	-4.34844	0.00354945	0.0328475	Down	ENSG00000266472.6	AluS
chr1_150297939_150298232:AluSp	-4.65085	0.00121257	0.014141	Down	ENSG00000266472.6	AluS
chr1_150304476_150304769:AluSx4	-3.56893	0.0132148	0.0890452	ns	ENSG00000266472.6	AluS
chr1_150304770_150305055:AluSx	-3.57855	0.0130385	0.0882783	ns	ENSG00000266472.6	AluS
chr1_150308550_150308847:AluSx	-0.845383	0.0587704	0.248208	ns	ENSG00000266472.6	AluS
chr1_150308996_150309295:AluSq10	-0.362492	0.675282	0.881991	ns	NA	AluS
chr1_150327057_150327365:AluSx	0.254307	0.759048	0.917577	ns	ENSG00000117360.13	AluS
chr1_150329038_150329328:AluSz6	-0.495725	0.537354	0.814229	ns	ENSG00000117360.13	AluS
chr1_150329762_150330059:AluSx	-0.483154	0.542873	0.81746	ns	ENSG00000117360.13	AluS
chr1_150330062_150330348:AluJb	-1.0583	0.0537215	0.234179	ns	ENSG00000117360.13	AluJ
chr1_150330376_150330654:AluSc8	-1.34956	0.0272374	0.148882	ns	ENSG00000117360.13	AluS
chr1_150330705_150331016:AluSx3	-0.597854	0.521508	0.801326	ns	ENSG00000117360.13	AluS
chr1_150338499_150338814:AluSx	1.05574	0.0960357	0.336911	ns	ENSG00000117360.13	AluS
chr1_150339084_150339387:AluJb	1.23948	0.0500628	0.223515	ns	ENSG00000117360.13	AluJ
chr1_150339435_150339736:AluSp	2.26995	0.00568158	0.0472084	Up	ENSG00000117360.13	AluS
chr1_150340828_150341134:AluJb	1.54366	0.16824	0.461497	ns	ENSG00000117360.13	AluJ
chr1_150341401_150341705:AluSp	-0.128277	0.89792	0.968398	ns	ENSG00000117360.13	AluS
chr1_150342100_150342399:AluY	-0.510367	0.428121	0.738896	ns	ENSG00000117360.13	AluY
chr1_150342529_150342820:AluSx	-1.17726	0.145262	0.426236	ns	ENSG00000117360.13	AluS
chr1_150345343_150345648:AluSq2	0.457726	0.243219	0.563455	ns	ENSG00000117360.13	AluS
chr1_150346806_150347105:AluJb	-0.5812	0.533186	0.810861	ns	ENSG00000117360.13	AluJ
chr1_150347449_150347740:AluSx	0.613491	0.48584	0.776972	ns	ENSG00000117360.13	AluS
chr1_150348461_150348756:AluSx1	0.329774	0.658846	0.875873	ns	ENSG00000117360.13	AluS
chr1_150349924_150350195:AluSp	-1.00273	0.335016	0.662233	ns	ENSG00000117360.13	AluS
chr1_150352384_150352677:AluY	-0.499852	0.352751	0.678409	ns	ENSG00000117360.13	AluY
chr1_150354165_150354469:AluSx4	-0.0797152	0.928542	0.977945	ns	NA	AluS
chr1_150354829_150355117:AluSc	0.145214	0.841015	0.943906	ns	NA	AluS
chr1_150355139_150355436:AluSp	0.128692	0.863189	0.953512	ns	NA	AluS
chr1_150369442_150369756:AluY	-2.09596	0.0175437	0.109387	ns	ENSG00000163125.15	AluY
chr1_150369770_150370081:AluSz6	-1.37936	0.0506287	0.224849	ns	ENSG00000163125.15	AluS
chr1_150370566_150370871:AluJb	-0.731003	0.0758586	0.29098	ns	ENSG00000163125.15	AluJ
chr1_150371358_150371667:AluY	-0.92677	0.00165836	0.0182403	ns	ENSG00000163125.15	AluY
chr1_150372336_150372488:AluSx	-1.61231	0.0871419	0.317469	ns	ENSG00000163125.15	AluS
chr1_150373012_150373312:AluSz	-2.46976	0.00894167	0.0664509	ns	ENSG00000163125.15	AluS
chr1_150380446_150380645:AluSx	-0.788905	0.381779	0.702685	ns	ENSG00000163125.15	AluS
chr1_150381505_150381803:AluYk2	-0.714281	0.442717	0.750671	ns	ENSG00000163125.15	AluY
chr1_150390212_150390525:AluJb	-1.19436	0.193045	0.498299	ns	ENSG00000163125.15	AluJ
chr1_150403656_150403936:AluSx	-0.566547	0.544351	0.818284	ns	ENSG00000163125.15	AluS
chr1_150411513_150411816:AluSx	-0.800585	0.354756	0.68069	ns	ENSG00000163125.15	AluS
chr1_150411844_150412134:AluSz6	-0.332317	0.634299	0.861309	ns	ENSG00000163125.15	AluS
chr1_150426865_150427179:AluSx	-0.71715	0.37428	0.697165	ns	ENSG00000163125.15	AluS
chr1_150427191_150427502:AluSz	-0.313535	0.715981	0.894964	ns	ENSG00000163125.15	AluS
chr1_150443724_150444035:AluY	-0.745283	0.645582	0.868876	ns	ENSG00000163125.15	AluY
chr1_150454566_150454864:AluJb	-1.44449	0.103932	0.35197	ns	ENSG00000163125.15	AluJ
chr1_150455222_150455520:AluSg	-0.94433	0.373105	0.696148	ns	ENSG00000163125.15	AluS
chr1_150462002_150462295:AluSx	-1.09181	0.238657	0.558492	ns	ENSG00000163125.15	AluS
chr1_150464075_150464308:AluSq	-1.68492	0.103698	0.351657	ns	ENSG00000163125.15	AluS
chr1_150464884_150465142:AluSx	-1.03681	0.136379	0.411582	ns	ENSG00000163125.15	AluS
chr1_150465155_150465413:AluSx	-2.18332	0.05127	0.226868	ns	ENSG00000163125.15	AluS
chr1_150465777_150466034:AluSx	-2.00841	0.0472092	0.215357	ns	ENSG00000163125.15	AluS
chr1_150466098_150466399:AluYk2	-1.43526	0.0659129	0.266479	ns	ENSG00000163125.15	AluY
chr1_150507288_150507596:AluSc8	-0.723875	0.0875415	0.318377	ns	ENSG00000143374.17	AluS
chr1_150515965_150516257:AluSx	-0.167059	0.819497	0.937322	ns	ENSG00000228126.1	AluS
chr1_150519876_150520171:AluSx	4.48988	0.000915858	0.0114015	Up	NA	AluS
chr1_150564441_150564749:AluJb	0.222408	0.815798	0.93636	ns	ENSG00000143384.14	AluJ
chr1_150565800_150565955:AluJb	-0.715433	0.32657	0.653232	ns	ENSG00000143384.14	AluJ
chr1_150566045_150566349:AluSx	-1.12844	0.0084744	0.0638354	ns	ENSG00000143384.14	AluS
chr1_150566969_150567240:AluSx	-1.42723	0.000740053	0.00964656	Down	ENSG00000143384.14	AluS
chr1_150569274_150569576:AluSc5	-1.3519	1.88256e-06	6.38193e-05	Down	ENSG00000143384.14	AluS
chr1_150569782_150570055:AluSx	-1.37092	4.21865e-06	0.000128183	Down	ENSG00000143384.14	AluS
chr1_150570238_150570533:AluJb	-1.44479	4.69576e-14	5.37849e-12	Down	ENSG00000143384.14	AluJ
chr1_150570774_150571077:AluSx4	-1.29153	2.21065e-13	2.39418e-11	Down	ENSG00000143384.14	AluS
chr1_150571626_150571866:AluSx	-1.31446	2.38908e-07	1.02549e-05	Down	ENSG00000143384.14	AluS
chr1_150571867_150572127:AluSx	-1.5984	3.9076e-15	5.16015e-13	Down	ENSG00000143384.14	AluS
chr1_150572142_150572440:AluSx	-1.42601	1.17987e-14	1.46381e-12	Down	ENSG00000143384.14	AluS
chr1_150572441_150572608:AluSg	-1.24568	9.8066e-08	4.6437e-06	Down	ENSG00000143384.14	AluS
chr1_150573670_150573933:AluSx	-0.822042	0.0086321	0.0647025	ns	ENSG00000143384.14	AluS
chr1_150573972_150574278:AluSp	-0.871392	0.0878968	0.319178	ns	ENSG00000143384.14	AluS
chr1_150598532_150598830:AluJb	-1.02849	0.285188	0.611332	ns	NA	AluJ
chr1_150605081_150605364:AluSx	-1.05488	0.302297	0.629223	ns	ENSG00000143420.19	AluS
chr1_150605457_150605637:AluJb	-1.49654	0.118515	0.381148	ns	ENSG00000143420.19	AluJ
chr1_150605638_150605940:AluSx	-1.48893	0.0300967	0.159583	ns	ENSG00000143420.19	AluS
chr1_150605941_150606256:AluY	-0.444301	0.541617	0.816926	ns	ENSG00000143420.19	AluY
chr1_150607272_150607570:AluSx	-0.928787	0.343921	0.670307	ns	ENSG00000143420.19	AluS
chr1_150607671_150607935:AluJb	-0.449842	0.515337	0.796045	ns	ENSG00000143420.19	AluJ
chr1_150607947_150608256:AluSx	0.0643996	0.935005	0.97961	ns	ENSG00000143420.19	AluS
chr1_150608264_150608548:AluY	-0.13517	0.869615	0.956632	ns	ENSG00000276103.1,ENSG00000143420.19	AluY
chr1_150608633_150608927:AluY	-0.405168	0.587093	0.834629	ns	ENSG00000143420.19	AluY
chr1_150610311_150610602:AluSx1	-0.249982	0.606481	0.84393	ns	ENSG00000143420.19	AluS
chr1_150610660_150610939:AluJb	-0.237865	0.729181	0.901208	ns	ENSG00000143420.19	AluJ
chr1_150610976_150611279:AluSz	-0.150548	0.745671	0.910801	ns	ENSG00000143420.19	AluS
chr1_150612416_150612692:AluY	-0.260331	0.630916	0.859204	ns	ENSG00000143420.19	AluY
chr1_150612997_150613279:AluSx	-0.463988	0.380499	0.701837	ns	ENSG00000143420.19	AluS
chr1_150613986_150614274:AluJb	0.00753859	0.990702	0.996646	ns	ENSG00000143420.19	AluJ
chr1_150614380_150614644:AluJb	0.210389	0.716574	0.8951	ns	ENSG00000143420.19	AluJ
chr1_150614804_150615122:AluSx	0.0187112	0.962839	0.987066	ns	ENSG00000143420.19	AluS
chr1_150616312_150616604:AluYg6	-0.12881	0.732966	0.903256	ns	ENSG00000143420.19	AluY
chr1_150616802_150616960:AluSg4	-0.688272	0.397369	0.71527	ns	ENSG00000143420.19	AluS
chr1_150617320_150617616:AluSq	-0.184522	0.803761	0.93403	ns	ENSG00000143420.19	AluS
chr1_150617802_150618022:AluSq	-0.221483	0.800626	0.933247	ns	ENSG00000143420.19	AluS
chr1_150618023_150618257:AluY	0.0158827	0.986429	0.994771	ns	ENSG00000143420.19	AluY
chr1_150618691_150618987:AluSq	0.349019	0.686812	0.884907	ns	ENSG00000143420.19	AluS
chr1_150618994_150619285:AluSx	0.444821	0.395324	0.713652	ns	ENSG00000143420.19	AluS
chr1_150620803_150621103:AluJb	0.801934	0.0853503	0.312748	ns	ENSG00000143420.19	AluJ
chr1_150621267_150621572:AluSz	0.680266	0.0137894	0.092038	ns	ENSG00000143420.19	AluS
chr1_150626566_150626843:AluYc	1.63756	0.0504068	0.224433	ns	ENSG00000143420.19	AluY
chr1_150643854_150644133:AluSx	-0.453318	0.633662	0.86089	ns	NA	AluS
chr1_150644283_150644411:FLAM_C	-1.00194	0.285178	0.611332	ns	NA	FLAM
chr1_150644521_150644821:AluSx	-1.79253	0.0317941	0.165268	ns	NA	AluS
chr1_150645246_150645538:AluSx	-0.639461	0.158584	0.447093	ns	NA	AluS
chr1_150647219_150647510:AluJb	0.556639	0.000598186	0.00812659	ns	ENSG00000143457.11	AluJ
chr1_150670316_150670624:AluY	-1.00755	0.248631	0.569825	ns	ENSG00000143457.11	AluY
chr1_150670958_150671258:AluSx	-1.14675	0.179405	0.478172	ns	ENSG00000143457.11	AluS
chr1_150673283_150673616:AluSx	-0.154568	0.763263	0.919302	ns	ENSG00000143457.11	AluS
chr1_150673647_150673951:AluSx	-0.81844	0.139361	0.416233	ns	ENSG00000143457.11	AluS
chr1_150674212_150674262:L1P3	-0.416979	0.622122	0.853391	ns	ENSG00000143457.11	L1P
chr1_150674263_150674562:AluSx	-0.515577	0.440733	0.749158	ns	ENSG00000143457.11	AluS
chr1_150680867_150681144:AluSx	-1.14132	0.224251	0.539607	ns	ENSG00000143457.11	AluS
chr1_150681785_150682077:AluSx	-0.865624	0.273109	0.598757	ns	ENSG00000143457.11	AluS
chr1_150682346_150682652:AluJb	-1.36484	0.0841776	0.309869	ns	ENSG00000143457.11	AluJ
chr1_150683120_150683254:AluSx	-0.669587	0.514025	0.794685	ns	ENSG00000143457.11	AluS
chr1_150687296_150687595:AluSx	-0.806623	0.292394	0.619148	ns	ENSG00000143457.11	AluS
chr1_150731106_150731403:AluSx	3.60142	3.0594e-05	0.000699134	Up	ENSG00000163131.12	AluS
chr1_150732607_150732908:AluSz6	4.75156	0.00116343	0.013714	Up	ENSG00000163131.12	AluS
chr1_150870502_150870808:AluJb	-0.486928	0.585941	0.834215	ns	ENSG00000143437.21	AluJ
chr1_150870872_150871018:FLAM_C	-0.0249605	0.978051	0.991972	ns	ENSG00000143437.21	FLAM
chr1_150930515_150930835:AluSx	-0.800134	0.467056	0.766276	ns	ENSG00000143379.12	AluS
chr1_150930978_150931281:AluJb	-0.841529	0.0829429	0.307074	ns	ENSG00000143379.12	AluJ
chr1_150931304_150931550:AluYk2	-1.13144	0.0182397	0.1125	ns	ENSG00000143379.12	AluY
chr1_150931551_150931620:L1PA2	-0.257342	0.744791	0.910234	ns	ENSG00000143379.12	L1P
chr1_150931672_150931746:AluSx	-0.68286	0.493234	0.780821	ns	ENSG00000143379.12	AluS
chr1_150934191_150934478:AluYk2	-0.735503	0.281593	0.606857	ns	ENSG00000143379.12	AluY
chr1_150934824_150935120:AluSq	-1.43698	0.0321102	0.166463	ns	ENSG00000143379.12	AluS
chr1_150935989_150936278:AluYe5	-1.45324	0.105095	0.354355	ns	ENSG00000143379.12	AluY
chr1_150955807_150956106:AluSz	-0.775858	0.33418	0.661145	ns	ENSG00000143379.12	AluS
chr1_150956107_150956401:AluSg4	-1.24852	0.138327	0.414716	ns	ENSG00000143379.12	AluS
chr1_150956834_150957130:AluJr4	-0.515281	0.55951	0.826334	ns	ENSG00000143379.12	AluJ
chr1_150958227_150958548:AluSc8	-0.16151	0.820944	0.937486	ns	ENSG00000143379.12	AluS
chr1_150959791_150960101:AluSq2	0.126545	0.845094	0.945288	ns	ENSG00000143379.12	AluS
chr1_150960192_150960508:AluSx3	-0.548231	0.450149	0.756367	ns	ENSG00000143379.12	AluS
chr1_150993303_150993609:AluSx1	0.95317	0.22892	0.546317	ns	ENSG00000143412.10	AluS
chr1_150993622_150993933:AluSq	1.30828	0.0473952	0.215946	ns	ENSG00000143412.10	AluS
chr1_150994813_150995102:AluSg	0.474766	0.499362	0.784715	ns	ENSG00000143412.10	AluS
chr1_150996122_150996428:AluSz	0.37705	0.522349	0.80215	ns	ENSG00000143409.15	AluS
chr1_151010672_151010955:AluSx	-0.40297	0.600369	0.840481	ns	ENSG00000143363.17	AluS
chr1_151011754_151012076:AluSc	-0.457571	0.542881	0.81746	ns	ENSG00000143363.17	AluS
chr1_151018761_151019052:AluSx1	-0.427018	0.655813	0.874244	ns	ENSG00000143363.17	AluS
chr1_151049118_151049416:AluSx3	0.518478	0.500895	0.785449	ns	ENSG00000143443.10	AluS
chr1_151049424_151049551:FLAM_C	-0.458716	0.6295	0.858131	ns	ENSG00000143443.10	FLAM
chr1_151049565_151049830:AluJb	-0.328561	0.727974	0.900633	ns	ENSG00000143443.10	AluJ
chr1_151072564_151072866:AluSq2	-0.254946	0.781284	0.92708	ns	ENSG00000143458.12	AluS
chr1_151077671_151077957:AluSx	-0.43499	0.600903	0.840878	ns	ENSG00000143458.12	AluS
chr1_151077989_151078301:AluSx	-0.244291	0.727967	0.900633	ns	ENSG00000143458.12	AluS
chr1_151078314_151078614:AluY	-0.629179	0.310724	0.638144	ns	ENSG00000143458.12	AluY
chr1_151078631_151078970:AluSx	-0.398402	0.533114	0.810787	ns	ENSG00000143458.12	AluS
chr1_151079259_151079550:AluSx1	-0.753315	0.200361	0.508092	ns	ENSG00000143458.12	AluS
chr1_151079620_151079892:AluSx	-0.434565	0.378371	0.700485	ns	ENSG00000143458.12	AluS
chr1_151079936_151080244:AluSx4	-0.210354	0.717665	0.895769	ns	ENSG00000143458.12	AluS
chr1_151081207_151081519:AluSx	0.561708	0.55086	0.822804	ns	ENSG00000143458.12	AluS
chr1_151081637_151081934:AluSx	0.0427607	0.959948	0.986236	ns	ENSG00000143458.12	AluS
chr1_151082393_151082708:AluY	-0.181578	0.814967	0.936153	ns	ENSG00000143458.12	AluY
chr1_151082743_151083000:AluJr4	-0.68286	0.493234	0.780821	ns	ENSG00000143458.12	AluJ
chr1_151083350_151083654:AluSx	-1.08223	0.137974	0.414186	ns	ENSG00000143458.12	AluS
chr1_151085964_151086257:AluJb	-0.157192	0.85206	0.948134	ns	ENSG00000143458.12	AluJ
chr1_151088719_151089004:AluSx	0.19377	0.844476	0.944976	ns	ENSG00000143458.12	AluS
chr1_151118797_151118941:AluSx	0.639672	0.474085	0.770811	ns	ENSG00000143458.12	AluS
chr1_151119327_151119457:AluY	0.251642	0.54499	0.818926	ns	ENSG00000143458.12	AluY
chr1_151119458_151119762:AluSc	0.441894	0.341917	0.668713	ns	ENSG00000143458.12	AluS
chr1_151119763_151119940:AluY	0.60851	0.260915	0.584281	ns	ENSG00000143458.12	AluY
chr1_151119968_151120064:AluSx	0.0377816	0.966831	0.988461	ns	ENSG00000143458.12	AluS
chr1_151120065_151120360:AluSx	0.136284	0.797139	0.932209	ns	ENSG00000143458.12	AluS
chr1_151120361_151120534:AluSx	0.763208	0.267699	0.591924	ns	ENSG00000143458.12	AluS
chr1_151120754_151121057:AluSp	0.612765	0.314942	0.641898	ns	ENSG00000143458.12	AluS
chr1_151121428_151121737:AluSp	0.497327	0.245253	0.565906	ns	ENSG00000143458.12	AluS
chr1_151123174_151123482:AluSx3	0.231356	0.614594	0.84888	ns	ENSG00000143458.12	AluS
chr1_151123571_151123855:AluY	0.122527	0.815935	0.93636	ns	ENSG00000143458.12	AluY
chr1_151123899_151124033:AluSx	0.265309	0.548706	0.821726	ns	ENSG00000143458.12	AluS
chr1_151124150_151124446:AluSx	0.514078	0.272949	0.598621	ns	ENSG00000143458.12	AluS
chr1_151158043_151158342:AluSg	-1.3263	0.0912624	0.327464	ns	ENSG00000163154.6,ENSG00000163156.12	AluS
chr1_151167550_151167861:AluSz	0.336117	0.696221	0.887462	ns	ENSG00000163156.12	AluS
chr1_151169241_151169543:AluYk2	-0.347607	0.743449	0.90939	ns	ENSG00000163156.12	AluY
chr1_151177105_151177416:AluSx	1.90958	0.00204072	0.0214295	Up	ENSG00000163159.14	AluS
chr1_151190456_151190754:AluSx	0.86319	0.440296	0.748822	ns	ENSG00000163159.14	AluS
chr1_151199331_151199631:AluSz	-0.736524	0.381026	0.702445	ns	ENSG00000143398.20	AluS
chr1_151203544_151203848:AluSc	-0.534937	0.428456	0.739218	ns	ENSG00000143398.20	AluS
chr1_151204187_151204476:AluSq2	-0.705935	0.356137	0.681926	ns	ENSG00000143398.20	AluS
chr1_151205526_151205823:AluSx	-1.10582	0.11179	0.367293	ns	ENSG00000143398.20	AluS
chr1_151206555_151206855:AluSx	-1.17732	0.100607	0.345774	ns	ENSG00000143398.20	AluS
chr1_151206941_151207169:AluSz	-1.26898	0.162546	0.453074	ns	ENSG00000143398.20	AluS
chr1_151207535_151207832:AluSx	-0.566973	0.36042	0.685672	ns	ENSG00000143398.20	AluS
chr1_151207865_151208158:AluSx	-1.39079	0.0586595	0.2479	ns	ENSG00000143398.20	AluS
chr1_151208352_151208658:AluSg	-2.04373	0.0394658	0.191036	ns	ENSG00000143398.20	AluS
chr1_151208720_151209031:AluY	-0.88768	0.177359	0.47484	ns	ENSG00000143398.20	AluY
chr1_151209293_151209437:AluSx	-0.519782	0.441068	0.749456	ns	ENSG00000143398.20	AluS
chr1_151209438_151209738:AluSp	-0.966085	0.0310498	0.162597	ns	ENSG00000143398.20	AluS
chr1_151209739_151209871:AluSx	-1.13053	0.0390256	0.189838	ns	ENSG00000143398.20	AluS
chr1_151209876_151210183:AluSx	-0.983754	0.0292453	0.156303	ns	ENSG00000143398.20	AluS
chr1_151210597_151210884:AluSx	-0.399393	0.42544	0.736683	ns	ENSG00000143398.20	AluS
chr1_151211209_151211496:AluJb	-0.66126	0.399022	0.71619	ns	ENSG00000143398.20	AluJ
chr1_151211515_151211821:AluY	-0.940533	0.134774	0.408825	ns	ENSG00000143398.20	AluY
chr1_151211822_151212124:AluY	-1.19824	0.096069	0.336911	ns	ENSG00000143398.20	AluY
chr1_151212176_151212258:AluSz6	-0.822474	0.172963	0.468209	ns	ENSG00000143398.20	AluS
chr1_151212583_151212871:AluSc	-0.823312	0.117156	0.378279	ns	ENSG00000143398.20	AluS
chr1_151212882_151213188:AluY	-0.62942	0.155956	0.443225	ns	ENSG00000143398.20	AluY
chr1_151214342_151214680:AluSq4	-1.03922	0.134988	0.409198	ns	ENSG00000143398.20	AluS
chr1_151214751_151215017:AluSz	-1.01564	0.281144	0.606427	ns	ENSG00000143398.20	AluS
chr1_151215024_151215337:AluSx	-1.43513	0.0784224	0.29657	ns	ENSG00000143398.20	AluS
chr1_151215338_151215624:AluSx	-0.78914	0.272741	0.598422	ns	ENSG00000143398.20	AluS
chr1_151216092_151216366:AluY	-1.14857	0.0793826	0.298942	ns	ENSG00000143398.20	AluY
chr1_151216901_151217210:AluSx3	-0.945593	0.0718242	0.281242	ns	ENSG00000143398.20	AluS
chr1_151217568_151217749:AluJb	-1.12	0.224776	0.540296	ns	ENSG00000143398.20	AluJ
chr1_151217763_151218078:AluSx	-1.04664	0.196291	0.502664	ns	ENSG00000143398.20	AluS
chr1_151218555_151218853:AluSc	-1.00259	0.100651	0.345778	ns	ENSG00000143398.20	AluS
chr1_151219099_151219402:AluSz	-0.765252	0.297013	0.623944	ns	ENSG00000143398.20	AluS
chr1_151219410_151219711:AluSx	-1.69362	0.10445	0.353019	ns	ENSG00000143398.20	AluS
chr1_151220001_151220302:AluSc8	-0.852739	0.279935	0.60521	ns	ENSG00000143398.20	AluS
chr1_151220474_151220766:AluSq2	-0.988162	0.142915	0.42232	ns	ENSG00000143398.20	AluS
chr1_151222934_151223069:AluSx	-0.317607	0.713378	0.893379	ns	ENSG00000143398.20	AluS
chr1_151223070_151223363:AluSq2	-1.21404	0.0447845	0.208258	ns	ENSG00000143398.20	AluS
chr1_151223364_151223659:AluSc8	-0.682245	0.144659	0.425231	ns	ENSG00000143398.20	AluS
chr1_151223706_151223982:AluSx	-0.356908	0.66234	0.877208	ns	ENSG00000143398.20	AluS
chr1_151226745_151227047:AluSz	-1.21296	0.105755	0.355593	ns	ENSG00000143398.20	AluS
chr1_151227609_151227902:AluSx	-0.337366	0.663169	0.877513	ns	ENSG00000143398.20	AluS
chr1_151229802_151230107:AluY	-0.163014	0.840316	0.943377	ns	ENSG00000143398.20	AluY
chr1_151230554_151230831:AluSz	-0.376476	0.676368	0.882133	ns	ENSG00000143398.20	AluS
chr1_151230941_151231231:AluSx	-0.547384	0.541668	0.816965	ns	ENSG00000143398.20	AluS
chr1_151237379_151237674:AluJb	0.876999	0.371098	0.694226	ns	ENSG00000143398.20	AluJ
chr1_151240883_151241171:AluSq2	-1.06628	0.190414	0.494525	ns	ENSG00000143398.20	AluS
chr1_151241220_151241517:AluY	-1.10921	0.205647	0.514577	ns	ENSG00000143398.20	AluY
chr1_151241527_151241817:AluSp	-0.609827	0.40273	0.718953	ns	ENSG00000143398.20	AluS
chr1_151256434_151256736:AluSq	0.116884	0.879672	0.961157	ns	ENSG00000159352.16	AluS
chr1_151256749_151257048:AluSx	-0.146199	0.843284	0.944692	ns	ENSG00000159352.16	AluS
chr1_151257561_151257863:AluSx	-0.252671	0.626454	0.856167	ns	ENSG00000159352.16	AluS
chr1_151257864_151258013:L1PREC2	-0.098045	0.858376	0.95111	ns	ENSG00000159352.16	L1P
chr1_151258014_151258327:AluSx	0.0436025	0.929867	0.978296	ns	ENSG00000159352.16	AluS
chr1_151258328_151258354:L1PREC2	-0.252512	0.726515	0.89993	ns	ENSG00000159352.16	L1P
chr1_151258452_151258760:AluJb	-0.115719	0.836521	0.942205	ns	ENSG00000159352.16	AluJ
chr1_151258932_151259171:AluJb	0.215443	0.528123	0.806581	ns	ENSG00000159352.16	AluJ
chr1_151259753_151259880:FLAM_C	0.246666	0.60272	0.841934	ns	ENSG00000159352.16	FLAM
chr1_151259917_151260221:AluSp	-0.0754239	0.865589	0.954759	ns	ENSG00000159352.16	AluS
chr1_151260589_151260836:AluSq	-0.257801	0.52574	0.805023	ns	ENSG00000159352.16	AluS
chr1_151260849_151261152:AluSx	-0.450825	0.262589	0.586226	ns	ENSG00000159352.16	AluS
chr1_151261164_151261473:AluSx	-0.158441	0.69792	0.888043	ns	ENSG00000159352.16	AluS
chr1_151261670_151261973:AluJr	0.380007	0.577561	0.831599	ns	ENSG00000159352.16	AluJ
chr1_151263182_151263481:AluSz6	0.24141	0.776985	0.925242	ns	ENSG00000159352.16	AluS
chr1_151263547_151263847:AluY	1.05326	0.153554	0.439833	ns	ENSG00000159352.16	AluY
chr1_151270787_151271105:AluJb	1.12721	0.159962	0.449055	ns	NA	AluJ
chr1_151271143_151271452:AluSx4	1.23106	0.0280237	0.151738	ns	NA	AluS
chr1_151272072_151272353:AluY	1.42331	0.0228384	0.131865	ns	NA	AluY
chr1_151285418_151285711:AluSc8	1.87355	0.0302716	0.160196	ns	ENSG00000143373.18	AluS
chr1_151316842_151317124:AluY	0.336026	0.727952	0.900633	ns	ENSG00000143393.16	AluY
chr1_151320037_151320332:AluY	-0.389329	0.647983	0.869656	ns	ENSG00000143393.16	AluY
chr1_151414501_151414797:AluSp	-0.357304	0.470294	0.768534	ns	ENSG00000143442.22	AluS
chr1_151415384_151415693:AluY	-0.823372	0.101454	0.347397	ns	ENSG00000143442.22	AluY
chr1_151415932_151416240:AluSx	-0.546424	0.488412	0.778428	ns	ENSG00000143442.22	AluS
chr1_151417069_151417361:AluSc8	-0.397396	0.524333	0.803917	ns	ENSG00000143442.22	AluS
chr1_151417365_151417660:AluSq2	-1.10452	0.11121	0.36615	ns	ENSG00000143442.22	AluS
chr1_151418744_151419054:AluSx3	0.1953	0.81815	0.936973	ns	ENSG00000143442.22	AluS
chr1_151419072_151419368:AluSx	-0.462185	0.626302	0.856066	ns	ENSG00000143442.22	AluS
chr1_151431887_151432172:AluSz6	-0.370577	0.604172	0.842558	ns	ENSG00000143442.22	AluS
chr1_151433326_151433631:AluSp	-0.478873	0.533896	0.811396	ns	ENSG00000143442.22	AluS
chr1_151434894_151435200:AluSx	-0.0614228	0.942992	0.981812	ns	ENSG00000143442.22	AluS
chr1_151435494_151435793:AluSz	-0.182633	0.812343	0.935461	ns	ENSG00000143442.22	AluS
chr1_151437927_151438233:AluYa8	-0.562934	0.435188	0.7448	ns	ENSG00000143442.22	AluY
chr1_151438592_151438897:AluJb	-0.759065	0.343636	0.670163	ns	ENSG00000143442.22	AluJ
chr1_151442428_151442729:AluSz6	0.27007	0.528209	0.806695	ns	ENSG00000143442.22	AluS
chr1_151442749_151443048:AluYe5	0.299479	0.614836	0.849022	ns	ENSG00000143442.22	AluY
chr1_151443419_151443742:AluSx	0.333467	0.447061	0.754114	ns	ENSG00000143442.22	AluS
chr1_151445240_151445579:AluSz	0.671429	0.217196	0.530312	ns	ENSG00000143442.22	AluS
chr1_151446474_151446785:AluSx	-0.0291908	0.944414	0.982373	ns	ENSG00000143442.22	AluS
chr1_151447104_151447384:AluSx	0.768973	0.353883	0.67965	ns	ENSG00000143442.22	AluS
chr1_151448585_151448867:AluJb	0.219054	0.779797	0.926482	ns	ENSG00000143442.22	AluJ
chr1_151449615_151449891:AluY	0.496409	0.125973	0.394759	ns	ENSG00000143442.22	AluY
chr1_151450024_151450332:AluSx1	0.53212	0.0729674	0.283704	ns	ENSG00000143442.22	AluS
chr1_151450385_151450653:AluJb	0.305618	0.298492	0.62573	ns	ENSG00000143442.22	AluJ
chr1_151450923_151451133:AluSx	-0.00437417	0.987846	0.995345	ns	ENSG00000143442.22	AluS
chr1_151451313_151451625:AluSx	0.137968	0.665887	0.878697	ns	ENSG00000143442.22	AluS
chr1_151451815_151452122:AluSq2	-0.346629	0.62759	0.856826	ns	ENSG00000143442.22	AluS
chr1_151452586_151452874:AluSg	-0.222716	0.768528	0.921458	ns	ENSG00000143442.22	AluS
chr1_151454832_151455120:AluSg7	0.130705	0.638099	0.863646	ns	ENSG00000143442.22	AluS
chr1_151455904_151456042:FLAM_C	-0.119963	0.626945	0.856384	ns	ENSG00000143442.22	FLAM
chr1_151456671_151456891:AluSx	-0.186296	0.457378	0.761464	ns	ENSG00000143442.22	AluS
chr1_151457645_151457949:AluSx	-0.442267	0.141015	0.419232	ns	ENSG00000143442.22	AluS
chr1_151548292_151548600:AluSc	-0.23622	0.782144	0.927284	ns	ENSG00000143367.16,ENSG00000232536.1	AluS
chr1_151549733_151550021:AluJb	0.643928	0.386241	0.706389	ns	ENSG00000143367.16,ENSG00000232536.1	AluJ
chr1_151555497_151555801:AluSg	-0.0170175	0.983352	0.993586	ns	ENSG00000143367.16,ENSG00000232536.1	AluS
chr1_151556688_151556988:AluSx	0.854182	0.310151	0.637438	ns	ENSG00000143367.16,ENSG00000232536.1	AluS
chr1_151582924_151583233:AluSx	1.12646	0.0367801	0.182748	ns	ENSG00000143367.16	AluS
chr1_151619059_151619351:AluJb	0.178198	0.792677	0.93095	ns	ENSG00000143376.14	AluJ
chr1_151619405_151619600:AluJb	-0.139635	0.845043	0.945288	ns	ENSG00000143376.14	AluJ
chr1_151637154_151637476:AluY	-2.53156	0.0596237	0.250619	ns	ENSG00000143376.14	AluY
chr1_151647136_151647449:AluYa8	-1.24679	0.142785	0.422084	ns	ENSG00000143376.14	AluY
chr1_15164792_15165100:AluSc	0.308123	0.676103	0.882133	ns	ENSG00000204464.7,ENSG00000171729.14	AluS
chr1_15166439_15166739:AluSx	-0.0569363	0.934883	0.979588	ns	ENSG00000204464.7,ENSG00000171729.14	AluS
chr1_151695411_151695720:AluJb	-0.117886	0.361634	0.686975	ns	ENSG00000143376.14	AluJ
chr1_151696642_151696949:AluSx	0.176155	0.147795	0.430418	ns	ENSG00000143376.14	AluS
chr1_15172097_15172408:AluJb	0.60797	0.250251	0.571853	ns	ENSG00000171729.14	AluJ
chr1_15173212_15173520:AluSz	0.840802	0.20268	0.511313	ns	ENSG00000171729.14	AluS
chr1_151760296_151760601:AluSx	0.635261	0.371113	0.694234	ns	ENSG00000143436.11	AluS
chr1_151761616_151761786:AluJb	1.05313	0.141082	0.41939	ns	ENSG00000143436.11	AluJ
chr1_151784934_151785231:AluSz6	2.9643	0.0259148	0.14406	ns	ENSG00000182134.16	AluS
chr1_151787231_151787515:AluSx4	2.34011	0.000878233	0.0110251	Up	ENSG00000182134.16	AluS
chr1_151793794_151794092:AluSc8	1.89955	0.000613676	0.00829752	Up	ENSG00000203288.4	AluS
chr1_151842468_151842780:AluJb	4.61533	4.68847e-05	0.00100068	Up	ENSG00000234614.1	AluJ
chr1_151871043_151871354:AluJb	-1.59623	0.004938	0.0423746	Down	ENSG00000159445.13	AluJ
chr1_151874365_151874674:AluSx	-0.779732	1.25003e-05	0.000325559	ns	ENSG00000159445.13	AluS
chr1_151889902_151890204:AluSp	-0.745009	0.00423219	0.0376118	ns	ENSG00000159445.13,ENSG00000285651.1	AluS
chr1_151893089_151893399:AluSz	-0.443447	0.418402	0.73147	ns	ENSG00000159445.13,ENSG00000285651.1	AluS
chr1_151893849_151894162:AluSx	0.292241	0.728747	0.900939	ns	ENSG00000159445.13,ENSG00000285651.1	AluS
chr1_15192443_15192750:AluSg7	0.0951559	0.903645	0.970422	ns	ENSG00000215720.4,ENSG00000171729.14	AluS
chr1_15193568_15193856:AluSx	0.430561	0.449992	0.756239	ns	ENSG00000171729.14	AluS
chr1_15194912_15195231:AluJb	1.07076	0.0575736	0.244999	ns	ENSG00000171729.14	AluJ
chr1_151987028_151987299:AluSx	-0.435533	0.558854	0.826137	ns	ENSG00000197747.9	AluS
chr1_151987536_151987827:AluYc	-0.26187	0.661379	0.876675	ns	ENSG00000197747.9	AluY
chr1_1521023_1521328:AluY	0.47643	0.562858	0.827269	ns	ENSG00000197785.14	AluY
chr1_1527955_1528261:AluYa8	1.04908	0.0195741	0.118402	ns	ENSG00000197785.14	AluY
chr1_153359681_153359988:AluSp	-4.86647	0.000583537	0.00797379	Down	ENSG00000163220.11	AluS
chr1_153530687_153530818:AluYa5	-0.360366	0.677845	0.882632	ns	NA	AluY
chr1_153555240_153555537:AluY	-5.22764	0.000120506	0.00219971	Down	NA	AluY
chr1_153556106_153556404:AluSg	-5.69091	1.58219e-05	0.000396945	Down	NA	AluS
chr1_153556973_153557262:AluSc	-6.54325	1.98663e-07	8.68616e-06	Down	NA	AluS
chr1_153557288_153557385:AluSx	-5.29918	8.63476e-05	0.00167568	Down	NA	AluS
chr1_153558809_153559091:AluSx	-4.62895	0.00133202	0.015225	Down	NA	AluS
chr1_153559212_153559500:AluJb	-4.63535	0.00130741	0.0149996	Down	NA	AluJ
chr1_153560600_153560912:AluSq	-3.27838	0.0013947	0.0158393	Down	NA	AluS
chr1_153563126_153563396:AluSx4	-3.99	0.0111211	0.0786774	ns	ENSG00000196754.13	AluS
chr1_153565030_153565335:AluY	-2.04803	0.000104126	0.00195869	Down	ENSG00000196754.13	AluY
chr1_153585783_153586077:AluSx	0.973502	0.100298	0.345186	ns	NA	AluS
chr1_153586799_153586930:AluJr	0.297174	0.697653	0.887977	ns	ENSG00000285867.1	AluJ
chr1_153586931_153587253:AluSx	0.410166	0.585711	0.834183	ns	ENSG00000285867.1	AluS
chr1_153587254_153587420:AluJr	0.478726	0.572777	0.830392	ns	ENSG00000285867.1	AluJ
chr1_153587740_153588025:AluSx	0.453161	0.426463	0.737664	ns	ENSG00000285867.1	AluS
chr1_153588116_153588423:AluSx	0.473131	0.496086	0.782551	ns	ENSG00000285867.1	AluS
chr1_153588884_153589202:AluSx	0.674134	0.302233	0.629223	ns	ENSG00000285867.1	AluS
chr1_153589595_153589894:AluSp	1.90644	0.0698319	0.276342	ns	ENSG00000285867.1	AluS
chr1_153601559_153601876:AluY	-0.42558	0.616375	0.849877	ns	ENSG00000285867.1	AluY
chr1_153601975_153602278:AluSx	-0.848817	0.197759	0.504886	ns	ENSG00000285867.1	AluS
chr1_153602410_153602719:AluSz	-0.92829	0.0455208	0.210358	ns	ENSG00000285867.1	AluS
chr1_153603130_153603307:AluSz6	-0.903128	0.0181099	0.111982	ns	ENSG00000285867.1	AluS
chr1_153605563_153605728:AluSp	-0.140511	0.607633	0.844454	ns	ENSG00000285867.1	AluS
chr1_153605731_153605779:AluSp	-0.171433	0.54046	0.816062	ns	ENSG00000285867.1	AluS
chr1_153606013_153606323:AluSp	0.517741	0.0140544	0.0932717	ns	ENSG00000285867.1	AluS
chr1_153634858_153635149:AluSx	-0.255135	0.756652	0.916486	ns	ENSG00000160679.13	AluS
chr1_153637373_153637665:AluSx	0.129402	0.713212	0.89335	ns	ENSG00000160679.13	AluS
chr1_153638878_153639179:AluYm1	-0.245296	0.738205	0.906247	ns	ENSG00000160679.13	AluY
chr1_153640498_153640783:AluSx	0.120224	0.849799	0.947225	ns	ENSG00000160679.13	AluS
chr1_153660787_153661069:AluSx	-1.19824	0.231759	0.549894	ns	ENSG00000143553.11	AluS
chr1_153663336_153663614:AluJb	0.581408	0.185382	0.487373	ns	ENSG00000143621.17	AluJ
chr1_153664575_153664857:AluSx	-0.271656	0.68853	0.885843	ns	ENSG00000143621.17	AluS
chr1_153758527_153758816:AluJb	-0.314934	0.776371	0.924839	ns	ENSG00000143624.14	AluJ
chr1_153766688_153767009:AluSx	1.99708	0.0387672	0.189113	ns	ENSG00000143624.14	AluS
chr1_153813696_153813999:AluSx3	-0.482171	0.130057	0.401175	ns	ENSG00000143614.10	AluS
chr1_153814491_153814693:AluSx	-0.416749	0.25793	0.580668	ns	ENSG00000143614.10	AluS
chr1_153814695_153814993:AluYi6	-0.0705572	0.886049	0.963987	ns	ENSG00000143614.10	AluY
chr1_153814994_153815111:AluSx	-0.127605	0.820144	0.937322	ns	ENSG00000143614.10	AluS
chr1_153815775_153816059:AluSx	0.144005	0.847849	0.946476	ns	ENSG00000143614.10	AluS
chr1_153822801_153823084:AluJb	-0.869491	0.206403	0.515897	ns	ENSG00000143614.10	AluJ
chr1_153823719_153824028:AluSx1	-1.07084	0.0845141	0.31063	ns	ENSG00000143614.10	AluS
chr1_153824348_153824637:AluSx	-0.01339	0.986937	0.994849	ns	ENSG00000143614.10	AluS
chr1_153825406_153825715:AluSx	-0.75774	0.335397	0.662705	ns	ENSG00000143614.10	AluS
chr1_153826007_153826318:AluY	-0.699912	0.282092	0.607325	ns	ENSG00000143614.10	AluY
chr1_153826347_153826631:AluSx	-0.984089	0.15936	0.448152	ns	ENSG00000143614.10	AluS
chr1_153826659_153826962:AluJr	-0.601875	0.273097	0.598751	ns	ENSG00000143614.10	AluJ
chr1_153833991_153834302:AluJb	-1.28104	0.144149	0.424434	ns	ENSG00000143614.10	AluJ
chr1_153834387_153834689:AluSx	-1.69657	0.103095	0.350527	ns	ENSG00000143614.10	AluS
chr1_153835712_153836022:AluSz	-0.603902	0.370894	0.694102	ns	ENSG00000143614.10	AluS
chr1_153836260_153836550:AluSx	-0.71178	0.271649	0.596933	ns	ENSG00000143614.10	AluS
chr1_153840844_153841154:AluY	-0.773507	0.469183	0.767885	ns	ENSG00000143614.10	AluY
chr1_153842617_153842644:AluSx	-0.768337	0.398295	0.715501	ns	ENSG00000143614.10	AluS
chr1_153842673_153842954:AluSx	-0.328911	0.590477	0.83587	ns	ENSG00000143614.10	AluS
chr1_153842955_153843298:AluJb	-0.239933	0.794635	0.931357	ns	ENSG00000143614.10	AluJ
chr1_153854121_153854430:AluY	0.0172692	0.985726	0.994387	ns	ENSG00000143614.10	AluY
chr1_153855684_153855982:AluJb	-0.278053	0.73796	0.906189	ns	ENSG00000143614.10	AluJ
chr1_153856630_153856751:FLAM_C	0.588402	0.56884	0.829438	ns	ENSG00000143614.10	FLAM
chr1_153858288_153858613:AluJb	-0.479459	0.516004	0.796619	ns	ENSG00000143614.10	AluJ
chr1_153859388_153859695:AluSx	0.226508	0.804705	0.93403	ns	ENSG00000143614.10	AluS
chr1_153859893_153860215:AluSz	-0.451591	0.634226	0.861264	ns	ENSG00000143614.10	AluS
chr1_153862718_153863022:AluSp	-1.72576	0.0457437	0.211051	ns	ENSG00000143614.10	AluS
chr1_153864788_153865077:AluSz	-0.543083	0.565784	0.828122	ns	ENSG00000143614.10	AluS
chr1_153869845_153869963:AluJb	-0.916734	0.162034	0.452357	ns	ENSG00000143614.10	AluJ
chr1_153869964_153870249:AluSx	-0.683528	0.313166	0.640547	ns	ENSG00000143614.10	AluS
chr1_153870289_153870588:AluY	-0.730771	0.227262	0.544101	ns	ENSG00000143614.10	AluY
chr1_153870913_153871063:AluSx	-0.695828	0.342934	0.669718	ns	ENSG00000143614.10	AluS
chr1_153871064_153871364:AluSg	-0.914093	0.197118	0.503878	ns	ENSG00000143614.10	AluS
chr1_153873978_153874291:AluSx	-0.733625	0.274687	0.600233	ns	ENSG00000143614.10	AluS
chr1_153874573_153874876:AluSx	-0.240051	0.612162	0.847415	ns	ENSG00000143614.10	AluS
chr1_153874879_153875177:AluJb	-0.783665	0.0465044	0.213421	ns	ENSG00000143614.10	AluJ
chr1_153875947_153876257:AluSx4	-0.726041	0.413312	0.727145	ns	ENSG00000143614.10	AluS
chr1_153877597_153877905:AluSx	-0.754572	0.33764	0.664595	ns	ENSG00000143614.10	AluS
chr1_153884016_153884161:AluSx	-0.487729	0.335797	0.663169	ns	ENSG00000143614.10	AluS
chr1_153884162_153884452:AluY	-0.807491	0.136442	0.411755	ns	ENSG00000143614.10	AluY
chr1_153884453_153884621:AluSx	-0.3255	0.625283	0.855421	ns	ENSG00000143614.10	AluS
chr1_153884751_153885056:AluSx1	-0.192248	0.778721	0.925958	ns	ENSG00000143614.10	AluS
chr1_153885440_153885585:AluSq	-0.896375	0.393169	0.711797	ns	ENSG00000143614.10	AluS
chr1_153885586_153885881:AluY	-0.409176	0.562047	0.827243	ns	ENSG00000143614.10	AluY
chr1_153886517_153886858:AluY	-0.307518	0.635249	0.861779	ns	ENSG00000143614.10	AluY
chr1_153887805_153888102:AluSx1	-1.5409	0.0256346	0.143051	ns	ENSG00000143614.10	AluS
chr1_153889174_153889436:AluSp	-0.60401	0.409886	0.724303	ns	ENSG00000143614.10	AluS
chr1_153889896_153890200:AluSp	-1.06748	0.104818	0.353819	ns	ENSG00000143614.10	AluS
chr1_153890208_153890504:AluSc8	-0.96249	0.128161	0.398171	ns	ENSG00000143614.10	AluS
chr1_153890905_153891209:AluSx1	-0.514792	0.416166	0.73007	ns	ENSG00000143614.10	AluS
chr1_153891287_153891629:AluSx	0.118556	0.851431	0.948039	ns	ENSG00000143614.10	AluS
chr1_153891882_153892190:AluSx	-0.755266	0.265055	0.588751	ns	ENSG00000143614.10	AluS
chr1_153892693_153892992:AluSg	-1.41893	0.020624	0.122639	ns	ENSG00000143614.10	AluS
chr1_153893324_153893625:AluJb	-0.657874	0.17929	0.478156	ns	ENSG00000143614.10	AluJ
chr1_153893679_153893982:AluSx	-0.482194	0.41774	0.731054	ns	ENSG00000143614.10	AluS
chr1_153894197_153894481:AluSz	-2.27405	0.0399687	0.192539	ns	ENSG00000143614.10	AluS
chr1_153894581_153894876:AluSc8	-2.06742	0.0210463	0.124239	ns	ENSG00000143614.10	AluS
chr1_153894877_153895181:AluSp	-1.16535	0.0576491	0.245197	ns	ENSG00000143614.10	AluS
chr1_153895183_153895348:AluJb	-0.566579	0.39477	0.713241	ns	ENSG00000143614.10	AluJ
chr1_153895878_153896166:AluJb	-0.563585	0.240814	0.560877	ns	ENSG00000143614.10	AluJ
chr1_153896429_153896735:AluSp	-0.327773	0.480874	0.774279	ns	ENSG00000143614.10	AluS
chr1_153897034_153897328:AluYe5	-0.283773	0.686003	0.884907	ns	ENSG00000143614.10	AluY
chr1_153899288_153899587:AluSq2	-0.479358	0.532291	0.810101	ns	ENSG00000143614.10	AluS
chr1_153900134_153900438:AluSx	-0.4043	0.423289	0.735377	ns	ENSG00000143614.10	AluS
chr1_153900512_153900681:AluJb	-0.495668	0.434452	0.744109	ns	ENSG00000143614.10	AluJ
chr1_153900932_153901228:AluSz	-0.982455	0.0748435	0.288401	ns	ENSG00000143614.10	AluS
chr1_153901248_153901367:AluSz6	-1.12459	0.092605	0.330241	ns	ENSG00000143614.10	AluS
chr1_153901549_153901817:AluSx	-0.910167	0.0578338	0.245769	ns	ENSG00000143614.10	AluS
chr1_153901999_153902311:AluSp	-0.331365	0.671956	0.881018	ns	ENSG00000143614.10	AluS
chr1_153907638_153907805:AluSg4	-0.542713	0.517147	0.797596	ns	ENSG00000143614.10	AluS
chr1_153907806_153908102:AluSg	-0.874502	0.250936	0.572602	ns	ENSG00000143614.10	AluS
chr1_153908483_153908767:AluSx	-0.562145	0.533829	0.811368	ns	ENSG00000143614.10	AluS
chr1_153909216_153909499:AluYc	-0.671164	0.466116	0.765765	ns	ENSG00000143614.10	AluY
chr1_153910458_153910740:AluSx1	-1.32982	0.150324	0.434501	ns	ENSG00000143614.10	AluS
chr1_153911453_153911765:AluSq	-0.773866	0.141638	0.420152	ns	ENSG00000143614.10	AluS
chr1_153912811_153913097:AluSx	-1.72173	0.0030871	0.0294876	Down	ENSG00000143614.10	AluS
chr1_153913098_153913227:AluSq	-1.1406	0.181814	0.481836	ns	ENSG00000143614.10	AluS
chr1_153913963_153914254:AluSx	-1.18442	0.248558	0.569731	ns	ENSG00000143614.10	AluS
chr1_153952902_153953192:AluSg4	-0.535957	0.548803	0.821778	ns	ENSG00000160741.17	AluS
chr1_153955286_153955587:AluY	0.249601	0.716403	0.895091	ns	ENSG00000160741.17	AluY
chr1_153976182_153976477:AluSg	0.141737	0.861196	0.952818	ns	ENSG00000143543.15,ENSG00000285641.1	AluS
chr1_154155949_154156256:AluSq2	1.53673	0.00219905	0.0227284	Up	ENSG00000143549.21	AluS
chr1_154163643_154163932:AluY	-0.724403	0.401585	0.718085	ns	ENSG00000143549.21	AluY
chr1_154165100_154165406:AluSx	-0.209814	0.812442	0.935461	ns	ENSG00000143549.21	AluS
chr1_154165507_154165819:AluSq2	0.453701	0.597116	0.838741	ns	ENSG00000143549.21	AluS
chr1_154166690_154166982:AluSx1	-1.05439	0.312176	0.639683	ns	ENSG00000143549.21	AluS
chr1_154168532_154168825:AluSx	-0.25222	0.76169	0.918639	ns	ENSG00000143549.21	AluS
chr1_154168833_154169135:AluSx	0.0895522	0.908693	0.972117	ns	ENSG00000143549.21	AluS
chr1_154173383_154173680:AluSp	0.0830879	0.905567	0.971103	ns	ENSG00000143549.21	AluS
chr1_154173708_154173979:AluSx	-0.130723	0.885662	0.963853	ns	ENSG00000143549.21	AluS
chr1_154174052_154174365:AluSz6	-0.453318	0.633662	0.86089	ns	ENSG00000143549.21	AluS
chr1_154174564_154174793:AluSz6	0.0530719	0.95624	0.985018	ns	ENSG00000143549.21	AluS
chr1_154179616_154179866:AluSx	1.25002	0.204874	0.513798	ns	ENSG00000143549.21	AluS
chr1_154180626_154180934:AluSx	1.39112	0.0745171	0.287688	ns	ENSG00000143549.21	AluS
chr1_154181638_154181944:AluSx1	0.668766	0.260099	0.583348	ns	ENSG00000143549.21	AluS
chr1_15418300_15418604:AluY	1.61395	0.0754989	0.290228	ns	ENSG00000142634.13	AluY
chr1_15420535_15420817:AluSg	0.569286	0.568346	0.829401	ns	ENSG00000142634.13	AluS
chr1_154210057_154210338:AluSx	-0.492544	0.434352	0.744035	ns	ENSG00000143612.21	AluS
chr1_154210492_154210776:AluSx	-0.25654	0.695684	0.887213	ns	ENSG00000143612.21	AluS
chr1_154210994_154211302:AluSg	0.86784	0.0157589	0.101548	ns	ENSG00000143612.21	AluS
chr1_154211325_154211634:AluSc	1.13034	5.07282e-05	0.00106812	Up	ENSG00000143612.21	AluS
chr1_154211850_154212156:AluSp	1.99377	2.3017e-41	2.18931e-38	Up	ENSG00000143612.21	AluS
chr1_154212670_154212972:AluSx	-1.01857	0.338395	0.665444	ns	ENSG00000143612.21	AluS
chr1_154213996_154214293:AluSp	-1.11149	0.228194	0.545199	ns	ENSG00000143612.21	AluS
chr1_154214845_154215144:AluSz	-0.670359	0.459724	0.762642	ns	ENSG00000143612.21	AluS
chr1_154216341_154216511:AluJb	0.871228	0.323298	0.650107	ns	ENSG00000143612.21	AluJ
chr1_154216512_154216813:AluSx	-0.53574	0.568168	0.829401	ns	ENSG00000143612.21	AluS
chr1_154216954_154217247:AluSx	-1.19578	0.13191	0.404325	ns	ENSG00000143612.21	AluS
chr1_154217535_154217809:AluSx	-0.80963	0.336441	0.663598	ns	ENSG00000143612.21	AluS
chr1_154232047_154232345:AluSx	-1.29799	0.0800694	0.300511	ns	ENSG00000143569.19	AluS
chr1_154233011_154233314:AluSx1	-0.730825	0.318374	0.645511	ns	ENSG00000143569.19	AluS
chr1_154233316_154233622:AluSx	-0.585003	0.621297	0.852884	ns	ENSG00000143569.19	AluS
chr1_15423908_15424203:AluJb	0.745589	0.452621	0.758386	ns	ENSG00000142634.13	AluJ
chr1_154251855_154251979:AluJr	-1.18208	0.239756	0.559703	ns	ENSG00000143569.19	AluJ
chr1_154251982_154252274:AluSx1	-1.13314	0.225913	0.542076	ns	ENSG00000143569.19	AluS
chr1_154253010_154253299:AluSg	-1.09239	0.247006	0.567919	ns	ENSG00000143569.19	AluS
chr1_154253384_154253671:AluY	-0.677253	0.462001	0.76341	ns	ENSG00000143569.19	AluY
chr1_154267881_154268188:AluSp	-0.183338	0.745938	0.910923	ns	ENSG00000143569.19	AluS
chr1_154268189_154268490:AluSx1	0.215192	0.620304	0.852391	ns	ENSG00000143569.19	AluS
chr1_154350061_154350367:AluSx	1.83479	0.098941	0.342507	ns	ENSG00000143515.19	AluS
chr1_154437086_154437396:AluYj4	-4.7858	0.000765221	0.00986685	Down	ENSG00000160712.13	AluY
chr1_154437402_154437710:AluJb	-5.1231	0.000197427	0.00332495	Down	ENSG00000160712.13	AluJ
chr1_154467619_154467736:AluJo	-4.61293	0.000470043	0.00669911	Down	ENSG00000160712.13	AluJ
chr1_1545528_1545799:AluY	2.136	0.039506	0.191084	ns	ENSG00000160075.12	AluY
chr1_154600154_154600457:AluSg	0.0600678	0.905913	0.97118	ns	ENSG00000160710.18	AluS
chr1_154600472_154600771:AluSg	-0.0429783	0.953225	0.984393	ns	ENSG00000160710.18	AluS
chr1_154606011_154606331:AluSx	-0.0374608	0.956253	0.985018	ns	ENSG00000160710.18	AluS
chr1_154608330_154608641:AluSx	0.547954	0.483939	0.775928	ns	ENSG00000160710.18	AluS
chr1_154610529_154610838:AluSc5	-1.12522	0.326635	0.653292	ns	ENSG00000160710.18	AluS
chr1_154623721_154624036:AluSx	-0.199736	0.843869	0.944927	ns	ENSG00000160710.18	AluS
chr1_1548278_1548576:AluSg4	1.7648	0.0341488	0.173506	ns	ENSG00000160075.12	AluS
chr1_15491476_15491785:AluJb	1.31036	0.138457	0.414895	ns	ENSG00000132906.18	AluJ
chr1_154931873_154931988:AluSz6	-0.599523	0.49251	0.780792	ns	ENSG00000163344.6	AluS
chr1_154959983_154960283:AluY	0.475518	0.617087	0.850181	ns	ENSG00000163348.4	AluY
chr1_154964254_154964404:AluJb	-2.40648	0.000453735	0.00651052	Down	ENSG00000160691.19	AluJ
chr1_154971968_154972258:AluSx	0.419951	0.460697	0.763119	ns	ENSG00000160691.19	AluS
chr1_154973229_154973559:AluSq2	0.303379	0.722016	0.897491	ns	ENSG00000160691.19	AluS
chr1_154977120_154977414:AluSx	1.06551	0.145619	0.42679	ns	ENSG00000173207.13	AluS
chr1_154979881_154980017:AluSx	2.0481	2.8039e-08	1.49248e-06	Up	NA	AluS
chr1_154980018_154980313:AluSx	2.37985	2.31592e-19	4.40568e-17	Up	NA	AluS
chr1_154980314_154980469:AluSx	2.39538	2.77984e-17	4.41753e-15	Up	NA	AluS
chr1_154980524_154980825:AluYf1	2.49875	1.2896e-16	1.93237e-14	Up	NA	AluY
chr1_154987032_154987328:AluJb	-0.570773	0.401513	0.718039	ns	ENSG00000160688.19	AluJ
chr1_154987655_154987940:AluJb	-0.967044	0.00928679	0.0683221	ns	ENSG00000160688.19	AluJ
chr1_154990930_154991225:AluSx	-1.26639	0.252903	0.574871	ns	ENSG00000160688.19	AluS
chr1_154992163_154992452:AluYk2	-1.19362	0.202746	0.511352	ns	ENSG00000160688.19	AluY
chr1_155136462_155136757:AluY	-0.0380951	0.945259	0.982609	ns	ENSG00000169241.19	AluY
chr1_155138543_155138787:AluSp	1.3939	1.63863e-26	5.27181e-24	Up	ENSG00000169241.19	AluS
chr1_155139057_155139360:AluJb	0.687641	0.241266	0.56109	ns	NA	AluJ
chr1_155139368_155139664:AluY	0.627675	0.416068	0.730054	ns	NA	AluY
chr1_155170039_155170364:AluJb	0.593389	0.476896	0.772075	ns	ENSG00000163463.13,ENSG00000273088.2	AluJ
chr1_155170797_155171109:AluJb	0.601786	0.410141	0.724439	ns	ENSG00000163463.13,ENSG00000273088.2	AluJ
chr1_155171138_155171438:AluSz	0.800974	0.318402	0.645548	ns	ENSG00000163463.13,ENSG00000273088.2	AluS
chr1_155171577_155171876:AluJb	0.765986	0.343945	0.670313	ns	ENSG00000163463.13,ENSG00000273088.2	AluJ
chr1_155223598_155223835:AluJb	0.616576	0.540493	0.816062	ns	ENSG00000160766.14	AluJ
chr1_155236864_155237169:AluSx	3.45047	0.00635424	0.0512803	ns	ENSG00000177628.16	AluS
chr1_155237630_155237932:AluSx	1.71297	0.0821525	0.305218	ns	ENSG00000177628.16	AluS
chr1_155258012_155258318:AluY	-0.412501	0.667003	0.87932	ns	ENSG00000116521.11	AluY
chr1_155258319_155258635:AluSp	0.147825	0.828692	0.940239	ns	ENSG00000116521.11	AluS
chr1_155259167_155259469:AluSx	-0.109726	0.902067	0.969803	ns	ENSG00000116521.11	AluS
chr1_155259950_155260257:AluSx	-0.0335039	0.967119	0.988461	ns	ENSG00000116521.11	AluS
chr1_155272008_155272315:AluSp	1.32892	0.175999	0.472917	ns	ENSG00000176444.19	AluS
chr1_155307897_155308048:AluSx	-0.908187	0.0325285	0.167995	ns	NA	AluS
chr1_155308056_155308366:AluSx	-0.619168	0.0137289	0.0917467	ns	NA	AluS
chr1_155310314_155310610:AluSx	0.27761	0.604982	0.84296	ns	ENSG00000160752.15	AluS
chr1_155312699_155313000:AluSp	-1.05666	0.0148502	0.097162	ns	ENSG00000160752.15	AluS
chr1_155313827_155314125:AluSx	-1.50748	0.00183744	0.0197315	Down	ENSG00000160752.15	AluS
chr1_155314182_155314478:AluJb	-1.03435	0.0155599	0.100652	ns	ENSG00000160752.15	AluJ
chr1_155314483_155314775:AluJr4	-1.04585	0.0238557	0.135946	ns	ENSG00000160752.15	AluJ
chr1_155315263_155315397:AluSx	-1.56231	3.1434e-10	2.24978e-08	Down	ENSG00000160752.15	AluS
chr1_155315398_155315713:AluY	-1.31341	5.66304e-11	4.5716e-09	Down	ENSG00000160752.15	AluY
chr1_155315714_155315880:AluSx	-1.34284	1.74806e-10	1.31266e-08	Down	ENSG00000160752.15	AluS
chr1_155315901_155315954:FRAM	-1.50409	7.79651e-11	6.17241e-09	Down	ENSG00000160752.15	FRAM
chr1_155315973_155316266:AluSq2	-1.25562	8.82573e-13	8.93891e-11	Down	ENSG00000160752.15	AluS
chr1_155316496_155316810:AluSx	-1.31978	1.14632e-08	6.56491e-07	Down	ENSG00000160752.15	AluS
chr1_155351569_155351880:AluSx4	-0.935415	0.368621	0.692466	ns	ENSG00000116539.14	AluS
chr1_155355065_155355355:AluSx	-0.662197	0.568825	0.829438	ns	ENSG00000116539.14	AluS
chr1_155366990_155367291:AluSg	-1.4555	0.128923	0.39932	ns	ENSG00000116539.14	AluS
chr1_155367993_155368296:AluJb	-1.5486	0.0302226	0.160062	ns	ENSG00000116539.14	AluJ
chr1_155368446_155368753:AluSg7	-2.15669	0.0284408	0.153339	ns	ENSG00000116539.14	AluS
chr1_155387274_155388032:L1PREC2	-1.63125	0.131342	0.403469	ns	ENSG00000116539.14	L1P
chr1_155388286_155388606:AluJb	-1.35849	0.0687231	0.273785	ns	ENSG00000116539.14	AluJ
chr1_155392481_155392769:AluSx	-1.69964	0.100711	0.345827	ns	ENSG00000116539.14	AluS
chr1_155400886_155401173:AluSz6	-0.968656	0.242595	0.562786	ns	ENSG00000116539.14	AluS
chr1_155401195_155401495:AluSx1	-1.56123	0.120713	0.385467	ns	ENSG00000116539.14	AluS
chr1_155401809_155402098:AluSx1	-1.14469	0.182855	0.483501	ns	ENSG00000116539.14	AluS
chr1_155402902_155403197:AluSx	-0.490174	0.504374	0.787482	ns	ENSG00000116539.14	AluS
chr1_155404750_155405054:AluSc	-1.08609	0.242758	0.562893	ns	ENSG00000116539.14	AluS
chr1_155413324_155413636:AluSq2	0.0690285	0.937358	0.980306	ns	ENSG00000116539.14	AluS
chr1_155417681_155417972:AluSp	-0.364345	0.651448	0.87179	ns	ENSG00000116539.14	AluS
chr1_155418788_155419042:AluY	-1.28086	0.15718	0.445116	ns	ENSG00000116539.14	AluY
chr1_155420569_155420863:AluSx1	-1.46135	0.101566	0.347661	ns	ENSG00000116539.14	AluS
chr1_155421391_155421692:AluY	-1.7684	0.0843478	0.310304	ns	ENSG00000116539.14	AluY
chr1_155422142_155422556:AluSx	-0.414382	0.627443	0.856698	ns	ENSG00000116539.14	AluS
chr1_155422637_155422947:AluSx1	-0.477803	0.491472	0.780144	ns	ENSG00000116539.14	AluS
chr1_155422948_155423246:AluSx1	-1.39788	0.154548	0.440892	ns	ENSG00000116539.14	AluS
chr1_155425443_155425733:AluSx	-1.88335	0.105407	0.354969	ns	ENSG00000116539.14	AluS
chr1_155430933_155431218:AluSx	0.0179423	0.985393	0.994332	ns	ENSG00000116539.14	AluS
chr1_155441455_155441765:AluY	0.228815	0.680387	0.883868	ns	ENSG00000116539.14	AluY
chr1_155441766_155442065:AluJb	-0.479247	0.526314	0.805479	ns	ENSG00000116539.14	AluJ
chr1_155442306_155442615:AluSx	-0.369477	0.618084	0.850876	ns	ENSG00000116539.14	AluS
chr1_155444613_155444916:AluYk2	-0.924217	0.237259	0.55698	ns	ENSG00000116539.14	AluY
chr1_155445891_155446183:AluJb	-0.190315	0.829484	0.94039	ns	ENSG00000116539.14	AluJ
chr1_155446627_155446901:AluY	-0.322746	0.725003	0.899009	ns	ENSG00000116539.14	AluY
chr1_155448501_155448794:AluSg	-0.839988	0.103508	0.351332	ns	ENSG00000116539.14	AluS
chr1_155448943_155449233:AluSc	-0.975961	0.0551459	0.238299	ns	ENSG00000116539.14	AluS
chr1_155449523_155449818:AluYk2	-0.697483	0.288866	0.615178	ns	ENSG00000116539.14	AluY
chr1_155450918_155451224:AluSp	-0.141787	0.765078	0.919953	ns	ENSG00000116539.14	AluS
chr1_155451481_155451741:AluSx	-0.16923	0.840358	0.943409	ns	ENSG00000116539.14	AluS
chr1_155453073_155453370:AluSx	-0.629087	0.322389	0.649423	ns	ENSG00000116539.14	AluS
chr1_155453518_155453820:AluSx	-0.718271	0.373729	0.696626	ns	ENSG00000116539.14	AluS
chr1_155453821_155454118:AluY	-0.620952	0.410868	0.725176	ns	ENSG00000116539.14	AluY
chr1_155454486_155454794:AluSz	-0.384284	0.696296	0.88751	ns	ENSG00000116539.14	AluS
chr1_155459201_155459495:AluSx	-0.543932	0.458723	0.761981	ns	ENSG00000116539.14	AluS
chr1_155461803_155462099:AluSx	-0.626201	0.406486	0.721701	ns	ENSG00000116539.14	AluS
chr1_155470177_155470486:AluSx	-1.58109	0.132615	0.405442	ns	ENSG00000116539.14	AluS
chr1_155486884_155487188:AluSx	-0.459554	0.565956	0.82813	ns	ENSG00000116539.14	AluS
chr1_155487381_155487682:AluJb	-0.374778	0.615955	0.84954	ns	ENSG00000116539.14	AluJ
chr1_155487883_155488184:AluSg7	-0.380636	0.637128	0.862978	ns	ENSG00000116539.14	AluS
chr1_155489489_155489777:AluYc	-1.67403	0.170527	0.464945	ns	ENSG00000116539.14	AluY
chr1_155489974_155490263:AluSg	-1.78777	0.133387	0.406434	ns	ENSG00000116539.14	AluS
chr1_155495715_155496027:AluSq2	-0.642303	0.350444	0.676506	ns	ENSG00000116539.14	AluS
chr1_155497749_155498051:AluY	-0.666509	0.163534	0.45426	ns	ENSG00000116539.14	AluY
chr1_155498351_155498428:AluJb	-0.49967	0.40318	0.719379	ns	ENSG00000116539.14	AluJ
chr1_155498429_155498740:AluSp	-0.394969	0.471864	0.769337	ns	ENSG00000116539.14	AluS
chr1_155502052_155502368:AluSx3	0.233026	0.754038	0.915161	ns	ENSG00000116539.14	AluS
chr1_155503754_155504022:AluJb	-0.693238	0.2215	0.535974	ns	ENSG00000116539.14	AluJ
chr1_155504572_155504871:AluSx	-0.682043	0.29643	0.623337	ns	ENSG00000116539.14	AluS
chr1_155506415_155506716:AluSx	-0.721359	0.323289	0.650107	ns	ENSG00000116539.14	AluS
chr1_155506813_155506940:FLAM_C	-0.773843	0.394034	0.7127	ns	ENSG00000116539.14	FLAM
chr1_155507001_155507295:AluSp	-1.32304	0.111533	0.36677	ns	ENSG00000116539.14	AluS
chr1_155508360_155508656:AluSz6	-0.603658	0.382699	0.703448	ns	ENSG00000116539.14	AluS
chr1_155509516_155509801:AluSx	-0.562093	0.24719	0.567983	ns	ENSG00000116539.14	AluS
chr1_155510135_155510437:AluSg	-0.910347	0.135523	0.4101	ns	ENSG00000116539.14	AluS
chr1_155530444_155530762:AluSx	-0.753982	0.406547	0.721701	ns	ENSG00000116539.14	AluS
chr1_155532540_155532838:AluSx1	-0.371468	0.686507	0.884907	ns	ENSG00000116539.14	AluS
chr1_155538014_155538341:AluSx	0.0418779	0.959351	0.986089	ns	ENSG00000116539.14	AluS
chr1_155539132_155539210:Alu	-0.241624	0.836286	0.942205	ns	ENSG00000116539.14	Alu
chr1_155539458_155539736:AluJb	-0.345013	0.732219	0.902802	ns	ENSG00000116539.14	AluJ
chr1_155540999_155541042:AluJb	-0.371831	0.618612	0.851048	ns	ENSG00000116539.14	AluJ
chr1_155542268_155542563:AluY	-0.700753	0.234972	0.553992	ns	ENSG00000116539.14	AluY
chr1_155542682_155542970:AluSx	-1.22478	0.120193	0.384607	ns	ENSG00000116539.14	AluS
chr1_155543230_155543531:AluSx	-1.0053	0.295074	0.621541	ns	ENSG00000116539.14	AluS
chr1_155543655_155543963:AluJb	-0.980751	0.299485	0.626939	ns	ENSG00000116539.14	AluJ
chr1_155544093_155544203:AluJr	-1.05488	0.302297	0.629223	ns	ENSG00000116539.14	AluJ
chr1_155544291_155544586:AluYk2	-0.713897	0.444142	0.751818	ns	ENSG00000116539.14	AluY
chr1_155551379_155551680:AluYa5	-1.21585	0.188656	0.492454	ns	ENSG00000116539.14	AluY
chr1_155552185_155552483:AluSx	-0.878205	0.327633	0.654131	ns	ENSG00000116539.14	AluS
chr1_155554253_155554571:AluSx	-0.201853	0.787933	0.929342	ns	ENSG00000116539.14	AluS
chr1_155564212_155564517:AluSq2	0.908497	0.341368	0.668251	ns	NA	AluS
chr1_155564840_155565147:AluSx	-0.0230383	0.970316	0.988999	ns	NA	AluS
chr1_155565148_155565325:AluSq2	0.0166838	0.982279	0.993171	ns	NA	AluS
chr1_155567309_155567599:AluYd8	-0.0783215	0.93506	0.97961	ns	NA	AluY
chr1_155568098_155568377:AluSg4	0.148474	0.860364	0.952347	ns	NA	AluS
chr1_155568438_155568737:AluSx3	0.0660478	0.930394	0.978477	ns	NA	AluS
chr1_155568828_155569117:AluSx	-0.232267	0.802268	0.933897	ns	NA	AluS
chr1_155569126_155569434:AluY	-0.362514	0.689601	0.886046	ns	NA	AluY
chr1_155571766_155572063:AluSx	-2.08587	0.0688293	0.274035	ns	NA	AluS
chr1_155579026_155579314:AluSx	-0.585698	0.199762	0.507416	ns	NA	AluS
chr1_155579806_155580100:AluSz	-1.38273	0.0150717	0.0982487	ns	NA	AluS
chr1_155580244_155580502:AluJb	-1.69143	0.102365	0.349313	ns	NA	AluJ
chr1_155580637_155580928:AluSx	-1.27548	0.12984	0.4009	ns	NA	AluS
chr1_155581799_155582190:AluSx	-1.44168	0.0366958	0.182481	ns	NA	AluS
chr1_155582458_155582758:AluSg7	-1.38712	0.0280966	0.152033	ns	NA	AluS
chr1_155586210_155586342:AluSq	-0.452962	0.63638	0.862531	ns	NA	AluS
chr1_155587928_155588226:AluJr	-1.17411	0.199982	0.507572	ns	ENSG00000225082.2	AluJ
chr1_155589016_155589310:AluSx	-1.33682	0.0869329	0.317007	ns	ENSG00000225082.2	AluS
chr1_155598442_155598745:AluSz	-2.15171	0.119893	0.383987	ns	ENSG00000225082.2	AluS
chr1_155599029_155599201:AluJb	-1.07925	0.290922	0.617413	ns	ENSG00000225082.2	AluJ
chr1_155647058_155647362:AluSx	-1.30138	0.120836	0.385691	ns	ENSG00000246203.2	AluS
chr1_155647363_155647514:AluSg4	-1.72086	0.0965514	0.337601	ns	ENSG00000246203.2	AluS
chr1_155647613_155647894:AluSx	-1.83227	0.0276675	0.150393	ns	ENSG00000246203.2	AluS
chr1_155661664_155661955:AluY	-0.240545	0.793129	0.93095	ns	ENSG00000163374.20	AluY
chr1_155662209_155662527:AluSx	-0.69345	0.451678	0.757735	ns	ENSG00000163374.20	AluS
chr1_155662719_155662999:AluSx	-0.818532	0.288816	0.615142	ns	ENSG00000163374.20	AluS
chr1_155663091_155663386:AluSc	-0.4326	0.496782	0.782853	ns	ENSG00000163374.20	AluS
chr1_155663440_155663746:AluSg	-0.297838	0.695045	0.887213	ns	ENSG00000163374.20	AluS
chr1_155664457_155664721:AluSx	-0.478435	0.455164	0.759654	ns	ENSG00000163374.20	AluS
chr1_155664769_155665069:AluY	-0.580009	0.356112	0.681926	ns	ENSG00000163374.20	AluY
chr1_155665333_155665630:AluY	-0.521827	0.530431	0.808451	ns	ENSG00000163374.20	AluY
chr1_155670676_155670969:AluY	-0.765525	0.402112	0.718559	ns	ENSG00000163374.20	AluY
chr1_155671149_155671451:AluSx	0.00737775	0.990384	0.996499	ns	ENSG00000163374.20	AluS
chr1_155679918_155680198:AluJb	-0.898358	0.118086	0.380187	ns	ENSG00000163374.20	AluJ
chr1_155680584_155680865:AluJb	-0.384324	0.669979	0.880563	ns	ENSG00000163374.20	AluJ
chr1_155682485_155682660:AluSq	-0.700539	0.0947342	0.334758	ns	ENSG00000163374.20	AluS
chr1_155682806_155683108:AluSq2	-0.952853	0.133481	0.406436	ns	ENSG00000163374.20	AluS
chr1_155683367_155683691:AluSx	-1.21374	0.0745182	0.287688	ns	ENSG00000163374.20	AluS
chr1_155683966_155684272:AluSq2	-1.43281	0.139254	0.416058	ns	ENSG00000163374.20	AluS
chr1_155684563_155684885:AluSx	-0.430175	0.509456	0.791331	ns	ENSG00000163374.20	AluS
chr1_155686027_155686355:AluY	-0.689193	0.237782	0.557571	ns	ENSG00000163374.20	AluY
chr1_155689632_155689908:AluSc	-0.0990313	0.916374	0.974611	ns	ENSG00000132676.16	AluS
chr1_155693680_155693984:AluSp	-0.768986	0.394998	0.713455	ns	ENSG00000132676.16	AluS
chr1_15569628_15569948:AluSx	1.27857	2.37115e-13	2.56377e-11	Up	ENSG00000116138.13	AluS
chr1_155705316_155705628:AluJb	0.329889	0.706687	0.891055	ns	ENSG00000132676.16	AluJ
chr1_155711211_155711508:AluSx	-0.677906	0.339708	0.666789	ns	ENSG00000132676.16	AluS
chr1_155712331_155712635:AluSp	-1.19386	0.0824439	0.305849	ns	ENSG00000132676.16	AluS
chr1_155714483_155714775:AluSx	-1.27963	0.131204	0.403216	ns	ENSG00000132676.16	AluS
chr1_155715241_155715529:AluJb	-1.0175	0.157032	0.444882	ns	ENSG00000132676.16	AluJ
chr1_155716281_155716589:AluY	-0.849457	0.353324	0.678974	ns	ENSG00000132676.16	AluY
chr1_155723757_155724056:AluSz	-1.45627	0.0977875	0.340183	ns	ENSG00000132676.16	AluS
chr1_155724354_155724654:AluSg	-1.09625	0.236913	0.556609	ns	ENSG00000132676.16	AluS
chr1_155724675_155724976:AluSp	-1.52541	0.0615825	0.255369	ns	ENSG00000132676.16	AluS
chr1_155726094_155726285:AluSx	0.347536	0.593448	0.837261	ns	ENSG00000132676.16	AluS
chr1_155726286_155726591:AluY	-0.35986	0.514788	0.795491	ns	ENSG00000132676.16	AluY
chr1_155726641_155726804:FRAM	-0.224108	0.345583	0.671849	ns	ENSG00000132676.16	FRAM
chr1_155727361_155727495:AluJb	-0.0546413	0.833329	0.941611	ns	ENSG00000132676.16	AluJ
chr1_155728280_155728576:AluSq10	-0.879121	0.244464	0.565123	ns	ENSG00000132676.16	AluS
chr1_155728579_155728887:AluSx	-0.94974	0.254872	0.577015	ns	ENSG00000132676.16	AluS
chr1_155732743_155733037:AluSc8	0.0177508	0.980068	0.992412	ns	ENSG00000132676.16	AluS
chr1_155733557_155733862:AluSx4	0.154243	0.675647	0.882021	ns	ENSG00000132676.16	AluS
chr1_155733872_155734169:AluJb	0.170459	0.677105	0.8826	ns	ENSG00000132676.16	AluJ
chr1_155734218_155734294:FRAM	0.169273	0.690957	0.886248	ns	ENSG00000132676.16	FRAM
chr1_155734340_155734475:FLAM_C	0.0528983	0.887511	0.964135	ns	ENSG00000132676.16	FLAM
chr1_155734983_155735263:AluSx	-0.0646444	0.853085	0.948538	ns	ENSG00000132676.16	AluS
chr1_155735294_155735602:AluSx	0.190125	0.631014	0.859285	ns	ENSG00000132676.16	AluS
chr1_155735664_155735838:AluSx	0.845497	0.316855	0.643784	ns	ENSG00000132676.16	AluS
chr1_155735839_155736137:AluSx4	0.325571	0.412283	0.726351	ns	ENSG00000132676.16	AluS
chr1_155736138_155736281:AluSx	-0.0917882	0.827217	0.939532	ns	ENSG00000132676.16	AluS
chr1_155736419_155736716:AluJb	0.0860113	0.794423	0.931341	ns	ENSG00000132676.16	AluJ
chr1_155738690_155738972:AluSz	-0.01868	0.960899	0.986525	ns	ENSG00000132676.16	AluS
chr1_155751268_155751568:AluSx	0.590588	0.479562	0.773396	ns	ENSG00000116580.19	AluS
chr1_155754522_155754828:AluSg	-0.60542	0.58206	0.832289	ns	ENSG00000116580.19	AluS
chr1_155755068_155755368:AluSx	0.049125	0.957165	0.985105	ns	ENSG00000116580.19	AluS
chr1_155755369_155755508:AluJb	-0.425121	0.55548	0.824906	ns	ENSG00000116580.19	AluJ
chr1_155756643_155756954:AluSx	-2.00909	0.0795005	0.299191	ns	ENSG00000116580.19	AluS
chr1_155782688_155782958:AluSx	-1.0775	0.0690467	0.274393	ns	ENSG00000116580.19	AluS
chr1_155784411_155784681:AluSx	-1.06201	0.114371	0.372575	ns	ENSG00000116580.19	AluS
chr1_155794080_155794371:AluSx1	-0.23082	0.775657	0.924729	ns	ENSG00000116580.19	AluS
chr1_155800572_155800871:AluSx	-0.699312	0.467159	0.766322	ns	ENSG00000116580.19	AluS
chr1_155819910_155820213:AluSz6	-0.218514	0.815499	0.93636	ns	ENSG00000116580.19	AluS
chr1_155829948_155830248:AluSx	0.0874408	0.920377	0.975775	ns	ENSG00000116580.19	AluS
chr1_155830280_155830576:AluSp	0.0558262	0.951268	0.983759	ns	ENSG00000116580.19	AluS
chr1_155838494_155838791:AluSx	-0.220547	0.724304	0.898764	ns	ENSG00000116580.19	AluS
chr1_155839367_155839667:AluYa5	-0.0239386	0.966028	0.988275	ns	ENSG00000116580.19	AluY
chr1_155840751_155841044:AluSp	-0.31124	0.582557	0.832454	ns	ENSG00000116580.19	AluS
chr1_155841747_155842042:AluSx	-0.337034	0.489251	0.779048	ns	ENSG00000116580.19	AluS
chr1_155842244_155842547:AluY	-0.282419	0.685506	0.884907	ns	ENSG00000116580.19	AluY
chr1_155846730_155847022:AluSx	0.107196	0.897955	0.968398	ns	ENSG00000116580.19	AluS
chr1_155847285_155847422:AluSx	-0.00434101	0.995822	0.998271	ns	ENSG00000116580.19	AluS
chr1_155847423_155847724:AluSg	0.57474	0.564873	0.827834	ns	ENSG00000116580.19	AluS
chr1_155847725_155847896:AluSx	0.21312	0.822008	0.938118	ns	ENSG00000116580.19	AluS
chr1_155848866_155849171:AluYe5	-0.281383	0.635747	0.862081	ns	ENSG00000116580.19	AluY
chr1_155849174_155849263:AluSx	-0.448583	0.493858	0.781277	ns	ENSG00000116580.19	AluS
chr1_155850769_155851071:AluSx	0.731586	0.20515	0.514117	ns	ENSG00000116580.19	AluS
chr1_155851073_155851365:AluY	0.0953087	0.913972	0.973952	ns	ENSG00000116580.19	AluY
chr1_155851434_155851725:AluSx1	-0.324536	0.637752	0.863444	ns	ENSG00000116580.19	AluS
chr1_155851883_155852187:AluSx1	-0.64123	0.298244	0.625452	ns	ENSG00000116580.19	AluS
chr1_155852461_155852759:AluY	-0.547519	0.425165	0.736564	ns	ENSG00000116580.19	AluY
chr1_155852831_155853124:AluSx	-0.26173	0.713879	0.893675	ns	ENSG00000116580.19	AluS
chr1_155854145_155854453:AluY	0.592228	0.27582	0.601387	ns	ENSG00000116580.19	AluY
chr1_155898387_155898507:FLAM_C	1.83366	0.0102154	0.073716	ns	ENSG00000143622.11	FLAM
chr1_155905201_155905499:AluJb	0.351331	0.679324	0.883411	ns	ENSG00000143622.11	AluJ
chr1_155906479_155906792:AluSq	0.135426	0.86191	0.953083	ns	ENSG00000143622.11	AluS
chr1_155907809_155908112:AluYe6	-0.323078	0.652283	0.872329	ns	ENSG00000143622.11	AluY
chr1_155908174_155908473:AluYk3	0.152051	0.839495	0.94304	ns	ENSG00000143622.11	AluY
chr1_155909095_155909402:AluY	0.234304	0.786002	0.928598	ns	ENSG00000143622.11	AluY
chr1_155915112_155915420:AluSx	-0.231712	0.454928	0.759458	ns	ENSG00000132680.11	AluS
chr1_155915513_155915805:AluSx1	-0.192812	0.519525	0.799647	ns	ENSG00000132680.11	AluS
chr1_155918231_155918472:AluSx	0.567351	0.552921	0.823765	ns	ENSG00000132680.11	AluS
chr1_155922924_155923189:AluYa5	-0.794222	0.339903	0.66697	ns	ENSG00000132680.11	AluY
chr1_155924036_155924227:AluYk2	-0.702536	0.395172	0.713593	ns	ENSG00000132680.11	AluY
chr1_155924569_155924871:AluSx1	-0.854848	0.139897	0.417175	ns	ENSG00000132680.11	AluS
chr1_155924872_155925029:AluJb	-1.15987	0.179643	0.478515	ns	ENSG00000132680.11	AluJ
chr1_155925030_155925327:AluY	-1.30458	0.0281377	0.152155	ns	ENSG00000132680.11	AluY
chr1_155925328_155925462:AluJb	-1.63701	0.0278132	0.150973	ns	ENSG00000132680.11	AluJ
chr1_155926326_155926616:AluSx	-0.459127	0.2473	0.568154	ns	ENSG00000132680.11	AluS
chr1_155927524_155927831:AluSz6	-0.564416	0.21822	0.531744	ns	ENSG00000132680.11	AluS
chr1_155928091_155928398:AluSx	-0.293634	0.666807	0.879203	ns	ENSG00000132680.11	AluS
chr1_155928672_155928968:AluY	-0.963308	0.194184	0.499954	ns	ENSG00000132680.11	AluY
chr1_155929918_155930211:AluSx	0.136804	0.863849	0.953866	ns	ENSG00000132680.11	AluS
chr1_155932679_155932961:AluSx	-0.667474	0.27979	0.60521	ns	ENSG00000132680.11	AluS
chr1_155933292_155933582:AluSg7	-0.202032	0.685419	0.884907	ns	ENSG00000132680.11	AluS
chr1_155955127_155955417:AluSx	0.322696	0.558261	0.825907	ns	ENSG00000116584.20	AluS
chr1_155955724_155956007:AluSx	0.766859	0.132105	0.404705	ns	ENSG00000116584.20	AluS
chr1_155956108_155956398:AluSz	0.20741	0.827829	0.939753	ns	ENSG00000116584.20	AluS
chr1_155961272_155961574:AluYm1	-0.0892495	0.912711	0.973446	ns	ENSG00000116584.20	AluY
chr1_155971296_155971595:AluSx1	1.17354	0.0356452	0.17861	ns	ENSG00000116584.20	AluS
chr1_156013147_156013455:AluSx3	0.595269	0.496521	0.782704	ns	ENSG00000163479.14,ENSG00000285677.2	AluS
chr1_156017352_156017647:AluSg4	0.209812	0.844273	0.944976	ns	ENSG00000163479.14,ENSG00000285677.2	AluS
chr1_15602101_15602429:AluJb	0.329175	0.727743	0.900595	ns	ENSG00000237301.1	AluJ
chr1_156056898_156057200:AluSg	-1.37781	0.211644	0.523119	ns	ENSG00000116586.12	AluS
chr1_1561085_1561381:AluSg	0.689789	0.218078	0.531599	ns	ENSG00000160075.12	AluS
chr1_156116923_156117229:AluSx	0.678351	0.423399	0.735394	ns	ENSG00000160789.23	AluS
chr1_156117237_156117533:AluSx1	0.629871	0.494219	0.781366	ns	ENSG00000160789.23	AluS
chr1_156118944_156119112:AluJb	1.32095	0.0415691	0.197354	ns	ENSG00000160789.23	AluJ
chr1_156119113_156119415:AluSc	1.18086	0.0245052	0.138408	ns	ENSG00000160789.23	AluS
chr1_156119416_156119558:AluJb	0.695738	0.147982	0.430758	ns	ENSG00000160789.23	AluJ
chr1_156120458_156120735:AluJb	1.10256	0.104248	0.352656	ns	ENSG00000160789.23	AluJ
chr1_156121076_156121320:AluJb	1.20054	0.0972523	0.33913	ns	ENSG00000160789.23	AluJ
chr1_156121874_156122134:AluSx	1.46203	0.0179006	0.111054	ns	ENSG00000160789.23	AluS
chr1_156124280_156124586:AluSg	1.01975	0.205666	0.514604	ns	ENSG00000160789.23	AluS
chr1_156127687_156127985:AluSz6	0.44925	0.496004	0.782542	ns	ENSG00000160789.23	AluS
chr1_156130990_156131298:AluY	0.70002	0.269813	0.594603	ns	ENSG00000160789.23	AluY
chr1_156131306_156131618:AluJb	0.949972	0.14245	0.421492	ns	ENSG00000160789.23	AluJ
chr1_156131888_156132186:AluSx	0.926944	0.134119	0.407629	ns	ENSG00000160789.23	AluS
chr1_156132189_156132498:AluSx1	1.00846	0.18321	0.483934	ns	ENSG00000160789.23	AluS
chr1_156203695_156204003:AluY	0.183482	0.797746	0.932586	ns	ENSG00000160785.13	AluY
chr1_156204005_156204302:AluSp	0.394487	0.546532	0.820267	ns	ENSG00000160785.13	AluS
chr1_156204489_156204773:AluSx	-0.0861472	0.922777	0.976432	ns	ENSG00000160785.13	AluS
chr1_156205047_156205341:AluSp	0.333148	0.657501	0.875161	ns	ENSG00000160785.13	AluS
chr1_156206227_156206536:AluSx	-0.314383	0.746004	0.910952	ns	ENSG00000160785.13	AluS
chr1_156206542_156206833:AluJb	-0.494308	0.662458	0.877212	ns	ENSG00000160785.13	AluJ
chr1_156213902_156214213:AluSx	-0.558954	0.439578	0.747932	ns	ENSG00000260238.6,ENSG00000160783.19	AluS
chr1_156214887_156215173:AluSx	-0.650375	0.394361	0.713051	ns	ENSG00000260238.6,ENSG00000160783.19	AluS
chr1_156215694_156215944:AluSx	-0.550184	0.560264	0.826494	ns	ENSG00000260238.6,ENSG00000160783.19	AluS
chr1_156216110_156216416:AluSz	-0.670519	0.156466	0.443931	ns	ENSG00000260238.6,ENSG00000160783.19	AluS
chr1_156216866_156217245:L1PA2	-0.717264	0.137196	0.413115	ns	ENSG00000260238.6,ENSG00000160783.19	L1P
chr1_156220661_156220950:AluSx	-0.0531254	0.941375	0.981259	ns	ENSG00000260238.6,ENSG00000160783.19	AluS
chr1_156222692_156222801:AluSq	-0.927771	0.328986	0.654962	ns	ENSG00000260238.6,ENSG00000160783.19	AluS
chr1_156228901_156229207:AluSc8	-0.693713	0.373595	0.696485	ns	ENSG00000260238.6,ENSG00000160783.19	AluS
chr1_156229562_156229870:AluSp	-0.346307	0.641212	0.866051	ns	ENSG00000260238.6,ENSG00000160783.19	AluS
chr1_156230937_156231246:AluY	0.23612	0.803472	0.93403	ns	ENSG00000260238.6,ENSG00000160783.19	AluY
chr1_156231433_156231721:AluSx1	0.240059	0.810526	0.93528	ns	ENSG00000260238.6,ENSG00000160783.19	AluS
chr1_156235436_156235740:AluY	-0.130692	0.874264	0.958562	ns	ENSG00000260238.6,ENSG00000160783.19	AluY
chr1_15625644_15625916:AluSx	-1.55115	0.211641	0.523119	ns	ENSG00000197312.12	AluS
chr1_156272574_156272864:AluY	-0.0504972	0.936112	0.979887	ns	ENSG00000198952.8	AluY
chr1_156290391_156290552:FLAM_C	1.61565	0.0314276	0.16396	ns	ENSG00000198715.13,ENSG00000163472.19	FLAM
chr1_156290556_156290859:AluY	2.3091	2.39221e-05	0.000564759	Up	ENSG00000198715.13,ENSG00000163472.19	AluY
chr1_156313062_156313363:AluSx	-1.41544	0.145965	0.42746	ns	ENSG00000163468.15	AluS
chr1_156324639_156324926:AluSc5	-1.30613	0.119329	0.382912	ns	ENSG00000163468.15	AluS
chr1_1563252_1563558:AluSx	0.585402	0.284922	0.611163	ns	ENSG00000160075.12	AluS
chr1_156325314_156325538:AluJr4	-1.50299	0.165992	0.457568	ns	ENSG00000163468.15	AluJ
chr1_156325566_156325882:AluSx	-0.574694	0.536403	0.813642	ns	ENSG00000163468.15	AluS
chr1_156330952_156331241:AluSc5	-0.789454	0.379625	0.701346	ns	ENSG00000163468.15	AluS
chr1_156331752_156332043:AluSp	-0.883601	0.355709	0.681542	ns	ENSG00000163468.15	AluS
chr1_156337123_156337431:AluSx	0.253641	0.37729	0.699464	ns	ENSG00000163467.12,ENSG00000163468.15	AluS
chr1_1563570_1563858:AluSx	1.1253	4.72194e-05	0.00100684	Up	ENSG00000160075.12	AluS
chr1_156473010_156473314:AluSx	0.0552875	0.951982	0.984024	ns	ENSG00000116604.18	AluS
chr1_1565058_1565356:AluY	-0.0555535	0.947953	0.98351	ns	ENSG00000160075.12	AluY
chr1_15652542_15652854:AluYk2	-0.237838	0.756728	0.916486	ns	ENSG00000197312.12	AluY
chr1_15652855_15653018:AluSx	-0.254442	0.781695	0.927199	ns	ENSG00000197312.12	AluS
chr1_156553569_156553880:AluSp	2.86152	0.0275427	0.149942	ns	ENSG00000183856.11	AluS
chr1_15655470_15655776:AluYg6	-0.571916	0.447961	0.754898	ns	ENSG00000197312.12	AluY
chr1_156569529_156569821:AluY	1.93399	0.0669918	0.269194	ns	ENSG00000183856.11	AluY
chr1_156600567_156600871:AluSx4	-0.0417319	0.961661	0.986939	ns	ENSG00000163382.13,ENSG00000160818.17	AluS
chr1_15664981_15665280:AluSp	-0.366025	0.219599	0.533401	ns	ENSG00000197312.12	AluS
chr1_15666929_15667218:AluSx4	-0.468809	0.108932	0.361163	ns	ENSG00000197312.12	AluS
chr1_156715953_156716230:AluSz	-1.46934	0.0776904	0.295083	ns	NA	AluS
chr1_156716739_156717048:AluY	-1.26639	0.252903	0.574871	ns	NA	AluY
chr1_156718148_156718458:AluY	-0.808887	0.407534	0.722322	ns	NA	AluY
chr1_156718875_156719168:AluSg	-0.30745	0.724364	0.898764	ns	NA	AluS
chr1_156719170_156719468:AluSx4	-0.439001	0.607302	0.844303	ns	NA	AluS
chr1_156719748_156720048:AluSx	-0.768337	0.398295	0.715501	ns	NA	AluS
chr1_156720316_156720623:AluY	-1.55692	0.0742045	0.286882	ns	NA	AluY
chr1_156720777_156720911:FLAM_C	-1.3607	0.163977	0.454687	ns	NA	FLAM
chr1_156722258_156722564:AluY	-0.249458	0.138276	0.41465	ns	ENSG00000143319.17	AluY
chr1_156722603_156722906:AluSc	-0.524989	0.0776056	0.294915	ns	ENSG00000143319.17	AluS
chr1_156724958_156725249:AluSx4	-0.690032	0.488541	0.778428	ns	ENSG00000143319.17	AluS
chr1_156726422_156726682:AluJb	-0.833281	0.339671	0.666736	ns	ENSG00000143319.17	AluJ
chr1_156730442_156730748:AluSx	1.17189	0.146228	0.427664	ns	ENSG00000143303.12	AluS
chr1_156735007_156735302:AluSx	-0.567744	0.542835	0.81746	ns	ENSG00000143303.12	AluS
chr1_156735418_156735566:FLAM_C	-0.279968	0.747945	0.911712	ns	ENSG00000143303.12	FLAM
chr1_156739660_156739962:AluSx	0.257927	0.61157	0.8469	ns	ENSG00000143314.12	AluS
chr1_156757184_156757495:AluSx	0.636181	0.269529	0.594211	ns	ENSG00000143321.19,ENSG00000143294.15	AluS
chr1_156757511_156757803:AluSx	0.389003	0.507009	0.789511	ns	ENSG00000143321.19,ENSG00000143294.15	AluS
chr1_156758016_156758307:AluSx	-1.07108	0.218087	0.531599	ns	ENSG00000143321.19,ENSG00000143294.15	AluS
chr1_156758310_156758622:AluY	0.465618	0.571649	0.830148	ns	ENSG00000143321.19,ENSG00000143294.15	AluY
chr1_156761327_156761638:AluSx1	-0.271327	0.73423	0.904095	ns	ENSG00000143321.19,ENSG00000143294.15	AluS
chr1_156761666_156761972:AluSx	-0.214601	0.800945	0.933247	ns	ENSG00000143321.19,ENSG00000143294.15	AluS
chr1_156769595_156769899:AluY	0.60193	0.577378	0.831462	ns	ENSG00000143294.15	AluY
chr1_156770372_156770669:AluSp	-0.374902	0.70499	0.890346	ns	ENSG00000143294.15	AluS
chr1_156779381_156779668:AluSx	0.0874408	0.920377	0.975775	ns	ENSG00000143294.15	AluS
chr1_156787651_156787822:AluSx	-0.043081	0.960182	0.986285	ns	ENSG00000143294.15	AluS
chr1_156787823_156788133:AluSx	0.116749	0.880771	0.961585	ns	ENSG00000143294.15	AluS
chr1_156788138_156788659:L1PA15	0.0852425	0.920065	0.975763	ns	ENSG00000143294.15	L1P
chr1_156788660_156788965:AluSx	-0.375494	0.400836	0.717647	ns	ENSG00000143294.15	AluS
chr1_156788968_156789269:AluSx1	-0.679804	0.123474	0.390033	ns	ENSG00000143294.15	AluS
chr1_156790341_156790632:AluSq2	-0.349075	0.419833	0.732773	ns	ENSG00000143294.15	AluS
chr1_156792084_156792199:AluJo	-0.3256	0.599747	0.83997	ns	ENSG00000143294.15	AluJ
chr1_156792439_156792754:AluSx	-0.232632	0.603676	0.842406	ns	ENSG00000143294.15	AluS
chr1_156793761_156793926:AluJr4	-0.193382	0.756458	0.916448	ns	ENSG00000143294.15	AluJ
chr1_156793947_156794256:AluSp	-0.0589106	0.915138	0.974232	ns	ENSG00000143294.15	AluS
chr1_156805110_156805230:AluJb	-4.11826	0.00752497	0.0582189	ns	NA	AluJ
chr1_156805231_156805528:AluSx	-4.25665	0.00495533	0.0423986	Down	NA	AluS
chr1_1568890_1569203:AluSx	0.694272	0.39789	0.715442	ns	ENSG00000160075.12	AluS
chr1_156995549_156995842:AluJb	-0.0548681	0.93987	0.98054	ns	ENSG00000132694.19	AluJ
chr1_157037749_157038058:AluSx1	0.834622	0.280193	0.605251	ns	ENSG00000132694.19	AluS
chr1_15705810_15706096:AluJb	0.108289	0.838983	0.942833	ns	ENSG00000116786.13	AluJ
chr1_157058540_157058844:AluSz	1.31392	3.77823e-12	3.56278e-10	Up	NA	AluS
chr1_15706393_15706705:AluSq	0.25257	0.641687	0.866223	ns	ENSG00000116786.13	AluS
chr1_1573142_1573459:AluY	0.83132	0.386946	0.70679	ns	ENSG00000160075.12	AluY
chr1_15770922_15771237:AluSx	-4.59325	0.00156871	0.0174591	Down	ENSG00000162458.13	AluS
chr1_15771240_15771545:AluSx1	-4.21913	0.00547999	0.0458162	Down	ENSG00000162458.13	AluS
chr1_15773399_15773700:AluSp	-3.1804	0.00965776	0.0704433	ns	ENSG00000162458.13	AluS
chr1_15773862_15774164:AluSx	-4.2973	0.00154561	0.0172488	Down	ENSG00000162458.13	AluS
chr1_15774937_15775246:AluY	-6.30346	6.88592e-07	2.61988e-05	Down	ENSG00000162458.13	AluY
chr1_15775256_15775554:AluSx4	-5.28335	3.18344e-05	0.000724203	Down	ENSG00000162458.13	AluS
chr1_15776137_15776288:AluSx	-4.25835	1.05043e-07	4.93139e-06	Down	ENSG00000162458.13	AluS
chr1_15776583_15776902:AluSx	-4.73965	1.48212e-07	6.69924e-06	Down	ENSG00000162458.13	AluS
chr1_15783567_15783881:AluY	-1.05773	0.264092	0.587558	ns	ENSG00000162458.13	AluY
chr1_15783911_15784203:AluSx	-2.64793	0.0123134	0.0847733	ns	ENSG00000162458.13	AluS
chr1_15785052_15785342:AluSx	-3.96498	2.15816e-96	1.18035e-92	Down	ENSG00000162458.13	AluS
chr1_15785353_15785645:AluSz	-3.73592	7.22245e-92	3.16011e-88	Down	ENSG00000162458.13	AluS
chr1_15787152_15787418:AluJb	0.559828	0.428757	0.739547	ns	NA	AluJ
chr1_15787657_15787964:AluSg	0.383868	0.599444	0.839768	ns	NA	AluS
chr1_15790215_15790518:AluSx	2.52532	3.37349e-09	2.11063e-07	Up	NA	AluS
chr1_15790519_15790819:AluSg	0.205191	0.810705	0.93528	ns	NA	AluS
chr1_15791056_15791323:AluJb	0.22205	0.827369	0.939562	ns	NA	AluJ
chr1_15792383_15792713:AluSx	2.64759	0.000104951	0.00196858	Up	NA	AluS
chr1_158032761_158033070:AluSz	0.271833	0.770716	0.922474	ns	ENSG00000183853.18	AluS
chr1_158033992_158034299:AluSg7	0.11534	0.885181	0.96362	ns	ENSG00000183853.18	AluS
chr1_158037213_158037512:AluSx4	2.29113	0.0758514	0.29097	ns	ENSG00000183853.18	AluS
chr1_158042792_158043104:AluY	0.375172	0.640961	0.86585	ns	ENSG00000183853.18	AluY
chr1_158092346_158092646:AluSc8	0.699668	0.216193	0.529294	ns	ENSG00000183853.18	AluS
chr1_15821706_15822007:AluY	1.96725	0.0586554	0.247898	ns	NA	AluY
chr1_15830753_15831047:AluSx	-0.287134	0.566503	0.828379	ns	NA	AluS
chr1_15831412_15831723:AluY	-1.91823	0.00295017	0.0284697	Down	NA	AluY
chr1_15832213_15832511:AluSx	-0.973024	0.0596318	0.250637	ns	NA	AluS
chr1_15832620_15832893:AluY	-0.605124	0.422704	0.734959	ns	NA	AluY
chr1_15833306_15833575:AluSx	-0.426495	0.683543	0.884618	ns	NA	AluS
chr1_15836483_15836777:AluSx	0.789129	0.132196	0.404841	ns	ENSG00000179743.4,ENSG00000065526.12	AluS
chr1_15845567_15845873:AluSc	0.189711	0.784267	0.928029	ns	ENSG00000179743.4,ENSG00000065526.12	AluS
chr1_15846020_15846321:AluSq2	-0.428848	0.629118	0.857806	ns	ENSG00000179743.4,ENSG00000065526.12	AluS
chr1_15878727_15879034:AluSx	-0.174089	0.769725	0.92195	ns	ENSG00000065526.12	AluS
chr1_15879057_15879297:AluSx	-0.232086	0.74125	0.907811	ns	ENSG00000065526.12	AluS
chr1_15879676_15879969:AluY	-1.16059	0.208049	0.518215	ns	ENSG00000065526.12	AluY
chr1_15884724_15885030:AluSx	-0.167772	0.834256	0.941734	ns	ENSG00000065526.12	AluS
chr1_15887277_15887594:AluY	0.195539	0.818805	0.937289	ns	ENSG00000065526.12	AluY
chr1_15887743_15888035:AluSx	-0.29469	0.761552	0.918603	ns	ENSG00000065526.12	AluS
chr1_15888098_15888235:AluSc8	-0.0970264	0.918028	0.974742	ns	ENSG00000065526.12	AluS
chr1_15888311_15888623:AluSx	0.219291	0.804604	0.93403	ns	ENSG00000065526.12	AluS
chr1_15888639_15888929:AluSp	-0.554496	0.403379	0.719507	ns	ENSG00000065526.12	AluS
chr1_15889151_15889465:AluSq2	-0.492774	0.44086	0.749293	ns	ENSG00000065526.12	AluS
chr1_15889711_15890014:AluSx	-1.01258	0.0912995	0.327521	ns	ENSG00000065526.12	AluS
chr1_15890293_15890529:AluSg	-1.12398	0.192382	0.497488	ns	ENSG00000065526.12	AluS
chr1_15891353_15891649:AluYm1	-1.36011	0.164124	0.454691	ns	ENSG00000065526.12	AluY
chr1_15894920_15895211:AluSp	-1.13075	0.22333	0.538367	ns	ENSG00000065526.12	AluS
chr1_15895679_15895983:AluSx	-2.70243	0.00368714	0.0338164	Down	ENSG00000065526.12	AluS
chr1_15896188_15896495:AluSx	-1.58651	0.0192887	0.117184	ns	ENSG00000065526.12	AluS
chr1_15897197_15897355:AluYh3	-1.26881	0.197238	0.504067	ns	ENSG00000065526.12	AluY
chr1_15897356_15897661:AluSx	-1.20309	0.186269	0.488585	ns	ENSG00000065526.12	AluS
chr1_15897662_15897798:AluYh3	-0.895076	0.286065	0.612332	ns	ENSG00000065526.12	AluY
chr1_15898540_15898862:AluSx	-0.907733	0.281606	0.606857	ns	ENSG00000065526.12	AluS
chr1_15899836_15900145:AluYe5	-0.860091	0.103174	0.350687	ns	ENSG00000065526.12	AluY
chr1_15901905_15902228:AluSz6	-1.4568	0.106162	0.356333	ns	ENSG00000065526.12	AluS
chr1_159019467_159019758:AluYe5	-0.264142	0.774356	0.92415	ns	ENSG00000163565.19	AluY
chr1_159021940_159022263:AluYk4	-0.0903581	0.873211	0.958293	ns	ENSG00000163565.19	AluY
chr1_159022264_159022293:L1PB1	-0.314971	0.597945	0.839316	ns	ENSG00000163565.19	L1P
chr1_15911679_15911990:AluSx	-1.44528	0.21414	0.526571	ns	ENSG00000065526.12	AluS
chr1_15954873_15955179:AluSz6	-0.123403	0.897662	0.968398	ns	ENSG00000116809.12	AluS
chr1_160240883_160241163:AluY	-0.321991	0.75119	0.913496	ns	ENSG00000132716.19,ENSG00000258465.8	AluY
chr1_160244616_160244908:AluY	-1.18372	0.104518	0.353206	ns	ENSG00000132716.19,ENSG00000258465.8	AluY
chr1_160248032_160248320:AluSx	-1.07514	0.142149	0.42104	ns	ENSG00000132716.19,ENSG00000258465.8	AluS
chr1_160248454_160248721:AluY	-1.08031	0.211906	0.52353	ns	ENSG00000132716.19,ENSG00000258465.8	AluY
chr1_160248910_160249207:AluSx	-0.996748	0.126175	0.395031	ns	ENSG00000132716.19,ENSG00000258465.8	AluS
chr1_160251480_160251768:AluJb	-0.156729	0.807895	0.93497	ns	ENSG00000132716.19,ENSG00000258465.8	AluJ
chr1_160253219_160253354:AluJr4	-0.156165	0.765083	0.919953	ns	ENSG00000132716.19,ENSG00000258465.8	AluJ
chr1_160253355_160253677:AluSx	-0.393116	0.584791	0.833515	ns	ENSG00000132716.19,ENSG00000258465.8	AluS
chr1_160254047_160254336:AluSg	-0.301581	0.726211	0.899723	ns	ENSG00000132716.19,ENSG00000258465.8	AluS
[truncated: 63,633 more rows]

## Sheet: Sheet 3
Sheet 3: Contributions of noncanonical transcripts and canonical transcripts to the changes in host gene expression analyzed using capTEs data. The contribution is the ratio of expression changes of noncanonical or reference transcripts to that of all transcripts in each locus: difference value of expression levels of canonical or noncanonical transcripts between cancer cells and matched normal c…
gene_id	log2 gene expression fold change	gene expression change	noncanonical transcripts contribution	canonical transcripts contribution
ENSG00000135451.13	3.10304	Up	1.00347	-0.00346796
ENSG00000171877.21	3.46809	Up	1	0
ENSG00000107554.17	1.96257	Up	0.864254	0.135746
ENSG00000108854.16	1.5824	Up	0.955892	0.044108
ENSG00000165304.8	1.31539	Up	0.79227	0.20773
ENSG00000151276.23	2.23879	Up	1	0
ENSG00000117682.17	1.02408	Up	0.734928	0.265072
ENSG00000188493.15	1.27466	Up	1.00732	-0.00732129
ENSG00000133030.22	1.82146	Up	0.697383	0.302617
ENSG00000105968.19	1.99361	Up	0.845997	0.154003
ENSG00000149177.13	4.19923	Up	1	0
ENSG00000151474.23	4.09764	Up	1	0
ENSG00000123240.17	1.43958	Up	0.966285	0.0337145
ENSG00000123473.16	1.29576	Up	0.882361	0.117639
ENSG00000076685.19	1.10783	Up	1.02173	-0.0217322
ENSG00000148154.10	1.30946	Up	0.809768	0.190232
ENSG00000126934.14	1.29073	Up	0.941864	0.0581356
ENSG00000138835.22	2.67529	Up	0.893986	0.106014
ENSG00000165895.19	2.23494	Up	1	0
ENSG00000137962.13	1.45716	Up	1	0
ENSG00000246067.8	1.24972	Up	1.00296	-0.00296379
ENSG00000078269.15	2.68668	Up	0.734321	0.265679
ENSG00000128567.17	2.6632	Up	0.820187	0.179813
ENSG00000232774.8	3.82185	Up	0.902339	0.0976605
ENSG00000136068.15	1.12284	Up	1	0
ENSG00000186185.14	1.36924	Up	0.890155	0.109845
ENSG00000100644.17	1.48285	Up	0.984253	0.0157472
ENSG00000157168.20	2.29382	Up	1	0
ENSG00000250312.8	1.37299	Up	1.0358	-0.0357993
ENSG00000116237.16	1.51511	Up	0.821997	0.178003
ENSG00000269825.2	1.65632	Up	1.02533	-0.0253326
ENSG00000162086.16	1.48693	Up	0.935063	0.0649374
ENSG00000157483.9	-2.24649	Down	-0.0385609	1.03856
ENSG00000079482.14	2.32703	Up	0.356123	0.643877
ENSG00000159921.20	1.4859	Up	1.06744	-0.0674445
ENSG00000232725.1	2.64849	Up	1	0
ENSG00000121895.8	1.93788	Up	0.937614	0.062386
ENSG00000121236.21	2.9701	Up	0.588073	0.411927
ENSG00000138678.11	5.20432	Up	1	0
ENSG00000183780.13	1.55481	Up	1	0
ENSG00000071655.18	1.13736	Up	0.538065	0.461935
ENSG00000186480.13	1.07907	Up	0.673654	0.326346
ENSG00000170421.12	1.20042	Up	0.802172	0.197828
ENSG00000119899.13	1.2172	Up	1.19193	-0.191929
ENSG00000129474.16	1.91839	Up	0.891677	0.108323
ENSG00000163297.18	2.14495	Up	0.712459	0.287541
ENSG00000147164.12	1.35084	Up	1	0
ENSG00000214944.9	1.63441	Up	0.801607	0.198393
ENSG00000162337.12	2.01175	Up	0.533484	0.466516
ENSG00000145819.18	1.62299	Up	1	0
ENSG00000136770.11	1.14815	Up	0.205678	0.794322
ENSG00000198482.14	1.21525	Up	0.536261	0.463739
ENSG00000138180.16	1.08317	Up	1	0
ENSG00000162441.12	1.09393	Up	1.03648	-0.0364784
ENSG00000175471.19	1.23577	Up	1.17676	-0.176762
ENSG00000115762.16	1.29857	Up	0.0737411	0.926259
ENSG00000140859.16	1.47196	Up	0.995485	0.00451544
ENSG00000136738.15	1.9097	Up	1	0
ENSG00000110025.13	2.30687	Up	0.700167	0.299833
ENSG00000168502.17	1.95819	Up	1	0
ENSG00000164176.13	4.1965	Up	1	0
ENSG00000124588.22	2.65733	Up	1	0
ENSG00000187239.17	1.4471	Up	0.710224	0.289776
ENSG00000168214.21	1.2565	Up	0.996468	0.00353178
ENSG00000197780.10	1.07972	Up	1.00944	-0.00944017
ENSG00000115756.13	1.25179	Up	0.628246	0.371754
ENSG00000167645.17	1.38665	Up	0.810018	0.189982
ENSG00000111450.14	1.60774	Up	0.842235	0.157765
ENSG00000167766.19	1.112	Up	0.883111	0.116889
ENSG00000109685.19	1.10174	Up	1.14187	-0.141872
ENSG00000228340.6	1.08472	Up	1.13772	-0.137721
ENSG00000161888.11	1.05352	Up	2.04338	-1.04338
ENSG00000129680.16	2.28148	Up	0.932748	0.0672524
ENSG00000184216.14	1.56479	Up	0.640262	0.359738
ENSG00000130202.10	1.74182	Up	0.843686	0.156314
ENSG00000145016.16	1.30312	Up	0.988084	0.0119163
ENSG00000105877.18	1.54208	Up	1	0
ENSG00000170485.17	1.70446	Up	1	0
ENSG00000164430.17	1.59425	Up	0.809566	0.190434
ENSG00000136153.20	1.05244	Up	1	0
ENSG00000129810.15	1.22385	Up	0.776452	0.223548
ENSG00000135940.7	1.05069	Up	1	0
ENSG00000233904.6	1.01171	Up	1.08099	-0.0809857
ENSG00000099804.9	1.33582	Up	1	0
ENSG00000101447.15	1.18779	Up	2.55414	-1.55414
ENSG00000026950.17	1.29043	Up	0.776684	0.223316
ENSG00000146858.8	1.0752	Up	0.983301	0.016699
ENSG00000186104.11	1.12505	Up	1	0
ENSG00000147121.16	1.09656	Up	0.702699	0.297301
ENSG00000188158.16	1.63209	Up	1	0
ENSG00000254901.8	1.31214	Up	-0.115957	1.11596
ENSG00000140451.13	1.31637	Up	0.612926	0.387074
ENSG00000135083.16	2.23767	Up	1	0
ENSG00000164251.5	3.298	Up	0.7687	0.2313
ENSG00000010404.18	2.08656	Up	0.878884	0.121116
ENSG00000086848.15	1.51612	Up	1	0
ENSG00000248905.10	2.15862	Up	1	0
ENSG00000131981.16	1.24764	Up	0.719944	0.280056
ENSG00000285222.3	3.78579	Up	0.388407	0.611593
ENSG00000006468.14	2.73511	Up	0.532661	0.467339
ENSG00000198121.13	4.04378	Up	1	0
ENSG00000177822.8	2.30771	Up	0.417045	0.582955
ENSG00000179299.17	1.81953	Up	1	0
ENSG00000012983.11	1.10418	Up	1	0
ENSG00000189308.11	1.17924	Up	0.100861	0.899139
ENSG00000125755.19	1.34279	Up	0.689048	0.310952
ENSG00000169241.19	1.11184	Up	-0.0492837	1.04928
ENSG00000167595.15	1.29546	Up	0.908164	0.0918362
ENSG00000105393.16	1.09076	Up	0.781246	0.218754
ENSG00000107897.20	1.18239	Up	0.387386	0.612614
ENSG00000161800.13	1.31981	Up	0.783234	0.216766
ENSG00000259132.1	1.47014	Up	1	0
ENSG00000102158.20	1.11012	Up	0.500496	0.499504
ENSG00000197971.16	1.44593	Up	0.281379	0.718621
ENSG00000108448.22	1.06917	Up	0.681428	0.318572
ENSG00000073008.15	1.62565	Up	0.903847	0.0961532
ENSG00000214087.9	1.31312	Up	0.264632	0.735368
ENSG00000138758.12	1.02626	Up	0.733581	0.266419
ENSG00000132763.15	1.23915	Up	0.811924	0.188076
ENSG00000057019.16	2.10527	Up	1.03525	-0.0352545
ENSG00000250697.2	1.17774	Up	1	0
ENSG00000127511.10	1.37311	Up	0.606292	0.393708
ENSG00000105976.16	1.54452	Up	0.569642	0.430358
ENSG00000064042.18	2.75531	Up	1	0
ENSG00000102007.11	1.1738	Up	0.337307	0.662693
ENSG00000114450.11	1.00814	Up	0.71115	0.28885
ENSG00000285465.2	1.10023	Up	0.376481	0.623519
ENSG00000121621.7	1.57435	Up	1	0
ENSG00000111328.7	1.1784	Up	1	0
ENSG00000173480.11	1.00656	Up	0.786361	0.213639
ENSG00000180448.11	1.61976	Up	0.590181	0.409819
ENSG00000267484.1	1.28763	Up	0.621887	0.378113
ENSG00000011638.11	1.30933	Up	0.408753	0.591247
ENSG00000198826.11	1.13378	Up	0.626588	0.373412
ENSG00000102384.13	1.93279	Up	1	0
ENSG00000147536.12	1.41487	Up	0.670764	0.329236
ENSG00000196781.16	1.80341	Up	1	0
ENSG00000166949.17	1.17052	Up	1	0
ENSG00000263466.1	1.52585	Up	1	0
ENSG00000145287.11	1.09961	Up	-0.830531	1.83053
ENSG00000121057.13	1.03296	Up	1	0
ENSG00000108106.14	1.6141	Up	0.90853	0.0914704
ENSG00000164171.11	2.18461	Up	0.189299	0.810701
ENSG00000107874.11	1.22864	Up	1	0
ENSG00000166851.15	1.4471	Up	0.576267	0.423733
ENSG00000102172.16	1.55521	Up	0.762506	0.237494
ENSG00000010318.21	1.05865	Up	1.33286	-0.332856
ENSG00000010292.13	1.35836	Up	0.335103	0.664897
ENSG00000181396.13	1.32801	Up	0.824588	0.175412
ENSG00000109171.15	1.06344	Up	1	0
ENSG00000074356.17	1.00005	Up	0.543707	0.456293
ENSG00000090889.12	1.84726	Up	0.339755	0.660245
ENSG00000135049.16	1.18255	Up	0.113096	0.886904
ENSG00000131747.15	1.79093	Up	1	0
ENSG00000160326.14	1.99195	Up	0.603731	0.396269
ENSG00000281165.3	1.98381	Up	0.571106	0.428894
ENSG00000182504.11	1.7942	Up	-0.101442	1.10144
ENSG00000196810.5	1.43163	Up	0.255385	0.744615
ENSG00000136824.19	1.54367	Up	1	0
ENSG00000275342.5	4.0446	Up	1	0
ENSG00000096093.16	2.27198	Up	-12.9462	13.9462
ENSG00000010270.14	1.7012	Up	0.320581	0.679419
ENSG00000156535.15	-7.07766	Down	0.39373	0.60627
ENSG00000130844.19	1.9361	Up	0.0431754	0.956825
ENSG00000204923.4	1.80462	Up	0.571021	0.428979
ENSG00000136830.12	1.54118	Up	0.224967	0.775033
ENSG00000183621.15	1.43306	Up	1	0
ENSG00000156869.14	-2.61871	Down	0.633063	0.366937
ENSG00000076641.4	2.36116	Up	1	0
ENSG00000155846.17	-3.51826	Down	0.298375	0.701625
ENSG00000226652.3	5.23545	Up	1	0
ENSG00000149541.10	-1.39591	Down	0.128076	0.871924
ENSG00000154889.17	-2.38941	Down	0.357307	0.642693
ENSG00000197608.11	1.78782	Up	0.709424	0.290576
ENSG00000155313.15	-1.70552	Down	0.295347	0.704653
ENSG00000158825.6	2.38622	Up	1.2541	-0.254099
ENSG00000150764.14	-2.41336	Down	0.0979128	0.902087
ENSG00000150394.14	-2.148	Down	0.31444	0.68556
ENSG00000152229.18	-2.01992	Down	0.520942	0.479058
ENSG00000155850.8	-2.60435	Down	0.611517	0.388483
ENSG00000215146.5	1.3789	Up	1	0
ENSG00000152700.14	-1.06464	Down	0.224072	0.775928
ENSG00000153551.14	1.12162	Up	1.4229	-0.422897
ENSG00000154723.13	-1.52766	Down	0.72186	0.27814
ENSG00000154079.6	-2.10596	Down	0.88109	0.11891
ENSG00000130702.15	1.10145	Up	1	0
ENSG00000196639.7	1.13095	Up	0.187756	0.812244
ENSG00000150782.12	-1.42044	Down	0.90402	0.0959801
ENSG00000152465.18	1.41286	Up	1.06771	-0.0677138
ENSG00000268438.1	3.71367	Up	1	0
ENSG00000059377.18	1.83771	Up	1	0
ENSG00000108433.17	1.39972	Up	0.479757	0.520243
ENSG00000148943.12	1.18275	Up	1.03705	-0.0370496
ENSG00000073464.13	2.98139	Up	1	0
ENSG00000168461.13	1.62122	Up	1	0
ENSG00000033170.17	2.14513	Up	0.252387	0.747613
ENSG00000134824.14	1.03284	Up	-0.413758	1.41376
ENSG00000139629.16	1.241	Up	1.06971	-0.0697092
ENSG00000122966.17	1.4403	Up	0.96155	0.0384499
ENSG00000214900.11	1.35389	Up	1	0
ENSG00000175376.9	1.09022	Up	0.771782	0.228218
ENSG00000102317.18	1.12167	Up	0.519982	0.480018
ENSG00000163814.8	2.02908	Up	0.458541	0.541459
ENSG00000100926.15	1.11831	Up	0.50429	0.49571
ENSG00000124570.21	1.01498	Up	0.594447	0.405553
ENSG00000137831.15	1.49938	Up	0.318203	0.681797
ENSG00000213024.12	1.23538	Up	0.541708	0.458292
ENSG00000164331.10	1.46478	Up	1	0
ENSG00000163257.11	1.43598	Up	0.267317	0.732683
ENSG00000128294.16	1.65144	Up	0.130341	0.869659
ENSG00000255517.6	1.73848	Up	0.834392	0.165608
ENSG00000158122.12	1.18704	Up	1.01418	-0.0141786
ENSG00000109814.12	1.87368	Up	0.493207	0.506793
ENSG00000176485.13	1.83834	Up	0.478695	0.521305
ENSG00000133816.17	1.24206	Up	1	0
ENSG00000271605.6	2.00132	Up	1.21755	-0.217548
ENSG00000163453.11	2.28183	Up	0.268273	0.731727
ENSG00000230615.7	1.44918	Up	-2.52386	3.52386
ENSG00000240024.5	2.47053	Up	0.56612	0.43388
ENSG00000067798.16	1.89603	Up	0.5713	0.4287
ENSG00000102144.15	2.14042	Up	0.642289	0.357711
ENSG00000245293.3	1.72716	Up	1	0
ENSG00000075213.11	1.91287	Up	1	0
ENSG00000143612.21	1.05106	Up	0.125534	0.874466
ENSG00000230254.7	1.00449	Up	0.912402	0.0875979
ENSG00000135677.11	1.21812	Up	0.369818	0.630182
ENSG00000134955.12	1.34664	Up	-0.259806	1.25981
ENSG00000130517.14	1.47558	Up	0.449125	0.550875
ENSG00000126067.12	1.12031	Up	0.759385	0.240615
ENSG00000286156.1	1.20063	Up	1	0
ENSG00000105355.9	1.15602	Up	0.177865	0.822135
ENSG00000000460.17	1.01334	Up	1	0
ENSG00000130589.16	1.26636	Up	0.685149	0.314851
ENSG00000136874.11	1.27571	Up	0.275644	0.724356
ENSG00000105443.15	1.32003	Up	0.412829	0.587171
ENSG00000013588.9	2.61869	Up	0.171717	0.828283
ENSG00000275568.4	1.19396	Up	-0.410659	1.41066
ENSG00000024422.12	1.04842	Up	0.489693	0.510307
ENSG00000134463.15	1.11731	Up	1	0
ENSG00000253133.2	1.14022	Up	1	0
ENSG00000136937.13	1.38695	Up	0.0131286	0.986871
ENSG00000138794.10	1.4989	Up	0.605345	0.394655
ENSG00000177469.13	1.43866	Up	0.579063	0.420937
ENSG00000167553.16	1.11878	Up	1.18214	-0.182137
ENSG00000198331.11	1.58539	Up	1	0
ENSG00000175592.9	2.08393	Up	0.390344	0.609656
ENSG00000011426.11	1.48494	Up	0.638953	0.361047
ENSG00000102393.14	1.25345	Up	-0.0887684	1.08877
ENSG00000137310.12	1.47866	Up	1	0
ENSG00000018408.15	1.06128	Up	1.04783	-0.047834
ENSG00000106799.13	1.53726	Up	1	0
ENSG00000206490.11	1.17253	Up	1	0
ENSG00000143153.13	1.21836	Up	0.364435	0.635565
ENSG00000225989.9	1.19191	Up	1	0
ENSG00000126775.9	1.07287	Up	-3.4375	4.4375
ENSG00000169213.7	1.52639	Up	1	0
ENSG00000270069.1	1.77736	Up	1	0
ENSG00000120875.9	2.19341	Up	0.671034	0.328966
ENSG00000236149.9	1.17254	Up	1	0
ENSG00000124459.12	1.46832	Up	1	0
ENSG00000166333.14	1.66544	Up	1	0
ENSG00000267254.7	1.37435	Up	-0.0898066	1.08981
ENSG00000245311.2	1.86124	Up	1	0
ENSG00000171016.13	1.36496	Up	-0.0461151	1.04612
ENSG00000169908.12	1.25832	Up	1	0
ENSG00000138778.13	2.02636	Up	1	0
ENSG00000150867.14	1.49938	Up	1	0
ENSG00000145247.12	1.14595	Up	-0.147778	1.14778
ENSG00000029534.21	1.40262	Up	1	0
ENSG00000196141.14	1.87764	Up	-0.182555	1.18255
ENSG00000148690.12	1.63393	Up	0.962311	0.037689
ENSG00000273213.3	3.42268	Up	0.846512	0.153488
ENSG00000215305.10	1.7266	Up	1	0
ENSG00000288096.1	1.16952	Up	1	0
ENSG00000255355.1	2.26103	Up	1	0
ENSG00000134910.14	1.66202	Up	0.516101	0.483899
ENSG00000137656.12	1.68862	Up	1	0
ENSG00000164292.13	2.72929	Up	0.211491	0.788509
ENSG00000147485.13	2.02151	Up	1	0
ENSG00000204920.11	1.96072	Up	1	0
ENSG00000134516.18	3.18757	Up	1	0
ENSG00000158292.7	2.51118	Up	1	0
ENSG00000259242.2	1.67783	Up	1	0
ENSG00000229956.11	1.65253	Up	1	0
ENSG00000107201.11	1.06746	Up	0.442791	0.557209
ENSG00000147394.18	1.58396	Up	1	0
ENSG00000160613.14	1.0213	Up	1	0
ENSG00000255135.4	1.90831	Up	1	0
ENSG00000162407.9	2.10432	Up	1	0
ENSG00000114346.14	1.47183	Up	0.00475017	0.99525
ENSG00000165071.15	3.78948	Up	1	0
ENSG00000225351.4	2.58509	Up	1	0
ENSG00000119900.9	3.21177	Up	0.493955	0.506045
ENSG00000087074.8	3.25639	Up	0.282756	0.717244
ENSG00000177707.11	1.44327	Up	1	0
ENSG00000169047.6	3.52251	Up	1	0
ENSG00000214193.11	1.91502	Up	0.420732	0.579268
ENSG00000164749.13	2.09574	Up	1	0
ENSG00000023608.5	2.05408	Up	0.579236	0.420764
ENSG00000242258.1	4.90581	Up	1	0
ENSG00000091262.16	1.33673	Up	1	0
ENSG00000197142.10	3.47942	Up	0.324884	0.675116
ENSG00000152078.10	1.98855	Up	0.895754	0.104246
ENSG00000143891.17	2.88964	Up	0.519374	0.480626
ENSG00000154803.13	2.20736	Up	0.928621	0.071379
ENSG00000152253.9	1.72326	Up	0.829195	0.170805
ENSG00000149485.19	1.25042	Up	0.94017	0.0598303
ENSG00000149636.16	1.79688	Up	0.740456	0.259544
ENSG00000158526.8	1.73198	Up	0.738909	0.261091
ENSG00000151748.15	1.07449	Up	-0.254162	1.25416
ENSG00000154144.13	1.81099	Up	0.378873	0.621127
ENSG00000156711.17	3.04441	Up	0.655333	0.344667
ENSG00000183255.12	1.13471	Up	0.838777	0.161223
ENSG00000214941.8	1.50682	Up	0.601776	0.398224
ENSG00000122203.15	1.11094	Up	0.270527	0.729473
ENSG00000138160.7	1.44441	Up	0.109786	0.890214
ENSG00000136854.24	1.35896	Up	1	0
ENSG00000067057.18	1.22784	Up	1	0
ENSG00000263731.1	1.13323	Up	1.46952	-0.469523
ENSG00000255248.9	1.50359	Up	1	0
ENSG00000132170.23	1.34933	Up	1	0
ENSG00000168092.14	1.22576	Up	0.378607	0.621393
ENSG00000197102.13	1.12897	Up	-0.140952	1.14095
ENSG00000139726.11	1.23184	Up	-59.0568	60.0568
ENSG00000105364.14	1.2437	Up	0.159185	0.840815
ENSG00000288673.1	1.85429	Up	1	0
ENSG00000197712.12	1.61116	Up	0.196132	0.803868
ENSG00000171681.12	1.27973	Up	1	0
ENSG00000163069.13	1.73112	Up	0.487588	0.512412
ENSG00000124313.18	1.72902	Up	1	0
ENSG00000142910.16	2.40838	Up	0.189874	0.810126
ENSG00000146223.16	1.05437	Up	0.222119	0.777881
ENSG00000068489.13	1.20586	Up	-0.474552	1.47455
ENSG00000197930.13	1.14723	Up	0.411814	0.588186
ENSG00000048544.6	1.52746	Up	0.427696	0.572304
ENSG00000073803.14	1.39131	Up	-0.0973642	1.09736
ENSG00000184743.13	1.20403	Up	0.5796	0.4204
ENSG00000130164.14	1.00755	Up	-0.811855	1.81186
ENSG00000023909.10	1.20734	Up	0.14494	0.85506
ENSG00000167601.12	3.5357	Up	0.40902	0.59098
ENSG00000169306.10	5.17865	Up	1	0
ENSG00000087266.17	1.73395	Up	0.824126	0.175874
ENSG00000269416.6	5.34175	Up	0.896098	0.103902
ENSG00000197937.13	6.3484	Up	0.776044	0.223956
ENSG00000111252.11	3.06282	Up	0.800437	0.199563
ENSG00000167555.14	2.79722	Up	0.703737	0.296263
ENSG00000178150.10	4.72425	Up	0.857008	0.142992
ENSG00000188171.16	5.20543	Up	0.809622	0.190378
ENSG00000249867.6	4.46422	Up	1	0
ENSG00000231298.7	4.45267	Up	0.915418	0.0845825
ENSG00000077420.16	9.8046	Up	1	0
ENSG00000050393.11	1.36517	Up	1.34352	-0.343524
ENSG00000159733.14	3.00927	Up	1	0
ENSG00000198521.12	5.38959	Up	0.734343	0.265657
ENSG00000198429.10	5.08916	Up	0.88899	0.11101
ENSG00000189223.15	4.12873	Up	0.605449	0.394551
ENSG00000231205.11	8.98064	Up	0.699597	0.300403
ENSG00000161091.13	1.31526	Up	1.14209	-0.142089
ENSG00000166801.16	1.31039	Up	0.761493	0.238507
ENSG00000142002.18	1.36664	Up	1.22205	-0.222046
ENSG00000160352.16	1.14053	Up	0.714712	0.285288
ENSG00000110721.12	1.92025	Up	1	0
ENSG00000170425.3	1.76349	Up	0.884944	0.115056
ENSG00000088325.16	1.24645	Up	0.671917	0.328083
ENSG00000126787.13	1.93317	Up	1	0
ENSG00000013810.20	1.88491	Up	0.780548	0.219452
ENSG00000033327.13	2.22642	Up	1	0
ENSG00000101004.15	3.95649	Up	1	0
ENSG00000144218.20	7.5809	Up	1	0
ENSG00000197355.11	4.48167	Up	0.677881	0.322119
ENSG00000162105.20	3.49892	Up	1	0
ENSG00000140937.14	6.48799	Up	1	0
ENSG00000203805.11	5.16544	Up	0.916471	0.0835285
ENSG00000198223.17	8.84713	Up	0.28815	0.71185
ENSG00000122378.14	1.19406	Up	0.93522	0.0647801
ENSG00000001460.18	1.25357	Up	0.597212	0.402788
ENSG00000172888.12	1.24894	Up	0.860131	0.139869
ENSG00000185800.12	1.69145	Up	0.825413	0.174587
ENSG00000142945.13	1.91013	Up	0.749253	0.250747
ENSG00000168228.15	1.13106	Up	1.31462	-0.314623
ENSG00000131778.19	1.24054	Up	1	0
ENSG00000165891.16	1.82848	Up	1	0
ENSG00000167900.12	1.8277	Up	1.08298	-0.0829849
ENSG00000116260.17	1.86352	Up	1	0
ENSG00000167110.18	1.22854	Up	1.68132	-0.681322
ENSG00000021355.13	2.16227	Up	1.02004	-0.020042
ENSG00000108370.17	2.54481	Up	0.765982	0.234018
ENSG00000166900.17	2.383	Up	1.24531	-0.24531
ENSG00000131773.14	2.57161	Up	1	0
ENSG00000262334.6	5.00253	Up	0.679134	0.320866
ENSG00000214407.3	5.8255	Up	1	0
ENSG00000060982.15	9.67579	Up	0.825334	0.174666
ENSG00000154229.12	1.81151	Up	0.0404913	0.959509
ENSG00000185532.20	3.82557	Up	0.545612	0.454388
ENSG00000151388.11	5.99329	Up	1	0
ENSG00000228262.10	4.84294	Up	1	0
ENSG00000179583.20	4.01303	Up	0.712705	0.287295
ENSG00000197467.16	7.64657	Up	1	0
ENSG00000074047.22	4.38369	Up	1	0
ENSG00000147454.14	1.57767	Up	1.04926	-0.0492593
ENSG00000225073.10	1.10685	Up	1.35411	-0.354115
ENSG00000163866.9	1.06986	Up	1.10029	-0.100294
ENSG00000167562.13	1.50308	Up	0.978473	0.0215273
ENSG00000100350.15	1.27112	Up	1.05713	-0.0571319
ENSG00000148331.12	1.09681	Up	1.34351	-0.343511
ENSG00000165501.17	1.17327	Up	1	0
ENSG00000122783.17	1.19501	Up	1.24928	-0.249285
ENSG00000163644.15	1.05308	Up	0.721201	0.278799
ENSG00000116478.12	1.1475	Up	1	0
ENSG00000198001.14	1.05859	Up	1.14672	-0.146725
ENSG00000174840.9	1.51792	Up	0.750322	0.249678
ENSG00000186026.7	1.28953	Up	0.549723	0.450277
ENSG00000243667.7	1.47295	Up	1.16808	-0.168082
ENSG00000196998.19	1.44195	Up	1	0
ENSG00000121289.18	1.10407	Up	0.48084	0.51916
ENSG00000197857.15	1.52763	Up	1.04031	-0.040309
ENSG00000084234.18	1.11579	Up	0.684725	0.315275
ENSG00000166452.12	1.51453	Up	0.534955	0.465045
ENSG00000137996.13	1.29623	Up	0.820026	0.179974
ENSG00000135956.9	1.22375	Up	0.875176	0.124824
ENSG00000146072.6	1.41747	Up	0.469771	0.530229
ENSG00000182986.14	1.83399	Up	0.488976	0.511024
ENSG00000126453.10	1.68616	Up	1	0
ENSG00000170540.15	1.50858	Up	1.06475	-0.0647523
ENSG00000182318.6	1.46765	Up	0.707365	0.292635
ENSG00000189298.14	1.83998	Up	0.544268	0.455732
ENSG00000185869.15	1.74123	Up	0.819978	0.180022
ENSG00000105011.9	1.05924	Up	1	0
ENSG00000029153.14	1.95725	Up	0.259836	0.740164
ENSG00000186567.13	1.56833	Up	1	0
ENSG00000204604.13	1.87082	Up	0.661147	0.338853
ENSG00000175063.17	1.37751	Up	0.703208	0.296792
ENSG00000108175.18	2.2251	Up	1	0
ENSG00000130818.12	2.02647	Up	0.560596	0.439404
ENSG00000100097.12	1.93457	Up	0.975017	0.0249828
ENSG00000233450.7	2.19471	Up	1	0
ENSG00000198342.10	2.38747	Up	1	0
ENSG00000215548.2	1.9582	Up	1	0
ENSG00000170175.11	2.36659	Up	0.696148	0.303852
ENSG00000267121.6	2.85212	Up	1	0
ENSG00000155959.12	1.80816	Up	0.604895	0.395105
ENSG00000151882.11	3.09812	Up	0.112564	0.887436
ENSG00000102218.6	2.34514	Up	0.054372	0.945628
ENSG00000101871.16	2.47669	Up	1	0
ENSG00000238290.1	2.57357	Up	1	0
ENSG00000239605.11	1.30927	Up	0.62021	0.37979
ENSG00000227772.8	2.68032	Up	0.755307	0.244693
ENSG00000198189.11	2.1026	Up	0.156869	0.843131
ENSG00000197020.11	1.18776	Up	0.32888	0.67112
ENSG00000100154.14	2.33647	Up	1	0
ENSG00000165626.17	1.97922	Up	0.851657	0.148343
ENSG00000065308.5	2.68053	Up	0.847869	0.152131
ENSG00000206449.11	2.95177	Up	0.667125	0.332875
ENSG00000042088.14	1.41644	Up	1.52888	-0.528884
ENSG00000275050.4	1.98496	Up	0.690658	0.309342
ENSG00000224245.1	4.53806	Up	1	0
ENSG00000181031.16	4.97802	Up	0.337507	0.662493
ENSG00000134802.18	2.63286	Up	0.967723	0.0322773
ENSG00000111716.14	2.62173	Up	1.06049	-0.0604903
ENSG00000233836.7	3.13991	Up	1	0
ENSG00000242615.1	4.54929	Up	0.958441	0.0415589
ENSG00000065809.14	4.54147	Up	0.652108	0.347892
ENSG00000057704.13	1.02986	Up	1	0
ENSG00000224848.2	2.48416	Up	-0.0128661	1.01287
ENSG00000112541.18	5.3683	Up	1	0
ENSG00000183484.12	5.65759	Up	1	0
ENSG00000135636.14	3.23674	Up	1	0
ENSG00000170629.14	2.10277	Up	1	0
ENSG00000184988.8	2.00668	Up	0.732182	0.267818
ENSG00000213988.11	6.1373	Up	0.715432	0.284568
ENSG00000225077.3	2.16368	Up	0.718438	0.281562
ENSG00000165568.18	5.18014	Up	1	0
ENSG00000165029.17	6.44533	Up	1	0
ENSG00000197124.12	3.23693	Up	0.509492	0.490508
ENSG00000254530.2	3.3457	Up	1	0
ENSG00000133704.10	1.2298	Up	0.610929	0.389071
ENSG00000204442.4	2.89901	Up	1	0
ENSG00000254777.5	3.27248	Up	1	0
ENSG00000184661.14	1.01005	Up	1	0
ENSG00000147872.10	7.20075	Up	0.83527	0.16473
ENSG00000128408.9	3.28617	Up	1	0
ENSG00000070081.17	1.73858	Up	0.674534	0.325466
ENSG00000198682.13	3.79896	Up	1	0
ENSG00000232759.1	6.1813	Up	1	0
ENSG00000183873.18	6.28259	Up	1	0
ENSG00000265303.1	1.16126	Up	1	0
ENSG00000275246.2	1.02687	Up	1.13389	-0.13389
ENSG00000258529.5	1.03291	Up	1	0
ENSG00000163807.6	1.00472	Up	1.20841	-0.208408
ENSG00000172171.11	1.01124	Up	1	0
ENSG00000106355.10	1.01551	Up	0.731932	0.268068
ENSG00000109944.11	1.08567	Up	1.06691	-0.0669064
ENSG00000152433.15	1.09431	Up	1	0
ENSG00000144802.11	1.16016	Up	0.243281	0.756719
ENSG00000154611.15	1.49194	Up	1	0
ENSG00000182628.13	1.08427	Up	0.0341847	0.965815
ENSG00000013306.16	1.02568	Up	1.01958	-0.0195846
ENSG00000131899.11	1.33715	Up	0.835448	0.164552
ENSG00000198668.13	1.38444	Up	0.372837	0.627163
ENSG00000253669.4	1.20004	Up	1.03697	-0.0369667
ENSG00000232811.1	1.17492	Up	1	0
ENSG00000235106.10	1.12635	Up	0.792355	0.207645
ENSG00000178951.9	1.01512	Up	1	0
ENSG00000111412.6	1.57354	Up	0.533848	0.466152
ENSG00000259532.1	1.13722	Up	1	0
ENSG00000236632.5	1.23003	Up	1.01234	-0.0123443
ENSG00000225201.6	1.28221	Up	0.978232	0.0217683
ENSG00000133392.18	1.24181	Up	1	0
ENSG00000083457.12	1.23729	Up	0.583311	0.416689
ENSG00000125351.13	1.55142	Up	1	0
ENSG00000197879.17	1.25927	Up	0.00623426	0.993766
ENSG00000204592.9	1.27016	Up	0.799353	0.200647
ENSG00000160991.16	1.48746	Up	0.452569	0.547431
ENSG00000092853.14	1.73068	Up	0.0555931	0.944407
ENSG00000128394.17	1.52425	Up	0.883609	0.116391
ENSG00000119636.16	1.61712	Up	1	0
ENSG00000284238.2	1.28657	Up	0.744682	0.255318
ENSG00000203993.6	1.33736	Up	0.679988	0.320012
ENSG00000177302.15	1.29999	Up	0.382004	0.617996
ENSG00000101213.7	1.36938	Up	0.852183	0.147817
ENSG00000161714.12	1.44043	Up	0.91633	0.0836705
ENSG00000049860.14	1.2058	Up	0.327344	0.672656
ENSG00000172113.10	1.1098	Up	0.257894	0.742106
ENSG00000156500.15	2.45413	Up	0.688916	0.311084
ENSG00000117394.24	1.81895	Up	0.933484	0.0665163
ENSG00000125966.10	1.71204	Up	1	0
ENSG00000258757.1	1.47194	Up	1	0
ENSG00000273814.4	1.49899	Up	1	0
ENSG00000236307.2	1.39153	Up	1	0
ENSG00000232169.9	1.1358	Up	1	0
ENSG00000257529.5	1.3207	Up	1	0
ENSG00000165264.11	1.08334	Up	0.697763	0.302237
ENSG00000076706.17	1.53695	Up	0.871287	0.128713
ENSG00000280670.3	1.50208	Up	0.465265	0.534735
ENSG00000119318.13	1.04905	Up	0.934007	0.0659927
ENSG00000231129.8	1.12644	Up	1	0
ENSG00000203288.4	1.45814	Up	0.866958	0.133042
ENSG00000128578.10	1.40378	Up	0.590329	0.409671
ENSG00000110047.18	1.00936	Up	0.491218	0.508782
ENSG00000176788.9	1.15418	Up	0.13942	0.86058
ENSG00000231113.2	1.87169	Up	1	0
ENSG00000073584.20	1.88397	Up	0.770912	0.229088
ENSG00000271943.2	1.63971	Up	1	0
ENSG00000133789.15	1.51331	Up	0.00767824	0.992322
ENSG00000215068.8	1.31969	Up	1.10945	-0.109447
ENSG00000234704.9	1.7097	Up	1.37015	-0.370151
ENSG00000130640.14	1.6771	Up	0.516955	0.483045
ENSG00000272079.2	1.674	Up	1	0
ENSG00000123485.12	1.77569	Up	0.810317	0.189683
ENSG00000164096.13	1.91256	Up	0.779477	0.220523
ENSG00000164366.4	1.88961	Up	0.615814	0.384186
ENSG00000167461.12	1.31937	Up	0.624049	0.375951
ENSG00000087586.18	1.637	Up	0.560596	0.439404
ENSG00000178028.14	1.97119	Up	1.34748	-0.347479
ENSG00000141524.17	4.55062	Up	0.381942	0.618058
ENSG00000262837.1	1.91231	Up	1	0
ENSG00000137076.21	2.16297	Up	1	0
ENSG00000204536.14	1.88698	Up	1	0
ENSG00000234674.6	1.98291	Up	1	0
ENSG00000076984.18	2.20047	Up	1	0
ENSG00000106089.12	2.47514	Up	1	0
ENSG00000173540.14	2.07664	Up	0.283984	0.716016
ENSG00000124882.4	1.57934	Up	0.852526	0.147474
ENSG00000154127.10	2.80219	Up	0.223215	0.776785
ENSG00000142627.13	1.85515	Up	1	0
ENSG00000112144.16	1.52528	Up	0.192506	0.807494
ENSG00000196081.10	1.63713	Up	1.45187	-0.451866
ENSG00000173511.10	2.05067	Up	1	0
ENSG00000035499.13	1.49917	Up	1	0
ENSG00000182134.16	1.75663	Up	1	0
ENSG00000188766.12	2.19431	Up	0.631885	0.368115
ENSG00000204176.14	1.56272	Up	0.498442	0.501558
ENSG00000288587.1	1.60016	Up	1	0
ENSG00000117308.15	1.80953	Up	1	0
ENSG00000163577.8	2.05245	Up	0.510385	0.489615
ENSG00000173559.15	2.78492	Up	0.33789	0.66211
ENSG00000031698.13	1.9516	Up	0.145718	0.854282
ENSG00000134690.11	2.57051	Up	1	0
ENSG00000237649.8	2.24381	Up	1	0
ENSG00000204197.9	2.27592	Up	1	0
ENSG00000163072.16	2.26252	Up	1	0
ENSG00000115339.14	2.10561	Up	1	0
ENSG00000223345.3	3.49481	Up	1	0
ENSG00000102271.14	2.61066	Up	1	0
ENSG00000026025.16	2.07759	Up	0.32286	0.67714
ENSG00000219665.8	1.45089	Up	-0.517444	1.51744
ENSG00000275326.4	2.22582	Up	1	0
ENSG00000277909.4	1.52204	Up	0.809895	0.190105
ENSG00000105717.14	1.90741	Up	0.488976	0.511024
ENSG00000277025.4	1.89049	Up	1	0
ENSG00000182287.15	2.05666	Up	0.539063	0.460937
ENSG00000286366.1	1.30771	Up	1	0
ENSG00000280610.3	1.06022	Up	1	0
ENSG00000115486.12	2.48751	Up	0.482697	0.517303
ENSG00000198113.3	2.44057	Up	0.685761	0.314239
ENSG00000271092.5	1.15634	Up	1	0
ENSG00000177963.14	2.38899	Up	1	0
ENSG00000162607.13	1.27381	Up	0.560596	0.439404
ENSG00000196267.12	1.68337	Up	1	0
ENSG00000142227.11	2.2934	Up	0.565975	0.434025
ENSG00000283946.2	2.37425	Up	0.326421	0.673579
ENSG00000267041.6	2.5918	Up	0.560596	0.439404
ENSG00000108679.13	2.08595	Up	0.560596	0.439404
ENSG00000075702.19	1.44926	Up	0.321661	0.678339
ENSG00000267317.2	2.48684	Up	0.807426	0.192574
ENSG00000139725.8	2.08868	Up	0.696872	0.303128
ENSG00000184900.16	1.66699	Up	0.560596	0.439404
ENSG00000171827.11	2.79918	Up	0.476227	0.523773
ENSG00000080189.15	2.37144	Up	1	0
ENSG00000197935.7	2.47369	Up	1	0
ENSG00000223687.4	2.64901	Up	1.21549	-0.215492
ENSG00000235589.4	2.64531	Up	1	0
ENSG00000282649.1	3.52527	Up	1	0
ENSG00000285909.1	3.41725	Up	1	0
ENSG00000277923.4	1.74105	Up	1	0
ENSG00000197043.14	4.08938	Up	0.560596	0.439404
ENSG00000268543.1	2.23529	Up	1	0
ENSG00000181544.15	2.23335	Up	1	0
ENSG00000065054.14	2.03492	Up	1	0
ENSG00000233734.8	1.77904	Up	1	0
ENSG00000274746.4	1.16599	Up	0.0677865	0.932214
ENSG00000181704.12	1.54775	Up	0.382172	0.617828
ENSG00000184635.16	3.91306	Up	0.49999	0.50001
ENSG00000256771.4	1.6568	Up	0.133932	0.866068
ENSG00000214960.11	3.70549	Up	1	0
ENSG00000085276.19	1.88005	Up	1	0
ENSG00000135842.17	3.95323	Up	0.0142333	0.985767
ENSG00000161243.9	5.10198	Up	0.0248571	0.975143
ENSG00000137166.17	2.10202	Up	0.636923	0.363077
ENSG00000107338.10	1.8102	Up	1	0
ENSG00000249115.9	3.04342	Up	0.648536	0.351464
ENSG00000161265.15	3.00082	Up	1	0
ENSG00000278519.4	2.11962	Up	1	0
ENSG00000163364.10	3.51213	Up	1	0
ENSG00000135114.13	4.89585	Up	0.658929	0.341071
ENSG00000176171.11	1.42313	Up	0.357153	0.642847
ENSG00000129354.12	2.38358	Up	1	0
ENSG00000184194.6	2.933	Up	1	0
ENSG00000101624.11	1.116	Up	11.3337	-10.3337
ENSG00000139291.14	2.12383	Up	0.439812	0.560188
ENSG00000166924.9	3.49746	Up	1	0
ENSG00000255320.1	3.16446	Up	1	0
ENSG00000188707.6	3.41378	Up	1	0
ENSG00000276900.1	3.76226	Up	1	0
ENSG00000121858.11	3.60833	Up	0.45887	0.54113
ENSG00000114353.17	2.05935	Up	0.544822	0.455178
ENSG00000231806.3	3.94566	Up	0.44396	0.55604
ENSG00000237807.4	3.62396	Up	0.235447	0.764553
ENSG00000213297.8	3.18354	Up	1	0
ENSG00000100526.20	1.30709	Up	1	0
ENSG00000074660.16	2.99629	Up	1	0
ENSG00000276336.4	2.94504	Up	1	0
ENSG00000099256.19	7.00552	Up	1	0
ENSG00000123143.13	1.17718	Up	1	0
ENSG00000261089.1	3.20163	Up	1	0
ENSG00000259982.1	3.70085	Up	1	0
ENSG00000186635.15	1.74787	Up	1	0
ENSG00000133131.15	2.91387	Up	1	0
ENSG00000175556.17	3.36546	Up	1	0
ENSG00000106483.12	2.99198	Up	1	0
ENSG00000126215.14	1.44882	Up	1	0
ENSG00000109099.16	4.91296	Up	1	0
ENSG00000258989.1	4.04014	Up	1	0
ENSG00000132010.16	4.42937	Up	1.35621	-0.356206
ENSG00000214189.9	4.49787	Up	0.502031	0.497969
ENSG00000197550.3	5.34088	Up	1	0
ENSG00000112659.14	2.03679	Up	1	0
ENSG00000048740.18	4.87654	Up	1	0
ENSG00000133321.11	2.8936	Up	1	0
ENSG00000173727.12	3.00866	Up	0.641778	0.358222
ENSG00000267383.7	5.14156	Up	0.846826	0.153174
ENSG00000258077.2	4.3993	Up	1	0
ENSG00000130413.15	3.64419	Up	1	0
ENSG00000221947.8	5.77305	Up	1	0
ENSG00000285579.1	4.64871	Up	1	0
ENSG00000234614.1	4.04667	Up	1	0
ENSG00000166106.3	4.26528	Up	1.10443	-0.104428
ENSG00000151376.18	6.61668	Up	1	0
ENSG00000235097.1	3.64316	Up	1	0
ENSG00000287260.1	4.53963	Up	0.552672	0.447328
ENSG00000258689.1	5.54108	Up	0.74164	0.25836
ENSG00000145242.14	2.72119	Up	1	0
ENSG00000253553.7	4.64351	Up	1	0
ENSG00000110719.10	4.10335	Up	1	0
ENSG00000267505.1	4.22515	Up	1	0
ENSG00000249550.7	6.90158	Up	0.118396	0.881604
ENSG00000153956.16	3.59042	Up	1	0
ENSG00000226823.1	2.55317	Up	1	0
ENSG00000284762.1	1.54686	Up	1	0
ENSG00000153208.17	3.8639	Up	1	0
ENSG00000227124.11	4.95448	Up	0.503264	0.496736
ENSG00000116815.16	2.61471	Up	0.128817	0.871183
ENSG00000230267.7	2.701	Up	1	0
ENSG00000234690.7	4.50578	Up	0.467269	0.532731
ENSG00000163975.12	2.81759	Up	1	0
ENSG00000181404.17	3.29695	Up	1	0
ENSG00000286540.1	2.95794	Up	1	0
ENSG00000231057.4	5.00404	Up	1	0
ENSG00000255471.1	3.5596	Up	1	0
ENSG00000196363.10	1.75777	Up	1	0
ENSG00000121413.13	6.71033	Up	0.868277	0.131723
ENSG00000145536.15	5.64058	Up	1	0
ENSG00000196660.11	3.75219	Up	1	0
ENSG00000165757.9	5.8032	Up	1	0
ENSG00000167618.10	5.75991	Up	1	0
ENSG00000249693.3	5.21006	Up	1	0
ENSG00000150433.9	3.8978	Up	1	0
ENSG00000165323.16	2.26088	Up	1	0
ENSG00000244573.3	5.82266	Up	0.796688	0.203312
ENSG00000006638.13	4.47902	Up	0.571514	0.428486
ENSG00000282057.1	2.77998	Up	1	0
ENSG00000229751.1	5.74784	Up	1	0
ENSG00000172731.14	1.21411	Up	1	0
ENSG00000188064.10	4.90832	Up	0.580446	0.419554
ENSG00000235501.6	2.72123	Up	1	0
ENSG00000198223.17_PAR_Y	8.84713	Up	0.0597101	0.94029
ENSG00000162409.11	2.84559	Up	1	0
ENSG00000243276.6	4.29067	Up	1	0
ENSG00000107798.18	4.35222	Up	1	0
ENSG00000119917.15	4.88547	Up	0.164537	0.835463
ENSG00000249279.6	3.78924	Up	1	0
ENSG00000136542.9	6.77551	Up	0.645715	0.354285
ENSG00000115935.18	3.38627	Up	0.154161	0.845839
ENSG00000105889.16	2.06933	Up	1	0
ENSG00000272690.6	2.60472	Up	1	0
ENSG00000288312.1	2.56355	Up	1	0
ENSG00000288471.1	3.12945	Up	1	0
ENSG00000269001.2	6.52266	Up	1	0
ENSG00000241280.1	6.11563	Up	0.701508	0.298492
ENSG00000234323.8	3.83406	Up	0.323606	0.676394
ENSG00000123843.13	6.94003	Up	1	0
ENSG00000162654.9	4.38452	Up	0.560596	0.439404
ENSG00000176244.7	4.99416	Up	0.113146	0.886854
ENSG00000205669.4	5.00577	Up	1	0
ENSG00000272622.2	5.71558	Up	1	0
ENSG00000171408.14	6.49613	Up	0.0504755	0.949524
ENSG00000198125.13	3.88721	Up	1	0
ENSG00000026751.17	5.36863	Up	0.26118	0.73882
ENSG00000256802.2	6.52519	Up	1	0
ENSG00000198771.11	4.11349	Up	1	0
ENSG00000230417.12	4.98359	Up	1	0
ENSG00000165118.15	5.09009	Up	0.579804	0.420196
ENSG00000151952.16	2.47119	Up	1	0
ENSG00000182871.16	6.4297	Up	1	0
ENSG00000242242.6	3.65186	Up	1	0
ENSG00000258659.7	2.85231	Up	0.560596	0.439404
ENSG00000185986.12	3.84614	Up	1	0
ENSG00000147614.4	6.81776	Up	0.548544	0.451456
ENSG00000282943.1	4.88749	Up	1	0
ENSG00000288405.1	7.03252	Up	1	0
ENSG00000115252.18	5.00206	Up	1	0
ENSG00000233521.7	7.78309	Up	0.560596	0.439404
ENSG00000242779.7	4.76898	Up	0.122566	0.877434
ENSG00000139233.7	1.01682	Up	-1.08621	2.08621
ENSG00000258667.2	1.50764	Up	2.46339	-1.46339
ENSG00000105835.13	1.24443	Up	-0.105966	1.10597
ENSG00000181826.10	1.10926	Up	-0.891309	1.89131
ENSG00000099817.12	1.01767	Up	-0.085014	1.08501
ENSG00000234539.9	1.05469	Up	-1.86478	2.86478
ENSG00000228628.8	1.05592	Up	-0.314762	1.31476
ENSG00000182324.7	1.0435	Up	1.26188	-0.261879
ENSG00000224738.1	1.53125	Up	-0.53735	1.53735
ENSG00000228716.7	1.48246	Up	-0.0160813	1.01608
ENSG00000251369.9	1.24976	Up	0.885582	0.114418
ENSG00000103642.12	1.04803	Up	0.599439	0.400561
ENSG00000119711.13	1.70371	Up	-0.341529	1.34153
ENSG00000162695.12	1.97475	Up	-0.0280035	1.028
ENSG00000005893.16	1.34567	Up	-0.0316912	1.03169
ENSG00000080371.6	1.42593	Up	0.00274013	0.99726
ENSG00000134531.10	1.40018	Up	-0.902051	1.90205
ENSG00000248388.5	1.65313	Up	1	0
ENSG00000171621.14	1.71453	Up	1	0
ENSG00000215077.10	1.51883	Up	-2.24272	3.24272
ENSG00000129347.21	1.33061	Up	-0.0307936	1.03079
ENSG00000224379.6	1.72494	Up	1	0
ENSG00000236342.8	1.22759	Up	-0.364799	1.3648
ENSG00000204574.14	1.27181	Up	1	0
ENSG00000170545.17	1.23147	Up	-0.350939	1.35094
ENSG00000284428.1	1.06532	Up	-0.821932	1.82193
ENSG00000288210.1	1.05844	Up	0.142206	0.857794
ENSG00000144579.8	1.83338	Up	14.1841	-13.1841
ENSG00000181007.9	2.0326	Up	-0.112755	1.11275
ENSG00000179029.15	1.86972	Up	-0.344908	1.34491
ENSG00000167460.17	1.59631	Up	-0.00778768	1.00779
ENSG00000266537.1	1.41477	Up	1	0
ENSG00000137486.17	1.46376	Up	1	0
ENSG00000206457.10	1.88152	Up	-7.35002	8.35002
ENSG00000206355.11	1.89769	Up	1	0
ENSG00000224180.8	1.94035	Up	1	0
ENSG00000227500.10	1.77308	Up	-0.0915025	1.0915
ENSG00000095139.14	1.56168	Up	-0.172224	1.17222
ENSG00000095066.12	1.44237	Up	4.67494	-3.67494
ENSG00000130311.11	2.01012	Up	-0.0573877	1.05739
ENSG00000227354.7	1.42114	Up	-1.07776	2.07776
ENSG00000248593.3	2.13963	Up	-19.6776	20.6776
ENSG00000187325.5	1.98778	Up	1	0
ENSG00000286341.1	2.39754	Up	1	0
ENSG00000224378.9	2.2421	Up	1	0
ENSG00000010278.15	1.58568	Up	-0.270334	1.27033
ENSG00000238289.9	2.44915	Up	-0.166948	1.16695
ENSG00000261582.1	1.74363	Up	1	0
ENSG00000112208.11	2.50912	Up	-0.653466	1.65347
ENSG00000185010.15	1.26492	Up	1	0
ENSG00000089682.16	1.07874	Up	-0.213663	1.21366
ENSG00000227634.3	3.05335	Up	1	0
ENSG00000277101.4	2.14268	Up	-0.433861	1.43386
ENSG00000269237.1	2.24533	Up	1	0
ENSG00000232907.8	1.11036	Up	1	0
ENSG00000116106.12	4.14744	Up	1	0
ENSG00000239462.1	3.05845	Up	1	0
ENSG00000236006.5	1.17469	Up	1	0
ENSG00000141179.14	1.39794	Up	2.1844	-1.1844
ENSG00000253641.6	6.88463	Up	NA	NA
ENSG00000229689.3	7.94943	Up	0.959976	0.0400237
ENSG00000180628.15	1.28107	Up	-0.621903	1.6219
ENSG00000111846.19	3.77261	Up	-0.0536594	1.05366
ENSG00000163961.4	2.22237	Up	-0.169307	1.16931
ENSG00000120549.18	-1.3099	Down	1	0
ENSG00000253729.8	-1.0565	Down	-1.17991	2.17991
ENSG00000112655.16	-1.21294	Down	1	0
ENSG00000198431.16	-1.1586	Down	1	0
ENSG00000180357.9	-1.19614	Down	1	0
ENSG00000124151.19	-1.524	Down	1	0
ENSG00000166250.12	-1.56435	Down	0.243825	0.756175
ENSG00000115183.15	-1.58085	Down	1	0
ENSG00000182827.9	-1.31181	Down	0.550307	0.449693
ENSG00000183723.13	-1.78459	Down	1	0
ENSG00000150907.10	-2.84537	Down	1	0
ENSG00000173065.13	-1.27125	Down	-0.858124	1.85812
ENSG00000284454.2	-1.0396	Down	1	0
ENSG00000049618.24	-1.05138	Down	0.933534	0.0664658
ENSG00000132199.20	-1.39338	Down	0.826013	0.173987
ENSG00000283855.2	-1.07146	Down	1	0
ENSG00000075223.14	-1.64025	Down	1	0
ENSG00000185305.11	-1.52521	Down	0.804781	0.195219
ENSG00000120690.16	-1.47367	Down	1.33921	-0.339209
ENSG00000288632.1	-1.13725	Down	1	0
ENSG00000203666.12	-1.86642	Down	0.114594	0.885406
ENSG00000143499.14	-1.16258	Down	1.2586	-0.258598
ENSG00000275949.5	-1.39572	Down	1	0
ENSG00000006453.14	-1.38283	Down	-0.562606	1.56261
ENSG00000130338.13	-1.10906	Down	1	0
ENSG00000048052.23	-2.15186	Down	1	0
ENSG00000132359.15	-1.85907	Down	1	0
ENSG00000159128.15	-1.41403	Down	1	0
ENSG00000103404.14	-2.21922	Down	1	0
ENSG00000176393.11	-1.31637	Down	1	0
ENSG00000162804.14	-1.51283	Down	1	0
ENSG00000069812.11	-1.36105	Down	0.605634	0.394366
ENSG00000118689.15	-1.32926	Down	1	0
ENSG00000181873.13	-1.2986	Down	0.384483	0.615517
ENSG00000262473.5	-1.46176	Down	1.1952	-0.195201
ENSG00000249859.12	-1.71925	Down	0.698002	0.301998
ENSG00000125877.13	-1.1285	Down	1.02353	-0.0235319
ENSG00000118200.14	-1.97741	Down	1	0
ENSG00000093010.15	-1.09682	Down	0.527024	0.472976
ENSG00000075292.19	-1.40487	Down	1	0
ENSG00000092978.11	-1.29914	Down	0.607323	0.392677
ENSG00000107036.12	-1.51537	Down	1	0
ENSG00000100393.14	-1.145	Down	1	0
ENSG00000054267.22	-1.12074	Down	0.455766	0.544234
ENSG00000157399.16	4.33345	Up	0.488976	0.511024
ENSG00000151773.13	1.04018	Up	0.429684	0.570316
ENSG00000168528.12	-1.8128	Down	1	0
ENSG00000049167.15	-1.03304	Down	0.743104	0.256896
ENSG00000114098.18	-1.02515	Down	1	0
ENSG00000154102.11	-4.4905	Down	1	0
ENSG00000163513.19	-1.31521	Down	1	0
ENSG00000166582.10	-1.01808	Down	0.605866	0.394134
ENSG00000153292.16	2.35047	Up	0.533854	0.466146
ENSG00000101311.16	-2.38317	Down	1	0
ENSG00000124784.9	-1.47892	Down	1	0
ENSG00000115761.16	-1.1835	Down	1.22477	-0.22477
ENSG00000115204.15	-1.66079	Down	1	0
ENSG00000113269.14	-1.3104	Down	1	0
ENSG00000182585.10	-2.44286	Down	0.379763	0.620237
ENSG00000228526.7	-3.50091	Down	1	0
ENSG00000179222.18	-5.77739	Down	1	0
ENSG00000108846.16	-2.10211	Down	0.913245	0.0867553
ENSG00000153395.10	2.2215	Up	0.272525	0.727475
ENSG00000123179.14	-2.14687	Down	0.732711	0.267289
ENSG00000148773.14	1.29612	Up	-1.07776	2.07776
ENSG00000103091.15	-1.40165	Down	0.069891	0.930109
ENSG00000272419.6	-2.36924	Down	0.991224	0.00877573
ENSG00000122970.16	-1.50075	Down	1	0
ENSG00000180190.13	-2.68308	Down	1	0
ENSG00000276371.2	-1.42489	Down	0.848566	0.151434
ENSG00000135776.5	-1.67846	Down	1	0
ENSG00000113356.13	-2.73119	Down	0.179998	0.820002
ENSG00000253972.6	-2.93068	Down	1	0
ENSG00000073060.17	-2.06794	Down	0.885776	0.114224
ENSG00000288124.1	-2.32386	Down	0.903911	0.0960893
ENSG00000224342.1	-3.06189	Down	1	0
ENSG00000075275.18	-2.65043	Down	1	0
ENSG00000180902.18	-1.63033	Down	1	0
ENSG00000177663.14	-1.17424	Down	0.153272	0.846728
ENSG00000263001.7	-1.11748	Down	1	0
ENSG00000100201.23	-1.16772	Down	1	0
ENSG00000166033.13	-1.29501	Down	0.946858	0.0531417
ENSG00000185829.18	-1.43671	Down	1	0
ENSG00000023445.16	-2.04383	Down	1	0
ENSG00000115825.11	-1.14361	Down	1	0
ENSG00000288243.1	-1.39506	Down	0.493364	0.506636
ENSG00000162851.8	-1.90037	Down	1	0
ENSG00000179889.19	-1.22131	Down	1	0
ENSG00000275498.5	-1.32004	Down	1	0
ENSG00000117697.15	-1.67641	Down	1	0
ENSG00000132207.18	-1.19747	Down	1	0
ENSG00000091879.14	-1.20764	Down	1	0
ENSG00000287625.1	-1.14914	Down	0.189545	0.810455
ENSG00000150456.11	-1.7614	Down	1	0
ENSG00000285400.2	-1.01229	Down	1	0
ENSG00000197837.3	-1.79494	Down	0.492485	0.507515
ENSG00000163915.7	-1.36153	Down	1	0
ENSG00000102554.14	-1.77631	Down	1	0
ENSG00000173272.16	-1.30986	Down	0.518927	0.481073
ENSG00000166441.13	-1.13823	Down	0.625076	0.374924
ENSG00000169955.7	-1.5145	Down	0.146085	0.853915
ENSG00000163697.17	-1.74539	Down	1.14325	-0.143246
ENSG00000135679.25	-2.08765	Down	0.225258	0.774742
ENSG00000179241.13	-2.09921	Down	1	0
ENSG00000120725.13	-1.2499	Down	1	0
ENSG00000283674.3	-1.14205	Down	1	0
ENSG00000244754.9	-1.01576	Down	0.849839	0.150161
ENSG00000112701.18	-1.29898	Down	0.946544	0.0534557
ENSG00000169118.18	-1.40029	Down	1.57909	-0.579088
ENSG00000196236.13	-1.05763	Down	0.676413	0.323587
ENSG00000164506.14	-1.75579	Down	1	0
ENSG00000151726.15	-1.95526	Down	1	0
ENSG00000033800.14	-1.8786	Down	1	0
ENSG00000139668.9	-2.04435	Down	1	0
ENSG00000141627.14	-1.98658	Down	1	0
ENSG00000197965.12	-1.25173	Down	0.369722	0.630278
ENSG00000134574.12	-1.04154	Down	0.975457	0.0245435
ENSG00000008394.13	-1.62059	Down	0.816581	0.183419
ENSG00000155506.18	-1.12784	Down	1	0
ENSG00000067066.17	-1.14033	Down	0.514363	0.485637
ENSG00000015479.20	-1.01584	Down	1.75582	-0.755824
ENSG00000163466.16	-1.11972	Down	0.468943	0.531057
ENSG00000115112.8	-5.33816	Down	1	0
ENSG00000167772.12	-2.6709	Down	1	0
ENSG00000113719.16	-1.42481	Down	1.59298	-0.592983
ENSG00000130312.7	-2.1857	Down	1.00396	-0.00395544
ENSG00000100139.14	-2.08622	Down	0.94343	0.0565696
ENSG00000115919.15	-2.26943	Down	1	0
ENSG00000164142.16	-1.21906	Down	0.189484	0.810516
ENSG00000128641.19	-1.31807	Down	1	0
ENSG00000173726.11	-2.06488	Down	0.623462	0.376538
ENSG00000163995.21	-1.74091	Down	1	0
ENSG00000197763.20	-1.32201	Down	1	0
ENSG00000261371.6	-1.95844	Down	1	0
ENSG00000128274.17	-1.63187	Down	1	0
ENSG00000285053.1	-1.159	Down	1	0
ENSG00000274020.4	-2.04862	Down	0.567218	0.432782
ENSG00000215861.6	-1.96558	Down	1	0
ENSG00000064393.16	-1.61403	Down	1	0
ENSG00000147689.16	-1.89135	Down	1.12054	-0.120539
ENSG00000206527.10	-1.2602	Down	0.0264818	0.973518
ENSG00000261063.1	-1.35317	Down	1	0
ENSG00000128346.11	-2.61506	Down	1	0
ENSG00000243156.9	-1.20716	Down	1	0
ENSG00000167508.12	-2.411	Down	1	0
ENSG00000141401.12	-1.18304	Down	0.42478	0.57522
ENSG00000131069.20	-1.52226	Down	1	0
ENSG00000111912.20	-1.74624	Down	0.272324	0.727676
ENSG00000113328.19	-1.93842	Down	0.93886	0.0611404
ENSG00000138382.15	-1.30788	Down	1.73902	-0.739025
ENSG00000120705.13	-1.38055	Down	1	0
ENSG00000106263.18	-1.37883	Down	0.208955	0.791045
ENSG00000146457.16	-1.37325	Down	1	0
ENSG00000213742.7	-1.33606	Down	1	0
ENSG00000136997.21	-1.86691	Down	1	0
ENSG00000198612.11	-1.73442	Down	1	0
ENSG00000172366.20	-1.24044	Down	1	0
ENSG00000130348.11	-1.3019	Down	0.0878259	0.912174
ENSG00000250917.1	-1.17813	Down	1	0
ENSG00000168300.14	-1.23702	Down	0.272019	0.727981
ENSG00000276276.4	-1.34295	Down	1.50084	-0.500838
ENSG00000197077.13	-1.3565	Down	0.765296	0.234704
ENSG00000111319.13	-2.03596	Down	1	0
ENSG00000153944.12	-1.59066	Down	1	0
ENSG00000285756.2	-1.70836	Down	0.685077	0.314923
ENSG00000275748.4	-1.30756	Down	1	0
ENSG00000066777.9	-1.13516	Down	1	0
ENSG00000162769.13	-1.89124	Down	0.745311	0.254689
ENSG00000162599.17	-1.33751	Down	0.337715	0.662285
ENSG00000177565.18	-1.22	Down	1.29128	-0.291284
ENSG00000160752.15	-1.54035	Down	1.11347	-0.113472
ENSG00000276709.4	-1.33433	Down	1.14798	-0.147983
ENSG00000158769.18	-1.48778	Down	1	0
ENSG00000215067.10	-2.19071	Down	0.577604	0.422396
ENSG00000021762.20	-2.17799	Down	1	0
ENSG00000145675.15	-3.88246	Down	1	0
ENSG00000109321.11	-2.8686	Down	1	0
ENSG00000231131.8	-4.38345	Down	1	0
ENSG00000183943.6	-2.1251	Down	0.4894	0.5106
ENSG00000104447.13	-2.3186	Down	1	0
ENSG00000281380.1	-1.14871	Down	1	0
ENSG00000133706.19	-1.28727	Down	0.236084	0.763916
ENSG00000136938.9	-1.00741	Down	0.858123	0.141877
ENSG00000007923.16	-1.22757	Down	1	0
ENSG00000048991.16	-1.15955	Down	1.07944	-0.0794391
ENSG00000143756.12	-1.16345	Down	0.439695	0.560305
ENSG00000260280.5	-1.2097	Down	0.991288	0.0087121
ENSG00000172667.11	-1.88657	Down	0.579521	0.420479
ENSG00000196418.12	-1.24509	Down	1.02418	-0.0241821
ENSG00000169410.10	-1.38858	Down	1	0
ENSG00000134744.14	-1.21203	Down	1	0
ENSG00000127946.17	-1.692	Down	0.464684	0.535316
ENSG00000083312.18	-1.40546	Down	1	0
ENSG00000183530.14	-1.24656	Down	1	0
ENSG00000058085.15	-3.01135	Down	0.496237	0.503763
ENSG00000135747.11	-1.86723	Down	1	0
ENSG00000144810.16	-1.9875	Down	0.167984	0.832016
ENSG00000276111.3	-1.75911	Down	1	0
ENSG00000177200.17	-1.43775	Down	1	0
ENSG00000283738.3	-1.30279	Down	1	0
ENSG00000125630.16	-1.62255	Down	0.674993	0.325007
ENSG00000136636.13	-1.60226	Down	1	0
ENSG00000159256.13	-1.14311	Down	1	0
ENSG00000106571.15	-1.73731	Down	1	0
ENSG00000134504.14	-1.54082	Down	1	0
ENSG00000141696.13	-1.36888	Down	0.7631	0.2369
ENSG00000054282.16	-1.79322	Down	1	0
ENSG00000170234.13	-1.25946	Down	1	0
ENSG00000115970.19	-1.38248	Down	1	0
ENSG00000174606.14	-1.07143	Down	1.01522	-0.0152153
ENSG00000156831.8	-2.23417	Down	1	0
ENSG00000123600.20	-1.55303	Down	0.695752	0.304248
ENSG00000188153.14	-1.9119	Down	1	0
ENSG00000120254.16	-1.07901	Down	1	0
ENSG00000197442.10	-1.75153	Down	1	0
ENSG00000170776.22	-1.43466	Down	1	0
ENSG00000230124.8	-1.32844	Down	0.884678	0.115322
ENSG00000143919.15	-1.62836	Down	1	0
ENSG00000129116.19	-2.3202	Down	1	0
ENSG00000187720.14	-1.97733	Down	1	0
ENSG00000153207.16	-1.61245	Down	1	0
ENSG00000107104.20	-2.82618	Down	1	0
ENSG00000113448.19	-1.82233	Down	1	0
ENSG00000091436.17	-1.43522	Down	0.99492	0.00508041
ENSG00000136205.17	-1.53072	Down	1	0
ENSG00000271945.2	-1.48221	Down	1	0
ENSG00000284218.2	-1.11831	Down	1	0
ENSG00000096060.15	-5.45828	Down	0.622025	0.377975
ENSG00000134369.15	-1.29859	Down	1.03784	-0.0378378
ENSG00000132849.21	-2.12475	Down	1	0
ENSG00000112576.13	-3.73819	Down	1.00033	-0.000327682
ENSG00000172765.17	-1.47443	Down	0.972352	0.0276481
ENSG00000114541.15	-3.59299	Down	1	0
ENSG00000139132.15	-3.99347	Down	0.715575	0.284425
ENSG00000204634.13	-1.56092	Down	1	0
ENSG00000153317.15	-1.54392	Down	1	0
ENSG00000186153.17	-1.54366	Down	0.891723	0.108277
ENSG00000186575.19	-3.16722	Down	-0.036535	1.03653
ENSG00000105854.13	-1.58045	Down	-0.543439	1.54344
ENSG00000135862.6	-1.29709	Down	-0.465796	1.4658
ENSG00000270804.1	-1.30759	Down	1.82954	-0.829537
ENSG00000274829.4	-1.36736	Down	1	0
ENSG00000278948.1	-2.82109	Down	2.54645	-1.54645
ENSG00000110987.9	-1.48773	Down	1	0
ENSG00000162924.15	-1.49657	Down	-0.0684868	1.06849
ENSG00000224078.15	-2.13411	Down	-0.0135408	1.01354
ENSG00000133477.17	-2.6833	Down	-0.203682	1.20368
ENSG00000232973.13	-4.98826	Down	1	0
ENSG00000106608.17	-2.27534	Down	0.554666	0.445334
ENSG00000113522.14	-2.99799	Down	1	0
ENSG00000065621.15	-4.07925	Down	-0.0885585	1.08856
ENSG00000168487.20	-1.66329	Down	1	0
ENSG00000138061.12	-2.52359	Down	1	0
ENSG00000244198.7	-2.07693	Down	1	0
ENSG00000139146.14	-1.46757	Down	1	0
ENSG00000196850.6	-1.84974	Down	1	0
ENSG00000181619.11	-1.47018	Down	1	0
ENSG00000260643.2	-1.52901	Down	NA	NA
ENSG00000140743.8	-2.0299	Down	1	0
ENSG00000272137.1	-2.94716	Down	-0.221453	1.22145
ENSG00000284606.1	-1.39295	Down	1	0
ENSG00000253720.2	-1.17775	Down	1	0
ENSG00000186854.11	-1.71874	Down	-0.234302	1.2343
ENSG00000162994.16	-1.58841	Down	1	0
ENSG00000122026.10	-1.47404	Down	-0.15943	1.15943
ENSG00000101440.9	-1.13248	Down	1	0
ENSG00000162493.17	-10.7149	Down	0.306437	0.693563
ENSG00000134762.17	-9.68365	Down	0.262078	0.737922
ENSG00000254337.2	-8.36456	Down	0.534158	0.465842
ENSG00000203499.12	-6.10043	Down	1	0
ENSG00000282685.1	-7.69205	Down	0.537843	0.462157
ENSG00000125726.11	-6.72579	Down	0.892468	0.107532
ENSG00000168243.11	-6.2726	Down	0.035949	0.964051
ENSG00000253438.4	-3.99122	Down	1	0
ENSG00000182963.11	-5.98192	Down	0.2587	0.7413
ENSG00000135678.12	-2.93965	Down	0.644882	0.355118
ENSG00000272602.6	-1.48032	Down	0.615482	0.384518
ENSG00000262619.2	-9.00932	Down	1	0
ENSG00000164038.16	-2.59671	Down	0.570645	0.429355
ENSG00000253368.4	-5.48357	Down	0.823499	0.176501
ENSG00000287252.1	-7.45157	Down	1	0
ENSG00000169594.13	-7.09886	Down	1	0
ENSG00000248405.10	-8.23116	Down	1	0
ENSG00000282218.1	-2.60974	Down	1	0
ENSG00000225210.10	-4.73644	Down	1	0
ENSG00000073282.14	-4.67543	Down	1	0
ENSG00000276527.1	-3.24056	Down	1	0
ENSG00000278843.4	-7.69402	Down	1	0
ENSG00000137074.20	-1.99121	Down	1	0
ENSG00000128739.23	-5.43829	Down	1	0
ENSG00000273173.5	-6.33601	Down	1	0
ENSG00000196209.13	-6.31778	Down	1	0
ENSG00000145335.17	-7.64219	Down	NA	NA
ENSG00000281917.4	-5.82886	Down	1	0
ENSG00000274950.4	-1.15554	Down	0.578866	0.421134
ENSG00000142273.13	-6.38235	Down	1	0
ENSG00000127507.18	-5.3962	Down	1.01262	-0.0126219
ENSG00000196549.13	-3.30014	Down	0.975689	0.0243115
ENSG00000196730.13	-5.4494	Down	1	0
ENSG00000120278.16	-5.45575	Down	1	0
ENSG00000282826.2	-5.17716	Down	1	0
ENSG00000137266.15	-4.16252	Down	1	0
ENSG00000167914.12	-3.95416	Down	0.433246	0.566754
ENSG00000120708.17	-4.67371	Down	1	0
ENSG00000079215.15	-3.12651	Down	1	0
ENSG00000274441.1	-4.60612	Down	1	0
ENSG00000120162.10	-4.02909	Down	1	0
ENSG00000228065.11	-7.16871	Down	0.344835	0.655165
ENSG00000171004.18	-7.52776	Down	1	0
ENSG00000157551.19	-5.50345	Down	1	0
ENSG00000174564.13	-4.44129	Down	1	0
ENSG00000163362.11	-3.48611	Down	0.279228	0.720772
ENSG00000103313.13	-4.97201	Down	0.593393	0.406607
ENSG00000160712.13	-4.92025	Down	0.218929	0.781071
ENSG00000155096.14	-1.0487	Down	1.57476	-0.574756
ENSG00000127585.12	-5.96065	Down	1	0
ENSG00000183662.11	-3.80773	Down	1	0
ENSG00000286967.1	-4.34361	Down	1	0
ENSG00000186684.14	-3.89329	Down	0.0872201	0.91278
ENSG00000134874.18	-5.31814	Down	1	0
ENSG00000163220.11	-5.24889	Down	0.534158	0.465842
ENSG00000038295.8	-6.30597	Down	1	0
ENSG00000264672.6	-2.4737	Down	0.60126	0.39874
ENSG00000274847.1	-2.59439	Down	1	0
ENSG00000243970.3	-2.47352	Down	1	0
ENSG00000226950.8	-2.17934	Down	0.209035	0.790965
ENSG00000250302.3	-1.07246	Down	1	0
ENSG00000226887.8	-4.27757	Down	1	0
ENSG00000127152.18	-4.90652	Down	1	0
ENSG00000262454.4	-2.49603	Down	1	0
ENSG00000288542.1	-5.00412	Down	1	0
ENSG00000204644.10	-5.74758	Down	1	0
ENSG00000266472.6	-2.1012	Down	0.343994	0.656006
ENSG00000138829.12	-5.55437	Down	1	0
ENSG00000147687.19	-2.96298	Down	1	0
ENSG00000086544.3	-2.12501	Down	1	0
ENSG00000226067.7	-2.2838	Down	1	0
ENSG00000120742.11	-1.32832	Down	0.417891	0.582109
ENSG00000069869.17	-1.17923	Down	1.43883	-0.438832
ENSG00000106772.18	-3.47808	Down	1	0
ENSG00000118849.10	-1.95033	Down	1	0
ENSG00000140694.17	-1.36391	Down	1	0
ENSG00000223858.7	-5.45526	Down	1	0
ENSG00000140416.23	-2.09013	Down	0.468341	0.531659
ENSG00000011465.18	-5.83636	Down	1	0
ENSG00000260409.1	-8.02825	Down	1	0
ENSG00000153904.21	1.23879	Up	0.381942	0.618058
ENSG00000280241.4	-3.99686	Down	1	0
ENSG00000171889.5	-6.54289	Down	1	0
ENSG00000141622.14	-4.52189	Down	1	0
ENSG00000150687.12	3.57123	Up	0.412906	0.587094
ENSG00000144452.15	-2.46425	Down	1	0
ENSG00000106829.20	-5.66387	Down	1	0
ENSG00000180638.19	-2.00517	Down	0.842546	0.157454
ENSG00000281614.3	-3.65946	Down	1	0
ENSG00000074410.14	-2.81541	Down	1	0
ENSG00000253320.7	-2.38084	Down	1	0
ENSG00000185837.3	-4.18344	Down	1	0
ENSG00000118263.15	-3.48168	Down	1	0
ENSG00000164818.16	-2.43501	Down	1	0
ENSG00000136842.14	-3.55785	Down	1	0
ENSG00000280987.4	-1.28296	Down	1	0
ENSG00000226403.2	-3.59396	Down	1	0
ENSG00000236345.1	-4.50296	Down	0.40758	0.59242
ENSG00000197565.16	-3.77799	Down	1	0
ENSG00000143162.9	-2.8818	Down	0.323305	0.676695
ENSG00000111728.11	-2.96676	Down	0.186549	0.813451
ENSG00000136378.15	-3.39912	Down	1	0
ENSG00000088766.12	-1.39864	Down	0.33407	0.66593
ENSG00000171346.16	-3.59928	Down	1	0
ENSG00000280543.1	-2.96298	Down	0.900805	0.0991952
ENSG00000104635.15	-1.48534	Down	1	0
ENSG00000139178.11	-2.32357	Down	1	0
ENSG00000230872.2	-2.67432	Down	1	0
ENSG00000277221.2	-1.88333	Down	1	0
ENSG00000101773.19	-2.04864	Down	0.238697	0.761303
ENSG00000262795.5	-1.22562	Down	1	0
ENSG00000112096.19	-1.67244	Down	0.044028	0.955972
ENSG00000139372.15	-1.49438	Down	1	0
ENSG00000138399.18	-1.65993	Down	0.96871	0.0312895
ENSG00000234936.1	-2.45715	Down	1	0
ENSG00000164520.11	-2.96235	Down	0.228342	0.771658
ENSG00000082516.9	-1.87065	Down	1	0
ENSG00000132274.16	-2.74408	Down	1	0
ENSG00000288061.1	-1.33633	Down	1	0
ENSG00000173409.14	-2.0619	Down	1	0
ENSG00000180957.18	-1.06732	Down	0.935359	0.064641
ENSG00000188211.9	-2.94371	Down	0.701964	0.298036
ENSG00000099999.15	-1.24598	Down	1	0
ENSG00000105514.8	-1.85771	Down	0.00417784	0.995822
ENSG00000164654.16	-1.96541	Down	1	0
ENSG00000173210.20	-2.08671	Down	1	0
ENSG00000278742.3	-1.84083	Down	1	0
ENSG00000162885.14	-1.55188	Down	0.316058	0.683942
ENSG00000282880.4	-1.32186	Down	0.780683	0.219317
ENSG00000173801.17	-1.9179	Down	0.0403798	0.95962
ENSG00000238083.8	-1.85374	Down	1	0
ENSG00000183762.13	-2.0938	Down	0.42274	0.57726
ENSG00000129128.13	-1.25668	Down	0.114922	0.885078
ENSG00000196754.13	-2.22995	Down	0.764579	0.235421
ENSG00000116678.20	-1.25022	Down	3.60937	-2.60937
ENSG00000150630.4	1.49824	Up	0.49192	0.50808
ENSG00000198064.13	-1.40158	Down	1	0
ENSG00000116133.13	-1.08776	Down	1	0
ENSG00000127922.9	-1.17538	Down	1.32707	-0.327066
ENSG00000257513.7	-1.34027	Down	1	0
ENSG00000147316.13	-1.38588	Down	1	0
ENSG00000100767.17	-1.41473	Down	0.14045	0.85955
ENSG00000057294.15	-1.32198	Down	1.11048	-0.110479
ENSG00000106366.9	-1.71154	Down	1	0
ENSG00000138079.14	-1.40971	Down	1	0
ENSG00000162520.15	-1.42331	Down	1	0
ENSG00000163738.18	-1.19766	Down	1.47842	-0.478422
ENSG00000258289.9	-1.19023	Down	0.155209	0.844791
ENSG00000279806.1	-1.44201	Down	0.955081	0.0449195
ENSG00000267520.2	-1.45612	Down	0.649722	0.350278
ENSG00000277365.3	-1.04178	Down	1.5661	-0.566101
ENSG00000260126.2	-1.26751	Down	1	0
ENSG00000261474.1	-1.46243	Down	1	0
ENSG00000109193.12	-9.19726	Down	0.694814	0.305186
ENSG00000226419.8	-8.06251	Down	0.251832	0.748168
ENSG00000122691.13	-9.25687	Down	1	0
ENSG00000169403.12	-3.9178	Down	0.0288007	0.971199
ENSG00000166825.15	-8.51428	Down	1	0
ENSG00000163082.10	-6.07085	Down	0.399687	0.600313
ENSG00000166535.20	-6.80999	Down	1	0
ENSG00000125730.17	-5.51408	Down	0.878966	0.121034
ENSG00000241484.10	-8.12846	Down	0.777446	0.222554
ENSG00000149596.7	-4.04666	Down	1	0
ENSG00000244306.11	-4.66244	Down	0.892228	0.107772
ENSG00000206195.11	-4.64674	Down	0.44552	0.55448
ENSG00000039068.20	-5.24831	Down	0.114039	0.885961
ENSG00000237438.7	-6.48013	Down	1	0
ENSG00000138347.16	-4.89208	Down	1	0
ENSG00000165124.18	-4.50116	Down	1	0
ENSG00000065911.13	-1.32197	Down	0.507884	0.492116
ENSG00000236709.1	-5.55522	Down	1	0
ENSG00000185345.23	-3.44928	Down	1	0
ENSG00000175054.16	-1.20074	Down	1.01474	-0.0147378
ENSG00000215386.13	-4.33695	Down	0.948311	0.0516891
ENSG00000270149.5	-1.68844	Down	1	0
ENSG00000154188.10	-3.03781	Down	1	0
ENSG00000078237.7	-1.467	Down	0.97282	0.0271796
ENSG00000261115.6	-5.85468	Down	1	0
ENSG00000062038.15	-5.18558	Down	0.140751	0.859249
ENSG00000109667.12	-6.92115	Down	1	0
ENSG00000228696.10	-1.42741	Down	1	0
ENSG00000156804.7	-2.55295	Down	1	0
ENSG00000148219.18	-1.28283	Down	1	0
ENSG00000170271.11	-1.02274	Down	1	0
ENSG00000182463.16	-6.17137	Down	1	0
ENSG00000198729.5	-7.89637	Down	1	0
ENSG00000048392.12	-2.50999	Down	1	0
ENSG00000232677.9	-2.15733	Down	0.52959	0.47041
ENSG00000140905.11	-2.52577	Down	0.618788	0.381212
ENSG00000278613.4	-1.40128	Down	1	0
ENSG00000286216.1	-2.8135	Down	1	0
ENSG00000119537.18	-1.29262	Down	0.796916	0.203084
ENSG00000137393.10	-2.67834	Down	0.0238438	0.976156
ENSG00000197162.10	-1.44725	Down	0.995253	0.0047474
ENSG00000215788.11	-2.03176	Down	1.10411	-0.104115
ENSG00000119285.11	-1.91835	Down	1.26033	-0.260327
ENSG00000213599.10	-1.23277	Down	0.681717	0.318283
ENSG00000169203.16	-1.3095	Down	1	0
ENSG00000170584.11	-1.26866	Down	0.981846	0.0181543
ENSG00000111424.12	-2.02666	Down	0.738397	0.261603
ENSG00000143384.14	-1.56641	Down	0.563647	0.436353
ENSG00000035687.10	-1.50482	Down	1.36833	-0.368328
ENSG00000162923.17	-1.03974	Down	1	0
ENSG00000136560.14	-1.24807	Down	0.512456	0.487544
ENSG00000186687.16	-1.07118	Down	1.09764	-0.0976409
ENSG00000109906.14	-6.97822	Down	0.647222	0.352778
ENSG00000254166.3	-7.41656	Down	0.632808	0.367192
ENSG00000206075.14	-8.45925	Down	0.908078	0.0919215
ENSG00000244694.8	-9.07345	Down	0.590965	0.409035
ENSG00000196562.14	-7.49701	Down	1	0
ENSG00000166669.13	-3.42403	Down	0.457324	0.542676
ENSG00000044459.15	-6.11977	Down	0.450259	0.549741
ENSG00000287335.1	-6.69032	Down	1	0
ENSG00000197472.15	-2.44413	Down	1	0
ENSG00000085998.14	-2.1127	Down	1	0
ENSG00000149256.16	-3.29096	Down	1	0
ENSG00000126602.11	-1.34588	Down	1	0
ENSG00000196696.13	-1.09823	Down	1	0
ENSG00000183287.14	-4.63155	Down	0.0962898	0.90371
ENSG00000141391.14	-2.0746	Down	1	0
ENSG00000082212.13	-3.0242	Down	0.0257309	0.974269
ENSG00000176658.17	-3.67494	Down	1	0
ENSG00000064115.11	-1.97851	Down	0.966552	0.0334476
ENSG00000276068.4	-1.44101	Down	1	0
ENSG00000179978.11	-1.3265	Down	1	0
ENSG00000249437.8	-1.2044	Down	1	0
ENSG00000231527.7	-2.38993	Down	0.289878	0.710122
ENSG00000088179.9	-1.78535	Down	1	0
ENSG00000178773.15	-1.88268	Down	1	0
ENSG00000103707.10	-1.37144	Down	0.995298	0.00470165
ENSG00000269929.3	-1.19222	Down	0.944555	0.0554448
ENSG00000230937.12	-10.9198	Down	0.365251	0.634749
ENSG00000047936.11	-10.2102	Down	1	0
ENSG00000231826.6	-8.71269	Down	0.765696	0.234304
ENSG00000237515.9	-7.40095	Down	0.953789	0.0462113
ENSG00000135525.18	-3.86162	Down	1	0
ENSG00000153246.13	-5.21129	Down	1	0
ENSG00000071242.12	-3.20904	Down	1	0
ENSG00000283154.2	-1.75538	Down	1	0
ENSG00000143127.13	-2.84841	Down	0.921858	0.0781421
ENSG00000277147.6	-2.22297	Down	1	0
ENSG00000079156.17	-2.54561	Down	1	0
ENSG00000281398.4	-2.28229	Down	0.756829	0.243171
ENSG00000160691.19	-1.17588	Down	0.854579	0.145421
ENSG00000188739.15	-1.17142	Down	1.0434	-0.0434019
ENSG00000203327.2	-1.66433	Down	1.02789	-0.0278871
ENSG00000154380.17	-3.3597	Down	1	0
ENSG00000171444.18	-2.42486	Down	0.477807	0.522193
ENSG00000120594.17	-5.27363	Down	1	0
ENSG00000133687.16	-9.38456	Down	1	0
ENSG00000162458.13	-3.98243	Down	0.642412	0.357588
ENSG00000184304.16	-8.17822	Down	1	0
ENSG00000100344.11	-1.34315	Down	1.23211	-0.232112
ENSG00000115414.21	-3.48515	Down	0.505412	0.494588
ENSG00000226328.7	-1.29192	Down	1.26273	-0.262731
ENSG00000078114.19	-2.15675	Down	1	0
ENSG00000140945.17	-6.24706	Down	1	0
ENSG00000185046.18	-4.21816	Down	1	0
ENSG00000233901.6	-3.10425	Down	0.84175	0.15825

## Sheet: Sheet 4
Sheet 4: Contribution of each overexpressed TE locus to the expression levels of its host genes analyzed using capTEs data. The contribution was divided into three categories according to the transcription pattern, autonomous transcription, intron retention and other passive transcription. TE names are defined in the format of chromosome_ location_subfamily.
TE_name	gene_id	log2 gene expression fold change	gene expression change	log2 TE expression fold change	TE expression change	contribution of autonomous transcription	contribution of intron retained	contribution of other passive transcription	tumor genes
chr1_16147873_16148175:AluSx	ENSG00000142627.13	1.85515	Up	2.30433	Up	0	1	0	YES
chr11_65894679_65894956:AluSc	ENSG00000175592.9	2.08393	Up	2.1322	Up	0	1	0	YES
chr11_65895121_65895423:AluYk3	ENSG00000175592.9	2.08393	Up	1.98635	Up	0	1	0	YES
chr11_65896034_65896165:AluJr	ENSG00000175592.9	2.08393	Up	1.92631	Up	0	1	0	YES
chr11_65897328_65897639:AluSx	ENSG00000175592.9	2.08393	Up	2.26084	Up	0	1	0	YES
chr11_65897888_65898028:AluJb	ENSG00000175592.9	2.08393	Up	1.8231	Up	0	1	0	YES
chr11_65898029_65898340:AluSx1	ENSG00000175592.9	2.08393	Up	1.89343	Up	0	1	0	YES
chr11_65898341_65898474:AluJb	ENSG00000175592.9	2.08393	Up	1.91458	Up	0	1	0	YES
chr11_65898685_65898990:AluJb	ENSG00000175592.9	2.08393	Up	3.14396	Up	0	1	0	YES
chr14_105049446_105049553:AluJb	ENSG00000183484.12	5.65759	Up	4.70338	Up	0	1	0	YES
chr14_105057509_105057687:AluSg4	ENSG00000183484.12	5.65759	Up	4.8514	Up	0	1	0	YES
chr14_105057688_105057988:AluSz	ENSG00000183484.12	5.65759	Up	5.30178	Up	0	1	0	YES
chr19_49670878_49671182:AluSx	ENSG00000126453.10	1.68616	Up	2.27897	Up	0	1	0	YES
chr19_49671183_49671466:AluSx	ENSG00000126453.10	1.68616	Up	2.00775	Up	0	1	0	YES
chr19_49672861_49673162:AluSz	ENSG00000126453.10	1.68616	Up	2.13679	Up	0	1	0	YES
chr20_38943025_38943323:AluSx	ENSG00000101447.15	1.18779	Up	1.49264	Up	0	1	0	YES
chr20_38949823_38950120:AluY	ENSG00000101447.15	1.18779	Up	2.14724	Up	0	1	0	YES
chr20_38951155_38951286:FLAM_C	ENSG00000101447.15	1.18779	Up	2.39026	Up	0	1	0	YES
chr20_45815209_45815376:AluJb	ENSG00000175063.17	1.37751	Up	2.24479	Up	0	1	0	YES
chr20_56371181_56371475:AluY	ENSG00000087586.18	1.637	Up	2.14766	Up	0	1	0	YES
chr21_44852180_44852480:AluSq2	ENSG00000183255.12	1.13471	Up	2.54745	Up	0	1	0	YES
chr7_13913879_13914184:AluSx1	ENSG00000006468.14	2.73511	Up	2.68674	Up	0	1	0	YES
chr7_13970962_13971270:AluSx	ENSG00000006468.14	2.73511	Up	4.5294	Up	0	1	0	YES
chr7_13975278_13975592:AluY	ENSG00000006468.14	2.73511	Up	4.12229	Up	0	1	0	YES
chr9_81638632_81638919:AluSx	ENSG00000196781.16	1.80341	Up	1.94824	Up	0	1	0	YES
chr9_81638934_81639225:AluJb	ENSG00000196781.16	1.80341	Up	1.85149	Up	0	1	0	YES
chr9_81639239_81639364:FLAM_C	ENSG00000196781.16	1.80341	Up	2.05621	Up	0	1	0	YES
chr9_81639576_81639885:AluSx	ENSG00000196781.16	1.80341	Up	1.68927	Up	0	1	0	YES
chr1_151787231_151787515:AluSx4	ENSG00000182134.16	1.75663	Up	2.34011	Up	0	1	0	NO
chr1_169113069_169113366:AluSx	ENSG00000143153.13	1.21836	Up	1.93356	Up	0	1	0	NO
chr1_169811391_169811653:AluJb	ENSG00000000460.17	1.01334	Up	1.52301	Up	0	1	0	NO
chr1_169815016_169815324:AluSg4	ENSG00000000460.17	1.01334	Up	2.0286	Up	0	1	0	NO
chr1_180177251_180177554:AluSx1	ENSG00000116260.17	1.86352	Up	2.09602	Up	0	1	0	NO
chr1_180178230_180178527:AluSx	ENSG00000116260.17	1.86352	Up	2.10644	Up	0	1	0	NO
chr1_23798312_23798605:AluJb	ENSG00000117308.15	1.80953	Up	2.41172	Up	0	1	0	NO
chr1_37705794_37706104:AluSx	ENSG00000134690.11	2.57051	Up	3.18241	Up	0	1	0	NO
chr1_37706108_37706407:AluSx	ENSG00000134690.11	2.57051	Up	3.42117	Up	0	1	0	NO
chr1_44749151_44749454:AluSx1	ENSG00000142945.13	1.91013	Up	3.51153	Up	0	1	0	NO
chr1_44752134_44752432:AluY	ENSG00000142945.13	1.91013	Up	2.76762	Up	0	1	0	NO
chr1_44753986_44754220:AluSx	ENSG00000142945.13	1.91013	Up	3.28031	Up	0	1	0	NO
chr1_44755262_44755563:AluSg	ENSG00000142945.13	1.91013	Up	2.8791	Up	0	1	0	NO
chr1_44768891_44769002:FLAM_C	ENSG00000225721.5	1.53036	Up	2.74263	Up	0	1	0	NO
chr1_62449633_62449918:AluJb	ENSG00000162607.13	1.27381	Up	2.67546	Up	0	1	0	NO
chr1_6255202_6255475:AluY	ENSG00000158292.7	2.51118	Up	4.387	Up	0	1	0	NO
chr1_6255643_6255950:AluSx3	ENSG00000158292.7	2.51118	Up	3.26268	Up	0	1	0	NO
chr1_6255951_6256094:AluJb	ENSG00000158292.7	2.51118	Up	3.16809	Up	0	1	0	NO
chr1_6256365_6256669:AluSz6	ENSG00000158292.7	2.51118	Up	2.89256	Up	0	1	0	NO
chr1_94928417_94928539:AluJr	ENSG00000235501.6	2.72123	Up	5.28375	Up	0	1	0	NO
chr10_131976996_131977285:AluSx	ENSG00000176171.11	1.42313	Up	3.51244	Up	0	1	0	NO
chr10_13989357_13989626:AluSx	ENSG00000151474.23	4.09764	Up	4.86333	Up	0	1	0	NO
chr10_13995302_13995591:AluSz6	ENSG00000151474.23	4.09764	Up	5.1434	Up	0	1	0	NO
chr10_13995302_13995591:AluSz6	ENSG00000229751.1	5.74784	Up	5.1434	Up	0	1	0	NO
chr10_13997611_13997909:AluJb	ENSG00000151474.23	4.09764	Up	6.54782	Up	0	1	0	NO
chr10_13997611_13997909:AluJb	ENSG00000229751.1	5.74784	Up	6.54782	Up	0	1	0	NO
chr10_14000365_14000676:AluSz	ENSG00000151474.23	4.09764	Up	5.63731	Up	0	1	0	NO
chr10_14000365_14000676:AluSz	ENSG00000229751.1	5.74784	Up	5.63731	Up	0	1	0	NO
chr10_26525008_26525297:AluJb	ENSG00000077420.16	9.8046	Up	4.93232	Up	0	1	0	NO
chr10_26526439_26526722:AluSc8	ENSG00000077420.16	9.8046	Up	5.36128	Up	0	1	0	NO
chr10_3073826_3074139:AluSx3	ENSG00000067057.18	1.22784	Up	3.03716	Up	0	1	0	NO
chr10_4826795_4827100:AluJb	ENSG00000165568.18	5.18014	Up	4.86138	Up	0	1	0	NO
chr10_69949187_69949481:AluSz	ENSG00000197467.16	7.64657	Up	7.13922	Up	0	1	0	NO
chr10_69950873_69951148:AluSz	ENSG00000197467.16	7.64657	Up	6.93602	Up	0	1	0	NO
chr10_79302682_79302860:AluY	ENSG00000108175.18	2.2251	Up	5.07387	Up	0	1	0	NO
chr10_79302862_79303159:AluYk3	ENSG00000108175.18	2.2251	Up	3.51918	Up	0	1	0	NO
chr10_99880818_99880941:FLAM_C	ENSG00000107554.17	1.96257	Up	3.47157	Up	0	1	0	NO
chr10_99901903_99902190:AluJb	ENSG00000107554.17	1.96257	Up	2.90746	Up	0	1	0	NO
chr10_99902301_99902608:AluSx	ENSG00000107554.17	1.96257	Up	2.90279	Up	0	1	0	NO
chr10_99903924_99904060:AluJb	ENSG00000107554.17	1.96257	Up	2.51838	Up	0	1	0	NO
chr11_122171831_122172313:L1PA3	ENSG00000255248.9	1.50359	Up	2.83593	Up	0	1	0	NO
chr11_122757703_122758005:AluY	ENSG00000154127.10	2.80219	Up	2.92081	Up	0	1	0	NO
chr11_122757703_122758005:AluY	ENSG00000285909.1	3.41725	Up	2.92081	Up	0	1	0	NO
chr11_122760352_122760660:AluSx3	ENSG00000154127.10	2.80219	Up	3.22307	Up	0	1	0	NO
chr11_122760352_122760660:AluSx3	ENSG00000285909.1	3.41725	Up	3.22307	Up	0	1	0	NO
chr11_122761780_122762091:AluSz	ENSG00000285909.1	3.41725	Up	3.36857	Up	0	1	0	NO
chr11_122761780_122762091:AluSz	ENSG00000154127.10	2.80219	Up	3.36857	Up	0	1	0	NO
chr11_122768521_122768804:AluSx1	ENSG00000285909.1	3.41725	Up	3.64059	Up	0	1	0	NO
chr11_122768521_122768804:AluSx1	ENSG00000154127.10	2.80219	Up	3.64059	Up	0	1	0	NO
chr11_122771233_122771540:AluSx	ENSG00000285909.1	3.41725	Up	3.43214	Up	0	1	0	NO
chr11_122771233_122771540:AluSx	ENSG00000154127.10	2.80219	Up	3.43214	Up	0	1	0	NO
chr11_125087620_125087931:AluSp	ENSG00000134955.12	1.34664	Up	1.41635	Up	0	1	0	NO
chr11_125099643_125099947:AluSx	ENSG00000150433.9	3.8978	Up	5.0044	Up	0	1	0	NO
chr11_125888487_125888799:AluSx1	ENSG00000198331.11	1.58539	Up	1.82121	Up	0	1	0	NO
chr11_213663_213957:AluY	ENSG00000177963.14	2.38899	Up	2.65981	Up	0	1	0	NO
chr11_48107802_48108092:AluJb	ENSG00000149177.13	4.19923	Up	5.56598	Up	0	1	0	NO
chr11_48131071_48131382:AluSx	ENSG00000149177.13	4.19923	Up	3.49414	Up	0	1	0	NO
chr11_48156577_48156886:AluJb	ENSG00000149177.13	4.19923	Up	3.45125	Up	0	1	0	NO
chr11_48156998_48157285:AluSx	ENSG00000149177.13	4.19923	Up	5.09646	Up	0	1	0	NO
chr11_57423417_57423729:AluSx	ENSG00000254979.5	2.31251	Up	4.09478	Up	0	1	0	NO
chr11_57423417_57423729:AluSx	ENSG00000134802.18	2.63286	Up	4.09478	Up	0	1	0	NO
chr11_66245436_66245730:AluSc	ENSG00000255320.1	3.16446	Up	3.96984	Up	0	1	0	NO
chr11_66245731_66245892:AluSx	ENSG00000255320.1	3.16446	Up	3.7983	Up	0	1	0	NO
chr11_76441352_76441645:AluSx	ENSG00000255135.4	1.90831	Up	3.01105	Up	0	1	0	NO
chr11_86903482_86903780:AluY	ENSG00000150687.12	3.57123	Up	4.87629	Up	0	1	0	NO
chr11_86903482_86903780:AluY	ENSG00000255471.1	3.5596	Up	4.87629	Up	0	1	0	NO
chr12_49995067_49995349:AluSp	ENSG00000161800.13	1.31981	Up	2.54794	Up	0	1	0	NO
chr12_50010651_50010964:AluSx	ENSG00000161800.13	1.31981	Up	1.17606	Up	0	1	0	NO
chr12_50011055_50011357:AluSx	ENSG00000161800.13	1.31981	Up	1.29316	Up	0	1	0	NO
chr14_22975579_22975864:AluY	ENSG00000259132.1	1.47014	Up	1.64117	Up	0	1	0	NO
chr14_22975579_22975864:AluY	ENSG00000129474.16	1.91839	Up	1.64117	Up	0	1	0	NO
chr14_22975882_22976168:AluSx	ENSG00000259132.1	1.47014	Up	2.05043	Up	0	1	0	NO
chr14_22975882_22976168:AluSx	ENSG00000129474.16	1.91839	Up	2.05043	Up	0	1	0	NO
chr14_61727741_61728036:AluSx	ENSG00000100644.17	1.48285	Up	2.67975	Up	0	1	0	NO
chr14_61727741_61728036:AluSx	ENSG00000258667.2	1.50764	Up	2.67975	Up	0	1	0	NO
chr14_61731855_61732150:AluSp	ENSG00000100644.17	1.48285	Up	2.98768	Up	0	1	0	NO
chr14_61731855_61732150:AluSp	ENSG00000258667.2	1.50764	Up	2.98768	Up	0	1	0	NO
chr14_61735983_61736276:AluSx	ENSG00000258667.2	1.50764	Up	2.98772	Up	0	1	0	NO
chr14_61735983_61736276:AluSx	ENSG00000258964.1	1.72533	Up	2.98772	Up	0	1	0	NO
chr14_61735983_61736276:AluSx	ENSG00000100644.17	1.48285	Up	2.98772	Up	0	1	0	NO
chr14_73613909_73614222:AluJb	ENSG00000205669.4	5.00577	Up	6.47163	Up	0	1	0	NO
chr14_73614458_73614765:AluSx	ENSG00000205669.4	5.00577	Up	5.96842	Up	0	1	0	NO
chr14_73614816_73615102:AluSx	ENSG00000205669.4	5.00577	Up	5.68939	Up	0	1	0	NO
chr14_73615106_73615414:AluSg4	ENSG00000205669.4	5.00577	Up	5.93809	Up	0	1	0	NO
chr15_29679180_29679474:AluSx1	ENSG00000256802.2	6.52519	Up	6.01034	Up	0	1	0	NO
chr15_70749245_70749549:AluYk2	ENSG00000137831.15	1.49938	Up	1.4868	Up	0	1	0	NO
chr15_70749245_70749549:AluYk2	ENSG00000259532.1	1.13722	Up	1.4868	Up	0	1	0	NO
chr15_70749550_70749721:AluYc	ENSG00000137831.15	1.49938	Up	1.83555	Up	0	1	0	NO
chr15_70749550_70749721:AluYc	ENSG00000259532.1	1.13722	Up	1.83555	Up	0	1	0	NO
chr16_15712883_15713056:AluSx	ENSG00000133392.18	1.24181	Up	3.93989	Up	0	1	0	NO
chr16_15713508_15713783:AluJb	ENSG00000133392.18	1.24181	Up	3.23347	Up	0	1	0	NO
chr16_15715844_15716120:AluSx	ENSG00000133392.18	1.24181	Up	2.4203	Up	0	1	0	NO
chr16_28414115_28414411:AluSx1	ENSG00000261089.1	3.20163	Up	4.02455	Up	0	1	0	NO
chr16_28700902_28701199:AluSx1	ENSG00000259982.1	3.70085	Up	4.02455	Up	0	1	0	NO
chr17_15983065_15983368:AluSg4	ENSG00000214941.8	1.50682	Up	2.48409	Up	0	1	0	NO
chr17_15983594_15983886:AluSx	ENSG00000214941.8	1.50682	Up	2.82953	Up	0	1	0	NO
chr17_15985023_15985321:AluSx	ENSG00000214941.8	1.50682	Up	2.54982	Up	0	1	0	NO
chr17_15986033_15986343:AluSq2	ENSG00000214941.8	1.50682	Up	2.42854	Up	0	1	0	NO
chr17_15986782_15986911:FLAM_C	ENSG00000214941.8	1.50682	Up	2.18704	Up	0	1	0	NO
chr17_15987602_15987909:AluSp	ENSG00000214941.8	1.50682	Up	2.45716	Up	0	1	0	NO
chr17_15989939_15990245:AluYk2	ENSG00000214941.8	1.50682	Up	1.80287	Up	0	1	0	NO
chr17_15990883_15991120:AluSx	ENSG00000214941.8	1.50682	Up	2.59311	Up	0	1	0	NO
chr17_15992874_15993177:AluSx	ENSG00000214941.8	1.50682	Up	2.30405	Up	0	1	0	NO
chr17_15993197_15993323:FLAM_C	ENSG00000214941.8	1.50682	Up	2.21173	Up	0	1	0	NO
chr17_15993337_15993665:AluSc8	ENSG00000214941.8	1.50682	Up	1.56367	Up	0	1	0	NO
chr17_15993949_15994252:AluSx	ENSG00000214941.8	1.50682	Up	1.16479	Up	0	1	0	NO
chr17_15996365_15996508:AluJb	ENSG00000214941.8	1.50682	Up	2.16718	Up	0	1	0	NO
chr17_15996877_15997169:AluJb	ENSG00000214941.8	1.50682	Up	1.6524	Up	0	1	0	NO
chr17_17210934_17211231:AluSg7	ENSG00000133030.22	1.82146	Up	3.12588	Up	0	1	0	NO
chr17_17210934_17211231:AluSg7	ENSG00000264187.1	2.09441	Up	3.12588	Up	0	1	0	NO
chr17_17211825_17212120:AluSc8	ENSG00000264187.1	2.09441	Up	2.75297	Up	0	1	0	NO
chr17_17211825_17212120:AluSc8	ENSG00000133030.22	1.82146	Up	2.75297	Up	0	1	0	NO
chr17_17230269_17230558:AluSz6	ENSG00000154803.13	2.20736	Up	2.82009	Up	0	1	0	NO
chr17_17230269_17230558:AluSz6	ENSG00000264187.1	2.09441	Up	2.82009	Up	0	1	0	NO
chr17_30897591_30897900:AluSc8	ENSG00000172171.11	1.01124	Up	1.21546	Up	0	1	0	NO
chr17_30897973_30898258:AluJb	ENSG00000172171.11	1.01124	Up	1.53557	Up	0	1	0	NO
chr17_30898357_30898650:AluSx	ENSG00000172171.11	1.01124	Up	1.83942	Up	0	1	0	NO
chr17_38889119_38889429:AluSx4	ENSG00000002834.18	1.07211	Up	2.76069	Up	0	1	0	NO
chr17_38902689_38903001:AluSx	ENSG00000002834.18	1.07211	Up	1.84091	Up	0	1	0	NO
chr17_57107502_57107637:AluJo	ENSG00000121057.13	1.03296	Up	1.76934	Up	0	1	0	NO
chr17_64559314_64559614:AluSc	ENSG00000108854.16	1.5824	Up	2.07136	Up	0	1	0	NO
chr19_11144456_11144763:AluY	ENSG00000161888.11	1.05352	Up	1.8503	Up	0	1	0	NO
chr19_12239569_12239872:AluSq4	ENSG00000197857.15	1.52763	Up	3.94004	Up	0	1	0	NO
chr19_19606697_19607013:AluSx	ENSG00000259242.2	1.67783	Up	2.89308	Up	0	1	0	NO
chr19_19606697_19607013:AluSx	ENSG00000105717.14	1.90741	Up	2.89308	Up	0	1	0	NO
chr19_19611987_19612303:AluSx	ENSG00000105717.14	1.90741	Up	2.88723	Up	0	1	0	NO
chr19_19612835_19613122:AluSx	ENSG00000105717.14	1.90741	Up	2.52715	Up	0	1	0	NO
chr19_20640866_20641152:AluSx	ENSG00000269110.1	4.63166	Up	6.2246	Up	0	1	0	NO
chr19_20640866_20641152:AluSx	ENSG00000188171.16	5.20543	Up	6.2246	Up	0	1	0	NO
chr19_20642318_20642599:AluSx4	ENSG00000188171.16	5.20543	Up	4.851	Up	0	1	0	NO
chr19_20642318_20642599:AluSx4	ENSG00000269110.1	4.63166	Up	4.851	Up	0	1	0	NO
chr19_20642737_20643028:AluSx	ENSG00000269110.1	4.63166	Up	5.14374	Up	0	1	0	NO
chr19_20642737_20643028:AluSx	ENSG00000188171.16	5.20543	Up	5.14374	Up	0	1	0	NO
chr19_20654429_20654711:AluY	ENSG00000269110.1	4.63166	Up	5.41044	Up	0	1	0	NO
chr19_20654429_20654711:AluY	ENSG00000188171.16	5.20543	Up	5.41044	Up	0	1	0	NO
chr19_20657527_20657835:AluSp	ENSG00000269110.1	4.63166	Up	4.95561	Up	0	1	0	NO
chr19_20657527_20657835:AluSp	ENSG00000188171.16	5.20543	Up	4.95561	Up	0	1	0	NO
chr19_20659987_20660268:AluSx	ENSG00000269110.1	4.63166	Up	3.95546	Up	0	1	0	NO
chr19_20659987_20660268:AluSx	ENSG00000188171.16	5.20543	Up	3.95546	Up	0	1	0	NO
chr19_20660427_20660719:AluSx	ENSG00000188171.16	5.20543	Up	4.10103	Up	0	1	0	NO
chr19_20660427_20660719:AluSx	ENSG00000269110.1	4.63166	Up	4.10103	Up	0	1	0	NO
chr19_35743091_35743403:AluSq2	ENSG00000267120.3	3.06168	Up	3.3526	Up	0	1	0	NO
chr19_35743091_35743403:AluSq2	ENSG00000161265.15	3.00082	Up	3.3526	Up	0	1	0	NO
chr19_35743410_35743710:AluSg7	ENSG00000267120.3	3.06168	Up	3.56109	Up	0	1	0	NO
chr19_35743410_35743710:AluSg7	ENSG00000161265.15	3.00082	Up	3.56109	Up	0	1	0	NO
chr19_36762885_36763190:AluJb	ENSG00000267041.6	2.5918	Up	4.49861	Up	0	1	0	NO
chr19_36764726_36764983:AluSx	ENSG00000267041.6	2.5918	Up	3.06466	Up	0	1	0	NO
chr19_36765583_36765883:AluSp	ENSG00000267041.6	2.5918	Up	2.72773	Up	0	1	0	NO
chr19_36766955_36767266:AluSx1	ENSG00000267041.6	2.5918	Up	5.37458	Up	0	1	0	NO
chr19_36767276_36767579:AluSz	ENSG00000267041.6	2.5918	Up	4.13731	Up	0	1	0	NO
chr19_36767580_36767756:AluSx	ENSG00000267041.6	2.5918	Up	3.98152	Up	0	1	0	NO
chr19_36767979_36768219:AluJb	ENSG00000267041.6	2.5918	Up	3.38235	Up	0	1	0	NO
chr19_36768681_36768978:AluJb	ENSG00000267041.6	2.5918	Up	3.28069	Up	0	1	0	NO
chr19_44687325_44687631:AluY	ENSG00000266903.2	2.34541	Up	6.94678	Up	0	1	0	NO
chr19_44688203_44688476:AluSx	ENSG00000266903.2	2.34541	Up	5.89837	Up	0	1	0	NO
chr19_44688548_44688855:AluSx	ENSG00000266903.2	2.34541	Up	4.96626	Up	0	1	0	NO
chr19_48324635_48324946:AluSx1	ENSG00000142227.11	2.2934	Up	4.86289	Up	0	1	0	NO
chr19_52895183_52895480:AluSp	ENSG00000182986.14	1.83399	Up	2.09953	Up	0	1	0	NO
chr19_53156117_53156419:AluSx	ENSG00000197937.13	6.3484	Up	5.41044	Up	0	1	0	NO
chr19_58092293_58092598:AluSx1	ENSG00000121413.13	6.71033	Up	5.65494	Up	0	1	0	NO
chr19_58092772_58093072:AluJb	ENSG00000121413.13	6.71033	Up	7.04541	Up	0	1	0	NO
chr19_58093773_58094064:AluSz	ENSG00000121413.13	6.71033	Up	5.38732	Up	0	1	0	NO
chr19_58094152_58094428:AluY	ENSG00000121413.13	6.71033	Up	4.95519	Up	0	1	0	NO
chr19_58094596_58094907:AluJb	ENSG00000121413.13	6.71033	Up	5.29268	Up	0	1	0	NO
chr19_7906740_7907068:AluSx	ENSG00000076984.18	2.20047	Up	2.26622	Up	0	1	0	NO
chr19_7907069_7907164:AluSx	ENSG00000076984.18	2.20047	Up	3.10497	Up	0	1	0	NO
chr2_111888184_111888496:AluY	ENSG00000236307.2	1.39153	Up	1.82876	Up	0	1	0	NO
chr2_191679390_191679675:AluSc8	ENSG00000173559.15	2.78492	Up	2.44174	Up	0	1	0	NO
chr2_47092795_47093090:AluSx4	ENSG00000239605.11	1.30927	Up	4.86382	Up	0	1	0	NO
chr2_94197968_94198300:AluSx	ENSG00000286156.1	1.20063	Up	1.51296	Up	0	1	0	NO
chr20_26018319_26018625:AluJb	ENSG00000125804.14	1.27077	Up	2.12506	Up	0	1	0	NO
chr20_36771884_36772179:AluSz	ENSG00000149636.16	1.79688	Up	2.13603	Up	0	1	0	NO
chr20_36772285_36772589:AluSx1	ENSG00000149636.16	1.79688	Up	1.9617	Up	0	1	0	NO
chr22_37678848_37679148:AluSp	ENSG00000100097.12	1.93457	Up	2.44052	Up	0	1	0	NO
chr3_197020666_197020965:AluY	ENSG00000163975.12	2.81759	Up	4.86289	Up	0	1	0	NO
chr3_45094232_45094560:AluSx	ENSG00000163814.8	2.02908	Up	1.58923	Up	0	1	0	NO
chr3_45094943_45095233:AluSx	ENSG00000163814.8	2.02908	Up	1.20512	Up	0	1	0	NO
chr3_58088039_58088347:AluSx	ENSG00000136068.15	1.12284	Up	2.70955	Up	0	1	0	NO
chr3_75451015_75451322:AluSx3	ENSG00000272690.6	2.60472	Up	5.39699	Up	0	1	0	NO
chr3_75451015_75451322:AluSx3	ENSG00000239959.1	3.12945	Up	5.39699	Up	0	1	0	NO
chr4_1724928_1725230:AluSp	ENSG00000013810.20	1.88491	Up	2.52733	Up	0	1	0	NO
chr4_1726848_1727158:AluYh3	ENSG00000013810.20	1.88491	Up	2.94639	Up	0	1	0	NO
chr4_1731641_1731933:AluSz6	ENSG00000013810.20	1.88491	Up	2.25855	Up	0	1	0	NO
chr4_176716295_176716612:AluSx	ENSG00000150630.4	1.49824	Up	1.76209	Up	0	1	0	NO
chr4_176720557_176720864:AluSx	ENSG00000150630.4	1.49824	Up	2.0275	Up	0	1	0	NO
chr4_1875934_1876226:AluYm1	ENSG00000109685.19	1.10174	Up	1.1445	Up	0	1	0	NO
chr4_1876864_1877152:AluSx1	ENSG00000109685.19	1.10174	Up	2.79416	Up	0	1	0	NO
chr4_1878285_1878407:AluSx	ENSG00000109685.19	1.10174	Up	2.20994	Up	0	1	0	NO
chr4_1879234_1879518:AluYm1	ENSG00000109685.19	1.10174	Up	1.62875	Up	0	1	0	NO
chr4_1883350_1883649:AluSz6	ENSG00000109685.19	1.10174	Up	1.57651	Up	0	1	0	NO
chr4_1891573_1891885:AluY	ENSG00000109685.19	1.10174	Up	1.71515	Up	0	1	0	NO
chr4_26328992_26329291:AluSp	ENSG00000168214.21	1.2565	Up	1.60015	Up	0	1	0	NO
chr4_26338147_26338453:AluSc	ENSG00000168214.21	1.2565	Up	1.55531	Up	0	1	0	NO
chr4_26339365_26339656:AluSx1	ENSG00000168214.21	1.2565	Up	1.1817	Up	0	1	0	NO
chr4_26339746_26340032:AluSx1	ENSG00000168214.21	1.2565	Up	1.38564	Up	0	1	0	NO
chr4_26340578_26340887:AluSc	ENSG00000168214.21	1.2565	Up	1.36163	Up	0	1	0	NO
chr4_26344051_26344181:AluSx	ENSG00000168214.21	1.2565	Up	1.46203	Up	0	1	0	NO
chr4_26344232_26344533:AluY	ENSG00000168214.21	1.2565	Up	1.18773	Up	0	1	0	NO
chr4_26360596_26360909:AluSx	ENSG00000168214.21	1.2565	Up	3.08632	Up	0	1	0	NO
chr5_1571529_1571821:AluJb	ENSG00000185986.12	3.84614	Up	6.24788	Up	0	1	0	NO
chr5_95742791_95743100:AluY	ENSG00000164292.13	2.72929	Up	3.21847	Up	0	1	0	NO
chr5_95743714_95744008:AluSz	ENSG00000164292.13	2.72929	Up	2.75486	Up	0	1	0	NO
chr6_158001388_158001697:AluSx3	ENSG00000078269.15	2.68668	Up	2.72105	Up	0	1	0	NO
chr6_158067007_158067318:AluSq2	ENSG00000078269.15	2.68668	Up	4.09991	Up	0	1	0	NO
chr6_158076983_158077293:AluSp	ENSG00000078269.15	2.68668	Up	3.08184	Up	0	1	0	NO
chr6_158078789_158079094:AluSx	ENSG00000078269.15	2.68668	Up	3.16695	Up	0	1	0	NO
chr6_158079385_158079661:AluSx	ENSG00000078269.15	2.68668	Up	2.74258	Up	0	1	0	NO
chr6_158080194_158080496:AluSx	ENSG00000078269.15	2.68668	Up	3.32069	Up	0	1	0	NO
chr6_158090531_158090844:AluSc	ENSG00000078269.15	2.68668	Up	3.83433	Up	0	1	0	NO
chr6_158091036_158091343:AluY	ENSG00000078269.15	2.68668	Up	2.73164	Up	0	1	0	NO
chr6_158091468_158091772:AluSc8	ENSG00000078269.15	2.68668	Up	3.56515	Up	0	1	0	NO
chr6_2969855_2970077:AluSx	ENSG00000124570.21	1.01498	Up	1.37093	Up	0	1	0	NO
chr6_31146067_31146365:AluSx	ENSG00000204536.14	1.88698	Up	2.21804	Up	0	1	0	NO
chr6_47282105_47282407:AluSp	ENSG00000146072.6	1.41747	Up	1.85843	Up	0	1	0	NO
chr7_150326402_150326700:AluJb	ENSG00000188707.6	3.41378	Up	4.30411	Up	0	1	0	NO
chr7_150326402_150326700:AluJb	ENSG00000127399.15	3.51903	Up	4.30411	Up	0	1	0	NO
chr7_150327537_150327836:AluJb	ENSG00000127399.15	3.51903	Up	3.80203	Up	0	1	0	NO
chr7_150327537_150327836:AluJb	ENSG00000188707.6	3.41378	Up	3.80203	Up	0	1	0	NO
chr8_17807396_17807697:AluY	ENSG00000253944.1	2.49195	Up	4.04818	Up	0	1	0	NO
chr8_23568983_23569280:AluJb	ENSG00000147454.14	1.57767	Up	2.18081	Up	0	1	0	NO
chr8_29337677_29337977:AluSz	ENSG00000120875.9	2.19341	Up	2.01468	Up	0	1	0	NO
chr8_29339726_29340011:AluJb	ENSG00000120875.9	2.19341	Up	2.44276	Up	0	1	0	NO
chr8_29342887_29343186:AluY	ENSG00000120875.9	2.19341	Up	2.36032	Up	0	1	0	NO
chr9_104136863_104137159:AluSx	ENSG00000136824.19	1.54367	Up	2.47723	Up	0	1	0	NO
chr9_134141002_134141315:AluSx3	ENSG00000196363.10	1.75777	Up	4.87716	Up	0	1	0	NO
chr9_36589921_36590219:AluYk3	ENSG00000165304.8	1.31539	Up	1.76423	Up	0	1	0	NO
chr9_36591291_36591588:AluJb	ENSG00000165304.8	1.31539	Up	1.75306	Up	0	1	0	NO
chr9_36591649_36591935:AluJb	ENSG00000165304.8	1.31539	Up	1.78801	Up	0	1	0	NO
chr9_36593702_36593971:AluSx	ENSG00000165304.8	1.31539	Up	1.90139	Up	0	1	0	NO
chr9_36599013_36599327:AluSx	ENSG00000165304.8	1.31539	Up	2.71986	Up	0	1	0	NO
chr9_36604269_36604652:AluSx	ENSG00000165304.8	1.31539	Up	1.89224	Up	0	1	0	NO
chr9_36652450_36652754:AluSx4	ENSG00000165304.8	1.31539	Up	2.16417	Up	0	1	0	NO
chr9_36653146_36653445:AluJb	ENSG00000165304.8	1.31539	Up	2.23102	Up	0	1	0	NO
chr9_36654350_36654655:AluSx	ENSG00000165304.8	1.31539	Up	1.23691	Up	0	1	0	NO
chr9_64826649_64826948:AluSg7	ENSG00000197550.3	5.34088	Up	6.69927	Up	0	1	0	NO
chr9_64827685_64827970:AluY	ENSG00000197550.3	5.34088	Up	4.41618	Up	0	1	0	NO
chr9_64828676_64828967:AluSx	ENSG00000197550.3	5.34088	Up	4.71688	Up	0	1	0	NO
chr9_64829115_64829406:AluY	ENSG00000197550.3	5.34088	Up	4.33138	Up	0	1	0	NO
chr9_64830055_64830328:AluSx	ENSG00000197550.3	5.34088	Up	6.64705	Up	0	1	0	NO
chr9_64830360_64830664:AluYk2	ENSG00000197550.3	5.34088	Up	5.33548	Up	0	1	0	NO
chr9_94503057_94503371:AluJb	ENSG00000224245.1	4.53806	Up	4.33141	Up	0	1	0	NO
chr9_94503057_94503371:AluJb	ENSG00000286850.1	4.23886	Up	4.33141	Up	0	1	0	NO
chr9_94503830_94504047:AluSx	ENSG00000286850.1	4.23886	Up	5.05313	Up	0	1	0	NO
chr9_94503830_94504047:AluSx	ENSG00000224245.1	4.53806	Up	5.05313	Up	0	1	0	NO
chr9_94504252_94504324:AluSx	ENSG00000224245.1	4.53806	Up	5.06395	Up	0	1	0	NO
chr9_94504252_94504324:AluSx	ENSG00000286850.1	4.23886	Up	5.06395	Up	0	1	0	NO
chr9_94505064_94505364:AluY	ENSG00000286850.1	4.23886	Up	4.25805	Up	0	1	0	NO
chr9_94505064_94505364:AluY	ENSG00000224245.1	4.53806	Up	4.25805	Up	0	1	0	NO
chr9_94506084_94506891:L1PA5	ENSG00000286850.1	4.23886	Up	3.98266	Up	0	1	0	NO
chr9_94506084_94506891:L1PA5	ENSG00000224245.1	4.53806	Up	3.98266	Up	0	1	0	NO
chrX_101134742_101135025:AluSx	ENSG00000102384.13	1.93279	Up	3.99353	Up	0	1	0	NO
chrX_101139823_101140135:AluY	ENSG00000102384.13	1.93279	Up	1.61712	Up	0	1	0	NO
chrX_101158273_101158575:AluSq2	ENSG00000102384.13	1.93279	Up	2.34991	Up	0	1	0	NO
chrX_101158633_101158930:AluSz6	ENSG00000102384.13	1.93279	Up	1.64857	Up	0	1	0	NO
chrX_101159172_101159461:AluY	ENSG00000102384.13	1.93279	Up	1.71652	Up	0	1	0	NO
chrX_101159462_101159760:AluSc8	ENSG00000102384.13	1.93279	Up	1.79749	Up	0	1	0	NO
chrX_101160373_101160687:AluSx	ENSG00000102384.13	1.93279	Up	2.27032	Up	0	1	0	NO
chrX_101161168_101161288:AluSx	ENSG00000102384.13	1.93279	Up	3.34109	Up	0	1	0	NO
chrX_101161860_101161935:AluJr	ENSG00000102384.13	1.93279	Up	5.09095	Up	0	1	0	NO
chrX_101161936_101162237:AluSz	ENSG00000102384.13	1.93279	Up	5.26311	Up	0	1	0	NO
chrX_10206935_10207220:AluSx	ENSG00000073464.13	2.98139	Up	5.12363	Up	0	1	0	NO
chrX_119006396_119006567:AluSx3	ENSG00000175556.17	3.36546	Up	4.09057	Up	0	1	0	NO
chrX_119006569_119006887:AluY	ENSG00000175556.17	3.36546	Up	4.09057	Up	0	1	0	NO
chrX_134843916_134844197:AluSq2	ENSG00000156500.15	2.45413	Up	3.10418	Up	0	1	0	NO
chrX_136233278_136233573:AluSz	ENSG00000129680.16	2.28148	Up	1.7395	Up	0	1	0	NO
chrX_14863853_14864164:AluSz6	ENSG00000181544.15	2.23335	Up	3.06548	Up	0	1	0	NO
chrX_15842747_15843051:AluSx	ENSG00000182287.15	2.05666	Up	2.60308	Up	0	1	0	NO
chrX_15843275_15843573:AluSp	ENSG00000182287.15	2.05666	Up	4.19165	Up	0	1	0	NO
chrX_21942830_21943141:AluSx	ENSG00000102172.16	1.55521	Up	2.12924	Up	0	1	0	NO
chrX_21944414_21944694:AluJb	ENSG00000102172.16	1.55521	Up	2.02897	Up	0	1	0	NO
chrX_21962669_21962954:AluJb	ENSG00000102172.16	1.55521	Up	2.0157	Up	0	1	0	NO
chrX_29950671_29950977:AluY	ENSG00000169306.10	5.17865	Up	4.64472	Up	0	1	0	NO
chrX_49173782_49174092:AluSx	ENSG00000102007.11	1.1738	Up	1.25585	Up	0	1	0	NO
chrX_53275161_53275463:AluSx	ENSG00000124313.18	1.72902	Up	2.40096	Up	0	1	0	NO
chrX_53278897_53279201:AluSx	ENSG00000124313.18	1.72902	Up	4.00429	Up	0	1	0	NO
chrX_70411772_70411904:AluJr	ENSG00000090889.12	1.84726	Up	2.12818	Up	0	1	0	NO
chrX_70412641_70412941:AluJb	ENSG00000090889.12	1.84726	Up	2.35165	Up	0	1	0	NO
GL383522.1_33928_34224:AluSx	ENSG00000275326.4	2.22582	Up	2.5257	Up	0	1	0	NO
GL383522.1_33928_34224:AluSx	ENSG00000277909.4	1.52204	Up	2.5257	Up	0	1	0	NO
KZ208911.1_41657_41941:AluSx	ENSG00000285222.3	3.78579	Up	3.6825	Up	0	1	0	NO
KZ208911.1_43322_43610:AluJb	ENSG00000285222.3	3.78579	Up	3.7356	Up	0	1	0	NO
KZ208911.1_43909_44212:AluSx	ENSG00000285222.3	3.78579	Up	3.33793	Up	0	1	0	NO
KZ208911.1_44391_44713:AluSx	ENSG00000285222.3	3.78579	Up	4.03827	Up	0	1	0	NO
KZ208911.1_45026_45319:AluSx	ENSG00000285222.3	3.78579	Up	3.63454	Up	0	1	0	NO
KZ208911.1_45551_45750:AluJr	ENSG00000285222.3	3.78579	Up	4.03002	Up	0	1	0	NO
KZ208911.1_45788_46088:AluSx	ENSG00000285222.3	3.78579	Up	3.34411	Up	0	1	0	NO
KZ208911.1_47242_47537:AluYk2	ENSG00000285222.3	3.78579	Up	5.37044	Up	0	1	0	NO
KZ208911.1_47591_47947:AluSx	ENSG00000285222.3	3.78579	Up	3.68881	Up	0	1	0	NO
KZ208911.1_48303_48610:AluSx1	ENSG00000285222.3	3.78579	Up	4.57957	Up	0	1	0	NO
KZ208911.1_49010_49322:AluSx	ENSG00000285222.3	3.78579	Up	5.96615	Up	0	1	0	NO
KZ208911.1_50065_50372:AluSp	ENSG00000285222.3	3.78579	Up	3.55538	Up	0	1	0	NO
KZ208911.1_50688_50979:AluJb	ENSG00000285222.3	3.78579	Up	3.17035	Up	0	1	0	NO
KZ208911.1_51891_52426:L1PA11	ENSG00000285222.3	3.78579	Up	3.36558	Up	0	1	0	NO
KZ208911.1_55214_55543:AluSx3	ENSG00000285222.3	3.78579	Up	4.08434	Up	0	1	0	NO
KZ208911.1_55546_55829:AluSx1	ENSG00000285222.3	3.78579	Up	4.39027	Up	0	1	0	NO
KZ208911.1_57263_57560:AluSx3	ENSG00000285222.3	3.78579	Up	3.77831	Up	0	1	0	NO
KZ208911.1_60448_60588:AluSc8	ENSG00000285222.3	3.78579	Up	4.9802	Up	0	1	0	NO
KZ208911.1_60939_61219:AluSx	ENSG00000285222.3	3.78579	Up	4.34515	Up	0	1	0	NO
KZ208911.1_62332_62625:AluSg7	ENSG00000285222.3	3.78579	Up	6.14377	Up	0	1	0	NO
KZ208911.1_62629_62942:AluSq2	ENSG00000285222.3	3.78579	Up	6.20819	Up	0	1	0	NO
KZ208911.1_64496_64789:AluJb	ENSG00000285222.3	3.78579	Up	4.56737	Up	0	1	0	NO
KZ208911.1_70983_71273:AluYa5	ENSG00000285222.3	3.78579	Up	4.06498	Up	0	1	0	NO
KZ208911.1_72042_72344:AluSx	ENSG00000285222.3	3.78579	Up	5.10157	Up	0	1	0	NO
KZ208915.1_6298618_6298900:AluYk3	ENSG00000288673.1	1.85429	Up	1.88821	Up	0	1	0	NO

## Sheet: Sheet 5
Sheet 5: TE expression changes in MDA-MB-231 cells compared to MCF 10A cells analyzed by TEtranscripts based on NGS data . TE names are defined in the format of chromosome_ location_subfamily.
TE Name	Log2 FoldChange	P value	adjusted P value	TE expression change
chr20_19887027_19887293:AluJb	5.74833	8.64973e-05	0.00374178	Up
chr20_31715832_31715995:AluJb	3.31263	0.00140529	0.0245185	Up
chr20_31782606_31782876:AluJb	3.36425	0.000388163	0.0104415	Up
chr20_35278467_35278711:AluJb	2.44565	0.000954556	0.0191052	Up
chr20_43753025_43753318:AluJb	5.58609	0.000156492	0.00563666	Up
chr20_45815209_45815376:AluJb	3.9471	6.73468e-05	0.003161	Up
chr20_49063422_49063565:AluJb	2.60805	0.00245908	0.0355641	Up
chr20_50646122_50646431:AluJb	5.18874	0.000714512	0.0159202	Up
chr20_50676370_50676668:AluJb	4.95834	0.00169845	0.0279425	Up
chr20_62595074_62595350:AluJb	5.01381	5.12148e-09	2.45008e-06	Up
chr21_36235438_36235734:AluJb	6.11837	1.49371e-05	0.00111951	Up
chr22_24219040_24219352:AluJb	5.06758	0.00116727	0.0218476	Up
chr22_41244413_41244709:AluJb	3.65662	0.0010351	0.0201713	Up
chr3_38619747_38620034:AluJb	5.66548	0.000111212	0.00443549	Up
chr3_65451647_65451949:AluJb	4.8386	0.000771621	0.0168089	Up
chr3_67754349_67754693:AluJb	2.70444	0.000809777	0.01727	Up
chr4_1734676_1734904:AluJb	2.85867	0.000659683	0.015042	Up
chr4_1902216_1902523:AluJb	3.51432	0.00264138	0.0374895	Up
chr4_57099735_57100035:AluJb	5.39819	0.000333667	0.0093251	Up
chr4_57109154_57109442:AluJb	7.15693	1.28261e-07	3.40143e-05	Up
chr4_106243693_106243985:AluJb	4.65846	0.00146821	0.0252619	Up
chr5_10322430_10322586:AluJb	4.75561	0.00318076	0.0418577	Up
chr5_10336262_10336522:AluJb	4.88725	0.000833046	0.0175653	Up
chr5_80627360_80627630:AluJb	2.08445	0.000293341	0.00849992	Up
chr5_109677797_109678099:AluJb	5.36875	0.000358585	0.00985219	Up
chr5_151097616_151097902:AluJb	5.58097	0.000153585	0.00556818	Up
chr5_173293680_173293811:AluJb	7.54576	4.16334e-11	7.81362e-08	Up
chr5_173299509_173299760:AluJb	5.95163	3.12827e-05	0.00183912	Up
chr6_3022428_3022732:AluJb	4.68411	6.9686e-06	0.000674683	Up
chr6_42942289_42942410:AluJb	2.99884	0.0022681	0.0337671	Up
chr6_53358817_53358973:AluJb	5.21383	0.000765635	0.0167533	Up
chr6_111242257_111242557:AluJb	6.28581	7.12095e-06	0.000686707	Up
chr6_127474578_127474839:AluJb	4.34472	0.00112421	0.0213862	Up
chr7_6283091_6283390:AluJb	4.42896	0.0031787	0.0418577	Up
chr7_26154547_26154830:AluJb	5.2108	0.000724847	0.0160917	Up
chr7_148828338_148828587:AluJb	3.20661	0.00209623	0.031905	Up
chr1_44741707_44742022:AluJb	3.98302	0.00223783	0.0334396	Up
chr8_94261359_94261652:AluJb	3.57139	0.00193856	0.0302392	Up
chr1_51001425_51001716:AluJb	5.31168	0.000449623	0.0115351	Up
chr1_51010960_51011251:AluJb	6.10428	1.72498e-05	0.00123059	Up
chr9_95020636_95020936:AluJb	3.09138	0.000153594	0.00556818	Up
chr9_111005292_111005576:AluJb	6.73639	1.07789e-06	0.000177692	Up
GL000255.2_4601525_4601827:AluJb	3.95202	3.07173e-06	0.000388311	Up
chrX_70404279_70404524:AluJb	3.75034	2.96095e-05	0.00177497	Up
chrX_96497321_96497634:AluJb	6.0201	2.34102e-05	0.0015231	Up
chrX_134895075_134895342:AluJb	2.42375	0.000988601	0.0195619	Up
chr1_109216628_109216920:AluJb	1.88646	0.00133896	0.0238626	Up
chr1_116520123_116520412:AluJb	2.41764	1.44793e-05	0.00110742	Up
chr1_144459209_144459506:AluJb	1.77142	0.00102301	0.0200478	Up
chr1_149100653_149100950:AluJb	2.28621	0.0032602	0.042536	Up
chr1_149924157_149924460:AluJb	1.875	0.00380537	0.0475876	Up
chr1_151194418_151194704:AluJb	2.36181	0.0032569	0.0425158	Up
chr1_163323438_163323733:AluJb	4.90715	0.000603669	0.014276	Up
chr1_173796603_173796912:AluJb	2.68365	0.000174722	0.00603807	Up
chr1_173796953_173797245:AluJb	2.40163	0.000477492	0.0119854	Up
chr1_224633159_224633457:AluJb	5.03131	0.00124292	0.0227492	Up
chr10_4826795_4827100:AluJb	6.50382	2.69857e-06	0.000355227	Up
chr10_14477154_14477399:AluJb	4.44474	0.00292068	0.0397206	Up
chr10_17597978_17598289:AluJb	3.5198	0.00056578	0.0135999	Up
chr10_33291894_33292195:AluJb	4.39906	0.00321298	0.0421907	Up
chr10_45943594_45943855:AluJb	4.50096	0.00256356	0.0365979	Up
chr10_49912683_49912945:AluJb	5.27871	6.09769e-07	0.000115327	Up
chr10_60784348_60784652:AluJb	2.78213	0.00103725	0.020197	Up
chr10_62250625_62250930:AluJb	2.36139	0.000757015	0.0166094	Up
chr10_69863796_69864104:AluJb	5.18874	0.000714512	0.0159202	Up
chr10_69935723_69936038:AluJb	5.84797	5.46305e-05	0.00276382	Up
chr10_89718243_89718536:AluJb	2.75826	0.000909114	0.0184979	Up
chr10_99882394_99882587:AluJb	4.78493	0.00295691	0.0398798	Up
chr10_99907030_99907341:AluJb	5.8081	6.16314e-05	0.00300136	Up
chr10_99966784_99967097:AluJb	6.83211	6.7118e-07	0.000124056	Up
chr10_103230842_103231129:AluJb	4.80178	0.000869499	0.0181007	Up
chr11_12087856_12088022:AluJb	5.19908	0.000683077	0.0153743	Up
chr11_46785675_46785949:AluJb	3.01042	0.0025721	0.0366554	Up
chr11_47483002_47483271:AluJb	2.86773	4.12963e-05	0.00225928	Up
chr11_48158672_48158978:AluJb	5.04293	0.00124044	0.0227492	Up
chr11_61798160_61798438:AluJb	3.69166	6.0719e-07	0.000115327	Up
chr11_125658055_125658287:AluJb	2.88873	0.000575078	0.0137556	Up
chr12_6515195_6515465:AluJb	4.42492	0.000455299	0.0116196	Up
chr12_65654344_65654637:AluJb	5.90389	4.31355e-05	0.00234392	Up
chr12_65947124_65947401:AluJb	4.79814	0.00277534	0.0386345	Up
chr12_119695514_119695794:AluJb	4.46221	0.00267644	0.0376862	Up
chr12_121824760_121825002:AluJb	2.6513	3.67874e-05	0.00206331	Up
chr12_124172027_124172323:AluJb	6.16211	1.22943e-05	0.00099323	Up
KI270857.1_2485717_2486015:AluJb	8.68767	2.2891e-11	4.65413e-08	Up
chr14_61746390_61746674:AluJb	2.96005	0.00010966	0.00440048	Up
chr14_89981686_89981960:AluJb	4.11027	0.00122218	0.0225218	Up
chr15_29675466_29675739:AluJb	4.77028	0.00298664	0.0400861	Up
chr15_40213536_40213837:AluJb	4.36058	0.00366411	0.0464883	Up
KI270905.1_1959590_1959863:AluJb	4.77028	0.00298664	0.0400861	Up
chr17_16441567_16441818:AluJb	1.56379	0.003818	0.0476843	Up
chr17_17960338_17960636:AluJb	3.33993	0.001177	0.021921	Up
chr17_30635572_30635681:AluJb	1.82036	0.00405703	0.0497654	Up
chr17_30897973_30898258:AluJb	2.08089	0.00265023	0.0375713	Up
chr17_38450407_38450705:AluJb	8.68767	2.2891e-11	4.65413e-08	Up
chr17_39356666_39356963:AluJb	5.15635	0.000261448	0.0079505	Up
chr17_40399345_40399476:AluJb	3.70039	0.000269736	0.00812005	Up
chr17_40411953_40412221:AluJb	4.21528	0.00100691	0.0198214	Up
chr17_40414210_40414496:AluJb	3.96385	1.36667e-05	0.00106872	Up
chr17_40450013_40450299:AluJb	4.65802	0.00135562	0.0240542	Up
chr17_59195797_59196109:AluJb	4.32046	0.0040298	0.0495589	Up
chr17_64471674_64471791:AluJb	3.14909	0.0020513	0.0314172	Up
chr17_64561715_64561999:AluJb	5.10527	0.000294421	0.00852111	Up
chr17_64570778_64571080:AluJb	3.47544	0.00270659	0.0379296	Up
chr17_64663034_64663354:AluJb	5.66622	3.62462e-05	0.00203764	Up
chr17_64711712_64712027:AluJb	4.60148	0.00163775	0.0272935	Up
chr18_8755859_8756149:AluJb	5.61133	0.000134583	0.00508291	Up
chr18_26168996_26169266:AluJb	2.50563	7.43784e-06	0.00071164	Up
chr19_3648019_3648317:AluJb	2.75535	4.48707e-06	0.000506332	Up
chr19_4857292_4857578:AluJb	4.78493	0.00295691	0.0398798	Up
chr19_11107135_11107266:AluJb	2.64192	5.0185e-06	0.000541776	Up
chr19_14052590_14052915:AluJb	2.20092	0.00298699	0.0400861	Up
chr19_32926589_32926861:AluJb	4.48191	0.002518	0.0361803	Up
chr19_36091616_36091907:AluJb	2.72968	0.00106794	0.0206376	Up
chr19_41224368_41224684:AluJb	4.94513	0.0017545	0.0285947	Up
chr19_48328843_48329142:AluJb	3.53499	0.000232587	0.00735059	Up
chr19_58418328_58418600:AluJb	3.3925	0.000378429	0.0102816	Up
chr2_9935711_9936030:AluJb	1.88285	0.00039019	0.0104729	Up
KZ208915.1_6282720_6282995:AluJb	4.01292	3.53607e-05	0.00201559	Up
ML143376.1_264431_264756:AluJb	2.20092	0.00298699	0.0400861	Up
chr9_63834198_63834358:AluJo	6.17263	1.34488e-05	0.00105654	Up
chr9_134831984_134832113:AluJo	5.15731	0.00080568	0.0172532	Up
chr10_33323088_33323198:AluJo	4.87586	0.000694647	0.0155772	Up
chr11_61849748_61850059:AluJo	3.25455	0.0019356	0.0302392	Up
chr14_50677113_50677416:AluJo	4.96919	0.00163763	0.0272935	Up
chr19_55403614_55403724:AluJo	2.00578	0.00208502	0.0317891	Up
chr20_40906559_40906863:AluJo	5.45425	0.000272962	0.00816142	Up
KQ458386.1_351933_352234:AluJr4	6.45413	3.23921e-06	0.000399143	Up
chr19_7461131_7461266:AluJr4	4.48263	0.00253881	0.0364364	Up
chr19_16681142_16681307:AluJr4	3.2332	0.00175842	0.0286394	Up
chr19_38942259_38942562:AluJr4	6.1738	1.20244e-05	0.000974656	Up
chr9_36678395_36678705:AluJr	2.37364	0.00098477	0.0195055	Up
chr9_120900563_120900865:AluJr	5.76357	7.52855e-05	0.00340151	Up
chr17_3675044_3675338:AluJr	4.9194	0.00182372	0.0292045	Up
chr19_11115295_11115588:AluJr	2.46016	0.000914246	0.018511	Up
chr20_43856323_43856454:AluJr	7.16013	1.0165e-07	2.81825e-05	Up
chr6_3020505_3020622:AluJr	4.19106	8.8949e-05	0.00381402	Up
chr1_247099650_247099879:AluSc5	1.90764	0.00152967	0.0258993	Up
chr21_46114145_46114449:AluSc8	5.00648	0.00139185	0.0244277	Up
chr5_126806782_126807075:AluSc8	4.86648	0.00225561	0.0336384	Up
chr9_95006902_95007199:AluSc8	2.04555	0.00306075	0.040762	Up
chr9_129893638_129893933:AluSc8	1.88923	0.002486	0.035826	Up
chr11_120426894_120427175:AluSc8	2.97864	0.00231204	0.0342497	Up
chr13_29621702_29621988:AluSc8	5.95863	4.56686e-05	0.0024328	Up
chr17_40405769_40406065:AluSc8	4.73005	0.000146325	0.00540915	Up
chr19_12238345_12238647:AluSc8	6.03561	2.38189e-05	0.00153739	Up
chr17_64583885_64583962:AluSc	5.7997	8.72631e-05	0.00376157	Up
chr17_64584348_64584656:AluSc	4.007	0.00223943	0.0334396	Up
chr17_75209437_75209741:AluSc	2.33843	0.00284815	0.0392007	Up
chr19_20224154_20224445:AluSc	6.0201	2.34102e-05	0.0015231	Up
chr19_21842129_21842437:AluSc	5.12349	0.000879024	0.0181823	Up
chr19_53215172_53215476:AluSc	5.55531	0.000166763	0.00588813	Up
chr4_126822_127122:AluSc	2.41591	0.000769331	0.0167778	Up
chr1_28120528_28120835:AluSc	3.7866	0.000800768	0.0171982	Up
chr5_16777840_16778148:AluSc	5.13515	0.000873097	0.0181447	Up
chr5_160304815_160305113:AluSc	5.19908	0.000683077	0.0153743	Up
chr6_42886714_42887011:AluSc	1.70687	0.000828188	0.0175246	Up
chr8_23380113_23380411:AluSc	7.76555	4.1846e-09	2.17225e-06	Up
chr9_40091903_40092200:AluSc	1.67927	0.000428823	0.0111898	Up
chr9_66284464_66284761:AluSc	2.17755	0.00153832	0.0259917	Up
chr9_130705897_130706194:AluSc	2.7427	1.32692e-05	0.00104982	Up
chr1_200607710_200607998:AluSc	5.23117	0.000603808	0.014276	Up
chr1_200619364_200619650:AluSc	2.49026	0.000943963	0.0189426	Up
chr1_247099354_247099640:AluSc	2.11577	0.00151963	0.025801	Up
chr10_76028819_76029114:AluSc	5.21009	0.000637853	0.0146953	Up
chr11_62841037_62841341:AluSc	4.29581	7.71177e-10	6.59961e-07	Up
chr11_65894679_65894956:AluSc	2.11685	0.00208601	0.0317891	Up
chr12_71706051_71706209:AluSc	4.81255	0.00267841	0.0376862	Up
chr12_98548839_98549143:AluSc	6.15647	1.44266e-05	0.00110686	Up
chr17_15290024_15290315:AluSc	6.82777	7.61276e-07	0.000136571	Up
chr17_16382975_16383219:AluSc	2.44261	1.08857e-05	0.000931894	Up
chr12_6516225_6516517:AluSg4	3.29936	0.00157886	0.0264932	Up
chr14_102019616_102019767:AluSg4	4.48191	0.002518	0.0361803	Up
chr2_177396929_177397236:AluSg4	4.03901	0.00188064	0.0297368	Up
chr7_44831017_44831196:AluSg4	1.61385	0.00064297	0.0147714	Up
chr19_20564939_20565234:AluSg7	4.8403	0.00256064	0.0365775	Up
chr19_56556913_56557216:AluSg7	5.98743	2.94646e-05	0.00177447	Up
chr2_100751994_100752286:AluSg7	4.80769	7.84445e-10	6.59961e-07	Up
chr3_38627459_38627762:AluSg7	4.89373	0.00200871	0.0309403	Up
chr17_40463519_40463820:AluSg	4.85726	8.96249e-05	0.00382931	Up
chr19_753781_753940:AluSg	4.23726	0.000901864	0.0184652	Up
chr19_2133512_2133801:AluSg	5.04392	0.00126783	0.0230153	Up
chr19_10192789_10193066:AluSg	3.89802	0.00298532	0.0400861	Up
chr19_20168080_20168371:AluSg	5.00648	0.00139185	0.0244277	Up
chr19_21805184_21805473:AluSg	6.18554	1.12265e-05	0.000954374	Up
chr19_21850281_21850584:AluSg	5.01889	0.0012821	0.0231708	Up
chr20_25419663_25419958:AluSg	2.78963	0.00326568	0.0425847	Up
chr4_1743275_1743580:AluSg	2.87309	0.000246359	0.00761809	Up
chr5_69169657_69169949:AluSg	3.08363	0.000445128	0.0114923	Up
chr5_150545990_150546294:AluSg	2.87127	0.000571703	0.0137018	Up
chr6_43030588_43030880:AluSg	1.64702	0.00181756	0.0292045	Up
chr8_23069587_23069784:AluSg	3.94014	0.00284354	0.0392007	Up
chr9_134801513_134801813:AluSg	5.77436	7.51495e-05	0.00340151	Up
chr9_137202786_137203086:AluSg	4.31022	0.00407816	0.0499242	Up
chrX_53540332_53540626:AluSg	4.75862	0.0011561	0.0217521	Up
chr1_224589884_224590169:AluSg	6.42451	3.75576e-06	0.000444821	Up
chr10_1051883_1052170:AluSg	2.61001	0.000113997	0.00451509	Up
chr10_78456348_78456657:AluSg	5.77431	8.08604e-05	0.00358697	Up
GL383575.2_166374_166663:AluSg	6.18554	1.12265e-05	0.000954374	Up
chr11_65902654_65902955:AluSg	5.53767	0.000185614	0.00630101	Up
chr11_86953609_86953914:AluSg	6.67997	5.13462e-07	0.000103248	Up
chr12_75688294_75688576:AluSg	5.21009	0.000637853	0.0146953	Up
chr12_93810267_93810581:AluSp	5.26536	0.000231317	0.00731994	Up
chr12_109107519_109107824:AluSp	4.78493	0.00295691	0.0398798	Up
chr12_119767913_119768211:AluSp	5.46062	0.000247814	0.00762736	Up
chr14_51555521_51555820:AluSp	4.39901	0.00340553	0.0439853	Up
chr15_44185921_44186226:AluSp	5.53767	0.000185614	0.00630101	Up
chr17_7457036_7457329:AluSp	2.2715	0.000462193	0.0117299	Up
chr17_30895980_30896282:AluSp	2.58803	0.000933146	0.0188156	Up
chr19_20223565_20223858:AluSp	5.6442	0.000130448	0.0049404	Up
chr2_95527482_95527776:AluSp	4.37984	1.12329e-06	0.000182707	Up
chr20_31718374_31718679:AluSp	2.69559	0.000679712	0.0153268	Up
chr20_56385463_56385760:AluSp	3.38684	0.00372247	0.0469429	Up
KV575245.1_77493_77786:AluSp	2.2715	0.000462193	0.0117299	Up
chr3_10316735_10317027:AluSp	3.38095	0.00395308	0.0489331	Up
chr5_76804865_76805165:AluSp	5.77849	6.81088e-05	0.00316174	Up
chr5_151099851_151100160:AluSp	7.14003	1.40098e-07	3.67538e-05	Up
chr6_42887301_42887595:AluSp	5.64838	4.14619e-16	3.37196e-12	Up
chr6_42889159_42889460:AluSp	3.28901	9.93271e-06	0.000874868	Up
chr9_136387985_136388285:AluSp	2.38037	0.000561485	0.0135152	Up
chrX_107651428_107651740:AluSp	3.05772	0.000841316	0.0176952	Up
chr1_37693856_37694149:AluSp	4.61006	0.00159033	0.026649	Up
chr1_200607131_200607437:AluSp	3.00006	0.00254413	0.0364487	Up
chr10_28521124_28521420:AluSp	2.53497	0.000125865	0.004836	Up
chr10_100006832_100007127:AluSp	4.16111	0.00117407	0.0218997	Up
chr11_65910811_65911109:AluSp	5.62355	0.000152983	0.00556818	Up
chr1_8899405_8899713:AluSq10	5.50551	0.000207483	0.00678576	Up
chr9_120898124_120898416:AluSq10	5.30584	0.000539015	0.0130855	Up
KI270862.1_96631_96942:AluSq2	6.16803	1.19035e-05	0.000969421	Up
KI270910.1_96481_96792:AluSq2	6.16803	1.19035e-05	0.000969421	Up
chr17_35408147_35408432:AluSq2	2.63869	0.00223954	0.0334396	Up
chr17_40455486_40455771:AluSq2	6.0285	2.77707e-05	0.00171736	Up
chr17_58678873_58679171:AluSq2	3.49706	0.00390889	0.0485092	Up
chr19_4790741_4791047:AluSq2	3.61416	0.00146254	0.0252461	Up
chr19_11870320_11870626:AluSq2	5.75082	9.30325e-05	0.00393381	Up
chr4_39116830_39117134:AluSq2	4.44597	0.0029007	0.0395393	Up
chr4_39118474_39118767:AluSq2	3.11326	0.0011874	0.0220809	Up
chr4_139047217_139047506:AluSq2	4.34443	1.98811e-13	8.0843e-10	Up
chr5_73910099_73910406:AluSq2	2.38786	0.0018884	0.0298401	Up
chr5_76835442_76835739:AluSq2	3.25644	2.57752e-07	5.98917e-05	Up
chr5_160303195_160303505:AluSq2	5.71705	9.29018e-05	0.00393381	Up
chr5_180384411_180384704:AluSq2	1.73036	0.00227622	0.0338217	Up
chr6_158067007_158067318:AluSq2	2.74005	2.94531e-05	0.00177447	Up
chr9_110050649_110050927:AluSq2	5.84075	5.10301e-05	0.00263125	Up
chr1_220756896_220757201:AluSq2	3.2246	0.00232946	0.0344449	Up
chr12_109851851_109852148:AluSq2	5.97841	2.87756e-05	0.00175957	Up
chr13_52464271_52464574:AluSq2	3.93575	0.000393852	0.0105326	Up
chr4_39048639_39048939:AluSq4	4.56153	0.00201888	0.0309985	Up
chr19_12239569_12239872:AluSq4	6.56035	2.13839e-06	0.000303328	Up
chr6_43030283_43030555:AluSq	1.56918	0.00136998	0.0242736	Up
chr8_27806617_27806914:AluSq	2.26818	0.00194307	0.0302534	Up
chr10_4754888_4755183:AluSq	5.83378	5.28399e-05	0.00269705	Up
chr10_73777557_73777852:AluSq	1.54836	0.0021758	0.0328064	Up
chr11_61798833_61799144:AluSq	4.22623	1.02335e-06	0.000171012	Up
chr12_122574979_122575277:AluSq	2.26354	0.00233702	0.0344732	Up
chr19_43164109_43164401:AluSq	7.94273	2.1963e-09	1.31215e-06	Up
chr20_32325656_32325966:AluSq	4.68998	0.00125703	0.0229469	Up
chr20_49065587_49065893:AluSq	3.72993	8.53813e-05	0.00370945	Up
chr20_50492757_50493068:AluSq	3.2252	0.00013571	0.00509394	Up
chr10_69932856_69933165:AluSx1	6.06229	2.35283e-05	0.00152671	Up
chr11_48069101_48069398:AluSx1	5.47422	0.000289088	0.00841599	Up
chr12_65939357_65939655:AluSx1	5.10097	0.000984947	0.0195055	Up
chr12_120291111_120291406:AluSx1	3.25721	0.000116254	0.00455	Up
chr14_68779263_68779571:AluSx1	5.78334	8.22041e-05	0.00363995	Up
chr14_74571054_74571331:AluSx1	4.49934	0.00257127	0.0366554	Up
chr15_29679180_29679474:AluSx1	5.31168	0.000449623	0.0115351	Up
chr17_212976_213283:AluSx1	7.08356	8.83264e-08	2.5594e-05	Up
chr17_8206131_8206430:AluSx1	3.37437	8.49216e-06	0.000793838	Up
KI270905.1_1963304_1963598:AluSx1	5.31168	0.000449623	0.0115351	Up
chr18_8790733_8791035:AluSx1	4.89373	0.00200871	0.0309403	Up
chr19_1808891_1809200:AluSx1	6.41347	4.61994e-06	0.000512829	Up
chr19_14400510_14400810:AluSx1	5.21009	0.000637853	0.0146953	Up
chr19_19935752_19936052:AluSx1	5.44179	0.000276104	0.00822513	Up
chr19_21445626_21445927:AluSx1	4.04286	0.0021308	0.0323377	Up
chr19_21724770_21725077:AluSx1	2.37937	0.000751044	0.0165081	Up
chr19_52896104_52896390:AluSx1	4.89373	0.00200871	0.0309403	Up
chr2_24824607_24824905:AluSx1	2.70137	0.000462984	0.0117299	Up
chr2_111203335_111203633:AluSx1	6.88402	1.98363e-07	4.83965e-05	Up
chr2_200887776_200888074:AluSx1	4.32684	4.51632e-05	0.00242707	Up
chr2_226810262_226810565:AluSx1	5.25036	0.000185688	0.00630101	Up
chr20_36772285_36772589:AluSx1	2.13835	0.00201298	0.0309403	Up
chr20_38647408_38647692:AluSx1	5.28182	0.000516295	0.0126981	Up
chr20_44992685_44992994:AluSx1	4.98216	0.00148534	0.0254444	Up
chr5_10334260_10334540:AluSx1	5.89138	4.96077e-05	0.00260847	Up
chr5_10336525_10336831:AluSx1	6.30835	6.9594e-06	0.000674683	Up
chr5_73751128_73751435:AluSx1	5.0074	0.00139369	0.0244277	Up
chr5_142318203_142318523:AluSx1	4.30973	6.67555e-05	0.003161	Up
chr6_3018226_3018533:AluSx1	2.96933	0.000930896	0.018792	Up
chr6_113996182_113996491:AluSx1	5.55492	0.000182622	0.00624036	Up
chr7_5540666_5540932:AluSx1	1.99391	0.000803093	0.0172329	Up
chr9_127520230_127520537:AluSx1	3.46388	0.000768505	0.0167778	Up
chrX_1309605_1309917:AluSx1	7.3867	3.19821e-08	1.23676e-05	Up
chrX_73958074_73958384:AluSx1	3.05319	0.00370135	0.0468719	Up
chrX_101164327_101164631:AluSx1	3.34959	4.16805e-07	8.69163e-05	Up
chrY_1309605_1309917:AluSx1	7.3867	3.19821e-08	1.23676e-05	Up
GL383563.3_158018_158325:AluSx1	6.77667	2.91461e-07	6.52391e-05	Up
chr10_4758781_4759072:AluSx1	3.25106	0.00119678	0.0221432	Up
GL383575.2_85960_86267:AluSx1	2.37937	0.000751044	0.0165081	Up
chr10_33209475_33209763:AluSx1	4.60208	0.00165918	0.0275191	Up
chr19_23220937_23221147:AluSx3	3.24166	1.621e-05	0.00117706	Up
chr20_45816354_45816648:AluSx3	2.69924	0.000272822	0.00816142	Up
chr20_53849965_53850272:AluSx3	5.27134	0.000529983	0.0129215	Up
chr1_247098271_247098577:AluSx3	4.45412	0.000395346	0.0105532	Up
chr10_33191697_33192000:AluSx3	6.19134	1.13867e-05	0.000956004	Up
chr10_92677365_92677671:AluSx3	5.46428	0.000299562	0.00863915	Up
chr11_64193502_64193800:AluSx3	3.16227	7.52729e-06	0.000717386	Up
chr12_121351464_121351756:AluSx3	4.69852	0.00139485	0.0244304	Up
chr14_20619581_20619866:AluSx3	4.81255	0.00267841	0.0376862	Up
chr17_3726719_3727029:AluSx3	2.77282	4.00642e-05	0.00221151	Up
chr17_59836920_59837214:AluSx3	3.18168	0.000381733	0.0103426	Up
chr1_235872014_235872319:AluSx4	5.39754	0.000314074	0.0089102	Up
chr10_4846550_4846843:AluSx4	5.57722	0.000171126	0.00598025	Up
chr10_4854086_4854391:AluSx4	4.77028	0.00298664	0.0400861	Up
chr14_70352997_70353289:AluSx4	6.89836	4.05474e-07	8.52824e-05	Up
chr19_2457902_2458201:AluSx4	2.54739	0.00280056	0.0388669	Up
chr19_10167860_10168126:AluSx4	4.37992	0.00341665	0.0440356	Up
chr19_11869645_11869956:AluSx4	5.81198	5.86713e-05	0.00289184	Up
chr19_20225128_20225437:AluSx4	5.54181	0.00020306	0.00671308	Up
chr19_20642318_20642599:AluSx4	5.49377	2.25881e-09	1.31215e-06	Up
chr3_11205662_11205959:AluSx4	2.46748	0.000342836	0.00945142	Up
chr1_35759830_35760131:AluSx4	5.29492	2.04664e-05	0.00139481	Up
chr14_32026830_32027131:AluSx	5.67961	3.56713e-05	0.00201928	Up
chr14_45249075_45249375:AluSx	4.78493	0.00295691	0.0398798	Up
chr14_49525005_49525277:AluSx	2.41089	6.00847e-07	0.000115327	Up
chr14_49731001_49731293:AluSx	3.81933	0.000128886	0.0048984	Up
chr14_55178765_55179071:AluSx	4.74014	0.00115221	0.0217246	Up
chr14_60717063_60717371:AluSx	2.27203	0.00138161	0.0244264	Up
chr14_60717738_60718013:AluSx	2.45979	0.002418	0.0351996	Up
chr14_61661026_61661334:AluSx	4.73044	0.00115821	0.0217521	Up
chr14_61742604_61742907:AluSx	3.51598	0.00221685	0.03321	Up
chr14_95448407_95448718:AluSx	5.68944	9.68877e-05	0.00401871	Up
chr14_102025836_102026125:AluSx	4.90614	0.00193968	0.0302392	Up
chr14_105025242_105025533:AluSx	4.6575	0.00144882	0.0250697	Up
chr15_64363742_64364023:AluSx	2.18246	0.00106564	0.0206181	Up
chr15_64371614_64371896:AluSx	3.87839	0.00351101	0.0449196	Up
chr15_65305534_65305844:AluSx	3.86738	0.00390548	0.0484916	Up
chr15_68352191_68352491:AluSx	3.09587	0.00195829	0.0304321	Up
chr15_74938407_74938716:AluSx	5.0074	0.00139369	0.0244277	Up
chr17_5461937_5462239:AluSx	3.06731	0.00227114	0.0337824	Up
chr17_8205787_8206059:AluSx	3.56334	8.83071e-07	0.000153977	Up
KI270905.1_563286_563472:AluSx	2.29876	0.00382247	0.0477037	Up
chr17_16383723_16383998:AluSx	3.0094	3.37471e-07	7.41768e-05	Up
chr17_18272684_18272954:AluSx	2.2508	0.000246054	0.00761809	Up
chr17_19062420_19062562:AluSx	2.57449	1.01698e-05	0.000886153	Up
chr17_19063349_19063619:AluSx	6.57847	7.81399e-07	0.000138149	Up
chr17_30898357_30898650:AluSx	2.14957	0.0039798	0.0491641	Up
chr17_40395614_40395906:AluSx	3.19616	0.000530226	0.0129215	Up
chr17_40395986_40396271:AluSx	3.01824	0.00264738	0.0375527	Up
chr17_40398111_40398403:AluSx	3.70195	0.000733516	0.0162104	Up
chr17_40404985_40405156:AluSx	5.85708	1.57975e-05	0.00115053	Up
chr17_40405157_40405450:AluSx	3.14781	0.00365978	0.0464575	Up
chr17_40406066_40406200:AluSx	4.93259	0.000626664	0.0145752	Up
chr17_40406982_40407297:AluSx	4.28546	8.36346e-05	0.0036644	Up
chr17_40413727_40413919:AluSx	3.5418	0.000301987	0.00865791	Up
chr17_40414563_40414880:AluSx	4.11149	0.00149157	0.0255019	Up
chr17_42403622_42403940:AluSx	2.82588	0.000626658	0.0145752	Up
chr17_50273997_50274265:AluSx	5.92166	4.13001e-05	0.00225928	Up
chr17_59855957_59856264:AluSx	4.93876	0.000519273	0.0127557	Up
chr17_59973750_59974053:AluSx	2.69177	0.000592872	0.0141121	Up
chr17_64472199_64472495:AluSx	2.9515	0.000722158	0.0160613	Up
chr17_64559754_64560051:AluSx	5.4422	0.000286522	0.00837193	Up
chr17_64567686_64567853:AluSx	4.72197	0.00147846	0.0253666	Up
chr17_64584025_64584334:AluSx	5.07718	0.00108634	0.0209354	Up
chr17_64655643_64655903:AluSx	3.02889	0.00378215	0.0473701	Up
chr17_64663857_64664165:AluSx	5.06758	0.00116727	0.0218476	Up
chr17_64680430_64680744:AluSx	5.60327	0.000142463	0.00528238	Up
chr17_64712225_64712538:AluSx	5.48288	0.000269914	0.00812005	Up
chr17_64713472_64713781:AluSx	5.37172	0.000386599	0.0104234	Up
chr17_68038273_68038401:AluSx	4.3419	0.000668157	0.0151644	Up
chr17_81882141_81882455:AluSx	1.64637	0.00321697	0.0422083	Up
chr18_26169559_26169858:AluSx	2.40164	1.69659e-05	0.00121745	Up
chr19_1809201_1809510:AluSx	6.04199	2.41761e-05	0.00154987	Up
chr19_2461497_2461787:AluSx	4.71664	0.00018178	0.00622902	Up
chr19_3562580_3562860:AluSx	5.30202	0.000453232	0.011579	Up
chr19_4724169_4724496:AluSx	1.71407	0.00291005	0.0396424	Up
chr19_7834065_7834361:AluSx	3.54179	7.96921e-05	0.00355038	Up
chr19_10155338_10155642:AluSx	3.26202	0.000160109	0.00571939	Up
chr19_11106835_11107129:AluSx	3.13752	1.91416e-07	4.71734e-05	Up
chr19_11113836_11114134:AluSx	2.54962	0.00291703	0.0396931	Up
chr19_11129071_11129373:AluSx	3.27808	0.00232155	0.0343696	Up
chr19_11450191_11450504:AluSx	2.06626	0.00192423	0.0301332	Up
chr19_11888686_11888998:AluSx	5.03131	0.00124292	0.0227492	Up
chr19_11890606_11890759:AluSx	4.93287	0.00181497	0.0292045	Up
chr19_11895938_11896244:AluSx	5.16916	0.000826136	0.0175118	Up
chr19_12113868_12114160:AluSx	9.22841	8.2171e-13	2.86401e-09	Up
chr19_12114911_12115190:AluSx	5.39226	0.000401978	0.0107068	Up
chr19_12143665_12143959:AluSx	5.93142	3.45985e-05	0.0019862	Up
chr19_12143985_12144271:AluSx	6.13591	1.76824e-05	0.00124783	Up
chr19_12144272_12144453:AluSx	5.9746	2.98349e-05	0.0017754	Up
chr19_12238209_12238344:AluSx	4.8802	0.00207829	0.0317226	Up
chr19_12239125_12239413:AluSx	4.99341	0.000476746	0.0119854	Up
KN196479.1_297309_297616:AluSx	4.47966	1.8485e-09	1.21891e-06	Up
chr19_19902261_19902557:AluSx	5.4422	0.000286522	0.00837193	Up
chr19_20201001_20201276:AluSx	6.18143	1.3171e-05	0.00104982	Up
chr19_20222919_20223217:AluSx	5.62857	0.000151499	0.00554292	Up
chr19_20395162_20395440:AluSx	6.78769	6.70107e-07	0.000124056	Up
chr19_20423481_20423768:AluSx	5.80463	6.72356e-05	0.003161	Up
chr19_20640866_20641152:AluSx	5.61853	3.52148e-08	1.3218e-05	Up
chr19_20642737_20643028:AluSx	4.72692	1.80212e-07	4.48654e-05	Up
chr19_20660427_20660719:AluSx	5.8953	1.54952e-05	0.00114215	Up
chr19_21806170_21806463:AluSx	6.56062	2.04363e-06	0.000293297	Up
chr19_23220652_23220932:AluSx	2.57515	0.000281289	0.00830858	Up
chr19_41247232_41247524:AluSx	5.4072	0.000301006	0.00863993	Up
chr19_44688203_44688476:AluSx	4.78493	0.00295691	0.0398798	Up
chr19_47079617_47079909:AluSx	2.80203	6.14491e-05	0.00299847	Up
chr2_26795702_26795988:AluSx	2.20094	0.00289809	0.0395393	Up
KQ458383.1_147741_148049:AluSx	5.41643	0.000307169	0.00876527	Up
chr2_47167412_47167723:AluSx	2.44982	0.000448245	0.0115351	Up
chr2_110660087_110660404:AluSx	3.29454	0.00197347	0.0306192	Up
chr2_110671941_110672237:AluSx	4.43628	0.00283978	0.0392007	Up
chr2_110673614_110673898:AluSx	4.86648	0.00225561	0.0336384	Up
KV766198.1_33058_33328:AluSx	2.2508	0.000246054	0.00761809	Up
chr2_226805203_226805512:AluSx	5.01683	0.000442419	0.0114592	Up
chr20_3208379_3208669:AluSx	2.67174	0.00358998	0.045738	Up
chr20_10350644_10350914:AluSx	4.90712	0.000601276	0.014276	Up
chr20_31696774_31697072:AluSx	4.03951	0.00172981	0.0283438	Up
chr20_35682507_35682796:AluSx	1.53674	0.0027759	0.0386345	Up
chr20_35724050_35724345:AluSx	2.76255	0.00278585	0.038751	Up
chr20_35743805_35744108:AluSx	4.37902	0.00334653	0.043346	Up
chr20_38220298_38220612:AluSx	5.70501	8.97765e-05	0.00382931	Up
KZ208911.1_34023_34332:AluSx	4.95834	0.00169845	0.0279425	Up
chr20_57295895_57296190:AluSx	4.90614	0.00193968	0.0302392	Up
chr20_62594429_62594725:AluSx	6.89321	1.63217e-07	4.1481e-05	Up
chr20_62794891_62795188:AluSx	3.86776	0.00297782	0.0400861	Up
chr20_62795775_62796066:AluSx	4.5108	0.000528855	0.0129215	Up
chr21_45366160_45366465:AluSx	4.61078	0.00166361	0.0275738	Up
chr21_45470470_45470785:AluSx	6.37723	5.4612e-06	0.000576806	Up
chr22_30255506_30255791:AluSx	4.66579	0.00135849	0.0240876	Up
chr22_39213283_39213600:AluSx	4.46877	0.00312877	0.0414642	Up
chr3_11206117_11206412:AluSx	2.58069	8.48374e-05	0.0037028	Up
chr3_15672788_15673076:AluSx	5.05228	0.000389893	0.0104729	Up
chr3_15793784_15794077:AluSx	4.2126	0.000128895	0.0048984	Up
chr3_27503287_27503559:AluSx	5.73166	0.000110459	0.00442524	Up
chr3_38603196_38603508:AluSx	4.90729	0.00203629	0.031207	Up
chr3_128680350_128680635:AluSx	2.98035	0.000912216	0.0184984	Up
chr3_154256255_154256532:AluSx	3.34925	0.00110413	0.0211282	Up
chr4_1977494_1977820:AluSx	2.83045	0.00116858	0.0218476	Up
chr4_17816853_17817117:AluSx	2.70843	0.00319189	0.0419816	Up
chr4_25279697_25279977:AluSx	1.76652	0.00373074	0.0469449	Up
chr4_35004840_35005136:AluSx	4.79814	0.00277534	0.0386345	Up
chr4_39117793_39118089:AluSx	2.31713	0.00332267	0.0431894	Up
chr4_39119305_39119610:AluSx	3.20255	0.000336163	0.00935711	Up
chr4_40753270_40753543:AluSx	4.98301	0.000453113	0.011579	Up
chr4_40754141_40754439:AluSx	5.12966	0.000272253	0.00816142	Up
chr4_57035458_57035760:AluSx	5.28182	0.000516295	0.0126981	Up
chr4_57086733_57087030:AluSx	4.93287	0.00181497	0.0292045	Up
chr4_57108530_57108846:AluSx	7.24917	6.55156e-08	2.02336e-05	Up
chr4_103142728_103143030:AluSx	3.93364	0.0034081	0.0439951	Up
chr4_109630568_109630880:AluSx	4.31823	6.50666e-05	0.00313734	Up
chr4_123399095_123399386:AluSx	4.54119	1.76962e-05	0.00124783	Up
chr4_153415198_153415486:AluSx	4.75561	0.00318076	0.0418577	Up
chr4_173331057_173331329:AluSx	2.525	0.000134888	0.00508414	Up
chr5_10322091_10322401:AluSx	5.87301	5.57663e-05	0.00278315	Up
chr5_14582514_14582839:AluSx	4.33005	0.00373669	0.046957	Up
chr5_43064333_43064635:AluSx	2.55111	0.00300816	0.0403458	Up
chr5_52872576_52872691:AluSx	2.59921	0.00270113	0.0378747	Up
chr1_8899717_8900019:AluSx	5.78568	6.479e-05	0.00313019	Up
chr5_57838101_57838399:AluSx	4.78493	0.00295691	0.0398798	Up
chr5_73797406_73797683:AluSx	4.81255	0.00267841	0.0376862	Up
chr5_74745057_74745368:AluSx	2.33445	0.000221266	0.00706603	Up
chr5_76739260_76739560:AluSx	2.43951	0.000148774	0.00548306	Up
chr5_76805273_76805577:AluSx	5.03131	0.00124292	0.0227492	Up
chr5_80627923_80628222:AluSx	2.39794	2.48517e-05	0.00157489	Up
chr5_141352708_141353006:AluSx	2.90639	0.000169113	0.00593672	Up
chr5_142322197_142322484:AluSx	5.78545	2.14624e-05	0.00143247	Up
chr5_157504238_157504550:AluSx	4.89373	0.00200871	0.0309403	Up
chr5_160308476_160308794:AluSx	5.464	0.000273605	0.00817063	Up
chr5_160426762_160427051:AluSx	2.66392	0.00251194	0.0361358	Up
chr6_2902509_2902817:AluSx	7.23433	9.15427e-08	2.59704e-05	Up
chr6_10523139_10523448:AluSx	4.95834	0.00169845	0.0279425	Up
chr6_21163669_21163979:AluSx	6.39796	4.91466e-06	0.000533327	Up
chr6_27668842_27669146:AluSx	5.57226	0.000156638	0.00563666	Up
chr6_27903427_27903739:AluSx	4.50076	0.0024115	0.0351258	Up
chr1_15790215_15790518:AluSx	3.42987	0.000242044	0.00756919	Up
chr6_42888159_42888456:AluSx	3.80978	0.0040645	0.0498069	Up
chr6_43029601_43029919:AluSx	1.73837	0.000342427	0.00945084	Up
chr6_127474285_127474561:AluSx	5.26068	0.000561701	0.0135152	Up
chr6_149853521_149853811:AluSx	2.80359	0.00154803	0.0261015	Up
chr7_6076878_6077175:AluSx	6.01568	2.78947e-05	0.00171862	Up
chr7_22730960_22731243:AluSx	5.08918	0.00101418	0.0198962	Up
chr1_23377762_23378070:AluSx	5.41643	0.000307169	0.00876527	Up
chr7_44830717_44831015:AluSx	1.61362	0.00129257	0.0232396	Up
chr7_64347218_64347525:AluSx	5.43552	0.00028066	0.00830324	Up
chr7_73707652_73707964:AluSx	3.10785	0.00244977	0.035516	Up
chr7_140611959_140612265:AluSx	5.49642	0.000216243	0.00697448	Up
chr7_157320128_157320428:AluSx	7.0156	2.40584e-07	5.71444e-05	Up
chr7_157320435_157320727:AluSx	6.11696	1.73277e-05	0.00123254	Up
chr7_157339648_157339924:AluSx	3.68715	0.00121513	0.0224426	Up
chr1_28595626_28595929:AluSx	4.69145	0.00143617	0.0248824	Up
chr8_26450661_26450961:AluSx	3.86549	0.000878272	0.0181823	Up
chr8_143454074_143454390:AluSx	2.53149	0.00128497	0.0232056	Up
chr9_19125271_19125499:AluSx	5.69746	9.64925e-05	0.00401871	Up
chr9_36679015_36679318:AluSx	2.45497	0.000730826	0.016195	Up
chr9_37505482_37505760:AluSx	1.76117	0.00115657	0.0217521	Up
chr9_63833564_63833862:AluSx	4.55817	0.000326843	0.00919759	Up
chr9_67422936_67423220:AluSx	3.9166	1.14149e-07	3.09445e-05	Up
chr1_37706108_37706407:AluSx	3.51714	0.00176749	0.0287106	Up
chr9_85543780_85544093:AluSx	5.44106	5.51211e-06	0.000577186	Up
chr9_85546127_85546423:AluSx	3.96405	0.00310041	0.0411331	Up
chr9_97877836_97878174:AluSx	5.07718	0.00108634	0.0209354	Up
chr9_100446544_100446840:AluSx	3.05857	0.00197535	0.0306192	Up
chr9_103205022_103205253:AluSx	1.34016	0.00396147	0.0490121	Up
chr9_111591010_111591323:AluSx	4.58335	0.00024983	0.0076671	Up
chr9_112473689_112473975:AluSx	2.01584	0.00135148	0.0240502	Up
chr9_120899991_120900286:AluSx	5.06758	0.00116727	0.0218476	Up
chr9_127578380_127578698:AluSx	4.47088	0.00265874	0.0376482	Up
chr9_128998854_128999152:AluSx	2.24144	0.00221736	0.03321	Up
chr9_130704960_130705237:AluSx	1.92985	0.000281881	0.0083096	Up
chr9_133471215_133471522:AluSx	4.47966	1.8485e-09	1.21891e-06	Up
chr9_134832124_134832433:AluSx	4.743	0.00101051	0.0198666	Up
chr9_135917621_135917907:AluSx	3.96019	4.54742e-05	0.00243219	Up
chrX_41790251_41790366:AluSx	3.28069	0.000270352	0.00812321	Up
chrX_52459288_52459598:AluSx	5.99021	5.48153e-07	0.00010873	Up
chrX_82699096_82699399:AluSx	7.30608	4.78171e-08	1.62034e-05	Up
chrX_101163755_101164037:AluSx	2.84256	0.000102621	0.00416961	Up
chrX_101166761_101167053:AluSx	5.69185	0.000127782	0.00489046	Up
chrX_107652741_107653022:AluSx	3.11808	0.000300184	0.00863993	Up
chrX_119018853_119019161:AluSx	2.4119	0.00273757	0.0382757	Up
chrX_119489012_119489330:AluSx	6.17979	1.32489e-05	0.00104982	Up
chrX_134525512_134525747:AluSx	6.46401	3.22634e-06	0.000399143	Up
chr1_51011548_51011845:AluSx	5.25247	0.000604641	0.0142808	Up
GL000255.2_4593511_4593797:AluSx	4.56785	0.00184041	0.0292905	Up
chr1_149093861_149094156:AluSx	2.08857	0.00215525	0.0325798	Up
chr1_149736699_149736981:AluSx	5.46062	0.000247814	0.00762736	Up
chr1_154979881_154980017:AluSx	2.54173	0.000115401	0.00454854	Up
chr1_154980018_154980313:AluSx	2.62295	3.43878e-05	0.00198554	Up
chr1_154980314_154980469:AluSx	2.33863	0.000102711	0.00416961	Up
chr1_173795846_173796110:AluSx	3.42351	5.58771e-07	0.000109063	Up
chr1_179140865_179141137:AluSx	2.24799	0.00301283	0.0403663	Up
chr1_205916820_205917124:AluSx	1.96067	2.98246e-05	0.0017754	Up
[truncated: 24,854 more rows]

## Sheet: Sheet 6
Sheet 5: TE expression changes in MDA-MB-231 cells compared to MCF 10A cells analyzed by Telescope based on NGS data . TE names are defined in the format of chromosome_ location_subfamily.
[truncated: 19,125 more rows]
