# Supplementary material for: capTEs enables locus-specific dissection of transcriptional outputs from reference and nonreference transposable elements
Source: Commun Biol. 2023 Sep 23;6:974. doi: 10.1038/s42003-023-05349-1 (PMC10517987; doi:10.1038/s42003-023-05349-1)
Supplement: Supplementary file 8 — Supplementary Data 5 [file 42003_2023_5349_MOESM8_ESM.xlsx]

## Sheet: Sheet 1
Sheet 1: Noncanonical transcripts identified by capTEs in MDA-MB-231 cells. The noncanonial transcripts were classified into four categories according the genomic context: intergenic, genic, intronic, and span intergenic and genic. Reference Gene ID: the noncanonical transcript overlapped gene. NA represents this transcript is fully contained in intergenic regions.
Noncanonical Transcript ID	Chromosome	Start	End	Classification of noncanonical transcripts	Noncanonical transcript catogeries reported by GffCompare	Reference Gene ID	TE location in noncanonical transcripts	TE family
STRG.10000.1	chr11	314040	315272	intronic	i	ENSG00000160584.16	Terminal	Alu&L1
STRG.10001.1	chr11	319674	320860	intronic	i	ENSG00000160584.16	Terminal	Alu
STRG.10002.1	chr11	450279	468158	intronic	i	ENSG00000160584.16	Terminal	Alu
STRG.10005.1	chr11	654285	669087	genic	j	ENSG00000160613.14	inner	Alu
STRG.10006.1	chr11	669119	671853	genic	n	ENSG00000167257.11	Terminal	Alu
STRG.10007.1	chr11	695428	704129	intronic	i	ENSG00000167257.11	inner	Alu
STRG.10008.1	chr11	747411	765012	intronic	i	ENSG00000167257.11	Terminal	Alu
STRG.10009.1	chr11	767222	777487	intronic	i	ENSG00000167257.11	Terminal	Alu
STRG.1001.1	chr1	52956902	52964736	intronic	i	ENSG00000132694.19	Terminal	Alu
STRG.10010.1	chr11	775143	777398	span_intergenic_and_genic	k	ENSG00000252992.1	Terminal	Alu&L1
STRG.10012.1	chr11	805777	809753	span_intergenic_and_genic	k	ENSG00000110274.16	inner	Alu
STRG.10013.1	chr11	809967	812876	genic	n	ENSG00000110002.16	Terminal	Alu
STRG.10014.1	chr11	839791	842529	intronic	i	ENSG00000023171.18	Terminal	Alu
STRG.10015.1	chr11	868393	881753	genic	m	ENSG00000134955.12	inner	Alu
STRG.10016.1	chr11	880866	881753	genic	n	ENSG00000150433.9	inner	Alu
STRG.10017.1	chr11	935434	942188	genic	n	ENSG00000198331.11	inner	Alu
STRG.10018.1	chr11	3357928	3379222	span_intergenic_and_genic	k	ENSG00000110060.9	inner	Alu
STRG.10019.1	chr11	2967039	2986890	genic	j	ENSG00000134954.14	inner	Alu
STRG.1002.1	chr1	143979517	143983937	span_intergenic_and_genic	o	ENSG00000158731.2	Without	None
STRG.10020.1	chr11	3032337	3047041	intronic	i	ENSG00000149269.10	Terminal	Alu
STRG.10022.1	chr11	3111350	3165273	genic	n	ENSG00000178301.4	Terminal	Alu&L1
STRG.10023.1	chr11	4384902	4393707	span_intergenic_and_genic	k	ENSG00000074201.9	inner	Alu&L1
STRG.10024.1	chr11	4598672	4608168	span_intergenic_and_genic	o	ENSG00000074201.9	inner	Alu
STRG.10025.1	chr11	6235686	6235970	intronic	i	ENSG00000074201.9	Terminal	Alu
STRG.10026.1	chr11	6215945	6234631	intronic	i	ENSG00000074201.9	Terminal	Alu
STRG.10030.1	chr11	6385218	6386974	intronic	i	ENSG00000048649.13	Terminal	Alu
STRG.10031.1	chr11	6481469	6538332	intronic	i	ENSG00000048649.13	Terminal	Alu
STRG.10033.1	chr11	6588127	6593493	genic	m	ENSG00000254691.1	Terminal	Alu&L1
STRG.10037.1	chr11	6690845	6708398	span_intergenic_and_genic	k	ENSG00000159063.14	inner	Alu
STRG.10040.1	chr11	6968613	6979975	intronic	i	ENSG00000188997.8	Terminal	Alu
STRG.10041.1	chr11	6968613	6971120	intronic	i	ENSG00000033327.13	Terminal	Alu&L1
STRG.10042.1	chr11	5241949	5244433	intronic	i	ENSG00000033327.13	Terminal	Alu
STRG.10043.1	chr11	5244554	5245546	intronic	i	ENSG00000033327.13	Terminal	Alu
STRG.10046.1	chr11	5281995	5505652	intronic	i	ENSG00000033327.13	inner	Alu
STRG.10049.1	chr11	5323359	5324297	intronic	i	ENSG00000137513.10	Terminal	Alu
STRG.10050.1	chr11	5330592	5331360	genic	j	ENSG00000137513.10	inner	Alu
STRG.10057.1	chr11	5596087	5612952	genic	j	ENSG00000285825.2	inner	Alu
STRG.10057.2	chr11	5596087	5611716	genic	j	ENSG00000285825.2	inner	Alu
STRG.10058.1	chr11	5663195	5685074	genic	n	ENSG00000149548.15	Terminal	Alu
STRG.10059.1	chr11	10466007	10472139	intronic	i	ENSG00000134909.18	inner	Alu&L1
STRG.10060.1	chr11	11725332	11726702	intronic	i	ENSG00000134909.18	inner	Alu
STRG.10063.1	chr11	11841958	11956945	span_intergenic_and_genic	k	ENSG00000149554.13	inner	Alu
STRG.10064.1	chr11	12115975	12116241	intronic	i	ENSG00000149554.13	inner	Alu
STRG.10065.1	chr11	12116345	12126721	span_intergenic_and_genic	k	ENSG00000252255.1	Terminal	Alu
STRG.10066.1	chr11	12140499	12147535	intronic	i	ENSG00000175728.4	inner	Alu&L1
STRG.10068.1	chr11	10511673	10541187	genic	j	ENSG00000173039.19	Terminal	Alu
STRG.10069.1	chr11	10797053	10808926	intronic	i	ENSG00000255557.1	Terminal	Alu
STRG.10075.1	chr11	3410819	3421234	genic	m	ENSG00000175592.9	inner	Alu
STRG.10076.1	chr11	3493274	3501515	intronic	i	ENSG00000175467.15	Terminal	Alu
STRG.10077.1	chr11	3548429	3556021	span_intergenic_and_genic	k	ENSG00000175376.9	Terminal	Alu
STRG.10082.1	chr11	3725220	3730665	intronic	i	ENSG00000175115.13	Terminal	Alu&L1
STRG.10083.1	chr11	3732109	3735190	intronic	i	ENSG00000175115.13	Terminal	Alu
STRG.10084.1	chr11	3735325	3739395	intronic	i	ENSG00000175115.13	Terminal	Alu
STRG.10085.1	chr11	3740386	3741085	intronic	i	ENSG00000175115.13	Terminal	Alu
STRG.10086.1	chr11	3779258	3782041	intronic	i	ENSG00000175115.13	Terminal	Alu
STRG.10087.1	chr11	3812174	3836931	intronic	i	ENSG00000175115.13	Terminal	Alu
STRG.10088.1	chr11	3856410	3862818	genic	m	ENSG00000255320.1	Terminal	Alu
STRG.10089.1	chr11	3863234	3872258	intergenic	u	NA	Terminal	Alu
STRG.1009.1	chr1	144547426	144547695	intronic	i	ENSG00000183853.18	Terminal	Alu
STRG.10090.1	chr11	3873179	3891314	genic	m	ENSG00000174996.12	inner	Alu
STRG.10091.1	chr11	3895012	3932417	span_intergenic_and_genic	o	ENSG00000245156.1	inner	Alu
STRG.10094.1	chr11	3991688	4002863	genic	j	ENSG00000255517.6	Terminal	Alu
STRG.10096.1	chr11	4033932	4040030	span_intergenic_and_genic	k	ENSG00000174483.20	Terminal	Alu
STRG.10097.1	chr11	4073049	4078834	span_intergenic_and_genic	o	ENSG00000174165.8	Terminal	Alu
STRG.10099.1	chr11	4114308	4115834	span_intergenic_and_genic	k	ENSG00000199325.1	Terminal	Alu
STRG.1010.1	chr1	144887191	144888901	genic	m	ENSG00000183853.18	Terminal	Alu
STRG.10100.1	chr11	4173004	4176280	genic	n	ENSG00000239306.5	inner	Alu
STRG.10101.1	chr11	12707115	12713283	intronic	i	ENSG00000248643.5	Terminal	Alu
STRG.10103.1	chr11	12783191	12792376	intronic	i	ENSG00000248643.5	Terminal	Alu
STRG.10104.1	chr11	12855698	12857799	intronic	i	ENSG00000248643.5	Terminal	Alu
STRG.10107.1	chr11	12971360	12978217	genic	n	ENSG00000173914.12	Terminal	Alu
STRG.10110.1	chr11	16738647	16744235	intronic	i	ENSG00000173715.18	Terminal	Alu&L1
STRG.10111.1	chr11	17843654	17854041	genic	n	ENSG00000173715.18	Terminal	Alu
STRG.10112.1	chr11	18017555	18018683	intronic	i	ENSG00000173599.15	Terminal	Alu
STRG.10113.1	chr11	19170946	19176415	span_intergenic_and_genic	k	ENSG00000239099.1	Terminal	Alu
STRG.10118.1	chr11	20405446	20509282	intronic	i	ENSG00000173120.15	Terminal	Alu
STRG.10122.1	chr11	22739335	22739738	genic	j	ENSG00000172613.8	inner	Alu
STRG.10123.1	chr11	27217121	27220118	intronic	i	ENSG00000172613.8	Terminal	Alu
STRG.10125.1	chr11	17074389	17077667	genic	j	ENSG00000172613.8	inner	Alu
STRG.10128.1	chr11	17086572	17207983	genic	n	ENSG00000120451.11	Terminal	Alu
STRG.10129.1	chr11	17174305	17183114	genic	j	ENSG00000149328.15	Terminal	Alu
STRG.1013.1	chr1	145027662	145030404	span_intergenic_and_genic	o	ENSG00000132196.15	Terminal	Alu
STRG.10130.1	chr11	17276739	17332211	intronic	i	ENSG00000166106.3	inner	Alu
STRG.10131.1	chr11	17332042	17349980	intergenic	u	NA	inner	Alu
STRG.10132.1	chr11	17345456	17346045	intergenic	u	NA	Terminal	Alu
STRG.10133.1	chr11	17351800	17377341	intergenic	u	NA	Terminal	Alu
STRG.10135.1	chr11	17385248	17388659	genic	j	ENSG00000151502.11	Without	None
STRG.10136.1	chr11	14277547	14280479	span_intergenic_and_genic	k	ENSG00000259571.2	Terminal	Alu&L1
STRG.10137.1	chr11	14334116	14359183	genic	n	ENSG00000255248.9	inner	Alu&L1
STRG.10139.1	chr11	14461342	14464910	span_intergenic_and_genic	o	ENSG00000154127.10	inner	Alu
STRG.1014.1	chr1	145030722	145031602	genic	n	ENSG00000132716.19	inner	Alu
STRG.10140.1	chr11	14477189	14478650	genic	n	ENSG00000285909.1	Terminal	Alu
STRG.10141.1	chr11	14481098	14483031	intronic	i	ENSG00000154127.10	Terminal	Alu
STRG.10145.2	chr11	14525228	14572788	genic	m	ENSG00000109944.11	inner	Alu
STRG.10149.1	chr11	14685457	14694681	intronic	i	ENSG00000166250.12	Terminal	Alu
STRG.10150.1	chr11	14878009	14891662	intronic	i	ENSG00000166250.12	Terminal	Alu
STRG.10151.1	chr11	30323117	30338227	intronic	i	ENSG00000166250.12	Terminal	Alu
STRG.10152.1	chr11	32406531	32408266	intronic	i	ENSG00000166250.12	Terminal	Alu
STRG.10153.1	chr11	32435724	32460422	intronic	i	ENSG00000166250.12	Terminal	Alu
STRG.10154.1	chr11	32583831	32602823	intronic	i	ENSG00000073614.13	inner	Alu&L1
STRG.10155.1	chr11	32591793	32592771	genic	j	ENSG00000073614.13	inner	Alu
STRG.10157.1	chr11	18333455	18335753	genic	j	ENSG00000139044.12	inner	Alu
STRG.10159.1	chr11	18490243	18490955	genic	m	ENSG00000111247.15	inner	Alu
STRG.1016.1	chr1	145099881	145101205	span_intergenic_and_genic	k	ENSG00000235082.2	Terminal	Alu
STRG.10160.1	chr11	18528383	18535877	genic	j	ENSG00000047621.12	Terminal	Alu
STRG.10166.1	chr11	27494418	27506769	intronic	i	ENSG00000171840.12	Terminal	Alu
STRG.10167.1	chr11	28020622	28024215	intronic	i	ENSG00000171840.12	Terminal	Alu
STRG.10168.1	chr11	28053494	28058694	span_intergenic_and_genic	k	ENSG00000221439.1	Terminal	Alu&L1
STRG.10169.1	chr11	28076482	28108145	intronic	i	ENSG00000060237.19	Terminal	Alu
STRG.1017.1	chr1	145281116	145281462	genic	n	ENSG00000162736.17	Terminal	Alu
STRG.10171.1	chr11	34438891	34472518	intronic	i	ENSG00000002016.18	Terminal	Alu
STRG.10173.1	chr11	34931531	34938284	intronic	i	ENSG00000082805.20	Terminal	Alu
STRG.10174.1	chr11	34980349	34991651	intronic	i	ENSG00000082805.20	Terminal	Alu
STRG.10175.1	chr11	35662775	35689530	intronic	i	ENSG00000082805.20	Terminal	Alu
STRG.10176.1	chr11	35746447	35754071	intronic	i	ENSG00000082805.20	Terminal	Alu
STRG.10177.1	chr11	36272293	36289424	intronic	i	ENSG00000082805.20	Terminal	Alu
STRG.10178.1	chr11	36802070	36864937	intronic	i	ENSG00000082805.20	Terminal	Alu
STRG.10179.1	chr11	36056257	36061991	genic	m	ENSG00000275811.1	Terminal	Alu&L1
STRG.1018.1	chr1	157280739	157283966	genic	j	ENSG00000143248.13	inner	Alu
STRG.10180.1	chr11	36101999	36115385	intronic	i	ENSG00000082805.20	Terminal	Alu
STRG.10181.1	chr11	36105606	36133313	intronic	i	ENSG00000082805.20	Terminal	Alu&L1
STRG.10182.1	chr11	36105606	36133313	intronic	i	ENSG00000082805.20	Terminal	Alu&L1
STRG.10183.1	chr11	36196248	36197901	intronic	i	ENSG00000082805.20	Terminal	Alu&L1
STRG.10185.1	chr11	36594502	36659270	intronic	i	ENSG00000082805.20	inner	Alu
STRG.10189.1	chr11	31570795	31579629	genic	j	ENSG00000006831.10	Terminal	Alu
STRG.10190.1	chr11	31665115	31672530	intergenic	u	NA	Terminal	L1
STRG.10191.1	chr11	31678203	31693374	intergenic	u	NA	Terminal	Alu
STRG.10194.1	chr11	33858576	33879479	intronic	i	ENSG00000170325.16	Terminal	Alu
STRG.10195.1	chr11	33880643	33881800	intronic	i	ENSG00000170325.16	Terminal	Alu
STRG.10197.1	chr11	34052261	34095159	genic	j	ENSG00000084234.18	Terminal	Alu
STRG.10197.2	chr11	34052329	34096159	genic	j	ENSG00000084234.18	Terminal	Alu
STRG.10198.1	chr11	34105629	34129413	span_intergenic_and_genic	k	ENSG00000244451.1	inner	Alu
STRG.102.1	chr1	11273188	11288434	intergenic	u	NA	Terminal	Alu
STRG.10201.1	chr11	38072400	38078355	intronic	i	ENSG00000196323.14	Terminal	Alu
STRG.10202.1	chr11	38176107	38187305	genic	m	ENSG00000255358.1	Terminal	Alu
STRG.10203.1	chr11	38272545	38337036	genic	n	ENSG00000110344.10	Terminal	Alu
STRG.10205.1	chr11	43942637	43943878	intronic	i	ENSG00000285827.1	Terminal	Alu
STRG.10206.1	chr11	44066270	44084235	intronic	i	ENSG00000285827.1	Terminal	Alu
STRG.10207.1	chr11	43897456	43899636	intronic	i	ENSG00000285827.1	Terminal	Alu
STRG.10208.1	chr11	43900488	43920266	intronic	i	ENSG00000118058.23	Terminal	Alu
STRG.1021.1	chr1	160025012	160031990	genic	n	ENSG00000117143.13	inner	Alu
STRG.10214.1	chr11	43829616	43847872	genic	m	ENSG00000110367.13	Terminal	Alu&L1
STRG.10216.1	chr11	43358926	43373348	span_intergenic_and_genic	k	ENSG00000254909.1	Terminal	Alu
STRG.10216.2	chr11	43358954	43396973	span_intergenic_and_genic	k	ENSG00000254909.1	Terminal	Alu
STRG.10216.3	chr11	43358954	43446719	span_intergenic_and_genic	k	ENSG00000240970.1	inner	Alu
STRG.1022.1	chr1	159918111	159925507	genic	j	ENSG00000231605.6	inner	Alu
STRG.10221.1	chr11	33073971	33079454	span_intergenic_and_genic	k	ENSG00000186166.9	Terminal	Alu
STRG.10221.2	chr11	33073971	33079454	genic	j	ENSG00000186166.9	Terminal	Alu
STRG.10225.1	chr7	71924995	71932832	genic	j	ENSG00000172273.13	Terminal	Alu
STRG.10227.1	chr7	71950986	71958575	intronic	i	ENSG00000110395.7	Terminal	Alu
STRG.10228.1	chr7	71968884	71995560	intronic	i	ENSG00000110395.7	Terminal	Alu
STRG.1023.1	chr1	158620790	158639228	genic	j	ENSG00000143194.13	inner	Alu
STRG.10231.1	chr7	72261165	72271576	intronic	i	ENSG00000197798.9	inner	Alu
STRG.10232.1	chr7	72330961	72333712	intronic	i	ENSG00000197798.9	Terminal	Alu
STRG.10233.1	chr7	72347883	72352408	span_intergenic_and_genic	o	ENSG00000150455.14	Terminal	Alu
STRG.10235.1	chr7	72369374	72375316	intronic	i	ENSG00000197798.9	Terminal	Alu
STRG.10236.1	chr7	72390187	72403186	genic	n	ENSG00000197798.9	inner	Alu
STRG.10239.1	chr7	72649956	72667052	intronic	i	ENSG00000110063.10	Terminal	Alu&L1
STRG.10241.1	chr7	72704505	72713620	span_intergenic_and_genic	k	ENSG00000278215.1	Terminal	Alu
STRG.10242.1	chr7	72789000	72794569	genic	j	ENSG00000110080.20	Terminal	Alu
STRG.10243.1	chr7	72822894	72823171	span_intergenic_and_genic	k	ENSG00000111203.13	Terminal	Alu&L1
STRG.10244.1	chr7	72822994	72825699	intronic	i	ENSG00000111203.13	Terminal	Alu
STRG.10245.1	chr7	72888377	72893138	genic	n	ENSG00000111206.13	Terminal	Alu&L1
STRG.10246.1	chr7	72893208	72954723	span_intergenic_and_genic	k	ENSG00000171792.11	inner	Alu
STRG.10248.1	chr7	72947583	72954744	intronic	i	ENSG00000197905.10	Terminal	Alu
STRG.10249.1	chr7	72954811	72957106	intronic	i	ENSG00000197905.10	Terminal	Alu
STRG.10250.1	chr7	72967731	73005915	intronic	i	ENSG00000197905.10	Terminal	Alu
STRG.10252.1	chr7	72984242	72987278	intronic	i	ENSG00000011105.14	inner	Alu
STRG.10253.1	chr7	72987607	72989581	span_intergenic_and_genic	k	ENSG00000278469.1	Terminal	Alu
STRG.10254.1	chr7	72989487	72994146	span_intergenic_and_genic	k	ENSG00000227081.5	Terminal	Alu
STRG.10255.1	chr7	72991896	72997058	span_intergenic_and_genic	o	ENSG00000139197.11	Terminal	Alu&L1
STRG.10257.1	chr7	73011144	73011245	genic	j	ENSG00000139112.11	Terminal	Alu
STRG.10258.1	chr7	73045455	73047055	intronic	i	ENSG00000166532.16	Terminal	Alu
STRG.10259.1	chr7	73047319	73048246	intronic	i	ENSG00000166532.16	Terminal	Alu
STRG.10260.1	chr7	73067231	73067332	intronic	i	ENSG00000166532.16	Terminal	Alu&L1
STRG.10261.1	chr7	73078078	73087860	genic	n	ENSG00000111752.11	Terminal	Alu
STRG.10264.1	chr7	73100707	73103236	intronic	i	ENSG00000069493.15	Terminal	Alu
STRG.10265.1	chr7	73103454	73104392	genic	m	ENSG00000060140.9	Terminal	Alu
STRG.10268.1	chr7	73127305	73137749	genic	j	ENSG00000111729.15	Terminal	Alu
STRG.1027.1	chr1	160343955	160350472	intronic	i	ENSG00000185630.19	Terminal	Alu
STRG.10270.1	chr7	73140224	73140895	intronic	i	ENSG00000139083.11	Terminal	Alu
STRG.10271.1	chr7	73187969	73188736	intronic	i	ENSG00000139083.11	Terminal	Alu
STRG.10274.1	chr7	73303224	73308857	intergenic	u	NA	inner	Alu
STRG.10275.1	chr7	73314107	73315213	genic	j	ENSG00000231887.7	inner	Alu
STRG.10276.1	chr7	73385974	73386243	intronic	i	ENSG00000275778.2	inner	Alu&L1
STRG.10277.1	chr7	73401178	73402150	intronic	i	ENSG00000275778.2	inner	Alu&L1
STRG.10278.1	chr7	73411619	73414604	intronic	i	ENSG00000070018.9	Terminal	Alu
STRG.1028.1	chr1	160418187	160422761	genic	m	ENSG00000241666.2	Terminal	Alu
STRG.10280.2	chr7	73440398	73522278	genic	j	ENSG00000111261.14	Terminal	Alu
STRG.10282.1	chr7	73463100	73465438	genic	n	ENSG00000139055.7	Terminal	Alu
STRG.10283.1	chr7	73467582	73469516	genic	m	ENSG00000084463.8	Terminal	Alu
STRG.10286.1	chr7	73569660	73571508	intronic	i	ENSG00000008394.13	Terminal	Alu
STRG.10289.1	chr7	73619185	73620493	intronic	i	ENSG00000171681.12	inner	Alu
STRG.1029.1	chr1	163244505	163245967	genic	j	ENSG00000198771.11	inner	Alu
STRG.10290.1	chr7	73677042	73683441	intronic	i	ENSG00000121316.11	Terminal	Alu
STRG.10291.1	chr7	73683597	73698212	span_intergenic_and_genic	o	ENSG00000256751.6	Terminal	Alu
STRG.10293.1	chr7	73745821	73755815	span_intergenic_and_genic	k	ENSG00000197837.3	inner	Alu
STRG.10294.1	chr7	73757222	73772551	intronic	i	ENSG00000151491.14	Terminal	Alu&L1
STRG.10295.1	chr7	73777664	73785213	intronic	i	ENSG00000151491.14	Terminal	Alu
STRG.10296.1	chr7	73787698	73793309	genic	m	ENSG00000255565.1	inner	Alu
STRG.10298.1	chr7	74083820	74090122	intronic	i	ENSG00000023697.13	inner	Alu
STRG.10299.1	chr7	74101009	74114669	intronic	i	ENSG00000023697.13	inner	Alu
STRG.103.1	chr1	18893770	18902588	genic	n	ENSG00000157978.12	inner	Alu
STRG.10300.1	chr7	74169768	74170383	intergenic	u	NA	Terminal	Alu&L1
STRG.10301.1	chr7	74173025	74186592	genic	m	ENSG00000256021.1	Terminal	Alu
STRG.10302.1	chr7	74174448	74254407	genic	m	ENSG00000111711.10	inner	Alu
STRG.10303.1	chr7	74254497	74255466	genic	n	ENSG00000133703.13	Terminal	Alu
STRG.10304.1	chr7	74322587	74324838	genic	j	ENSG00000134532.19	Without	None
STRG.10305.1	chr7	74329309	74330187	intronic	i	ENSG00000060982.15	Terminal	Alu
STRG.10307.1	chr7	74394518	74395418	genic	j	ENSG00000060982.15	Terminal	Alu
STRG.10308.1	chr7	74453873	74602605	intronic	i	ENSG00000123094.15	inner	Alu
STRG.10309.1	chr7	74455248	74488836	intronic	i	ENSG00000123094.15	inner	Alu
STRG.10313.1	chr7	74678219	74680100	intronic	i	ENSG00000111716.14	Terminal	Alu&L1
STRG.10314.1	chr7	74723233	74729741	intronic	i	ENSG00000111716.14	Terminal	Alu&L1
STRG.10316.1	chr7	74796149	74851551	span_intergenic_and_genic	k	ENSG00000275764.1	Terminal	Alu
STRG.10317.1	chr7	74826050	74830221	intronic	i	ENSG00000139163.16	Terminal	Alu
STRG.10318.1	chr7	74903745	74904675	intergenic	u	NA	Terminal	Alu
STRG.1032.1	chr1	166869901	166876442	intronic	i	ENSG00000118217.7	Terminal	Alu&L1
STRG.10320.1	chr7	74964750	75031528	intronic	i	ENSG00000052126.15	Terminal	Alu&L1
STRG.10322.1	chr7	75044376	75050990	span_intergenic_and_genic	k	ENSG00000243854.3	Terminal	Alu
STRG.10323.1	chr7	75057877	75058188	genic	n	ENSG00000052126.15	Terminal	Alu
STRG.10324.1	chr7	75069184	75069836	span_intergenic_and_genic	k	ENSG00000245205.3	Terminal	Alu
STRG.10325.1	chr7	75080049	75082353	intronic	i	ENSG00000139154.16	Terminal	Alu
STRG.10326.1	chr7	75083640	75087150	genic	n	ENSG00000139154.16	Terminal	Alu&L1
STRG.10327.1	chr7	75087180	75090462	intronic	i	ENSG00000139154.16	Terminal	Alu
STRG.10328.1	chr7	75092519	75128382	intronic	i	ENSG00000139154.16	Terminal	Alu
STRG.1033.1	chr1	162497818	162529610	intronic	i	ENSG00000118217.7	Terminal	Alu&L1
STRG.10332.1	chr7	75260880	75270341	span_intergenic_and_genic	k	ENSG00000207983.1	Terminal	Alu
STRG.10334.1	chr7	75275765	75287345	span_intergenic_and_genic	k	ENSG00000242329.1	Terminal	Alu
STRG.10335.1	chr7	75297990	75298091	span_intergenic_and_genic	o	ENSG00000013588.9	Terminal	Alu
STRG.10337.1	chr7	75344754	75345950	genic	n	ENSG00000111291.8	Terminal	Alu
STRG.10338.1	chr7	75353885	75353986	intronic	i	ENSG00000247498.10	Terminal	Alu
STRG.10345.1	chr7	75426454	75427395	genic	j	ENSG00000013573.17	inner	Alu
STRG.10346.1	chr7	75428216	75433089	span_intergenic_and_genic	k	ENSG00000013573.17	Terminal	Alu
STRG.10347.1	chr7	75433625	75437514	intronic	i	ENSG00000123106.10	inner	Alu
STRG.10348.1	chr7	75439225	75440953	genic	j	ENSG00000123106.10	inner	Alu&L1
STRG.10349.1	chr7	75442720	75449629	intronic	i	ENSG00000123104.12	Terminal	Alu
STRG.1035.1	chr1	162602885	162614159	intronic	i	ENSG00000118217.7	Terminal	Alu
STRG.10350.1	chr7	75455644	75472183	intronic	i	ENSG00000123104.12	Terminal	Alu
STRG.10352.1	chr7	75503429	75528123	genic	j	ENSG00000133704.10	inner	Alu
STRG.10353.1	chr7	75533298	75738941	intronic	i	ENSG00000133704.10	Terminal	Alu&L1
STRG.10356.1	chr7	75670787	75683876	intronic	i	ENSG00000135365.16	Terminal	Alu
STRG.10357.1	chr7	75686951	75701403	genic	m	ENSG00000254653.1	Terminal	Alu
STRG.10358.1	chr7	75810825	75813806	genic	m	ENSG00000149091.15	inner	Alu
STRG.1036.1	chr1	162790723	162812529	intronic	i	ENSG00000198929.13	Terminal	Alu&L1
STRG.10362.1	chr7	75940493	75948755	intronic	i	ENSG00000110497.14	Terminal	Alu&L1
STRG.10363.1	chr7	76001505	76007951	intronic	i	ENSG00000110497.14	Terminal	Alu
STRG.10364.1	chr7	76043977	76045963	intronic	i	ENSG00000110497.14	Terminal	Alu
STRG.10365.1	chr7	76048053	76060367	intronic	i	ENSG00000110497.14	Terminal	Alu
STRG.10366.1	chr7	76326799	76358991	intronic	i	ENSG00000110497.14	Terminal	Alu
STRG.1037.1	chr1	165631209	165651594	intronic	i	ENSG00000198929.13	Terminal	Alu&L1
STRG.10370.1	chr7	76414277	76415875	span_intergenic_and_genic	k	ENSG00000180423.4	inner	Alu
STRG.10371.1	chr7	76435283	76440087	intronic	i	ENSG00000180423.4	Terminal	Alu
STRG.10374.1	chr7	76526559	76530739	intronic	i	ENSG00000175224.16	Terminal	Alu
STRG.10377.1	chr7	76584946	76597424	span_intergenic_and_genic	k	ENSG00000252427.1	inner	Alu
STRG.10378.1	chr7	76598296	76627241	span_intergenic_and_genic	o	ENSG00000175216.15	Terminal	Alu
STRG.1038.1	chr1	165695782	165698597	intronic	i	ENSG00000198929.13	Terminal	Alu
STRG.10380.1	chr7	76634304	76638209	intronic	i	ENSG00000175216.15	Terminal	Alu
STRG.10381.1	chr7	76968197	76969250	intronic	i	ENSG00000175216.15	Terminal	Alu
STRG.10382.1	chr7	77020596	77021165	intronic	i	ENSG00000149179.14	Terminal	Alu
STRG.10383.1	chr7	77025840	77031702	intronic	i	ENSG00000149179.14	Terminal	Alu
STRG.10384.1	chr7	77063510	77064205	intronic	i	ENSG00000149179.14	Terminal	Alu
STRG.10385.1	chr7	77131465	77138586	span_intergenic_and_genic	k	ENSG00000149182.15	inner	Alu
STRG.10386.1	chr7	77519940	77528015	genic	j	ENSG00000134574.12	inner	Alu
STRG.10389.1	chr7	77537295	77640069	genic	n	ENSG00000025434.19	Terminal	Alu
STRG.1039.1	chr1	165721112	165722560	intronic	i	ENSG00000198929.13	Terminal	Alu
STRG.10390.1	chr7	77550318	77563741	intronic	i	ENSG00000025434.19	Terminal	Alu
STRG.10392.1	chr7	77605946	77606226	intronic	i	ENSG00000110514.19	inner	Alu
STRG.10394.1	chr7	77664079	77779682	genic	m	ENSG00000165915.14	Terminal	Alu
STRG.10396.1	chr7	77686290	77695188	genic	n	ENSG00000165917.10	Terminal	Alu
STRG.10397.1	chr7	77725245	77726919	genic	n	ENSG00000165917.10	Terminal	Alu
STRG.10398.1	chr7	77780096	77783022	intronic	i	ENSG00000149187.18	inner	Alu
STRG.104.1	chr1	17432556	17435949	genic	j	ENSG00000189337.17	Terminal	Alu
STRG.10400.1	chr7	77947318	77959132	intronic	i	ENSG00000149187.18	Terminal	Alu
STRG.10401.1	chr7	77991181	77997097	intronic	i	ENSG00000149187.18	inner	Alu
STRG.10402.1	chr11	50284057	50298495	intronic	i	ENSG00000149187.18	Terminal	Alu
STRG.10403.1	chr11	57326714	57335877	intronic	i	ENSG00000149187.18	Terminal	Alu
STRG.10406.2	chr10	101701994	101730037	genic	m	ENSG00000109919.10	Terminal	Alu
STRG.10407.1	chr10	101784445	101829202	intronic	i	ENSG00000109919.10	Terminal	Alu&L1
STRG.10409.1	chr10	101912998	101913279	intronic	i	ENSG00000109920.13	Terminal	Alu&L1
STRG.1041.1	chr1	165768929	165772269	genic	n	ENSG00000143190.23	Terminal	Alu&L1
STRG.10412.1	chr10	102123656	102127667	intronic	i	ENSG00000149177.13	Terminal	Alu
STRG.10413.1	chr10	102152176	102163870	intronic	i	ENSG00000149177.13	Terminal	Alu
STRG.10414.1	chr10	102158215	102159192	intronic	i	ENSG00000149177.13	Terminal	Alu
STRG.10415.1	chr10	102245539	102308570	intronic	i	ENSG00000149177.13	Terminal	Alu
STRG.10416.1	chr10	102252094	102257865	genic	n	ENSG00000149177.13	inner	Alu
STRG.10417.1	chr10	102308756	102329734	genic	m	ENSG00000149177.13	inner	Alu&L1
STRG.10420.1	chr10	102423245	102432593	intronic	i	ENSG00000029153.14	Without	None
STRG.10421.1	chr10	102436585	102449678	intronic	i	ENSG00000245311.2	inner	Alu
STRG.10422.1	chr10	102449816	102456297	genic	j	ENSG00000110841.14	Terminal	Alu
STRG.10422.2	chr10	102449853	102455547	genic	j	ENSG00000110841.14	Terminal	Alu
STRG.10422.3	chr10	102449853	102455547	genic	j	ENSG00000110841.14	Terminal	Alu
STRG.10422.5	chr10	102450068	102456250	genic	j	ENSG00000110841.14	Terminal	Alu
STRG.10422.6	chr10	102451602	102453539	span_intergenic_and_genic	k	ENSG00000110841.14	Terminal	Alu
STRG.10424.1	chr10	102493207	102502727	intronic	i	ENSG00000110841.14	Terminal	Alu
STRG.10428.1	chr10	102578464	102580934	genic	n	ENSG00000061794.13	inner	Alu
STRG.10431.1	chr10	102694255	102696229	intronic	i	ENSG00000139117.14	Terminal	Alu
STRG.10432.1	chr10	102714636	102743482	genic	j	ENSG00000139116.19	Without	None
STRG.10435.1	chr10	102802760	102808374	genic	j	ENSG00000067182.8	Terminal	Alu
STRG.10436.1	chr10	102854259	102864961	span_intergenic_and_genic	k	ENSG00000111321.11	inner	Alu
STRG.1044.1	chr1	165848267	165875055	span_intergenic_and_genic	k	ENSG00000143149.12	inner	Alu
STRG.10440.1	chr10	102957188	102962332	intronic	i	ENSG00000010292.13	Terminal	Alu
STRG.10443.1	chr10	103003986	103011171	genic	j	ENSG00000285238.2	Terminal	Alu
STRG.10444.1	chr10	103087139	103091465	span_intergenic_and_genic	k	ENSG00000247853.2	inner	Alu
STRG.10445.1	chr10	103088018	103193306	genic	n	ENSG00000111642.16	Terminal	Alu
STRG.10447.1	chr10	103330032	103335657	intronic	i	ENSG00000126746.17	Terminal	Alu
STRG.10448.1	chr10	103335687	103351150	intergenic	u	NA	Terminal	Alu
STRG.1045.1	chr1	165888287	165902453	intergenic	u	NA	Terminal	Alu
STRG.10451.1	chr10	103631864	103633755	intronic	i	ENSG00000111676.15	Terminal	Alu
STRG.10456.1	chr11	57528085	57528365	intronic	i	ENSG00000182326.15	inner	Alu
STRG.10457.1	chr11	57551656	57567672	genic	j	ENSG00000205885.7	Terminal	Alu
STRG.10459.1	chr11	8682770	8689872	span_intergenic_and_genic	k	ENSG00000274591.1	inner	Alu
STRG.1046.1	chr1	165920314	165926226	genic	j	ENSG00000143183.18	Terminal	Alu
STRG.10460.1	chr11	8911139	8920079	span_intergenic_and_genic	k	ENSG00000276390.1	Terminal	Alu
STRG.10461.1	chr11	8943380	8943467	genic	j	ENSG00000257924.1	Terminal	Alu
STRG.10464.1	chr11	8995085	8996557	genic	n	ENSG00000177119.17	inner	Alu
STRG.10465.1	chr11	9138820	9172245	intronic	i	ENSG00000177119.17	inner	Alu
STRG.10467.1	chr11	9202312	9219090	intronic	i	ENSG00000179715.13	Terminal	Alu
STRG.10469.1	chr11	9247038	9258980	genic	n	ENSG00000179715.13	Terminal	Alu
STRG.10473.2	chr11	9292765	9298085	span_intergenic_and_genic	k	ENSG00000139218.18	Terminal	Alu
STRG.10473.3	chr11	9296912	9298085	span_intergenic_and_genic	k	ENSG00000139218.18	inner	Alu
STRG.10474.1	chr11	9384652	9419560	intronic	i	ENSG00000139218.18	Terminal	Alu
STRG.10476.1	chr11	9486664	9528524	intronic	i	ENSG00000257261.6	Terminal	Alu
STRG.10477.1	chr11	9581227	9589985	intronic	i	ENSG00000257261.6	inner	Alu
STRG.10478.1	chr11	9664062	9752993	genic	n	ENSG00000139209.16	inner	Alu
STRG.10480.1	chr11	9758268	9811325	span_intergenic_and_genic	k	ENSG00000211584.14	inner	Alu
STRG.10481.1	chr11	9827273	9835647	genic	n	ENSG00000079387.14	Terminal	Alu
STRG.10484.1	chr11	10001023	10004595	genic	j	ENSG00000198001.14	inner	Alu
STRG.10487.1	chr11	10209306	10211035	intronic	i	ENSG00000151233.11	Terminal	Alu
STRG.10488.1	chr11	10228952	10237197	intronic	i	ENSG00000151233.11	Terminal	Alu
STRG.10489.1	chr11	10237767	10254924	intronic	i	ENSG00000015153.15	Terminal	Alu
STRG.1049.1	chr1	170166411	170168873	intronic	i	ENSG00000143179.16	Terminal	Alu
STRG.10490.1	chr11	10262611	10271184	genic	n	ENSG00000015153.15	Terminal	Alu
STRG.10491.1	chr11	10272099	10272241	intronic	i	ENSG00000015153.15	Terminal	Alu
STRG.10495.1	chr11	58608873	58611646	intronic	i	ENSG00000134283.18	Terminal	Alu&L1
STRG.10496.1	chr11	59142748	59155811	intronic	i	ENSG00000134283.18	Terminal	Alu
STRG.10497.1	chr11	57712593	57740969	intronic	i	ENSG00000139174.12	Terminal	Alu
STRG.10498.1	chr11	57718044	57718530	genic	n	ENSG00000258068.2	Terminal	Alu
STRG.10499.1	chr11	57741250	57742657	intronic	i	ENSG00000139174.12	Terminal	Alu
STRG.105.1	chr1	18907626	18914048	intronic	i	ENSG00000189337.17	Terminal	Alu
STRG.1050.1	chr1	170532131	170546140	intronic	i	ENSG00000143179.16	Terminal	Alu&L1
STRG.10502.1	chr11	62337448	62338338	intronic	i	ENSG00000135503.13	inner	Alu
STRG.10505.1	chr11	61789130	61791527	span_intergenic_and_genic	k	ENSG00000135480.16	inner	Alu
STRG.10505.2	chr11	61789130	61791462	span_intergenic_and_genic	k	ENSG00000135480.16	inner	Alu
STRG.10506.1	chr11	61792495	61792561	intronic	i	ENSG00000170442.12	Terminal	Alu
STRG.10508.1	chr11	61799627	61817003	span_intergenic_and_genic	k	ENSG00000012822.16	Terminal	Alu
STRG.1051.1	chr1	169795032	169822933	intronic	i	ENSG00000143179.16	inner	Alu
STRG.10510.1	chr11	61955382	61966033	intronic	i	ENSG00000139146.14	Terminal	Alu
STRG.10511.2	chr11	61964563	61967631	genic	j	ENSG00000170456.16	inner	Alu
STRG.10511.3	chr11	61964563	61967631	genic	j	ENSG00000170456.16	Terminal	Alu
STRG.10511.4	chr11	61964563	61967631	genic	j	ENSG00000170456.16	inner	Alu
STRG.10512.1	chr11	61967794	61969490	intronic	i	ENSG00000170456.16	Terminal	Alu
STRG.10513.1	chr11	61984568	61991528	intronic	i	ENSG00000170456.16	Terminal	Alu
STRG.10514.1	chr11	62130591	62137831	span_intergenic_and_genic	k	ENSG00000203437.3	Terminal	Alu
STRG.10515.1	chr11	62141746	62144981	span_intergenic_and_genic	o	ENSG00000225349.2	Terminal	Alu
STRG.10517.1	chr11	64496305	64500358	intronic	i	ENSG00000170456.16	inner	Alu
STRG.10518.1	chr11	62559600	62573891	intronic	i	ENSG00000170456.16	Terminal	Alu
STRG.10519.1	chr11	62602216	62607199	intronic	i	ENSG00000170456.16	Terminal	Alu
STRG.1052.1	chr1	169877424	169893935	intronic	i	ENSG00000143179.16	Terminal	Alu
STRG.10522.1	chr11	62665309	62668496	span_intergenic_and_genic	k	ENSG00000276900.1	Terminal	Alu
STRG.10524.1	chr11	62690274	62712488	genic	n	ENSG00000174718.12	Terminal	Alu&L1
STRG.10525.1	chr11	62698184	62702361	genic	n	ENSG00000174718.12	Terminal	Alu
STRG.10526.1	chr11	62728486	62740293	intronic	i	ENSG00000174718.12	Terminal	Alu
STRG.10527.1	chr11	62750963	62754173	intergenic	u	NA	Terminal	Alu
STRG.10528.1	chr11	62761513	62768314	intronic	i	ENSG00000151746.15	Terminal	Alu&L1
STRG.10529.1	chr11	62779977	62787342	intronic	i	ENSG00000151746.15	inner	Alu
STRG.1053.1	chr1	170041396	170049489	genic	j	ENSG00000158769.18	Terminal	Alu
STRG.10530.1	chr11	62789815	62789885	intronic	i	ENSG00000151746.15	Terminal	Alu
STRG.10531.1	chr11	62789971	62792006	intronic	i	ENSG00000151746.15	Terminal	Alu
STRG.10532.1	chr11	62807682	62808063	intronic	i	ENSG00000151746.15	Terminal	Alu&L1
STRG.10534.1	chr11	62832911	62840156	span_intergenic_and_genic	k	ENSG00000276115.1	Terminal	Alu
STRG.10535.1	chr11	62851988	62855886	span_intergenic_and_genic	k	ENSG00000151746.15	Terminal	Alu
STRG.10536.1	chr11	62856102	62869219	span_intergenic_and_genic	o	ENSG00000139132.15	Terminal	Alu
STRG.10538.1	chr11	62890897	62891965	span_intergenic_and_genic	k	ENSG00000257643.1	Terminal	Alu
STRG.1054.1	chr1	170062688	170065633	genic	m	ENSG00000143256.5	inner	Alu
STRG.10540.1	chr11	65597756	65614221	genic	n	ENSG00000139131.13	Terminal	Alu
STRG.10546.1	chr11	63681477	63742142	intronic	i	ENSG00000170421.12	Terminal	Alu
STRG.10547.1	chr11	63693802	63697015	intronic	i	ENSG00000170421.12	Terminal	Alu
STRG.10548.1	chr11	63698596	63698764	intronic	i	ENSG00000170421.12	inner	Alu
STRG.10549.1	chr11	63808398	63808849	intronic	i	ENSG00000170421.12	Terminal	Alu
STRG.10552.1	chr11	63838864	63853306	genic	n	ENSG00000063046.18	inner	Alu
STRG.10553.1	chr11	63854090	63859463	span_intergenic_and_genic	o	ENSG00000257337.7	Terminal	Alu
STRG.10557.1	chr11	63938959	63957319	genic	j	ENSG00000135476.12	Terminal	Alu
STRG.10558.1	chr11	63966934	63968211	genic	m	ENSG00000123349.15	inner	Alu
STRG.1056.1	chr1	169283821	169367797	span_intergenic_and_genic	k	ENSG00000238934.1	Terminal	Alu&L1
STRG.10561.1	chr11	64003488	64169302	intronic	i	ENSG00000185591.10	Terminal	Alu&L1
STRG.10564.1	chr11	64186170	64204543	intronic	i	ENSG00000197111.16	inner	Alu
STRG.10569.1	chr11	64300589	64304749	genic	j	ENSG00000135390.21	Without	None
STRG.1057.1	chr1	169367969	169396540	genic	n	ENSG00000143224.18	Terminal	Alu
STRG.10571.1	chr11	64316460	64317540	span_intergenic_and_genic	k	ENSG00000166888.12	Terminal	Alu
STRG.10572.1	chr11	64364907	64372206	genic	m	ENSG00000123384.14	inner	Alu
STRG.10573.1	chr11	67799060	67805322	genic	j	ENSG00000166896.9	inner	Alu
STRG.10574.1	chr11	70203305	70207390	genic	j	ENSG00000135506.16	inner	Alu
STRG.10577.1	chr11	69675677	69677017	genic	j	ENSG00000139266.6	inner	Alu
STRG.10579.1	chr11	72285500	72434531	span_intergenic_and_genic	k	ENSG00000037897.17	inner	Alu
STRG.10584.1	chr11	74354443	74355720	span_intergenic_and_genic	k	ENSG00000284360.1	Without	None
STRG.10585.1	chr11	75567782	75572781	genic	j	ENSG00000135655.16	inner	Alu
STRG.10586.1	chr11	70283955	70284070	genic	j	ENSG00000061987.16	Terminal	Alu
STRG.10587.1	chr11	70285588	70294204	intronic	i	ENSG00000061987.16	Terminal	Alu
STRG.10590.2	chr11	70398529	70436575	genic	j	ENSG00000179912.20	Terminal	Alu
STRG.10591.1	chr11	68036029	68036644	intronic	i	ENSG00000179912.20	Terminal	Alu
STRG.10592.1	chr11	68045557	68050895	intronic	i	ENSG00000179912.20	Terminal	Alu
STRG.10593.1	chr11	68052859	68121388	intronic	i	ENSG00000179912.20	Terminal	Alu
STRG.10594.1	chr11	68109352	68111805	intronic	i	ENSG00000179912.20	Terminal	Alu
STRG.10595.1	chr11	68175044	68213659	intronic	i	ENSG00000179912.20	Terminal	Alu
STRG.10596.1	chr11	68318599	68334622	intronic	i	ENSG00000179912.20	Terminal	Alu
STRG.10597.1	chr11	68375231	68379925	intronic	i	ENSG00000179912.20	Terminal	Alu
STRG.10598.1	chr11	68407595	68409077	intronic	i	ENSG00000166986.15	Terminal	Alu
STRG.10599.1	chr11	68460731	68615334	genic	n	ENSG00000175197.12	Terminal	Alu
STRG.106.1	chr1	14329730	14334400	intronic	i	ENSG00000189337.17	Terminal	Alu
STRG.1060.1	chr1	171345105	171345307	span_intergenic_and_genic	k	ENSG00000277882.1	Terminal	Alu
STRG.10601.1	chr11	68509741	68519500	genic	n	ENSG00000166908.18	Terminal	Alu
STRG.10603.1	chr11	68684496	68691175	genic	m	ENSG00000111605.18	inner	Alu
STRG.10605.1	chr11	64778954	64779405	span_intergenic_and_genic	k	ENSG00000127337.7	inner	Alu
STRG.10606.1	chr11	64797665	64798434	intronic	i	ENSG00000127337.7	Terminal	Alu
STRG.10607.1	chr11	65014160	65019585	intronic	i	ENSG00000127337.7	Terminal	Alu
STRG.10608.1	chr11	65027425	65040572	intergenic	u	NA	inner	Alu
STRG.1061.1	chr1	171444699	171444963	genic	j	ENSG00000244682.7	inner	Alu
STRG.10610.1	chr11	65069009	65074803	intronic	i	ENSG00000166225.9	Terminal	Alu
STRG.10611.1	chr11	65079788	65083249	intronic	i	ENSG00000166225.9	Terminal	Alu
STRG.10616.1	chr11	65174117	65176470	intergenic	u	NA	Terminal	Alu
STRG.10617.1	chr11	65180021	65181687	intergenic	u	NA	Terminal	Alu
STRG.10618.1	chr11	65261913	65297616	genic	n	ENSG00000127314.18	inner	Alu
STRG.1062.1	chr1	171486108	171490182	span_intergenic_and_genic	k	ENSG00000234604.2	inner	Alu
STRG.10624.1	chr11	65497762	65506469	genic	n	ENSG00000133858.17	Terminal	Alu
STRG.10626.1	chr11	65568469	65570423	span_intergenic_and_genic	o	ENSG00000139291.14	Terminal	Alu
STRG.10627.1	chr11	65589150	65592846	intergenic	u	NA	Terminal	Alu
STRG.1063.1	chr1	171488060	171506160	genic	m	ENSG00000120370.13	inner	Alu
STRG.10630.1	chr11	59555187	59558878	span_intergenic_and_genic	k	ENSG00000257802.1	Terminal	Alu
STRG.10631.1	chr11	59577761	59604870	genic	n	ENSG00000121749.16	Terminal	Alu&L1
STRG.10632.1	chr11	59604910	59608483	genic	n	ENSG00000121749.16	inner	Alu&L1
STRG.10633.1	chr11	59645023	59646971	intergenic	u	NA	Terminal	Alu
STRG.10634.1	chr11	59645023	59669207	intergenic	u	NA	Terminal	Alu&L1
STRG.10635.1	chr11	59669587	59671257	span_intergenic_and_genic	k	ENSG00000165891.16	inner	Alu
STRG.10636.1	chr11	59755452	59805878	intergenic	u	NA	Terminal	Alu
STRG.10638.1	chr11	59951777	59957481	intronic	i	ENSG00000067798.16	Terminal	Alu&L1
STRG.10639.1	chr11	60056665	60071115	genic	j	ENSG00000067798.16	Terminal	Alu
STRG.1064.1	chr1	171509560	171532792	genic	j	ENSG00000233985.2	Without	None
STRG.10640.1	chr11	60088664	60098467	intronic	i	ENSG00000091039.17	Terminal	Alu
STRG.10641.1	chr11	60846433	60851076	genic	n	ENSG00000091039.17	Terminal	Alu
STRG.10642.1	chr11	61130260	61142999	intergenic	u	NA	Terminal	Alu
STRG.10643.1	chr11	61140956	61142497	genic	j	ENSG00000139324.12	Terminal	Alu
STRG.10646.1	chr11	61314884	61315750	intronic	i	ENSG00000179104.9	Terminal	Alu
STRG.10647.1	chr11	61342401	61348769	genic	n	ENSG00000179104.9	Terminal	Alu
STRG.10648.1	chr11	61352244	61354477	intronic	i	ENSG00000179104.9	Terminal	Alu
STRG.10649.1	chr11	61355434	61362271	intronic	i	ENSG00000179104.9	Terminal	Alu
STRG.1065.1	chr1	171523523	171524820	genic	j	ENSG00000117533.15	inner	Alu&L1
STRG.10650.1	chr11	61362344	61368556	intronic	i	ENSG00000257242.8	Terminal	Alu
STRG.10654.1	chr11	61430121	61474297	genic	j	ENSG00000118600.12	inner	Alu
STRG.10656.1	chr11	72705563	72709065	intronic	i	ENSG00000196935.9	Terminal	Alu
STRG.10657.1	chr11	72804728	72809622	span_intergenic_and_genic	k	ENSG00000256399.1	Terminal	Alu&L1
STRG.10658.1	chr11	72810002	72814094	intronic	i	ENSG00000196935.9	Terminal	Alu&L1
STRG.10659.1	chr11	73031949	73035981	intronic	i	ENSG00000196935.9	Terminal	Alu
STRG.1066.1	chr1	171559785	171590645	span_intergenic_and_genic	k	ENSG00000010165.20	inner	Alu
STRG.10660.1	chr11	73058144	73069374	intronic	i	ENSG00000196935.9	Without	None
STRG.10665.1	chr11	76498975	76512733	span_intergenic_and_genic	k	ENSG00000207546.1	Terminal	Alu
STRG.10666.1	chr11	76515075	76527804	intronic	i	ENSG00000153179.13	Terminal	Alu
STRG.10667.1	chr11	76528586	76550374	genic	m	ENSG00000256314.1	Terminal	Alu
STRG.10668.1	chr11	77238339	77241660	intergenic	u	NA	Terminal	Alu
STRG.10671.1	chr11	75819694	75831236	genic	j	ENSG00000111490.15	Terminal	Alu
STRG.10672.1	chr11	75871283	75878749	intronic	i	ENSG00000067715.14	Terminal	Alu
STRG.10673.1	chr11	75914989	75919871	intronic	i	ENSG00000257894.2	Terminal	Alu&L1
STRG.10674.1	chr11	75920020	75922780	intergenic	u	NA	Terminal	Alu
STRG.10675.1	chr11	75923025	75934698	intergenic	u	NA	Terminal	Alu
STRG.10677.1	chr11	76003040	76004761	intronic	i	ENSG00000177425.11	Terminal	Alu&L1
STRG.10678.1	chr11	76020652	76049131	intronic	i	ENSG00000177425.11	Terminal	Alu
STRG.10679.1	chr11	76121957	76142605	intronic	i	ENSG00000177425.11	Terminal	Alu
STRG.1068.1	chr1	160986860	160994457	genic	j	ENSG00000094975.14	Terminal	Alu
STRG.10680.1	chr11	76860918	77026797	intronic	i	ENSG00000258048.1	Terminal	Alu
STRG.10682.1	chr11	76960148	76965463	intronic	i	ENSG00000058272.19	Terminal	Alu&L1
STRG.10683.1	chr11	71434411	71448391	genic	j	ENSG00000257557.2	Terminal	Alu
STRG.10684.1	chr11	71453217	71464508	intronic	i	ENSG00000258077.2	Terminal	Alu
STRG.10688.1	chr11	71657295	71670546	intronic	i	ENSG00000070961.16	inner	Alu&L1
STRG.10689.1	chr11	71690237	71700239	intronic	i	ENSG00000057704.13	Terminal	Alu
STRG.10690.1	chr11	71700697	71707369	intronic	i	ENSG00000057704.13	Terminal	Alu
STRG.10691.1	chr11	71869369	71917307	intronic	i	ENSG00000169372.13	Terminal	Alu&L1
STRG.10693.1	chr11	71929031	71988844	intronic	i	ENSG00000173588.15	Terminal	Alu
STRG.10696.1	chr11	72050340	72063526	genic	j	ENSG00000139350.12	inner	Alu
STRG.10698.1	chr11	72074753	72077836	span_intergenic_and_genic	k	ENSG00000257803.2	inner	Alu&L1
STRG.10699.1	chr11	72080337	72096895	intronic	i	ENSG00000102189.17	Terminal	Alu
STRG.107.1	chr1	14348947	14419973	intronic	i	ENSG00000189337.17	Terminal	Alu
STRG.1070.1	chr1	161005892	161010997	intronic	i	ENSG00000143156.14	Terminal	Alu
STRG.10700.1	chr11	72095666	72103280	intronic	i	ENSG00000102189.17	Terminal	Alu
STRG.10701.1	chr11	72109587	72112766	intronic	i	ENSG00000102189.17	Terminal	Alu
STRG.10702.1	chr11	73443856	73457619	intronic	i	ENSG00000102189.17	Terminal	Alu&L1
STRG.10705.1	chr11	73559859	73565004	intronic	i	ENSG00000177889.10	Terminal	Alu
STRG.10708.1	chr11	73722343	73728504	genic	j	ENSG00000246985.8	Terminal	Alu
STRG.10709.1	chr11	73733534	73739031	intronic	i	ENSG00000111145.8	Terminal	Alu
STRG.10710.1	chr11	73787874	73865133	intronic	i	ENSG00000059758.8	Without	None
STRG.10711.1	chr11	73845520	73860009	span_intergenic_and_genic	k	ENSG00000257169.1	Terminal	Alu
STRG.10712.1	chr11	73872667	73876846	intronic	i	ENSG00000059758.8	Terminal	Alu
STRG.10714.1	chr11	73901871	73908197	intronic	i	ENSG00000166153.16	inner	Alu
STRG.10715.1	chr11	74082378	74084141	genic	n	ENSG00000136021.19	Terminal	Alu
STRG.10716.1	chr11	74107409	74171014	span_intergenic_and_genic	k	ENSG00000136021.19	Terminal	Alu
STRG.10718.1	chr11	74144788	74211494	genic	n	ENSG00000139351.15	Terminal	Alu
STRG.1072.1	chr1	161060629	161060974	genic	n	ENSG00000000460.17	Terminal	Alu&L1
STRG.10723.1	chr11	74213004	74219358	span_intergenic_and_genic	y	ENSG00000257611.1	inner	Alu
STRG.10724.1	chr11	74231003	74235724	genic	m	ENSG00000151135.10	inner	Alu&L1
STRG.10729.1	chr11	74592571	74600339	genic	j	ENSG00000008405.12	inner	Alu
STRG.10730.1	chr11	74610475	74611077	genic	m	ENSG00000136045.12	Terminal	Alu
STRG.10731.1	chr11	74745667	74746112	intronic	i	ENSG00000136045.12	Terminal	Alu
STRG.10732.1	chr11	74748849	74755515	span_intergenic_and_genic	k	ENSG00000240441.1	Terminal	Alu&L1
STRG.10734.1	chr11	74853316	74874261	intronic	i	ENSG00000136048.14	Terminal	Alu
STRG.10735.1	chr11	74931081	74933517	intronic	i	ENSG00000136048.14	Terminal	Alu
STRG.10738.1	chr11	75045667	75066864	intronic	i	ENSG00000120860.11	Terminal	Alu
STRG.1074.1	chr1	161100860	161102047	genic	n	ENSG00000075945.13	Terminal	Alu
STRG.10740.1	chr11	75099773	75122702	genic	j	ENSG00000185480.12	inner	Alu
STRG.10741.1	chr11	75131138	75131880	genic	n	ENSG00000283052.1	Terminal	Alu&L1
STRG.10743.1	chr11	75337896	75349755	span_intergenic_and_genic	k	ENSG00000255150.2	inner	Alu
STRG.10745.1	chr11	75413520	75422304	intronic	i	ENSG00000171310.11	Terminal	Alu&L1
STRG.10746.1	chr11	85589942	85628365	intronic	i	ENSG00000171310.11	Terminal	Alu
STRG.10747.1	chr11	83072062	83097694	intronic	i	ENSG00000171310.11	Terminal	Alu&L1
STRG.10748.1	chr11	83173292	83180347	intronic	i	ENSG00000171310.11	Terminal	Alu
STRG.10749.1	chr11	83179659	83193661	intergenic	u	NA	Terminal	Alu
STRG.1075.1	chr1	161118105	161125445	intronic	i	ENSG00000075945.13	Terminal	Alu
STRG.10750.1	chr11	83190474	83193638	intronic	i	ENSG00000136052.9	Terminal	Alu
STRG.10755.1	chr11	90118391	90118461	intronic	i	ENSG00000013503.10	Terminal	Alu
STRG.10756.1	chr11	90192126	90199390	intronic	i	ENSG00000111785.21	Terminal	Alu
STRG.10757.1	chr11	90201302	90209478	intronic	i	ENSG00000111785.21	Terminal	Alu
STRG.10759.1	chr11	88273823	88274620	genic	m	ENSG00000151148.14	inner	Alu
STRG.10760.1	chr11	88326087	88337736	genic	m	ENSG00000110921.14	inner	Alu
STRG.10763.1	chr11	93175880	93197964	genic	n	ENSG00000235162.9	inner	Alu
STRG.10765.1	chr11	93330623	93409394	intronic	i	ENSG00000110880.11	inner	Alu
STRG.10766.1	chr11	94129184	94155096	intronic	i	ENSG00000110880.11	inner	Alu
STRG.10767.1	chr11	94960959	94972873	intronic	i	ENSG00000110880.11	Terminal	Alu
STRG.10768.1	chr11	95066919	95071225	intronic	i	ENSG00000110880.11	Terminal	Alu
STRG.10771.1	chr11	86945679	86955395	intronic	i	ENSG00000084112.15	inner	Alu
STRG.10772.1	chr11	87037921	87042929	intronic	i	ENSG00000084112.15	Terminal	Alu
STRG.10773.1	chr11	87043473	87053009	intronic	i	ENSG00000184752.13	inner	Alu
STRG.10775.1	chr11	87078905	87089569	intronic	i	ENSG00000180263.14	Terminal	Alu
STRG.10777.1	chr11	87129143	87131725	span_intergenic_and_genic	k	ENSG00000199172.3	Terminal	Alu
STRG.10778.1	chr11	87181955	87193558	intronic	i	ENSG00000074527.13	Terminal	Alu
STRG.10779.1	chr11	87232217	87233088	intronic	i	ENSG00000074527.13	Terminal	Alu
STRG.1078.1	chr1	161202310	161214723	intergenic	u	NA	Terminal	Alu
STRG.10783.1	chr11	94188449	94188997	span_intergenic_and_genic	k	ENSG00000241413.3	Terminal	Alu
STRG.10785.1	chr11	94543840	94549898	intronic	i	ENSG00000139436.21	Terminal	Alu
STRG.10786.1	chr11	94768353	94822199	intronic	i	ENSG00000139436.21	Terminal	Alu
STRG.10787.1	chr11	93681403	93684178	span_intergenic_and_genic	o	ENSG00000139436.21	Terminal	Alu
STRG.10789.1	chr11	93730282	93735848	genic	n	ENSG00000122970.16	Terminal	Alu
STRG.10792.1	chr11	93784282	93789796	intronic	i	ENSG00000120802.14	Terminal	Alu
STRG.10793.1	chr11	93790794	93793173	span_intergenic_and_genic	o	ENSG00000120802.14	Terminal	Alu
STRG.108.1	chr1	14363968	14366983	genic	m	ENSG00000204464.7	Terminal	Alu
STRG.1080.1	chr1	161399998	161401868	genic	n	ENSG00000117523.16	inner	Alu
STRG.10801.1	chr11	85983974	85990249	intronic	i	ENSG00000111647.13	Terminal	Alu
STRG.10802.1	chr11	85990400	85996825	genic	n	ENSG00000111647.13	Terminal	Alu
STRG.10804.1	chr11	86001159	86003365	intronic	i	ENSG00000174099.12	inner	Alu&L1
STRG.10805.1	chr11	86007100	86069084	intronic	i	ENSG00000241749.4	inner	Alu
STRG.10806.1	chr11	86035125	86040464	intronic	i	ENSG00000241749.4	inner	Alu&L1
STRG.10809.1	chr11	86170945	86172196	span_intergenic_and_genic	o	ENSG00000149948.14	Terminal	Alu
STRG.1081.1	chr1	161408167	161415464	intronic	i	ENSG00000117523.16	inner	Alu
STRG.10813.1	chr11	86339307	86345927	intronic	i	ENSG00000155974.13	Terminal	Alu&L1
STRG.10814.1	chr11	86414573	86423106	intronic	i	ENSG00000257083.7	Terminal	Alu
STRG.10816.1	chr11	103087183	103092160	intronic	i	ENSG00000111530.13	Terminal	Alu
STRG.10817.1	chr11	102434249	102438312	genic	j	ENSG00000174437.17	Terminal	Alu
STRG.10818.1	chr11	100690864	100692232	intronic	i	ENSG00000174437.17	Terminal	Alu
STRG.1082.1	chr1	161415694	161416209	genic	n	ENSG00000117523.16	inner	Alu
STRG.10820.1	chr11	100808664	100811770	intronic	i	ENSG00000174437.17	Terminal	Alu
STRG.10821.1	chr11	106362887	106368244	intronic	i	ENSG00000174437.17	inner	Alu&L1
STRG.10822.1	chr11	106081927	106085364	intronic	i	ENSG00000174437.17	Terminal	Alu
STRG.10823.1	chr11	107283616	107286709	span_intergenic_and_genic	k	ENSG00000196510.13	inner	Alu
STRG.10824.1	chr11	107302422	107310018	intronic	i	ENSG00000196510.13	Terminal	Alu
STRG.10827.1	chr10	72125208	72134463	intronic	i	ENSG00000204856.12	Terminal	Alu
STRG.10828.1	chr10	72136026	72149457	intronic	i	ENSG00000204856.12	Terminal	Alu
STRG.10832.1	chr10	72216000	72235860	intronic	i	ENSG00000196850.6	Terminal	Alu
STRG.10835.1	chr10	72273920	72276036	genic	j	ENSG00000186298.12	inner	Alu
STRG.10836.1	chr10	72301600	72304278	intronic	i	ENSG00000186298.12	inner	Alu
STRG.10837.1	chr10	72332830	72355149	intronic	i	ENSG00000186298.12	Terminal	Alu
STRG.1084.1	chr1	161749768	161757166	intergenic	u	NA	Terminal	Alu
STRG.10841.1	chr10	72481698	72498371	span_intergenic_and_genic	k	ENSG00000257509.1	Terminal	Alu
STRG.10842.1	chr10	72500307	72507808	intronic	i	ENSG00000205323.9	Terminal	Alu
STRG.10847.1	chr10	72749910	72768937	intronic	i	ENSG00000170473.17	Terminal	Alu&L1
STRG.10848.1	chr10	72806152	72810138	span_intergenic_and_genic	k	ENSG00000237493.3	Terminal	Alu
STRG.10849.1	chr10	72810462	72818581	span_intergenic_and_genic	k	ENSG00000139531.13	inner	Alu
STRG.1085.1	chr1	161765428	161766165	intergenic	u	NA	Terminal	Alu
STRG.10857.1	chr10	73098044	73101297	intronic	i	ENSG00000139645.11	Terminal	Alu
STRG.10858.1	chr10	73098322	73101453	genic	m	ENSG00000135469.14	inner	Alu
STRG.10859.1	chr10	73104655	73134340	span_intergenic_and_genic	k	ENSG00000062485.19	inner	Alu
STRG.10860.1	chr10	73116526	73124096	intronic	i	ENSG00000135473.15	Terminal	Alu
STRG.10864.1	chr10	73192166	73204906	intronic	i	ENSG00000135423.13	Terminal	Alu
STRG.10865.1	chr10	73218402	73244521	genic	j	ENSG00000076067.13	Terminal	Alu&L1
STRG.10869.1	chr10	73346383	73414058	span_intergenic_and_genic	k	ENSG00000241217.3	Terminal	Alu
STRG.10869.2	chr10	73375101	73414058	span_intergenic_and_genic	k	ENSG00000241217.3	Terminal	Alu
STRG.10869.3	chr10	73375101	73414058	genic	m	ENSG00000110958.16	inner	Alu
STRG.10871.1	chr10	73471614	73474918	intronic	i	ENSG00000285625.1	Terminal	Alu
STRG.10872.1	chr10	73495753	73499687	intronic	i	ENSG00000285625.1	Terminal	Alu
STRG.10873.1	chr10	73497537	73499671	intronic	i	ENSG00000285625.1	Terminal	Alu
STRG.10874.1	chr10	73502023	73507309	genic	j	ENSG00000198056.15	Without	None
STRG.10877.1	chr10	73590406	73621619	intergenic	u	NA	Terminal	Alu
STRG.10878.1	chr10	73626091	73631490	genic	m	ENSG00000122965.11	Terminal	Alu&L1
STRG.10879.1	chr10	73699151	73730487	genic	j	ENSG00000122965.11	Terminal	Alu
STRG.10881.1	chr10	73742995	73744230	span_intergenic_and_genic	k	ENSG00000200665.1	Terminal	Alu
STRG.10883.1	chr10	73753425	73756861	intronic	i	ENSG00000123066.9	Terminal	Alu
STRG.10884.1	chr10	73772276	73780251	span_intergenic_and_genic	k	ENSG00000257979.1	inner	Alu
STRG.10885.1	chr10	73786680	73788669	genic	m	ENSG00000258337.1	inner	Alu
STRG.10886.1	chr10	73820472	73845975	intronic	i	ENSG00000123066.9	inner	Alu
STRG.10887.1	chr10	73998114	74002533	intronic	i	ENSG00000123066.9	Terminal	Alu&L1
STRG.1089.1	chr1	178131493	178136817	genic	j	ENSG00000160679.13	Terminal	Alu
STRG.10890.1	chr10	74027395	74121355	genic	n	ENSG00000111725.11	Terminal	Alu
STRG.109.1	chr1	14411208	14411971	genic	m	ENSG00000215720.4	Terminal	Alu
STRG.10901.1	chr10	74470025	74475801	intronic	i	ENSG00000151176.8	Terminal	Alu
STRG.10902.1	chr10	74547472	74560742	genic	m	ENSG00000139410.15	Terminal	Alu&L1
STRG.10905.1	chr10	74642477	74664576	intronic	i	ENSG00000176871.9	inner	Alu
STRG.10906.1	chr10	74664599	74665851	intronic	i	ENSG00000176871.9	inner	Alu
STRG.10909.1	chr10	75017475	75026127	intronic	i	ENSG00000176834.14	Terminal	Alu
STRG.1091.1	chr1	177013937	177032579	genic	n	ENSG00000143621.17	Terminal	Alu
STRG.10910.1	chr10	75102672	75109212	intronic	i	ENSG00000176834.14	Terminal	Alu
STRG.10911.1	chr10	75111511	75182123	intronic	i	ENSG00000176834.14	Terminal	Alu
STRG.10915.1	chr10	75232741	75235957	genic	m	ENSG00000089220.5	inner	Alu
STRG.10916.1	chr11	105172181	105180814	intronic	i	ENSG00000135090.14	Terminal	Alu
STRG.10917.1	chr11	105370551	105374246	intronic	i	ENSG00000135090.14	Terminal	Alu&L1
STRG.1092.1	chr1	175944853	175978933	intergenic	u	NA	Terminal	Alu
STRG.10920.1	chr11	105483558	105487398	intronic	i	ENSG00000135090.14	Terminal	Alu
STRG.10922.1	chr11	107519392	107565733	intronic	i	ENSG00000135090.14	Terminal	Alu
STRG.10923.1	chr11	95790498	95812931	genic	j	ENSG00000196498.13	Terminal	Alu
STRG.10924.1	chr11	96006553	96008042	intronic	i	ENSG00000287622.1	Terminal	Alu&L1
STRG.10926.1	chr11	96117593	96128316	intronic	i	ENSG00000139370.12	inner	Alu
STRG.10928.1	chr11	96202912	96211468	intronic	i	ENSG00000151952.16	Terminal	Alu
STRG.10930.1	chr11	96221688	96240303	intronic	i	ENSG00000111450.14	Terminal	Alu
STRG.10932.1	chr11	96296047	96297607	genic	j	ENSG00000061936.10	inner	Alu
STRG.10935.1	chr11	96363128	96389900	intronic	i	ENSG00000255992.1	Terminal	Alu
STRG.10936.1	chr11	108957718	108959797	span_intergenic_and_genic	k	ENSG00000273568.1	inner	Alu
STRG.10939.1	chr11	108883558	108890582	intronic	i	ENSG00000121743.4	Terminal	Alu
STRG.1094.1	chr1	176053334	176076028	genic	m	ENSG00000143614.10	inner	Alu
STRG.10940.1	chr11	113316294	113369379	intronic	i	ENSG00000165475.15	Terminal	Alu
STRG.10941.1	chr11	110098351	110103873	intergenic	u	NA	Terminal	Alu
STRG.10942.1	chr11	110111693	110112452	intronic	i	ENSG00000027001.10	Terminal	Alu
STRG.10943.1	chr11	110153270	110155749	genic	j	ENSG00000027001.10	Terminal	Alu
STRG.10944.1	chr11	110229441	110296614	intronic	i	ENSG00000151835.16	inner	Alu
STRG.10945.1	chr11	110258209	110263331	intronic	i	ENSG00000151835.16	inner	Alu
STRG.10946.1	chr11	110264875	110268945	span_intergenic_and_genic	k	ENSG00000232977.7	inner	Alu
STRG.10947.1	chr11	110429948	110464884	intronic	i	ENSG00000073060.17	Terminal	Alu
STRG.1095.1	chr1	176082561	176100487	intronic	i	ENSG00000143614.10	Terminal	Alu
STRG.10951.1	chr11	113770377	113773735	span_intergenic_and_genic	o	ENSG00000280634.1	inner	Alu
STRG.10953.1	chr11	113870272	113874450	genic	j	ENSG00000081760.17	Terminal	Alu
STRG.10954.1	chr11	117974029	117986309	intronic	i	ENSG00000081760.17	Terminal	Alu
STRG.10956.1	chr11	118226692	118252365	span_intergenic_and_genic	k	ENSG00000196199.14	Terminal	Alu
STRG.10957.1	chr11	107790095	107858808	intergenic	u	NA	Terminal	Alu
STRG.10958.1	chr11	107792801	107803000	intronic	i	ENSG00000121390.19	Terminal	Alu
STRG.1096.1	chr1	176160258	176174008	span_intergenic_and_genic	k	ENSG00000223599.1	Terminal	Alu
STRG.10960.1	chr11	107908420	107908764	intronic	i	ENSG00000121390.19	Terminal	Alu
STRG.10961.1	chr11	108008956	108109828	intronic	i	ENSG00000121390.19	Terminal	Alu
STRG.10962.1	chr11	108027538	108032240	intronic	i	ENSG00000121390.19	Terminal	Alu
STRG.10963.1	chr11	108033912	108046269	genic	j	ENSG00000121390.19	inner	Alu
STRG.10964.1	chr11	108046494	108049889	intergenic	u	NA	Terminal	Alu
STRG.10965.1	chr11	108121546	108143946	intergenic	u	NA	Terminal	Alu
STRG.10968.1	chr11	108165286	108165901	genic	j	ENSG00000132950.19	Terminal	Alu
STRG.1097.1	chr1	176176008	176184632	intronic	i	ENSG00000143614.10	Terminal	Alu
STRG.10970.1	chr11	108223067	108236534	intronic	i	ENSG00000121741.17	Terminal	Alu
STRG.10971.1	chr11	108259214	108266392	intronic	i	ENSG00000121741.17	inner	Alu
STRG.10972.1	chr11	108284474	108287177	intronic	i	ENSG00000121741.17	inner	Alu&L1
STRG.10973.1	chr11	108295334	108365738	genic	n	ENSG00000121741.17	Terminal	Alu
STRG.10975.1	chr11	108505434	108523884	genic	j	ENSG00000253771.6	Terminal	Alu&L1
STRG.10976.1	chr11	108531354	108534084	genic	j	ENSG00000132970.14	Terminal	Alu
STRG.10977.1	chr11	108587108	108593768	intronic	i	ENSG00000132964.12	Terminal	Alu
STRG.10978.1	chr11	111602305	111630856	intronic	i	ENSG00000132964.12	Terminal	Alu&L1
STRG.10979.1	chr11	111636789	111652104	intronic	i	ENSG00000132964.12	Terminal	Alu
STRG.10980.1	chr11	111658547	111667101	intronic	i	ENSG00000132964.12	Without	None
STRG.10983.1	chr11	111687870	111698497	intronic	i	ENSG00000273167.1	inner	Alu
STRG.10984.1	chr11	111711387	111719548	genic	j	ENSG00000243008.2	Terminal	Alu&L1
STRG.10985.1	chr11	111755963	111766389	intronic	i	ENSG00000186184.19	inner	Alu
STRG.10986.1	chr11	111782195	111871581	span_intergenic_and_genic	k	ENSG00000261485.1	inner	Alu
STRG.10987.1	chr11	111874056	111879165	intronic	i	ENSG00000152520.14	Terminal	Alu
STRG.10988.1	chr11	111877492	111877789	intronic	i	ENSG00000152520.14	Terminal	Alu
STRG.10989.1	chr11	111937343	112022645	genic	j	ENSG00000139514.13	inner	Alu
STRG.10990.1	chr11	111946488	111948714	intronic	i	ENSG00000139514.13	Terminal	Alu
STRG.10993.1	chr11	111999823	112004025	genic	m	ENSG00000139508.15	inner	Alu
STRG.10995.1	chr11	112055241	112064240	intronic	i	ENSG00000120694.20	inner	Alu
STRG.10996.1	chr11	112086873	112120016	genic	j	ENSG00000187676.8	Terminal	Alu
STRG.10997.1	chr11	112093028	112101227	intronic	i	ENSG00000152484.14	Terminal	Alu
STRG.10998.1	chr11	112143253	112164074	span_intergenic_and_genic	k	ENSG00000207051.1	Terminal	Alu
STRG.11001.1	chr11	112279871	112284339	genic	j	ENSG00000242715.8	inner	Alu
STRG.11002.1	chr11	121292771	121313410	genic	j	ENSG00000120664.11	Terminal	Alu
STRG.11003.1	chr11	120325292	120333682	span_intergenic_and_genic	k	ENSG00000276672.1	inner	Alu
STRG.11005.1	chr11	120393858	120399347	intronic	i	ENSG00000102781.14	Terminal	Alu
STRG.11006.1	chr11	123057496	123062136	intronic	i	ENSG00000102781.14	Terminal	Alu
STRG.11008.1	chr11	124762420	124766119	intronic	i	ENSG00000189403.15	Terminal	Alu
STRG.11009.1	chr11	124771134	124772489	intronic	i	ENSG00000189403.15	Terminal	Alu
STRG.11010.1	chr11	124793797	124800409	genic	j	ENSG00000132952.12	inner	Alu&L1
STRG.11012.2	chr11	124170641	124231921	span_intergenic_and_genic	k	ENSG00000139496.16	Terminal	Alu
STRG.11015.1	chr11	124377647	124385206	genic	j	ENSG00000133103.17	Terminal	Alu
STRG.11016.1	chr11	124570098	124580586	genic	n	ENSG00000133111.4	inner	Alu
STRG.11017.1	chr11	124622870	124635398	span_intergenic_and_genic	o	ENSG00000120693.14	inner	Alu
STRG.11018.1	chr11	124634099	124635398	genic	j	ENSG00000120697.10	inner	Alu
STRG.11021.1	chr11	116773798	116788019	genic	m	ENSG00000102710.20	inner	Alu
STRG.11022.1	chr11	116903351	116908004	genic	j	ENSG00000023516.9	inner	Alu
STRG.11023.1	chr11	116935932	116945220	intronic	i	ENSG00000150907.10	Terminal	Alu
STRG.11024.1	chr11	116945411	116946897	intronic	i	ENSG00000150907.10	Terminal	Alu
STRG.11025.1	chr11	116970030	116975263	intronic	i	ENSG00000150907.10	Terminal	Alu
STRG.11026.1	chr11	116978019	116987336	genic	j	ENSG00000188811.14	Terminal	Alu
STRG.11027.1	chr11	117025664	117038623	intronic	i	ENSG00000183722.9	Terminal	Alu
STRG.11028.1	chr11	117041946	117056222	span_intergenic_and_genic	y	ENSG00000133106.15	Terminal	Alu
STRG.11030.1	chr11	117057452	117095215	genic	j	ENSG00000172915.19	Terminal	Alu
STRG.11031.1	chr11	117144287	117171045	intronic	i	ENSG00000133121.21	Terminal	Alu&L1
STRG.11032.1	chr11	117191246	117194151	genic	j	ENSG00000235097.1	Terminal	Alu
STRG.11033.1	chr11	117232615	117293571	intronic	i	ENSG00000102763.18	Terminal	Alu&L1
STRG.11034.1	chr11	117244586	117246808	intronic	i	ENSG00000150456.11	Terminal	Alu
STRG.11035.1	chr11	117246949	117263798	intronic	i	ENSG00000132953.17	Terminal	Alu
STRG.11036.1	chr11	117264079	117265178	intronic	i	ENSG00000132953.17	Terminal	Alu
STRG.11037.1	chr11	117265414	117277991	intronic	i	ENSG00000132953.17	Terminal	Alu
STRG.1104.1	chr1	167334152	167338591	genic	n	ENSG00000143569.19	Terminal	Alu&L1
STRG.11040.1	chr11	45847475	45883244	genic	n	ENSG00000165480.16	Terminal	Alu&L1
STRG.11042.1	chr11	45922632	45929096	genic	j	ENSG00000233325.3	inner	Alu
STRG.11044.1	chr11	46232956	46233276	intronic	i	ENSG00000180776.16	Terminal	Alu
STRG.11046.1	chr11	46398512	46406382	genic	n	ENSG00000165487.14	Terminal	Alu
STRG.11047.1	chr11	46410369	46417912	genic	j	ENSG00000165487.14	Terminal	Alu&L1
STRG.11048.1	chr11	46569945	46585430	intronic	i	ENSG00000165487.14	Terminal	Alu
STRG.11049.1	chr11	46590118	46594059	intronic	i	ENSG00000225727.3	Terminal	Alu
STRG.11050.1	chr11	46596642	46599671	intronic	i	ENSG00000102804.15	Terminal	Alu
STRG.11051.1	chr11	46602861	46617227	genic	m	ENSG00000102804.15	Terminal	Alu
STRG.11052.1	chr11	46617553	46670838	intronic	i	ENSG00000139618.17	Terminal	Alu
STRG.11054.1	chr11	46677080	46700619	span_intergenic_and_genic	k	ENSG00000244754.9	inner	Alu&L1
STRG.11054.2	chr11	46677080	46700603	genic	j	ENSG00000244754.9	inner	Alu
STRG.11055.1	chr11	46744017	46749208	intronic	i	ENSG00000244754.9	Terminal	Alu
STRG.11056.1	chr11	46788774	46792524	intronic	i	ENSG00000083642.19	Terminal	Alu
STRG.11058.1	chr11	46939052	46954586	intronic	i	ENSG00000120658.13	Terminal	Alu
STRG.11059.1	chr11	47015251	47030237	genic	j	ENSG00000151773.13	inner	Alu
STRG.1106.1	chr1	167351100	167351569	intronic	i	ENSG00000197965.12	Terminal	Alu&L1
STRG.11060.1	chr11	47064759	47087242	intronic	i	ENSG00000151773.13	Terminal	Alu
STRG.11061.1	chr11	47088547	47090792	genic	j	ENSG00000174015.10	Terminal	Alu
STRG.11062.1	chr11	47163912	47169563	intronic	i	ENSG00000136141.15	inner	Alu
STRG.11063.1	chr11	47215058	47217411	intronic	i	ENSG00000136141.15	Terminal	Alu
STRG.11064.1	chr11	47237806	47239217	intronic	i	ENSG00000136141.15	Terminal	Alu
STRG.11065.1	chr11	47282970	47284177	intronic	i	ENSG00000136141.15	inner	Alu
STRG.11066.1	chr11	47354860	47378541	intronic	i	ENSG00000136141.15	Terminal	Alu
STRG.11067.2	chr11	47511113	47557533	genic	j	ENSG00000247077.7	Terminal	Alu
STRG.11067.3	chr11	47511113	47557533	genic	j	ENSG00000247077.7	Terminal	Alu
STRG.11069.1	chr11	47508846	47510023	span_intergenic_and_genic	o	ENSG00000176915.15	inner	Alu
STRG.1107.1	chr1	167379108	167381000	intronic	i	ENSG00000197965.12	Terminal	Alu
STRG.11070.1	chr11	47529303	47533831	intergenic	u	NA	Terminal	Alu
STRG.11071.1	chr11	47543158	47551765	span_intergenic_and_genic	k	ENSG00000090615.15	inner	Alu
STRG.11072.1	chr11	47568409	47571818	intronic	i	ENSG00000090615.15	Terminal	Alu
STRG.11073.1	chr11	47579072	47584561	genic	j	ENSG00000072609.18	Terminal	Alu
STRG.11073.2	chr11	47579072	47581848	span_intergenic_and_genic	k	ENSG00000072609.18	inner	Alu
STRG.11076.1	chr11	47635572	47638698	genic	j	ENSG00000198393.8	inner	Alu
STRG.11077.1	chr11	47716517	47728139	genic	m	ENSG00000198040.11	inner	Alu
STRG.11077.2	chr11	47726894	47726992	genic	m	ENSG00000198040.11	inner	Alu
STRG.11078.1	chr11	47728140	47729967	genic	n	ENSG00000196387.10	Terminal	Alu
STRG.1108.1	chr1	167527157	167553762	intronic	i	ENSG00000143164.15	Terminal	Alu
STRG.11080.1	chr11	47734495	47736267	genic	j	ENSG00000256223.6	inner	Alu
STRG.11081.1	chr11	47736313	47796173	genic	n	ENSG00000090612.22	Terminal	Alu
STRG.11083.1	chr11	47752720	47767286	span_intergenic_and_genic	k	ENSG00000221491.2	Terminal	Alu
STRG.11084.1	chr11	47756860	47757475	intronic	i	ENSG00000139620.13	inner	Alu
STRG.11085.1	chr11	47804296	47804402	genic	n	ENSG00000129315.11	Terminal	Alu
STRG.11086.1	chr11	47824362	47831765	intergenic	u	NA	Terminal	Alu
STRG.11087.1	chr11	47983183	48007326	genic	n	ENSG00000139537.11	Terminal	Alu
STRG.11088.1	chr11	48027536	48039356	genic	j	ENSG00000134285.11	inner	Alu
STRG.1109.1	chr1	167611437	167616402	genic	n	ENSG00000143164.15	Terminal	Alu
STRG.11090.1	chr11	48059387	48069703	intronic	i	ENSG00000134287.10	Terminal	Alu
STRG.11091.1	chr11	48069728	48079168	genic	j	ENSG00000257913.2	Terminal	Alu
STRG.11093.1	chr11	65897007	65900912	intronic	i	ENSG00000167548.16	Terminal	Alu
STRG.11095.1	chr11	65991922	66002156	span_intergenic_and_genic	o	ENSG00000258017.2	Terminal	Alu
STRG.11097.1	chr11	66070363	66218697	intronic	i	ENSG00000258017.2	inner	Alu
STRG.11099.1	chr11	66129518	66134139	genic	j	ENSG00000167553.16	Terminal	Alu
STRG.111.1	chr1	14766940	14777727	intronic	i	ENSG00000142634.13	Terminal	Alu
STRG.1110.1	chr1	167626812	167633479	span_intergenic_and_genic	k	ENSG00000143164.15	Terminal	Alu
STRG.11100.1	chr11	66134244	66148410	span_intergenic_and_genic	k	ENSG00000135451.13	inner	Alu
STRG.11101.1	chr11	66148432	66159101	genic	n	ENSG00000258334.1	Terminal	Alu
STRG.11104.1	chr11	66227585	66230379	span_intergenic_and_genic	k	ENSG00000257954.1	Terminal	Alu
STRG.11106.1	chr11	66257757	66267859	intronic	i	ENSG00000123352.18	Terminal	Alu
STRG.11107.1	chr11	66268582	66274704	intronic	i	ENSG00000161791.14	Terminal	Alu
STRG.11108.1	chr11	66284579	66289135	intronic	i	ENSG00000161791.14	Terminal	Alu
STRG.11109.1	chr11	66510635	66521612	genic	j	ENSG00000139644.13	inner	Alu
STRG.11109.3	chr11	66516123	66521612	span_intergenic_and_genic	k	ENSG00000139644.13	Terminal	Alu
STRG.1111.1	chr1	167627637	167670373	span_intergenic_and_genic	k	ENSG00000213064.10	Terminal	Alu&L1
STRG.11110.1	chr11	66535626	66546048	intronic	i	ENSG00000139644.13	inner	Alu
STRG.11112.1	chr11	66609638	66641192	intronic	i	ENSG00000167566.17	Terminal	Alu
STRG.11113.1	chr11	66629617	66663591	intronic	i	ENSG00000167566.17	Terminal	Alu
STRG.11115.1	chr11	66742088	66757060	genic	m	ENSG00000161800.13	inner	Alu
STRG.11115.2	chr11	66744736	66843322	genic	m	ENSG00000161800.13	inner	Alu&L1
STRG.11115.3	chr11	66787462	66843322	genic	m	ENSG00000161800.13	inner	Alu
STRG.11116.1	chr11	66771246	66771667	intronic	i	ENSG00000066117.15	Terminal	Alu
STRG.11117.1	chr11	66777646	66784281	genic	m	ENSG00000178449.9	inner	Alu
STRG.11118.1	chr11	66784361	66787195	genic	j	ENSG00000139624.14	Terminal	Alu
STRG.1112.1	chr1	167721979	167738898	intronic	i	ENSG00000213064.10	inner	Alu
STRG.11125.1	chr11	67142409	67145139	genic	m	ENSG00000257298.1	Terminal	Alu
STRG.11126.1	chr11	67195569	67196126	intronic	i	ENSG00000050405.13	Terminal	Alu
STRG.11127.1	chr11	67200614	67203024	intergenic	u	NA	Terminal	Alu
STRG.11128.1	chr11	67209815	67229759	span_intergenic_and_genic	k	ENSG00000161813.22	inner	Alu
STRG.11129.1	chr11	67234865	67243816	genic	n	ENSG00000161813.22	Terminal	Alu
STRG.11130.1	chr11	67297933	67302483	intronic	i	ENSG00000066084.13	Terminal	Alu
STRG.11131.1	chr11	67316539	67317431	intronic	i	ENSG00000066084.13	Terminal	Alu
STRG.11132.1	chr11	67317871	67347634	intronic	i	ENSG00000066084.13	Terminal	Alu&L1
STRG.11134.1	chr11	67392882	67398410	intronic	i	ENSG00000066084.13	inner	Alu
STRG.11135.1	chr11	67398181	67401863	intronic	i	ENSG00000066084.13	Terminal	Alu
STRG.11136.1	chr11	67413854	67414728	genic	n	ENSG00000066084.13	Terminal	Alu
STRG.11137.1	chr11	67465907	67469251	intronic	i	ENSG00000066084.13	inner	Alu
STRG.11139.1	chr11	67604862	67612535	genic	m	ENSG00000123268.9	inner	Alu
STRG.1114.2	chr1	167863579	167936040	genic	m	ENSG00000116251.11	inner	Alu
STRG.11142.3	chr11	125592852	125623091	genic	m	ENSG00000110911.17	inner	Alu
STRG.11142.5	chr11	125592852	125623091	genic	n	ENSG00000110911.17	inner	Alu&L1
STRG.11144.1	chr11	125678524	125683303	genic	n	ENSG00000050426.16	Terminal	Alu
STRG.11145.1	chr11	130904695	130916490	genic	j	ENSG00000050426.16	inner	Alu
STRG.11146.1	chr11	134331985	134376309	span_intergenic_and_genic	k	ENSG00000110925.7	inner	Alu&L1
STRG.11147.1	chr11	134563342	134573036	span_intergenic_and_genic	k	ENSG00000257246.1	Terminal	Alu&L1
STRG.11148.1	chr12	38582	44849	span_intergenic_and_genic	k	ENSG00000200953.1	inner	Alu
STRG.11149.1	chr11	134153878	134163906	span_intergenic_and_genic	k	ENSG00000199824.1	Terminal	Alu
STRG.1115.2	chr1	168040720	168075843	genic	j	ENSG00000158286.13	Terminal	Alu
STRG.11150.1	chr11	134253564	134256910	genic	n	ENSG00000135457.10	inner	Alu
STRG.11152.1	chr11	129981186	129985808	intergenic	u	NA	Terminal	Alu
STRG.11155.1	chr11	130138581	130143806	span_intergenic_and_genic	o	ENSG00000139629.16	Terminal	Alu
STRG.11156.1	chr11	130281605	130294567	span_intergenic_and_genic	k	ENSG00000139629.16	Terminal	Alu
STRG.11157.1	chr11	130296761	130309767	intronic	i	ENSG00000139629.16	Terminal	Alu
STRG.11159.1	chr12	1789160	1789770	intronic	i	ENSG00000050438.17	Terminal	Alu
STRG.1116.1	chr1	167977045	167981049	intronic	i	ENSG00000158286.13	Terminal	Alu
STRG.11160.1	chr12	4320157	4350527	genic	j	ENSG00000050438.17	Terminal	Alu&L1
STRG.11165.1	chr11	126209040	126211630	intronic	i	ENSG00000111252.11	Terminal	Alu
STRG.11166.1	chr11	126256025	126268895	intronic	i	ENSG00000111252.11	Terminal	Alu
STRG.11167.1	chr11	126269073	126278126	span_intergenic_and_genic	k	ENSG00000204842.18	Terminal	Alu
STRG.11167.2	chr11	126269154	126278126	span_intergenic_and_genic	k	ENSG00000204842.18	Terminal	Alu
STRG.11168.1	chr11	126283093	126294933	intronic	i	ENSG00000204842.18	inner	Alu
STRG.11169.1	chr11	126317223	126322380	genic	j	ENSG00000204842.18	Terminal	Alu
STRG.11170.1	chr11	126350172	126355578	span_intergenic_and_genic	k	ENSG00000238168.5	inner	Alu
STRG.11171.1	chr11	126355692	126410575	intronic	i	ENSG00000204842.18	Terminal	Alu
STRG.11173.1	chr12	380191	385896	intronic	i	ENSG00000204842.18	Terminal	Alu
STRG.11175.1	chr12	719246	719997	genic	n	ENSG00000089234.16	Terminal	Alu
STRG.1118.1	chr1	168052148	168075836	intronic	i	ENSG00000116237.16	Terminal	Alu
STRG.11180.1	chr12	890511	893840	intronic	i	ENSG00000089022.14	Terminal	Alu
STRG.11181.1	chr12	901075	907719	intergenic	u	NA	Terminal	Alu
STRG.11185.1	chr12	964613	971938	genic	n	ENSG00000111300.10	Terminal	Alu
STRG.11186.1	chr12	974133	991122	span_intergenic_and_genic	k	ENSG00000135148.12	inner	Alu&L1
STRG.11186.2	chr12	974133	990041	genic	n	ENSG00000135148.12	Terminal	Alu&L1
STRG.11186.3	chr12	985074	991122	genic	m	ENSG00000135148.12	Terminal	Alu&L1
STRG.11187.1	chr12	990509	1038591	intronic	i	ENSG00000173064.13	Terminal	Alu
STRG.11188.1	chr12	1021435	1025566	genic	n	ENSG00000173064.13	Terminal	Alu
STRG.1119.1	chr1	168178962	168202109	span_intergenic_and_genic	k	ENSG00000225077.3	Terminal	Alu
STRG.11190.1	chr12	1060493	1062385	span_intergenic_and_genic	k	ENSG00000213152.5	Terminal	Alu
STRG.11191.1	chr12	1099851	1104749	intronic	i	ENSG00000173064.13	inner	Alu&L1
STRG.11192.1	chr12	1143586	1151933	intronic	i	ENSG00000173064.13	Terminal	Alu
STRG.11193.1	chr12	1197245	1199525	intronic	i	ENSG00000173064.13	Terminal	Alu
STRG.11194.1	chr12	1199914	1203319	genic	m	ENSG00000089009.16	inner	Alu
STRG.11195.1	chr12	1238162	1247291	span_intergenic_and_genic	k	ENSG00000179295.18	Terminal	Alu
STRG.11198.1	chr12	1440190	1443116	intronic	i	ENSG00000102531.16	Terminal	Alu
STRG.11199.1	chr12	1445223	1447557	intronic	i	ENSG00000102531.16	Terminal	Alu
STRG.1120.1	chr1	168207136	168220674	genic	m	ENSG00000158292.7	inner	Alu
STRG.11202.1	chr12	1577346	1590594	genic	j	ENSG00000136146.15	Terminal	Alu
STRG.11204.1	chr12	1692911	1701890	span_intergenic_and_genic	o	ENSG00000102743.15	Terminal	Alu
STRG.11207.1	chr12	1767017	1786247	intronic	i	ENSG00000120690.16	Terminal	Alu
STRG.11208.1	chr12	4649107	4655378	intronic	i	ENSG00000120690.16	Terminal	Alu
STRG.11209.1	chr12	4763951	4766045	intronic	i	ENSG00000120690.16	Terminal	Alu&L1
STRG.1121.1	chr1	168207136	168220674	intronic	i	ENSG00000097021.20	Terminal	Alu
STRG.11211.1	chr11	77591392	77637794	intronic	i	ENSG00000120688.9	inner	Alu&L1
STRG.11214.1	chr11	77701119	77820711	genic	n	ENSG00000120662.16	Terminal	Alu
STRG.11216.1	chr11	77781105	77788177	intronic	i	ENSG00000172766.19	Terminal	Alu&L1
STRG.1122.1	chr1	168225954	168253021	intronic	i	ENSG00000097021.20	Terminal	Alu
STRG.11221.1	chr11	77878720	77923336	intronic	i	ENSG00000188342.12	Terminal	Alu
STRG.11222.1	chr11	77963861	77994665	intronic	i	ENSG00000188342.12	Terminal	Alu&L1
STRG.11223.1	chr11	78047371	78049223	intronic	i	ENSG00000188342.12	inner	Alu&L1
STRG.11224.1	chr11	78068297	78079862	intronic	i	ENSG00000188342.12	Terminal	Alu&L1
STRG.11225.1	chr11	78095244	78139648	span_intergenic_and_genic	o	ENSG00000188342.12	Terminal	Alu
STRG.11226.1	chr11	78139771	78142059	intergenic	u	NA	Terminal	Alu
STRG.11227.1	chr11	78171243	78188624	intergenic	u	NA	Terminal	Alu
STRG.1123.1	chr1	168245565	168247343	intronic	i	ENSG00000097021.20	Terminal	Alu
STRG.11230.1	chr11	78263900	78417846	genic	n	ENSG00000170919.16	Terminal	Alu
STRG.11231.1	chr11	78291566	78293998	genic	m	ENSG00000228886.1	Terminal	Alu
STRG.11232.1	chr11	78294236	78318386	intronic	i	ENSG00000139668.9	Terminal	Alu
STRG.11233.1	chr11	78320149	78340636	intronic	i	ENSG00000139668.9	Terminal	Alu
STRG.11234.1	chr11	78342712	78356196	genic	j	ENSG00000123191.16	Terminal	Alu
STRG.11236.1	chr11	78383018	78383759	span_intergenic_and_genic	o	ENSG00000253710.5	inner	Alu
STRG.11237.1	chr11	78386073	78416798	genic	n	ENSG00000136098.17	Terminal	Alu&L1
STRG.11239.1	chr11	78494477	78527964	span_intergenic_and_genic	k	ENSG00000224892.6	inner	Alu
STRG.1124.1	chr1	168247432	168256527	intronic	i	ENSG00000097021.20	Terminal	Alu
STRG.11242.1	chr12	7368933	7369407	genic	n	ENSG00000139734.19	Terminal	Alu
STRG.11243.1	chr12	7438780	7439990	intronic	i	ENSG00000139734.19	Terminal	Alu
STRG.11244.1	chr12	9758063	9768870	intronic	i	ENSG00000139734.19	Terminal	Alu
STRG.11245.1	chr12	10115383	10133254	intronic	i	ENSG00000139734.19	Terminal	Alu
STRG.11247.1	chr12	2837225	2841934	intronic	i	ENSG00000139734.19	Terminal	Alu
STRG.11248.1	chr12	2857680	2862198	intronic	i	ENSG00000139734.19	Terminal	Alu
STRG.11249.1	chr12	2877203	2889524	intronic	i	ENSG00000139734.19	Terminal	Alu
STRG.1125.1	chr1	168263375	168263481	intronic	i	ENSG00000097021.20	Terminal	Alu
STRG.11250.1	chr12	2893914	2899645	intronic	i	ENSG00000139734.19	Terminal	Alu
STRG.11251.1	chr12	2911674	2921429	intronic	i	ENSG00000139734.19	inner	Alu
STRG.11252.1	chr12	2954240	2954338	span_intergenic_and_genic	k	ENSG00000083544.16	inner	Alu
STRG.11253.1	chr12	2959312	2979179	intronic	i	ENSG00000083544.16	Terminal	Alu
STRG.11255.1	chr12	2992028	2997833	intronic	i	ENSG00000118922.17	Terminal	Alu
STRG.11256.1	chr12	3041437	3044950	intronic	i	ENSG00000118922.17	Terminal	Alu&L1
STRG.11257.1	chr12	3209715	3210156	intronic	i	ENSG00000118922.17	inner	Alu
STRG.11258.1	chr12	8697893	8706406	intergenic	u	NA	inner	Alu
STRG.11259.1	chr12	8716433	8722484	intergenic	u	NA	Terminal	Alu
STRG.11260.1	chr12	8756685	8761102	intronic	i	ENSG00000228824.7	Without	None
STRG.11261.1	chr12	8940361	8949645	genic	n	ENSG00000088451.11	Terminal	Alu
STRG.11262.1	chr12	11784981	11793090	genic	n	ENSG00000152749.8	inner	Alu
STRG.11263.1	chr12	7919225	7936187	genic	j	ENSG00000217576.7	inner	Alu
STRG.11265.1	chr12	8111446	8112233	genic	m	ENSG00000136108.15	inner	Alu
STRG.11266.1	chr12	8135150	8138608	intronic	i	ENSG00000136108.15	inner	Alu&L1
STRG.11267.1	chr12	8274700	8275496	intronic	i	ENSG00000273784.4	Terminal	Alu&L1
STRG.11269.1	chr12	9283661	9293173	genic	n	ENSG00000165416.15	Terminal	Alu
STRG.1127.1	chr1	181088700	181092900	span_intergenic_and_genic	o	ENSG00000069812.11	Terminal	Alu
STRG.11271.1	chr12	9448276	9591994	intronic	i	ENSG00000139746.16	Terminal	Alu
STRG.11273.1	chr12	15882363	15893315	genic	j	ENSG00000152193.8	inner	Alu&L1
STRG.11274.1	chr12	15900899	15903478	intronic	i	ENSG00000183098.11	inner	Alu&L1
STRG.11275.1	chr12	16347656	16364410	intronic	i	ENSG00000185352.9	Terminal	Alu
STRG.11276.1	chr12	15224804	15228534	intronic	i	ENSG00000065150.21	Terminal	Alu&L1
STRG.11277.1	chr12	15345022	15348675	intronic	i	ENSG00000065150.21	inner	Alu
STRG.11278.1	chr12	14365670	14384886	intergenic	u	NA	Terminal	Alu
STRG.11279.1	chr12	14404133	14411572	intronic	i	ENSG00000139793.19	Terminal	Alu
STRG.11280.1	chr12	14426525	14433116	genic	n	ENSG00000139793.19	inner	Alu
STRG.11283.1	chr12	21652499	21657842	intronic	i	ENSG00000083535.16	Terminal	Alu&L1
STRG.11284.1	chr12	21229821	21234099	intronic	i	ENSG00000083535.16	Terminal	Alu
STRG.11285.1	chr12	21415781	21419584	intronic	i	ENSG00000083535.16	Terminal	Alu
STRG.11286.1	chr12	10363616	10398506	intronic	i	ENSG00000083535.16	Terminal	Alu
STRG.11287.1	chr12	10505886	10507491	intronic	i	ENSG00000083535.16	Terminal	Alu
STRG.11288.1	chr12	10579694	10586325	genic	j	ENSG00000102554.14	Terminal	Alu
STRG.11289.1	chr12	11039780	11042506	intronic	i	ENSG00000125257.16	Terminal	Alu
STRG.11290.1	chr12	27332929	27386894	intronic	i	ENSG00000125257.16	Terminal	Alu
STRG.11291.1	chr12	27244252	27306797	intronic	i	ENSG00000125257.16	Terminal	Alu
STRG.11292.1	chr12	27880351	27908407	intronic	i	ENSG00000125257.16	Terminal	Alu
STRG.11293.1	chr12	28969986	28970341	intronic	i	ENSG00000125257.16	Terminal	Alu
STRG.11295.1	chr12	19155296	19196822	intronic	i	ENSG00000005810.18	Terminal	Alu
STRG.11296.1	chr12	19239173	19252220	genic	j	ENSG00000261553.5	Terminal	Alu
STRG.11298.1	chr12	19280126	19283279	intronic	i	ENSG00000136153.20	Terminal	Alu
STRG.11300.1	chr12	19287557	19311473	intronic	i	ENSG00000136153.20	Terminal	Alu
STRG.11301.1	chr12	19317355	19376400	genic	j	ENSG00000136153.20	Terminal	Alu
STRG.11302.1	chr12	19348862	19353427	intronic	i	ENSG00000136153.20	Terminal	Alu&L1
STRG.11306.1	chr12	27710832	27722041	genic	j	ENSG00000134884.15	Terminal	Alu
STRG.11308.1	chr12	30795974	30802564	intergenic	u	NA	Terminal	Alu
STRG.1131.2	chr1	181033987	181056553	genic	j	ENSG00000162408.11	inner	Alu
STRG.11311.1	chr12	30679987	30685409	intronic	i	ENSG00000102580.15	Without	None
STRG.11312.1	chr12	31073840	31104804	intronic	i	ENSG00000102595.20	Terminal	Alu
STRG.11313.1	chr12	24852479	24859372	intronic	i	ENSG00000102595.20	Terminal	Alu&L1
STRG.11315.1	chr12	24895281	24901039	span_intergenic_and_genic	k	ENSG00000134897.14	inner	Alu
STRG.11316.1	chr12	24902309	24904681	genic	n	ENSG00000134899.23	inner	Alu
STRG.11317.1	chr12	24907762	24944801	intronic	i	ENSG00000198542.14	Without	None
STRG.11319.1	chr12	25195240	25205015	intronic	i	ENSG00000185950.9	Terminal	Alu
STRG.11322.1	chr12	26905181	26937981	genic	n	ENSG00000134900.12	Without	None
STRG.11323.1	chr12	26938462	26967399	intergenic	u	NA	Terminal	Alu
STRG.11324.1	chr12	26971579	27014384	span_intergenic_and_genic	o	ENSG00000275216.2	inner	Alu
STRG.11326.1	chr12	28157929	28190366	intronic	i	ENSG00000204442.4	Terminal	Alu
STRG.11327.1	chr12	28218711	28220671	intronic	i	ENSG00000204442.4	Terminal	Alu
STRG.1133.1	chr1	182838382	182851780	intronic	i	ENSG00000162413.16	Terminal	Alu
STRG.11330.1	chr12	28439711	28443646	intronic	i	ENSG00000088448.14	Terminal	Alu
STRG.11331.1	chr12	28557699	28565791	genic	j	ENSG00000102606.18	inner	Alu
STRG.11332.1	chr12	23534709	23540123	intronic	i	ENSG00000126216.15	Terminal	Alu&L1
STRG.11333.1	chr12	23540515	23555996	genic	m	ENSG00000126216.15	Terminal	Alu&L1
STRG.11334.1	chr12	23557996	23570984	genic	j	ENSG00000068650.18	Without	None
STRG.11335.1	chr12	23687877	23697821	intronic	i	ENSG00000185896.11	Terminal	Alu
STRG.1134.1	chr1	184117849	184122563	intronic	i	ENSG00000007923.16	Terminal	Alu
STRG.11340.1	chr11	118344333	118355161	intronic	i	ENSG00000175198.17	Terminal	Alu
STRG.11342.1	chr11	118433121	118435206	intronic	i	ENSG00000187498.16	Terminal	Alu
STRG.11343.1	chr11	118436482	118449995	intronic	i	ENSG00000134871.19	Terminal	Alu
STRG.11346.1	chr11	118513215	118517781	span_intergenic_and_genic	k	ENSG00000102452.18	inner	Alu
STRG.11347.1	chr11	118539771	118541214	genic	j	ENSG00000185989.11	Terminal	Alu
STRG.11349.1	chr11	118588615	118589638	intronic	i	ENSG00000130177.16	Terminal	Alu
STRG.1135.1	chr1	182212506	182226553	intronic	i	ENSG00000171735.19	inner	Alu
STRG.11350.1	chr11	118751365	118759369	intronic	i	ENSG00000130177.16	inner	Alu
STRG.11351.1	chr11	118766873	118791149	genic	n	ENSG00000130177.16	inner	Alu
STRG.11352.1	chr11	118994334	118994630	genic	j	ENSG00000169062.15	Terminal	Alu
STRG.11352.2	chr11	118994560	118994655	genic	m	ENSG00000169062.15	Terminal	Alu
STRG.11354.1	chr11	119006046	119015791	span_intergenic_and_genic	k	ENSG00000165792.18	inner	Alu
STRG.11358.1	chr11	119084885	119093547	genic	n	ENSG00000129484.14	Terminal	Alu
STRG.11359.1	chr11	119107341	119117121	span_intergenic_and_genic	k	ENSG00000129484.14	Terminal	Alu
STRG.1136.1	chr1	182239579	182248381	span_intergenic_and_genic	k	ENSG00000227950.1	inner	Alu
STRG.11362.1	chr11	119208393	119210214	genic	n	ENSG00000150403.18	Terminal	Alu
STRG.11364.1	chr11	119274954	119275996	genic	m	ENSG00000198176.13	inner	Alu
STRG.11367.1	chr11	119444991	119445519	genic	j	ENSG00000129566.13	Terminal	Alu
STRG.11368.1	chr12	38871890	38905637	intronic	i	ENSG00000092094.11	inner	Alu
STRG.11373.1	chr12	32728169	32729024	intronic	i	ENSG00000251002.8	Terminal	Alu
STRG.11374.1	chr12	32746544	32755897	genic	n	ENSG00000129562.11	Terminal	Alu
STRG.11375.1	chr12	39293226	39297436	genic	j	ENSG00000100439.10	inner	Alu
STRG.11377.1	chr12	39436418	39441684	genic	n	ENSG00000092199.18	inner	Alu
STRG.11378.1	chr12	22046206	22052373	intronic	i	ENSG00000092199.18	Terminal	Alu
STRG.11379.1	chr12	22625150	22690659	span_intergenic_and_genic	k	ENSG00000100888.15	inner	Alu
STRG.11379.2	chr12	22650246	22660055	span_intergenic_and_genic	k	ENSG00000274475.1	Terminal	Alu
STRG.11386.1	chr12	39855589	39859789	intronic	i	ENSG00000152767.17	Terminal	Alu
STRG.11387.1	chr12	40563856	40570832	intronic	i	ENSG00000152767.17	Terminal	Alu
STRG.11388.1	chr12	6388926	6391571	intronic	i	ENSG00000152767.17	Terminal	Alu
STRG.11389.1	chr12	6494099	6531955	intronic	i	ENSG00000102572.15	inner	Alu
STRG.11390.1	chr12	6495226	6503483	span_intergenic_and_genic	k	ENSG00000271437.1	Terminal	Alu
STRG.11391.1	chr12	6505668	6509716	intronic	i	ENSG00000088387.19	Terminal	Alu
STRG.11392.1	chr12	6510222	6510551	intronic	i	ENSG00000088387.19	inner	Alu
STRG.11393.1	chr12	6518469	6520985	intronic	i	ENSG00000088387.19	Terminal	Alu
STRG.11394.1	chr12	6523347	6525582	intronic	i	ENSG00000088387.19	Terminal	Alu
STRG.11395.1	chr12	6531553	6531955	genic	j	ENSG00000134882.16	Terminal	Alu
STRG.11396.1	chr12	6534517	6538371	intronic	i	ENSG00000129460.16	Terminal	Alu&L1
STRG.11397.1	chr12	6564693	6568314	intronic	i	ENSG00000157306.14	Terminal	Alu
STRG.11399.1	chr12	6572183	6573070	genic	j	ENSG00000100441.10	Terminal	Alu
STRG.1140.1	chr1	188322590	188326291	span_intergenic_and_genic	k	ENSG00000049246.14	inner	Alu
STRG.11400.1	chr12	6596533	6597790	intronic	i	ENSG00000258744.2	inner	Alu
STRG.11401.1	chr12	6625015	6629032	intergenic	u	NA	Terminal	Alu
STRG.11403.1	chr12	6844859	6848367	genic	j	ENSG00000285467.1	inner	Alu&L1
STRG.11405.1	chr12	6867531	6870948	intronic	i	ENSG00000259371.2	Terminal	Alu
STRG.11407.1	chr12	6904834	6908670	genic	m	ENSG00000100926.15	inner	Alu
STRG.11410.1	chr12	6965352	6970716	genic	m	ENSG00000254505.11	inner	Alu
STRG.11416.1	chr12	43191655	43201091	genic	j	ENSG00000100852.13	inner	Alu
STRG.11418.1	chr12	12196204	12199719	intergenic	u	NA	Terminal	Alu
STRG.1142.1	chr1	188131319	188134139	genic	m	ENSG00000116288.13	Terminal	Alu
STRG.11423.1	chr12	12357087	12471233	genic	j	ENSG00000100461.18	inner	Alu
STRG.11424.1	chr12	12369718	12374218	intronic	i	ENSG00000257285.6	Terminal	Alu&L1
STRG.11425.1	chr12	12395435	12400609	intronic	i	ENSG00000259132.1	Terminal	Alu
STRG.11426.1	chr12	12531913	12548389	intronic	i	ENSG00000259132.1	Terminal	Alu
STRG.11429.1	chr12	12767418	12770581	genic	j	ENSG00000100813.14	inner	Alu
STRG.1143.1	chr1	188154126	188169807	genic	m	ENSG00000116285.13	Terminal	Alu
STRG.11431.1	chr12	12929646	12944796	genic	m	ENSG00000235194.9	inner	Alu
STRG.11432.1	chr12	13044383	13083449	span_intergenic_and_genic	k	ENSG00000129473.11	Terminal	Alu
STRG.11433.1	chr12	43733327	43735061	intronic	i	ENSG00000258643.6	Terminal	Alu
STRG.11436.1	chr12	43835858	43944862	genic	j	ENSG00000102547.19	inner	Alu
STRG.11437.1	chr12	42081844	42144874	genic	n	ENSG00000136169.16	inner	Alu
STRG.11438.1	chr12	42107436	42109543	intronic	i	ENSG00000136147.18	Terminal	Alu
STRG.11439.1	chr12	42138622	42140358	intronic	i	ENSG00000136147.18	Terminal	Alu
STRG.1144.1	chr1	188230497	188238465	intronic	i	ENSG00000238290.1	Terminal	Alu
STRG.11440.1	chr12	42188652	42223650	intronic	i	ENSG00000136144.12	Terminal	Alu
STRG.11442.1	chr12	42360767	42361703	intronic	i	ENSG00000123179.14	Terminal	Alu
STRG.11444.1	chr12	42428809	42431376	intronic	i	ENSG00000102753.10	Terminal	Alu
STRG.11447.1	chr12	45173190	45176033	intronic	i	ENSG00000231607.13	Terminal	Alu
STRG.11449.1	chr12	45238882	45258053	intronic	i	ENSG00000231607.13	inner	Alu
STRG.1145.1	chr1	180154792	180198034	intronic	i	ENSG00000238290.1	Terminal	Alu
STRG.11450.1	chr12	45285752	45299606	intronic	i	ENSG00000231607.13	inner	Alu
STRG.11451.1	chr12	47341614	47342089	intronic	i	ENSG00000231607.13	Terminal	Alu
STRG.11452.1	chr12	47353708	47372118	genic	n	ENSG00000231607.13	Terminal	Alu
STRG.11454.1	chr12	47124511	47134611	intronic	i	ENSG00000231607.13	Terminal	Alu&L1
STRG.11456.1	chr12	47215805	47227605	span_intergenic_and_genic	k	ENSG00000214359.3	Terminal	Alu
STRG.11457.1	chr12	48522391	48525304	intronic	i	ENSG00000231607.13	Terminal	Alu
STRG.11458.1	chr12	48528251	48528676	genic	j	ENSG00000136104.21	inner	Alu
STRG.1146.1	chr1	180284897	180290449	intronic	i	ENSG00000142599.19	Terminal	Alu
STRG.11461.1	chr12	31396390	31396501	intronic	i	ENSG00000198718.13	Terminal	Alu
STRG.11462.1	chr12	31550381	31557838	genic	j	ENSG00000198718.13	Terminal	Alu
STRG.11463.1	chr12	31575713	31578148	span_intergenic_and_genic	k	ENSG00000212615.1	Terminal	Alu
STRG.11464.1	chr12	31579416	31583045	span_intergenic_and_genic	k	ENSG00000100442.11	inner	Alu
STRG.11466.1	chr12	31729117	31731204	intronic	i	ENSG00000100442.11	Terminal	Alu
STRG.11467.1	chr12	31953889	31955268	span_intergenic_and_genic	k	ENSG00000129534.14	Terminal	Alu
STRG.11468.1	chr12	31959192	31993103	intronic	i	ENSG00000151338.18	Terminal	Alu
STRG.11469.1	chr12	32000161	32000704	intronic	i	ENSG00000151338.18	Terminal	Alu&L1
STRG.1147.1	chr1	180339726	180356435	intronic	i	ENSG00000142599.19	Terminal	Alu
STRG.11473.1	chr12	32182855	32191456	intronic	i	ENSG00000139926.16	Terminal	Alu
STRG.11476.1	chr12	32342514	32345890	span_intergenic_and_genic	k	ENSG00000251756.1	inner	Alu
STRG.11477.1	chr12	32352349	32354144	intronic	i	ENSG00000139926.16	inner	Alu
STRG.11478.1	chr12	32358493	32361588	span_intergenic_and_genic	k	ENSG00000207004.1	inner	Alu
STRG.1148.1	chr1	180440026	180450512	intronic	i	ENSG00000142599.19	Terminal	Alu
STRG.11481.1	chr12	47704749	47705999	genic	m	ENSG00000100526.20	inner	Alu
STRG.11483.1	chr12	47731908	47732351	intronic	i	ENSG00000020577.14	inner	Alu
STRG.11484.1	chr12	47773238	47782751	intronic	i	ENSG00000020577.14	Terminal	Alu
STRG.11485.1	chr12	47784923	47786002	intronic	i	ENSG00000020577.14	inner	Alu&L1
STRG.11486.1	chr12	47842628	47879115	intronic	i	ENSG00000020577.14	Terminal	Alu
STRG.11487.1	chr12	47963607	47968849	intronic	i	ENSG00000020577.14	Terminal	Alu
STRG.11488.1	chr12	48052972	48054543	intronic	i	ENSG00000020577.14	Terminal	Alu
STRG.11489.1	chr12	48085062	48085421	genic	j	ENSG00000020577.14	Terminal	Alu
STRG.1149.1	chr1	180450559	180473201	intronic	i	ENSG00000142599.19	Terminal	Alu
STRG.11491.1	chr12	48147789	48157515	intronic	i	ENSG00000100523.16	Terminal	Alu
STRG.11492.1	chr12	48198387	48202031	intronic	i	ENSG00000087301.9	Terminal	Alu
STRG.11493.1	chr12	45729079	45738581	span_intergenic_and_genic	o	ENSG00000258757.1	Terminal	Alu
STRG.11496.3	chr12	45954734	45990584	genic	j	ENSG00000198252.12	inner	Alu
STRG.11496.4	chr12	45954734	45990584	genic	j	ENSG00000198252.12	Terminal	Alu
STRG.11497.1	chr12	46190253	46268997	intronic	i	ENSG00000198252.12	Terminal	Alu
STRG.1150.1	chr1	180489940	180502577	intronic	i	ENSG00000142599.19	Terminal	Alu&L1
STRG.11500.1	chr12	46421257	46434483	intronic	i	ENSG00000285664.2	Terminal	Alu
STRG.11501.1	chr12	51912311	51923357	genic	j	ENSG00000073712.15	Terminal	Alu
STRG.11504.1	chr12	53993810	53995899	span_intergenic_and_genic	o	ENSG00000139946.10	inner	Alu
STRG.11505.1	chr12	54175816	54188989	genic	j	ENSG00000139977.14	Terminal	Alu
STRG.11507.1	chr12	54230942	54280122	span_intergenic_and_genic	k	ENSG00000070269.14	Without	None
STRG.11509.1	chr12	54286244	54301015	genic	n	ENSG00000100934.15	Terminal	Alu
STRG.1151.1	chr1	180632002	180890279	intronic	i	ENSG00000142599.19	Terminal	Alu
STRG.11510.1	chr12	54301165	54306135	genic	m	ENSG00000100941.9	inner	Alu
STRG.11511.1	chr12	54307145	54317657	intergenic	u	NA	Terminal	Alu
STRG.11512.1	chr12	54325133	54339375	genic	n	ENSG00000150527.17	Terminal	Alu
STRG.11513.1	chr12	54395264	54419266	genic	j	ENSG00000139970.17	Terminal	Alu
STRG.11514.1	chr12	54455957	54473602	intergenic	u	NA	Terminal	Alu
STRG.11515.1	chr12	54466817	54469924	intronic	i	ENSG00000100592.16	Terminal	Alu
STRG.11516.1	chr12	54497728	54548243	intronic	i	ENSG00000100592.16	Terminal	Alu
STRG.11517.1	chr12	60540548	60543459	intronic	i	ENSG00000181619.11	Terminal	Alu
STRG.11518.1	chr12	60432344	60435870	genic	n	ENSG00000050130.18	Terminal	Alu
STRG.1152.1	chr1	180658832	180680149	intronic	i	ENSG00000142599.19	Terminal	Alu
STRG.11522.1	chr12	57816701	57821307	genic	j	ENSG00000100614.18	inner	Alu
STRG.11525.1	chr12	52920321	52922412	intronic	i	ENSG00000020426.11	Terminal	Alu
STRG.11526.1	chr12	52929137	52936783	span_intergenic_and_genic	o	ENSG00000020426.11	inner	Alu&L1
STRG.11527.1	chr12	52936810	52938015	intronic	i	ENSG00000020426.11	Terminal	Alu
STRG.11528.1	chr12	52938170	52949874	intronic	i	ENSG00000020426.11	Terminal	Alu
STRG.11529.1	chr12	53006456	53042215	intronic	i	ENSG00000020426.11	inner	Alu
STRG.1153.1	chr1	180699531	180704277	intronic	i	ENSG00000142599.19	Terminal	Alu
STRG.11530.1	chr12	53007419	53012823	span_intergenic_and_genic	k	ENSG00000258485.2	Terminal	Alu
STRG.11531.1	chr12	53034725	53037408	intronic	i	ENSG00000020426.11	Terminal	Alu
STRG.11533.1	chr12	53081551	53081908	intronic	i	ENSG00000139974.16	Terminal	Alu&L1
STRG.11538.1	chr12	53390435	53407085	span_intergenic_and_genic	o	ENSG00000131966.14	inner	Alu
STRG.11539.4	chr12	53443051	53446636	genic	m	ENSG00000100567.13	inner	Alu
STRG.1154.1	chr1	180704813	180706890	intronic	i	ENSG00000142599.19	Terminal	Alu
STRG.11540.1	chr12	53452102	53479821	span_intergenic_and_genic	k	ENSG00000257621.8	Terminal	Alu
STRG.11540.3	chr12	53465043	53479821	genic	n	ENSG00000257621.8	Terminal	Alu
STRG.11541.1	chr12	53506688	53508220	span_intergenic_and_genic	k	ENSG00000180189.10	Terminal	Alu
STRG.11546.1	chr12	53665170	53666297	genic	j	ENSG00000100578.18	Terminal	Alu
STRG.11547.1	chr12	53719111	53722961	span_intergenic_and_genic	k	ENSG00000126822.17	inner	Alu
STRG.11548.1	chr12	63822021	63823895	intergenic	u	NA	Terminal	Alu&L1
STRG.11549.1	chr12	65170389	65182775	intronic	i	ENSG00000258989.1	Terminal	Alu
STRG.1155.1	chr1	180744647	180761966	intronic	i	ENSG00000142599.19	Terminal	Alu
STRG.11550.1	chr12	65245405	65248330	genic	j	ENSG00000232774.8	inner	Alu&L1
STRG.11551.1	chr12	65652159	65654601	intronic	i	ENSG00000232774.8	Terminal	Alu
STRG.11552.1	chr12	68301921	68313893	genic	m	ENSG00000100644.17	inner	Alu&L1
STRG.11554.2	chr12	67269342	67319953	genic	j	ENSG00000023608.5	inner	Alu
STRG.11557.1	chr12	66338396	66347645	genic	j	ENSG00000257365.8	inner	Alu
STRG.11558.1	chr12	57055643	57078791	intronic	i	ENSG00000125954.12	Terminal	Alu
STRG.11559.1	chr12	57103273	57111359	genic	j	ENSG00000125952.20	Without	None
STRG.11560.1	chr12	57253762	57431005	genic	n	ENSG00000092108.22	Terminal	Alu&L1
STRG.11561.1	chr12	57259060	57261778	genic	j	ENSG00000092108.22	inner	Alu
STRG.11562.1	chr12	57349969	57382510	span_intergenic_and_genic	k	ENSG00000196792.12	Terminal	Alu
STRG.11565.1	chr12	57488056	57516652	intronic	i	ENSG00000100478.15	Terminal	Alu
STRG.11566.1	chr12	57522844	57530148	genic	n	ENSG00000092148.13	Terminal	Alu&L1
STRG.11567.1	chr12	57530079	57537346	genic	n	ENSG00000092148.13	Terminal	Alu
STRG.11568.1	chr12	57538567	57543105	genic	n	ENSG00000092148.13	Terminal	Alu&L1
STRG.1157.1	chr1	180836717	180863707	intronic	i	ENSG00000142599.19	Terminal	Alu
STRG.11570.1	chr12	57564974	57566284	intronic	i	ENSG00000129493.15	Terminal	Alu
STRG.11574.1	chr12	57747727	57749795	intronic	i	ENSG00000151413.17	Terminal	Alu
STRG.11578.1	chr12	62393607	62393880	span_intergenic_and_genic	k	ENSG00000180662.8	Terminal	Alu&L1
STRG.11579.1	chr12	62466790	62519582	intronic	i	ENSG00000033170.17	Terminal	Alu&L1
STRG.1158.1	chr1	190584644	190619388	span_intergenic_and_genic	k	ENSG00000222511.2	Terminal	Alu
STRG.11580.1	chr12	62550286	62601842	genic	n	ENSG00000033170.17	Terminal	Alu
STRG.11581.1	chr12	62588157	62592585	intronic	i	ENSG00000033170.17	Terminal	Alu
STRG.11582.1	chr12	62603909	62604399	intronic	i	ENSG00000033170.17	Terminal	Alu
STRG.11584.1	chr12	62730654	62935152	genic	j	ENSG00000100650.16	Terminal	Alu
STRG.11586.1	chr12	62781528	62785877	intronic	i	ENSG00000131979.20	Without	None
STRG.11587.1	chr12	62850705	62851987	genic	m	ENSG00000198554.12	Terminal	Alu
STRG.11588.1	chr12	62868251	62878692	intronic	i	ENSG00000198554.12	inner	Alu
STRG.11589.1	chr12	62904242	62927693	intronic	i	ENSG00000198554.12	inner	Alu
STRG.1159.1	chr1	191242572	191267276	genic	m	ENSG00000228423.2	Terminal	Alu
STRG.11590.1	chr12	71110208	71118490	intronic	i	ENSG00000198554.12	inner	Alu&L1
STRG.11591.1	chr12	71754843	71793968	intronic	i	ENSG00000198554.12	Terminal	Alu
STRG.11593.1	chr12	64404392	64451125	genic	j	ENSG00000168175.15	inner	Alu
STRG.11593.2	chr12	64404392	64451125	span_intergenic_and_genic	k	ENSG00000168175.15	inner	Alu
STRG.11594.1	chr12	64452101	64465267	intergenic	u	NA	Terminal	Alu
STRG.11596.1	chr12	64610413	64618590	genic	j	ENSG00000126787.13	inner	Alu
STRG.11596.2	chr12	64610413	64640904	genic	j	ENSG00000126787.13	inner	Alu
STRG.11597.1	chr12	64709458	64710513	intronic	i	ENSG00000126787.13	inner	Alu
STRG.11598.1	chr12	64713445	64759406	intronic	i	ENSG00000126787.13	Terminal	Alu
STRG.11599.1	chr12	64834713	64839760	span_intergenic_and_genic	k	ENSG00000278818.1	inner	Alu
STRG.1160.1	chr1	186363446	186367885	genic	j	ENSG00000074800.16	Terminal	Alu
STRG.11600.1	chr12	70682307	70754617	intronic	i	ENSG00000178974.11	Terminal	Alu
STRG.11601.1	chr12	71846756	71854214	intronic	i	ENSG00000178974.11	Terminal	Alu
STRG.11602.1	chr12	71874623	71893094	intronic	i	ENSG00000178974.11	Terminal	Alu
STRG.11603.1	chr12	71907863	71913359	intronic	i	ENSG00000178974.11	Terminal	Alu
STRG.11604.1	chr12	71609599	71663848	genic	m	ENSG00000126775.9	Terminal	Alu
STRG.11605.1	chr12	71685489	71685762	intronic	i	ENSG00000186615.11	Terminal	Alu
STRG.11607.1	chr12	70590234	70592281	genic	n	ENSG00000126777.18	inner	Alu&L1
STRG.11608.1	chr12	74553272	74553627	intergenic	u	NA	Terminal	Alu
STRG.11609.1	chr12	68552995	68553882	intronic	i	ENSG00000197555.9	Terminal	Alu
STRG.1161.1	chr1	186371044	186379722	intergenic	u	NA	Terminal	Alu
STRG.11610.1	chr12	68610899	68650041	intronic	i	ENSG00000197555.9	Terminal	Alu
STRG.11611.1	chr12	68655065	68656578	intronic	i	ENSG00000197555.9	inner	Alu
STRG.11612.1	chr12	68678240	68683236	intronic	i	ENSG00000197555.9	Terminal	Alu
STRG.11613.1	chr12	68686971	68742688	intronic	i	ENSG00000197555.9	Terminal	Alu&L1
STRG.11614.1	chr12	68746125	68767158	genic	n	ENSG00000197555.9	Terminal	Alu
STRG.11618.1	chr12	75957833	75958130	intergenic	u	NA	Terminal	Alu
STRG.11619.1	chr12	76025446	76031776	genic	j	ENSG00000258689.1	inner	Alu&L1
STRG.1162.1	chr1	186416426	186425575	intergenic	u	NA	Terminal	Alu
STRG.11620.1	chr12	76070900	76084685	intronic	i	ENSG00000100731.16	Terminal	Alu
STRG.11621.1	chr12	77051250	77062903	genic	n	ENSG00000100731.16	Terminal	Alu
STRG.11622.1	chr12	76847814	76853696	genic	n	ENSG00000100731.16	Terminal	Alu
STRG.11623.1	chr12	87747877	87750131	intronic	i	ENSG00000100731.16	inner	Alu
STRG.11625.1	chr12	76474762	76485083	intronic	i	ENSG00000129521.15	Terminal	Alu
STRG.11626.1	chr12	76485384	76559779	span_intergenic_and_genic	k	ENSG00000240463.1	inner	Alu
STRG.11627.1	chr12	76559867	76572379	genic	n	ENSG00000129515.20	Terminal	Alu
STRG.11628.1	chr12	88156800	88159677	intronic	i	ENSG00000129515.20	Terminal	Alu
STRG.11630.1	chr12	89258790	89268352	span_intergenic_and_genic	o	ENSG00000165410.15	Terminal	Alu
STRG.11634.1	chr12	74126559	74129328	intronic	i	ENSG00000198604.11	Terminal	Alu
STRG.11635.1	chr12	74170296	74171732	span_intergenic_and_genic	k	ENSG00000251726.1	Terminal	Alu&L1
STRG.11636.1	chr12	74230456	74241887	intronic	i	ENSG00000198604.11	Terminal	Alu
STRG.11637.1	chr12	74445084	74509546	intronic	i	ENSG00000258704.6	Terminal	Alu
STRG.11638.1	chr12	74476051	74487601	span_intergenic_and_genic	k	ENSG00000100883.13	Terminal	Alu
STRG.11639.1	chr12	74503840	74509546	intronic	i	ENSG00000100883.13	Terminal	Alu
STRG.1164.1	chr1	183483357	183512317	intronic	i	ENSG00000228526.7	Terminal	Alu
STRG.11640.1	chr12	79797269	79805591	intronic	i	ENSG00000100883.13	Terminal	Alu
STRG.11641.1	chr12	79819466	79822115	genic	j	ENSG00000151327.13	Terminal	Alu
STRG.11642.1	chr12	79851781	79859366	intronic	i	ENSG00000151327.13	Terminal	Alu
STRG.11643.1	chr12	79859517	79863670	intronic	i	ENSG00000151327.13	Terminal	Alu&L1
STRG.11645.1	chr12	79910239	79935658	genic	n	ENSG00000151327.13	inner	Alu
STRG.11647.1	chr12	88131219	88135852	intronic	i	ENSG00000258790.1	Terminal	Alu
STRG.11648.1	chr12	89419718	89429460	intronic	i	ENSG00000258790.1	Terminal	Alu
STRG.11649.1	chr12	89519408	89526198	intronic	i	ENSG00000258790.1	Terminal	Alu&L1
STRG.11650.1	chr12	89532529	89533606	genic	j	ENSG00000100902.11	Terminal	Alu
STRG.11651.1	chr12	89662130	89674375	intronic	i	ENSG00000258790.1	Terminal	Alu
STRG.11653.1	chr12	91274393	91285625	genic	m	ENSG00000174373.17	inner	Alu
STRG.11654.1	chr12	91371877	91375072	span_intergenic_and_genic	k	ENSG00000257957.1	inner	Alu
STRG.11655.1	chr12	91416527	91421221	intronic	i	ENSG00000174373.17	Terminal	Alu
STRG.11656.1	chr12	91425388	91436297	intronic	i	ENSG00000174373.17	Terminal	Alu
STRG.11657.1	chr12	91518459	91521294	intronic	i	ENSG00000174373.17	Terminal	Alu
STRG.11658.1	chr12	91529556	91537632	intronic	i	ENSG00000174373.17	Terminal	Alu
STRG.11660.1	chr12	91679633	91716256	intronic	i	ENSG00000100916.14	Terminal	Alu
STRG.11662.1	chr12	91795376	91805435	intronic	i	ENSG00000013523.11	Terminal	Alu
STRG.11663.1	chr12	91858500	91868034	genic	m	ENSG00000089916.18	Terminal	Alu
STRG.11664.1	chr12	91921911	91925889	genic	j	ENSG00000071537.14	inner	Alu
STRG.11665.1	chr12	92094354	92095719	intronic	i	ENSG00000185070.11	Terminal	Alu
STRG.11666.1	chr12	92122691	92131030	genic	m	ENSG00000185070.11	inner	Alu
STRG.11667.1	chr12	92143879	92145851	intronic	i	ENSG00000021645.20	Terminal	Alu
STRG.11669.1	chr12	69326572	69331174	intronic	i	ENSG00000119685.20	Terminal	Alu
STRG.11671.1	chr12	69359743	69390870	genic	j	ENSG00000119685.20	inner	Alu
STRG.11673.1	chr12	69491506	69496352	intronic	i	ENSG00000119685.20	Terminal	Alu
STRG.11674.1	chr12	69539917	69562995	span_intergenic_and_genic	o	ENSG00000054983.17	Terminal	Alu
STRG.11675.1	chr12	69585459	69588436	intronic	i	ENSG00000165914.15	Terminal	Alu
STRG.11676.1	chr12	69589162	69601570	genic	j	ENSG00000165914.15	Terminal	Alu
STRG.11677.1	chr12	69778950	69817181	span_intergenic_and_genic	k	ENSG00000278576.1	Terminal	Alu
STRG.11678.1	chr12	70237974	70243346	genic	n	ENSG00000165521.15	Terminal	Alu
STRG.11681.1	chr12	70340894	70354991	intronic	i	ENSG00000154001.14	inner	Alu&L1
STRG.11682.1	chr12	94307259	94313602	intronic	i	ENSG00000154001.14	Terminal	Alu
STRG.11683.1	chr12	94368398	94459867	intronic	i	ENSG00000154001.14	Terminal	Alu
STRG.11684.1	chr12	96009413	96035623	intronic	i	ENSG00000154001.14	Terminal	Alu
STRG.11685.1	chr12	95858931	95867053	span_intergenic_and_genic	k	ENSG00000258645.2	inner	Alu
STRG.11687.1	chr12	97721725	97721821	intronic	i	ENSG00000126821.8	inner	Alu
STRG.11689.1	chr12	96324523	96400480	intronic	i	ENSG00000054654.19	Terminal	Alu
STRG.11692.1	chr12	100580255	100591084	span_intergenic_and_genic	k	ENSG00000100714.17	Terminal	Alu
STRG.11693.1	chr12	100032321	100034074	intronic	i	ENSG00000100714.17	Terminal	Alu
STRG.11697.1	chr12	100132096	100140727	intronic	i	ENSG00000126804.13	Terminal	Alu
STRG.11698.1	chr12	100169422	100173111	genic	n	ENSG00000126804.13	Terminal	Alu
STRG.11699.1	chr12	100196197	100197007	intronic	i	ENSG00000100629.17	Terminal	L1
STRG.117.1	chr1	16993836	16995486	intronic	i	ENSG00000116786.13	Terminal	Alu
STRG.1170.1	chr1	189190316	189201844	genic	j	ENSG00000171608.16	inner	Alu
STRG.11700.1	chr12	100200798	100224423	intronic	i	ENSG00000100629.17	Terminal	Alu&L1
STRG.11702.1	chr12	100317926	100323524	genic	j	ENSG00000100605.17	Terminal	Alu
STRG.11707.1	chr12	95150848	95217575	intronic	i	ENSG00000066455.13	Terminal	Alu
STRG.1171.1	chr1	189364329	189368639	genic	n	ENSG00000171603.18	inner	Alu
STRG.11711.1	chr12	95244802	95301172	intronic	i	ENSG00000100599.16	Terminal	Alu
STRG.11714.1	chr12	95672305	95673068	genic	j	ENSG00000165959.12	Terminal	Alu
STRG.11715.1	chr12	55716045	55724703	intergenic	u	NA	Terminal	Alu
STRG.11716.1	chr12	55729097	55731637	genic	j	ENSG00000285584.2	inner	Alu
STRG.11718.1	chr12	55789144	55790566	intronic	i	ENSG00000053254.16	Terminal	Alu
STRG.11719.1	chr12	55818041	55821879	span_intergenic_and_genic	o	ENSG00000053254.16	Terminal	Alu
STRG.1172.1	chr1	189408784	189421134	intronic	i	ENSG00000171603.18	Terminal	Alu
STRG.11720.1	chr12	55820981	55829603	intronic	i	ENSG00000053254.16	Terminal	Alu
STRG.11721.1	chr12	55826544	55827251	intronic	i	ENSG00000053254.16	Terminal	Alu&L1
STRG.11723.1	chr12	56001390	56005525	intronic	i	ENSG00000053254.16	Terminal	Alu
STRG.11724.1	chr12	56042140	56044697	intronic	i	ENSG00000053254.16	Terminal	Alu
STRG.11725.1	chr12	56080137	56085489	intronic	i	ENSG00000053254.16	Terminal	Alu
STRG.11727.1	chr12	56104537	56113910	intronic	i	ENSG00000053254.16	Terminal	Alu
STRG.11729.1	chr12	56128267	56130332	intronic	i	ENSG00000140025.16	Terminal	Alu
STRG.1173.1	chr1	189615365	189618557	genic	m	ENSG00000271264.1	Terminal	Alu
STRG.11730.1	chr12	56152590	56157981	span_intergenic_and_genic	k	ENSG00000042088.14	inner	Alu
STRG.11733.1	chr12	56214513	56215474	intronic	i	ENSG00000196405.13	inner	Alu
STRG.11734.1	chr12	56222015	56229844	intergenic	u	NA	inner	Alu
STRG.11735.1	chr12	56255194	56257496	span_intergenic_and_genic	k	ENSG00000244270.1	inner	Alu
STRG.11738.1	chr12	56276954	56300391	genic	j	ENSG00000165501.17	inner	Alu
STRG.11738.2	chr12	56276954	56316050	genic	n	ENSG00000165501.17	inner	Alu
STRG.1174.1	chr1	189646903	189651664	intronic	i	ENSG00000171603.18	Terminal	Alu
STRG.11742.1	chr12	56416363	56449426	genic	j	ENSG00000165506.15	Terminal	Alu
STRG.11742.2	chr12	56424547	56449403	genic	n	ENSG00000165506.15	Terminal	Alu
STRG.11743.1	chr12	56437195	56438906	genic	n	ENSG00000100479.13	Terminal	Alu
STRG.11744.1	chr12	56468578	56479708	span_intergenic_and_genic	k	ENSG00000259155.2	Terminal	Alu
STRG.11747.1	chr12	56622093	56635363	genic	n	ENSG00000165525.18	inner	Alu
STRG.1175.1	chr1	189665128	189670818	intronic	i	ENSG00000171603.18	Terminal	Alu
STRG.11753.1	chr12	56731580	56752323	span_intergenic_and_genic	k	ENSG00000278038.1	Terminal	Alu
STRG.11754.1	chr12	56734806	56736774	genic	j	ENSG00000214900.11	inner	Alu
STRG.11755.1	chr12	56771446	56787787	intronic	i	ENSG00000214900.11	Terminal	Alu&L1
STRG.11756.1	chr12	104986338	105017625	genic	n	ENSG00000100483.14	Terminal	Alu
STRG.11757.1	chr12	105015987	105017625	genic	m	ENSG00000100485.12	Terminal	Alu
STRG.11758.1	chr12	105019784	105084458	intronic	i	ENSG00000100485.12	inner	Alu
STRG.11759.1	chr12	105040812	105046176	genic	j	ENSG00000100485.12	Terminal	Alu
STRG.1176.1	chr1	189675222	189684414	span_intergenic_and_genic	o	ENSG00000162441.12	Terminal	Alu
STRG.11760.1	chr12	105059069	105060846	intronic	i	ENSG00000100485.12	Without	None
STRG.11763.1	chr12	102120178	102197517	intronic	i	ENSG00000087299.12	Terminal	Alu
STRG.11766.1	chr12	102444249	102448386	intronic	i	ENSG00000100490.10	inner	Alu
STRG.11767.1	chr12	102450183	102452014	span_intergenic_and_genic	k	ENSG00000012983.11	inner	Alu&L1
STRG.11768.1	chr12	102638154	102640564	intronic	i	ENSG00000012983.11	Terminal	Alu
STRG.1177.1	chr1	186980699	186983120	genic	j	ENSG00000178585.15	Terminal	Alu&L1
STRG.11770.1	chr12	98453835	98457145	span_intergenic_and_genic	k	ENSG00000269906.1	Terminal	Alu
STRG.11771.1	chr12	98515590	98550351	genic	m	ENSG00000100503.26	Terminal	Alu
STRG.11772.1	chr12	98551229	98553730	intronic	i	ENSG00000100503.26	Terminal	Alu&L1
STRG.11773.1	chr12	98593622	98601708	span_intergenic_and_genic	k	ENSG00000100504.17	Terminal	Alu
STRG.11774.2	chr12	98624249	98632513	genic	j	ENSG00000100504.17	inner	Alu
STRG.11775.1	chr12	98645290	98665125	intronic	i	ENSG00000100504.17	Terminal	Alu
STRG.11776.1	chr12	98652218	98653732	intergenic	u	NA	Terminal	Alu&L1
STRG.1178.1	chr1	187072504	187116815	intronic	i	ENSG00000162441.12	inner	Alu
STRG.11780.1	chr12	101697530	101703918	intergenic	u	NA	Terminal	Alu
STRG.11782.1	chr12	101745499	101830959	intronic	i	ENSG00000183576.13	Terminal	Alu
STRG.11783.2	chr12	101773188	101773755	genic	n	ENSG00000090061.17	inner	Alu
STRG.11784.1	chr12	101810741	101823368	genic	m	ENSG00000205476.9	Terminal	Alu&L1
STRG.11787.1	chr12	102012840	102062080	intronic	i	ENSG00000011114.15	Terminal	Alu
STRG.11788.1	chr12	107685808	107714054	intronic	i	ENSG00000011114.15	inner	Alu
STRG.11789.1	chr12	106448704	106451380	intergenic	u	NA	Terminal	Alu
STRG.11790.1	chr12	106802536	106806210	intronic	i	ENSG00000285966.1	Terminal	Alu
STRG.11794.1	chr12	109592236	109597262	span_intergenic_and_genic	o	ENSG00000100577.19	Terminal	Alu
STRG.11796.1	chr12	109508531	109536702	intronic	i	ENSG00000100580.8	inner	Alu
STRG.11799.1	chr12	109089620	109093472	intronic	i	ENSG00000100596.7	Terminal	Alu
STRG.11801.1	chr12	109249774	109268226	genic	n	ENSG00000100603.14	inner	Alu
STRG.11802.1	chr12	92843611	92929331	intronic	i	ENSG00000100811.14	Terminal	Alu
STRG.11803.1	chr12	92880741	92889817	intronic	i	ENSG00000100811.14	Terminal	Alu
STRG.11804.1	chr12	92921867	92926261	genic	n	ENSG00000100811.14	Terminal	Alu&L1
STRG.11806.1	chr12	93343245	93348410	intronic	i	ENSG00000197119.13	Terminal	Alu
STRG.11808.1	chr12	93377883	93408146	intronic	i	ENSG00000176473.13	Terminal	Alu
STRG.1181.1	chr1	187641237	187670146	intronic	i	ENSG00000130939.20	Terminal	Alu
STRG.11811.1	chr12	93467512	93516214	intergenic	u	NA	Terminal	Alu
STRG.11814.1	chr12	93553049	93559421	intronic	i	ENSG00000119682.18	Terminal	Alu
STRG.11817.1	chr12	93700702	93739725	span_intergenic_and_genic	k	ENSG00000119596.18	inner	Alu
STRG.11818.1	chr12	93773408	93827076	intronic	i	ENSG00000119596.18	Terminal	Alu
STRG.11819.1	chr12	93781021	93782189	intronic	i	ENSG00000119596.18	Terminal	Alu
STRG.1182.1	chr1	194549689	194550049	intronic	i	ENSG00000130939.20	Terminal	Alu
STRG.11823.1	chr12	108645109	108731518	intronic	i	ENSG00000119684.16	inner	Alu
STRG.11825.1	chr12	103772310	103841234	genic	n	ENSG00000119640.9	Terminal	Alu
STRG.11829.1	chr12	104117086	104138210	span_intergenic_and_genic	o	ENSG00000279140.1	Terminal	Alu
STRG.1183.1	chr1	195434417	195435830	intronic	i	ENSG00000130939.20	Terminal	Alu&L1
STRG.11831.1	chr12	104286981	104292658	genic	n	ENSG00000203485.14	inner	Alu
STRG.11832.1	chr12	104337624	104350277	span_intergenic_and_genic	k	ENSG00000274471.2	inner	Alu
STRG.11835.1	chr12	104514029	104514439	intronic	i	ENSG00000224078.15	inner	Alu
STRG.11837.1	chr12	104576005	104590933	genic	m	ENSG00000256802.2	inner	Alu
STRG.11839.1	chr12	104663876	104670856	intronic	i	ENSG00000104067.17	Terminal	Alu
STRG.11840.1	chr12	104682097	104696504	intronic	i	ENSG00000104067.17	inner	Alu
STRG.11841.1	chr12	112915551	112917946	intronic	i	ENSG00000104067.17	Terminal	Alu
STRG.11844.1	chr12	113816738	113966325	intergenic	u	NA	inner	Alu
STRG.11845.1	chr12	113915086	113918391	genic	n	ENSG00000183484.12	Terminal	Alu
STRG.11846.1	chr12	116535423	116536513	genic	n	ENSG00000183484.12	Terminal	Alu
STRG.11848.1	chr12	116547932	116554381	genic	j	ENSG00000185024.17	inner	Alu
STRG.11850.1	chr12	113260493	113266179	span_intergenic_and_genic	o	ENSG00000179364.14	inner	Alu
STRG.11852.1	chr12	113307181	113315995	span_intergenic_and_genic	o	ENSG00000226174.7	Terminal	Alu
STRG.11853.1	chr12	113321947	113335149	genic	n	ENSG00000182979.18	Terminal	Alu
STRG.11854.1	chr12	115959300	115967158	span_intergenic_and_genic	k	ENSG00000182979.18	Terminal	Alu
STRG.11855.1	chr12	115978327	115981304	genic	n	ENSG00000176454.14	inner	Alu
STRG.11858.1	chr12	116076282	116111512	intronic	i	ENSG00000134138.20	inner	Alu
STRG.11861.1	chr12	116170867	116210521	intronic	i	ENSG00000134146.12	Without	None
STRG.11862.1	chr12	116210554	116226885	intronic	i	ENSG00000134146.12	Terminal	Alu
STRG.11867.1	chr12	116269950	116274438	intronic	i	ENSG00000166068.13	inner	Alu&L1
STRG.11868.1	chr12	116711097	116738069	intronic	i	ENSG00000276550.4	Terminal	Alu
STRG.11869.1	chr12	116822099	116827246	genic	n	ENSG00000276550.4	inner	Alu
STRG.1187.1	chr1	184950431	184974540	genic	m	ENSG00000284735.1	Terminal	Alu
STRG.11870.1	chr12	116910950	117031148	genic	j	ENSG00000140157.16	Terminal	Alu
STRG.11871.1	chr12	116912155	116918793	intronic	i	ENSG00000273749.5	Terminal	Alu
STRG.11872.1	chr12	116948738	116951422	intronic	i	ENSG00000259580.1	Terminal	Alu
STRG.11873.1	chr12	116965921	116973191	intronic	i	ENSG00000166073.11	Terminal	Alu
STRG.11876.1	chr12	117179439	117190471	span_intergenic_and_genic	o	ENSG00000259345.7	inner	Alu&L1
STRG.1188.1	chr1	185076280	185088769	genic	j	ENSG00000160049.12	Terminal	Alu
STRG.11880.1	chr12	118117046	118117463	intronic	i	ENSG00000169857.9	Terminal	Alu
STRG.11882.1	chr12	118162580	118164074	intergenic	u	NA	Terminal	Alu
STRG.11883.1	chr12	118215314	118217708	span_intergenic_and_genic	k	ENSG00000134152.11	inner	Alu
STRG.11884.1	chr12	118217868	118223338	span_intergenic_and_genic	o	ENSG00000134152.11	Terminal	Alu&L1
STRG.11890.1	chr12	118408306	118409406	intronic	i	ENSG00000187951.11	inner	Alu
STRG.11893.1	chr12	109999409	110022464	intronic	i	ENSG00000187951.11	inner	Alu&L1
STRG.11894.1	chr12	110026343	110039428	genic	m	ENSG00000284783.1	inner	Alu
STRG.11895.1	chr12	110027028	110048555	genic	j	ENSG00000198690.10	Terminal	Alu
STRG.11896.1	chr12	110124351	110169182	intronic	i	ENSG00000206149.10	inner	Alu
STRG.11897.1	chr12	110210852	110212551	intronic	i	ENSG00000206149.10	Terminal	Alu
STRG.11898.1	chr12	110212593	110214163	genic	j	ENSG00000034053.14	inner	Alu
STRG.11899.1	chr12	110281288	110319299	intronic	i	ENSG00000100784.12	Terminal	Alu
STRG.1190.1	chr1	185140075	185142668	span_intergenic_and_genic	o	ENSG00000203469.2	Terminal	Alu
STRG.11902.1	chr12	110328018	110329398	genic	n	ENSG00000133943.21	Terminal	Alu&L1
STRG.11905.1	chr12	110372900	110387277	intronic	i	ENSG00000015133.19	Terminal	Alu
STRG.1191.1	chr1	185169280	185173758	genic	j	ENSG00000142655.13	Terminal	Alu
STRG.11910.1	chr12	110491083	110502111	intronic	i	ENSG00000100815.12	Terminal	Alu
STRG.11912.1	chr12	110554481	110563368	intronic	i	ENSG00000066427.24	Terminal	Alu
STRG.11913.1	chr12	110574872	110580554	genic	n	ENSG00000183648.11	inner	Alu
STRG.11918.1	chr12	124533932	124567624	intronic	i	ENSG00000198826.11	Terminal	Alu
STRG.1192.1	chr1	185316335	185319863	intronic	i	ENSG00000142655.13	Terminal	Alu
STRG.11920.1	chr12	128793193	128796447	intergenic	u	NA	Terminal	Alu
STRG.11921.1	chr12	128804550	128807162	intronic	i	ENSG00000248905.10	Terminal	Alu&L1
STRG.11922.1	chr12	127883328	127983385	intronic	i	ENSG00000248905.10	Terminal	Alu&L1
STRG.11923.1	chr12	129109673	129113298	intronic	i	ENSG00000248905.10	Terminal	Alu&L1
STRG.11924.1	chr12	131000243	131087177	intronic	i	ENSG00000205683.11	Terminal	Alu
STRG.11925.1	chr12	130789600	130839250	intronic	i	ENSG00000205683.11	Terminal	Alu
STRG.11926.1	chr12	130872152	130876281	span_intergenic_and_genic	k	ENSG00000176043.5	Terminal	Alu
STRG.11927.1	chr12	127021259	127022635	intronic	i	ENSG00000165861.14	Terminal	Alu&L1
STRG.11928.1	chr12	127093649	127093914	genic	n	ENSG00000119707.14	Terminal	Alu&L1
STRG.1193.1	chr1	195653675	195655257	intronic	i	ENSG00000142655.13	Terminal	Alu
STRG.11931.1	chr13	19104032	19111597	intronic	i	ENSG00000119707.14	Terminal	Alu
STRG.11932.1	chr13	18436255	18438548	genic	j	ENSG00000080815.19	Terminal	Alu
STRG.11933.1	chr12	133080923	133107428	intronic	i	ENSG00000080815.19	Terminal	Alu
STRG.11934.1	chr12	133099451	133101830	intronic	i	ENSG00000080815.19	Terminal	Alu
STRG.11935.1	chr12	133191064	133211218	intronic	i	ENSG00000080815.19	Terminal	Alu
STRG.11938.1	chr13	18196941	18212285	genic	j	ENSG00000133961.20	inner	Alu
STRG.11939.1	chr12	111405923	111451623	intronic	i	ENSG00000133961.20	Terminal	Alu
STRG.1194.1	chr1	196652031	196673856	intronic	i	ENSG00000142655.13	Without	None
STRG.11940.1	chr12	111423865	111436987	intronic	i	ENSG00000133961.20	Terminal	Alu
STRG.11941.1	chr12	111437486	111444542	intronic	i	ENSG00000133961.20	Terminal	Alu
STRG.11942.1	chr12	111448112	111559398	intronic	i	ENSG00000133961.20	Terminal	Alu
STRG.11946.1	chr12	111632036	111635214	span_intergenic_and_genic	k	ENSG00000258524.1	Terminal	Alu
STRG.11949.1	chr12	111839764	111841902	genic	n	ENSG00000205669.4	Terminal	Alu
STRG.1195.1	chr1	196712935	196747502	intronic	i	ENSG00000142655.13	Terminal	Alu
STRG.11951.1	chr12	111846936	111853046	intronic	i	ENSG00000119661.15	Terminal	Alu
STRG.11952.1	chr12	111917572	111923389	intronic	i	ENSG00000119661.15	Terminal	Alu
STRG.11953.1	chr12	111927018	111929017	span_intergenic_and_genic	k	ENSG00000156030.13	Terminal	Alu
STRG.11955.1	chr12	112013429	112018803	intronic	i	ENSG00000156030.13	inner	Alu
STRG.11956.1	chr12	112021521	112025135	intronic	i	ENSG00000156030.13	Terminal	Alu
STRG.11958.4	chr12	112064413	112086050	genic	j	ENSG00000140043.11	inner	Alu
STRG.11959.1	chr12	112086121	112108643	genic	j	ENSG00000119725.20	Terminal	Alu&L1
STRG.1196.1	chr1	197165970	197166597	span_intergenic_and_genic	k	ENSG00000252906.1	inner	Alu
STRG.11961.1	chr12	112125538	112153603	intronic	i	ENSG00000156050.10	Terminal	Alu
STRG.11963.2	chr12	112199536	112227473	genic	j	ENSG00000187097.13	inner	Alu
STRG.11964.1	chr12	112187503	112189305	intronic	i	ENSG00000119636.16	Terminal	Alu
STRG.11967.1	chr12	112283303	112289101	intronic	i	ENSG00000205659.11	Terminal	Alu
STRG.11969.1	chr12	112323641	112339800	genic	n	ENSG00000119688.21	inner	Alu
STRG.1197.1	chr1	197185299	197200521	intronic	i	ENSG00000143207.21	inner	Alu
STRG.11973.1	chr12	112418909	112476077	genic	m	ENSG00000128951.14	Without	None
STRG.11974.1	chr12	112447800	112448919	genic	n	ENSG00000137857.17	Terminal	Alu
STRG.11976.1	chr13	20506542	20511366	genic	n	ENSG00000137857.17	Terminal	Alu
STRG.11977.1	chr13	21298121	21302131	genic	j	ENSG00000166147.14	Terminal	Alu
STRG.11978.1	chr13	21301757	21305888	genic	j	ENSG00000103995.14	Terminal	Alu
STRG.11979.1	chr12	124776856	124863864	span_intergenic_and_genic	k	ENSG00000104177.18	inner	Alu
STRG.1198.1	chr1	197988212	197990881	intronic	i	ENSG00000143207.21	Terminal	Alu
STRG.11981.1	chr12	124911646	124914650	intronic	i	ENSG00000138593.9	inner	Alu
STRG.11982.1	chr12	124993645	125031231	intronic	i	ENSG00000138593.9	Terminal	Alu
STRG.11983.1	chr12	125018935	125022101	intronic	i	ENSG00000166262.16	Terminal	Alu&L1
STRG.1199.1	chr1	197935323	197945750	intronic	i	ENSG00000143207.21	Terminal	Alu
STRG.11991.1	chr12	131949942	131983002	intergenic	u	NA	Terminal	Alu
STRG.11992.1	chr12	131972996	131977328	intronic	i	ENSG00000151575.14	Terminal	Alu
STRG.11998.1	chr12	48654382	48654518	genic	j	ENSG00000138613.14	Terminal	Alu
STRG.11999.1	chr12	48662655	48667456	intronic	i	ENSG00000171723.16	Terminal	L1
STRG.12.1	chr1	633832	634374	span_intergenic_and_genic	o	ENSG00000285812.1	inner	Alu
STRG.1200.1	chr1	194647921	194859089	intronic	i	ENSG00000143207.21	Terminal	Alu
STRG.12001.1	chr12	48838081	48839584	intronic	i	ENSG00000171723.16	inner	Alu
STRG.12002.1	chr12	48903509	48903948	intronic	i	ENSG00000171723.16	Terminal	Alu&L1
STRG.12003.1	chr12	48913308	48920468	genic	n	ENSG00000072415.10	Terminal	Alu
STRG.12004.1	chr12	48921518	48926474	genic	n	ENSG00000286319.1	Terminal	Alu
STRG.12007.2	chr12	49086656	49094801	genic	m	ENSG00000134001.15	inner	Alu
STRG.1201.1	chr1	194822846	194833458	intronic	i	ENSG00000143207.21	Terminal	Alu&L1
STRG.12012.1	chr12	49246752	49250277	intronic	i	ENSG00000182185.18	Terminal	Alu
STRG.12013.1	chr12	49250299	49254508	intronic	i	ENSG00000182185.18	inner	Alu
STRG.12016.1	chr12	49323191	49329598	intergenic	u	NA	Terminal	Alu
STRG.12019.1	chr12	49412608	49415202	intronic	i	ENSG00000072110.15	Terminal	Alu
STRG.1202.1	chr1	194849294	194855203	intergenic	u	NA	Terminal	Alu
STRG.12020.1	chr12	49415309	49424295	span_intergenic_and_genic	k	ENSG00000258531.2	inner	Alu
STRG.12021.1	chr12	49424722	49431786	genic	n	ENSG00000139990.18	inner	Alu
STRG.12022.1	chr12	49437469	49452875	intronic	i	ENSG00000139990.18	Terminal	Alu
STRG.12023.1	chr12	49453813	49458493	intronic	i	ENSG00000139990.18	Terminal	Alu
STRG.12024.1	chr12	49558296	49568131	intronic	i	ENSG00000139990.18	inner	Alu
STRG.12025.1	chr12	49567943	49597773	span_intergenic_and_genic	k	ENSG00000206768.1	inner	Alu&L1
STRG.12026.1	chr12	49605754	49607970	genic	n	ENSG00000258957.2	inner	Alu
STRG.12027.1	chr12	49676519	49678132	intronic	i	ENSG00000081177.18	Terminal	Alu
STRG.12028.1	chr12	49678420	49682333	genic	j	ENSG00000100632.11	Terminal	Alu
STRG.12029.1	chr12	49687366	49692061	intronic	i	ENSG00000029364.12	Terminal	Alu
STRG.1203.1	chr1	194857126	194863201	intronic	i	ENSG00000075391.17	Terminal	Alu&L1
STRG.12030.1	chr12	49693366	49707611	genic	n	ENSG00000029364.12	Terminal	Alu&L1
STRG.12031.1	chr12	49742984	49764934	intronic	i	ENSG00000259672.3	Terminal	Alu
STRG.12034.1	chr12	49807340	49816518	intronic	i	ENSG00000166128.13	Terminal	Alu
STRG.12036.1	chr12	49829909	49833827	genic	n	ENSG00000104064.18	inner	Alu
STRG.12037.1	chr12	49836043	49843106	intronic	i	ENSG00000104064.18	Terminal	Alu&L1
STRG.12038.1	chr12	49989162	50025448	span_intergenic_and_genic	k	ENSG00000271819.1	Terminal	Alu
STRG.1204.1	chr1	197125192	197127660	intronic	i	ENSG00000075391.17	inner	Alu
STRG.12041.1	chr12	50156156	50167545	intronic	i	ENSG00000138592.14	Terminal	Alu
STRG.12042.1	chr12	50265384	50275153	intronic	i	ENSG00000138592.14	Terminal	Alu&L1
STRG.12044.1	chr12	50400862	50422746	span_intergenic_and_genic	k	ENSG00000092439.16	inner	Alu
STRG.12044.2	chr12	50400862	50422746	genic	j	ENSG00000092439.16	Terminal	Alu
STRG.12045.1	chr12	50504979	50691796	intronic	i	ENSG00000092439.16	Terminal	Alu
STRG.12046.1	chr12	50511688	50512758	span_intergenic_and_genic	k	ENSG00000138600.10	inner	Alu
STRG.12048.1	chr12	50552271	50565260	intronic	i	ENSG00000138600.10	Terminal	Alu
STRG.1205.1	chr1	197135243	197138747	intronic	i	ENSG00000075391.17	Terminal	Alu
STRG.12050.1	chr12	50641107	50647369	intronic	i	ENSG00000081014.11	inner	Alu
STRG.12052.1	chr12	50760083	50763933	intronic	i	ENSG00000129003.19	Terminal	Alu&L1
STRG.12055.1	chr12	50979784	51026384	intronic	i	ENSG00000285253.1	Terminal	Alu
STRG.12056.1	chr12	51048326	51060418	span_intergenic_and_genic	k	ENSG00000274667.1	Terminal	Alu
STRG.12057.1	chr12	51060648	51080151	genic	m	ENSG00000137871.21	Without	None
STRG.12059.1	chr12	51151754	51169081	intronic	i	ENSG00000285253.1	Terminal	Alu
STRG.1206.1	chr1	198639043	198713617	intronic	i	ENSG00000075391.17	Terminal	Alu&L1
STRG.12060.1	chr12	51201684	51202581	intronic	i	ENSG00000285253.1	Terminal	Alu&L1
STRG.12062.1	chr12	51222759	51236265	intronic	i	ENSG00000140262.18	Terminal	Alu
STRG.12063.1	chr12	51244558	51270415	intronic	i	ENSG00000140262.18	Terminal	Alu&L1
STRG.12064.1	chr12	51249911	51252359	intronic	i	ENSG00000140262.18	inner	Alu
STRG.12065.1	chr12	51256333	51266849	intronic	i	ENSG00000140262.18	inner	Alu&L1
STRG.12066.1	chr12	51351870	51391651	intronic	i	ENSG00000140262.18	Terminal	Alu
STRG.12069.1	chr13	23929360	23929637	intronic	i	ENSG00000140262.18	Terminal	Alu
STRG.1207.1	chr1	196369643	196371249	intronic	i	ENSG00000075391.17	Terminal	Alu
STRG.12070.1	chr13	24905346	24909789	intronic	i	ENSG00000140262.18	Terminal	Alu
STRG.12071.1	chr13	24938295	24955322	intronic	i	ENSG00000140262.18	Terminal	Alu
STRG.12075.1	chr13	26271808	26283327	intronic	i	ENSG00000069974.16	Terminal	Alu
STRG.12078.1	chr13	26319683	26327568	intronic	i	ENSG00000261771.5	Terminal	Alu
STRG.12080.1	chr13	26380190	26399280	intronic	i	ENSG00000261771.5	Terminal	Alu
STRG.12082.1	chr13	24811337	24812257	intronic	i	ENSG00000171016.13	Terminal	Alu
STRG.12083.1	chr13	21372571	21374498	intronic	i	ENSG00000166450.13	Terminal	Alu
STRG.12084.1	chr13	21433086	21447605	intronic	i	ENSG00000166450.13	Terminal	Alu
STRG.12087.1	chr13	19702871	19782945	span_intergenic_and_genic	o	ENSG00000214013.9	Terminal	Alu
STRG.12089.1	chr13	19742351	19750883	intronic	i	ENSG00000103994.18	inner	Alu
STRG.1209.1	chr1	198169590	198177942	intronic	i	ENSG00000075391.17	Terminal	Alu
STRG.12090.1	chr13	19819201	19821641	intronic	i	ENSG00000103994.18	Terminal	Alu
STRG.12094.1	chr12	132643978	132648545	intronic	i	ENSG00000159433.12	Terminal	Alu
STRG.12096.1	chr12	132687587	132722520	intronic	i	ENSG00000159459.12	Terminal	Alu
STRG.12101.1	chr12	132863160	132887603	genic	j	ENSG00000103647.13	Terminal	Alu
STRG.12102.1	chr12	132878392	132883443	intronic	i	ENSG00000138604.10	Terminal	Alu
STRG.12103.1	chr12	132911470	132914732	span_intergenic_and_genic	o	ENSG00000140332.17	inner	Alu
STRG.12105.1	chr12	133004404	133012127	genic	m	ENSG00000137764.20	Terminal	Alu
STRG.12106.1	chr12	133037503	133061218	intronic	i	ENSG00000137764.20	inner	Alu
STRG.12107.1	chr13	28668575	28672338	span_intergenic_and_genic	k	ENSG00000265195.1	inner	Alu
STRG.12108.1	chr13	27066156	27171811	intronic	i	ENSG00000255346.10	Terminal	Alu
STRG.12109.1	chr13	27139633	27144520	intronic	i	ENSG00000033800.14	inner	Alu
STRG.12110.1	chr13	27152728	27163694	intronic	i	ENSG00000033800.14	Terminal	Alu
STRG.12112.1	chr13	27251561	27259455	intronic	i	ENSG00000166949.17	Terminal	Alu
STRG.12113.1	chr13	27435643	27438239	intronic	i	ENSG00000166949.17	Terminal	Alu
STRG.12119.1	chr13	25352466	25360474	span_intergenic_and_genic	k	ENSG00000137819.14	inner	Alu
STRG.1212.1	chr1	194129564	194132454	genic	n	ENSG00000240021.10	inner	Alu
STRG.12121.1	chr13	20560916	20561242	span_intergenic_and_genic	o	ENSG00000259215.1	inner	Alu
STRG.12123.1	chr13	20601934	20605034	intronic	i	ENSG00000156642.17	inner	Alu
STRG.12124.1	chr13	20699307	20703718	intronic	i	ENSG00000156642.17	Terminal	Alu
STRG.12125.1	chr13	20757229	20773958	intronic	i	ENSG00000156642.17	Terminal	Alu
STRG.12126.1	chr13	20763747	20767331	intronic	i	ENSG00000103855.18	Terminal	Alu
STRG.12127.1	chr13	20790581	20796075	genic	j	ENSG00000137845.15	inner	Alu
STRG.12130.1	chr13	20868702	20876115	genic	n	ENSG00000137776.17	Terminal	Alu
STRG.12131.1	chr13	20884131	20894103	intronic	i	ENSG00000137776.17	Terminal	Alu
STRG.12132.1	chr13	21153595	21176552	intronic	i	ENSG00000157450.16	Terminal	Alu
STRG.12133.1	chr13	21176658	21179084	intronic	i	ENSG00000157450.16	Terminal	Alu
STRG.12134.1	chr13	31149421	31158304	intergenic	u	NA	Terminal	Alu&L1
STRG.12136.1	chr13	30456704	30465935	intronic	i	ENSG00000157483.9	Terminal	Alu
STRG.12137.1	chr13	30621273	30632356	intronic	i	ENSG00000157483.9	Terminal	Alu
STRG.12138.1	chr13	28134635	28136656	intronic	i	ENSG00000157483.9	Terminal	Alu&L1
STRG.1214.1	chr1	194313788	194321173	intergenic	u	NA	Terminal	L1
STRG.12140.1	chr13	28201553	28213698	genic	j	ENSG00000157470.12	Terminal	Alu
STRG.12142.1	chr13	28279585	28288860	intergenic	u	NA	Terminal	Alu
STRG.12143.1	chr13	29410564	29414151	span_intergenic_and_genic	o	ENSG00000067221.14	Terminal	Alu
STRG.12145.1	chr13	29531584	29595688	genic	j	ENSG00000140464.20	inner	Alu
STRG.12146.1	chr13	33846190	33850825	intronic	i	ENSG00000140464.20	Terminal	Alu
STRG.12148.1	chr13	36193868	36201878	span_intergenic_and_genic	o	ENSG00000277482.1	Terminal	Alu
STRG.1215.1	chr1	194351156	194358028	genic	j	ENSG00000116191.17	Terminal	Alu
STRG.12151.1	chr13	39655657	39659363	span_intergenic_and_genic	k	ENSG00000259581.3	Terminal	Alu&L1
STRG.12154.1	chr13	37000766	37009401	genic	n	ENSG00000166411.14	Terminal	Alu
STRG.12158.1	chr13	44548263	44556888	genic	n	ENSG00000259556.2	Terminal	Alu
STRG.1216.1	chr1	179025894	179076567	intronic	i	ENSG00000116191.17	Terminal	Alu
STRG.12160.1	chr13	32365122	32367450	intronic	i	ENSG00000166477.13	Terminal	Alu
STRG.12161.1	chr13	32432787	32439833	intronic	i	ENSG00000166477.13	Terminal	Alu
STRG.12164.2	chr13	32491799	32504061	span_intergenic_and_genic	k	ENSG00000069966.19	inner	Alu
STRG.12165.1	chr13	32510292	32530907	span_intergenic_and_genic	k	ENSG00000206995.1	Terminal	Alu
STRG.12166.1	chr13	32533545	32538795	intronic	i	ENSG00000069966.19	Terminal	Alu
STRG.12168.1	chr13	32620389	32637709	intronic	i	ENSG00000197535.15	Terminal	Alu
STRG.12169.1	chr13	32664620	32665345	genic	j	ENSG00000128989.11	inner	Alu
STRG.1217.1	chr1	179032314	179040546	intronic	i	ENSG00000116191.17	Terminal	Alu
STRG.12173.1	chr13	46775738	46797156	span_intergenic_and_genic	k	ENSG00000140382.15	inner	Alu
STRG.12174.1	chr13	46553170	46691950	span_intergenic_and_genic	k	ENSG00000058335.16	Terminal	Alu
STRG.12175.1	chr13	46557593	46560740	intronic	i	ENSG00000166557.14	Terminal	Alu&L1
STRG.12177.1	chr13	46582759	46594259	span_intergenic_and_genic	k	ENSG00000252061.1	Terminal	Alu
STRG.12178.1	chr13	46717689	46723220	genic	m	ENSG00000136381.13	inner	Alu
STRG.12179.1	chr13	46728985	46733920	intronic	i	ENSG00000136381.13	Terminal	Alu
STRG.1218.1	chr1	179099330	179229677	genic	j	ENSG00000116191.17	Terminal	L1
STRG.12182.1	chr13	46052814	46101588	intronic	i	ENSG00000169684.13	Terminal	Alu
STRG.12183.1	chr13	46125922	46182177	intronic	i	ENSG00000140386.13	Terminal	Alu
STRG.12184.1	chr13	46134251	46135081	genic	m	ENSG00000117906.14	Terminal	Alu
STRG.12186.1	chr13	46144521	46146907	span_intergenic_and_genic	o	ENSG00000140406.4	inner	Alu
STRG.12189.1	chr13	48002514	48039858	genic	j	ENSG00000140598.15	Terminal	Alu
STRG.12190.1	chr13	48037726	48047221	intergenic	u	NA	Terminal	Alu
STRG.12191.2	chr13	48053323	48095104	span_intergenic_and_genic	k	ENSG00000274297.1	Terminal	Alu
STRG.12192.1	chr13	48303751	48467801	intronic	i	ENSG00000137831.15	Terminal	Alu&L1
STRG.12193.1	chr13	48402380	48407060	intronic	i	ENSG00000137831.15	Terminal	Alu&L1
STRG.12194.1	chr13	48409136	48417846	genic	m	ENSG00000259532.1	Terminal	Alu&L1
STRG.12195.1	chr13	48429269	48429554	span_intergenic_and_genic	k	ENSG00000259452.2	Terminal	Alu
STRG.12196.1	chr13	41838813	41841540	intronic	i	ENSG00000187720.14	inner	Alu
STRG.12197.1	chr13	41929142	41931305	intronic	i	ENSG00000187720.14	Terminal	Alu
STRG.12198.1	chr13	42078910	42088603	span_intergenic_and_genic	o	ENSG00000279394.1	inner	Alu
STRG.122.1	chr1	20186093	20193459	genic	n	ENSG00000065526.12	Terminal	Alu
STRG.1220.1	chr1	179150077	179198890	intronic	i	ENSG00000116199.12	Terminal	Alu
STRG.12201.1	chr13	45120504	45284893	genic	n	ENSG00000086666.19	inner	Alu
STRG.12202.1	chr13	45123093	45123414	intronic	i	ENSG00000086666.19	Terminal	Alu&L1
STRG.12203.1	chr13	45163434	45165337	intronic	i	ENSG00000086666.19	Terminal	Alu
STRG.12204.1	chr13	45171867	45190163	intronic	i	ENSG00000086666.19	Terminal	Alu
STRG.12205.1	chr13	45333471	45341183	genic	j	ENSG00000103876.13	Terminal	Alu
STRG.12208.1	chr13	40727200	40730823	intergenic	u	NA	Terminal	Alu
STRG.12211.1	chr13	40973643	41019331	intronic	i	ENSG00000169410.10	Terminal	Alu
STRG.12212.1	chr13	41061521	41073258	intronic	i	ENSG00000169410.10	Terminal	Alu
STRG.12213.1	chr13	41076270	41079734	intronic	i	ENSG00000169410.10	Terminal	Alu&L1
STRG.12214.1	chr13	41121876	41122171	intronic	i	ENSG00000169410.10	Terminal	Alu
STRG.12215.1	chr13	41127569	41132802	intronic	i	ENSG00000169410.10	Terminal	Alu
STRG.12218.1	chr13	41216369	41266129	span_intergenic_and_genic	k	ENSG00000177971.8	Terminal	Alu
STRG.12219.1	chr13	41229855	41230557	genic	j	ENSG00000177971.8	Terminal	Alu
STRG.1222.1	chr1	179293797	179358680	span_intergenic_and_genic	o	ENSG00000143322.21	Terminal	Alu
STRG.1222.2	chr1	179293797	179333455	span_intergenic_and_genic	k	ENSG00000143322.21	Terminal	Alu
STRG.12220.1	chr13	41311245	41377030	genic	j	ENSG00000156218.13	Terminal	Alu
STRG.12221.1	chr13	51415754	51420774	intronic	i	ENSG00000073417.15	inner	Alu
STRG.12222.1	chr13	51436011	51452278	intronic	i	ENSG00000073417.15	Terminal	Alu
STRG.12223.1	chr13	51453337	51466348	intronic	i	ENSG00000073417.15	Terminal	Alu
STRG.12225.1	chr13	51690513	51712144	intergenic	u	NA	Without	None
STRG.12226.1	chr13	67448506	67451770	genic	j	ENSG00000181991.16	inner	Alu
STRG.12227.1	chr13	60397201	60461040	genic	j	ENSG00000140543.15	inner	Alu
STRG.1223.1	chr1	179356581	179358680	intronic	i	ENSG00000143322.21	Terminal	Alu
STRG.12230.1	chr13	69392961	69421526	genic	j	ENSG00000179361.18	Terminal	Alu
STRG.12231.1	chr13	63986371	64076011	intronic	i	ENSG00000179361.18	Terminal	Alu
STRG.12232.1	chr13	64076098	64181397	genic	j	ENSG00000179151.13	Terminal	Alu
STRG.12233.1	chr13	68196388	68257650	genic	n	ENSG00000179151.13	inner	Alu
STRG.12235.1	chr13	69324067	69331581	intronic	i	ENSG00000140497.16	Terminal	Alu
STRG.12236.1	chr13	69357425	69359142	intronic	i	ENSG00000140497.16	Terminal	Alu
STRG.12239.1	chr13	66816508	66819337	intronic	i	ENSG00000198794.12	Terminal	Alu
STRG.1224.1	chr1	179644997	179645346	intronic	i	ENSG00000143322.21	Terminal	Alu
STRG.12241.1	chr13	66842176	66848680	intronic	i	ENSG00000198794.12	Terminal	Alu
STRG.12242.1	chr13	66979045	66981464	genic	j	ENSG00000138621.12	inner	Alu
STRG.12246.1	chr13	59982615	59987171	intronic	i	ENSG00000170776.22	Terminal	Alu
STRG.12247.1	chr13	60101512	60104843	intronic	i	ENSG00000170776.22	inner	Alu
STRG.12248.1	chr13	77697724	77747204	intronic	i	ENSG00000170776.22	Terminal	Alu
STRG.12249.1	chr13	79481261	79486154	intronic	i	ENSG00000170776.22	Terminal	Alu&L1
STRG.1225.1	chr1	179839967	179877803	span_intergenic_and_genic	k	ENSG00000212338.1	Terminal	Alu
STRG.12250.1	chr13	88879443	88881140	intronic	i	ENSG00000170776.22	Terminal	Alu
STRG.12251.1	chr13	89833157	89833941	genic	n	ENSG00000170776.22	Terminal	Alu
STRG.12252.1	chr13	89858281	89866271	genic	n	ENSG00000170776.22	Terminal	Alu
STRG.12253.1	chr13	89158661	89163309	intronic	i	ENSG00000260123.2	Without	None
STRG.12256.1	chr13	79382223	79388359	genic	n	ENSG00000140525.19	Terminal	Alu&L1
STRG.12257.1	chr13	79411268	79425367	genic	m	ENSG00000140525.19	Terminal	Alu
STRG.12258.1	chr13	82931362	82937925	genic	j	ENSG00000140564.13	Terminal	Alu
STRG.1226.1	chr1	179882051	179919708	genic	m	ENSG00000225711.1	Terminal	Alu
STRG.12261.1	chr13	89784014	89819623	genic	j	ENSG00000176700.20	Terminal	Alu
STRG.12266.1	chr13	75357986	75482654	intronic	i	ENSG00000285667.1	Terminal	Alu
STRG.12267.1	chr13	75386654	75393685	genic	m	ENSG00000259415.1	Terminal	Alu
STRG.12268.1	chr13	75404553	75415800	intergenic	u	NA	Terminal	Alu
STRG.12269.2	chr13	75559037	75605933	genic	j	ENSG00000166965.12	inner	Alu
STRG.12269.3	chr13	75567313	75597390	span_intergenic_and_genic	o	ENSG00000166965.12	Terminal	Alu
STRG.12272.1	chr13	75717109	75717401	genic	j	ENSG00000184056.15	Terminal	Alu
STRG.12276.1	chr13	94618420	94624805	genic	j	ENSG00000259363.6	Terminal	Alu
STRG.12278.1	chr13	93295738	93303918	span_intergenic_and_genic	k	ENSG00000258527.1	Terminal	Alu
STRG.12279.1	chr13	72708367	72727629	genic	m	ENSG00000258922.1	Terminal	Alu
STRG.12283.1	chr13	72986955	72987773	intronic	i	ENSG00000173575.22	inner	Alu&L1
STRG.12284.1	chr13	73001583	73010784	genic	n	ENSG00000173575.22	inner	Alu
STRG.12286.1	chr13	92349417	92353319	genic	n	ENSG00000173575.22	inner	Alu
STRG.12287.1	chr13	97222295	97283759	intronic	i	ENSG00000173575.22	inner	Alu
STRG.12288.1	chr13	97252115	97256318	intronic	i	ENSG00000173575.22	inner	Alu
STRG.12289.1	chr13	97358975	97397849	genic	n	ENSG00000173575.22	inner	Alu
STRG.12290.1	chr13	95074804	95079588	intronic	i	ENSG00000068305.17	Terminal	Alu&L1
STRG.12292.1	chr13	95149603	95159054	intronic	i	ENSG00000066933.16	Terminal	Alu
STRG.12293.1	chr13	95272611	95282644	span_intergenic_and_genic	k	ENSG00000222094.1	Terminal	Alu
STRG.12294.1	chr13	95283973	95299284	intronic	i	ENSG00000066933.16	Terminal	Alu&L1
STRG.12295.1	chr13	95677132	95794988	intronic	i	ENSG00000066933.16	Terminal	Alu&L1
STRG.12296.1	chr13	95691741	95696420	intronic	i	ENSG00000066933.16	Terminal	Alu
STRG.12297.1	chr13	95842667	95849288	intronic	i	ENSG00000066933.16	Terminal	Alu
STRG.12298.1	chr13	95879282	95884086	intronic	i	ENSG00000066933.16	Terminal	Alu
STRG.12299.1	chr13	95972925	95979562	intronic	i	ENSG00000166192.15	Terminal	Alu
STRG.12301.1	chr13	95999856	96006649	intronic	i	ENSG00000067225.19	Terminal	Alu
STRG.12302.1	chr13	51948936	51960147	span_intergenic_and_genic	o	ENSG00000067225.19	inner	Alu
STRG.12304.1	chr13	52012394	52033600	intronic	i	ENSG00000067225.19	Terminal	Alu
STRG.12305.1	chr13	52034505	52044290	span_intergenic_and_genic	k	ENSG00000213614.10	Terminal	Alu
STRG.12307.1	chr13	52240680	52250643	span_intergenic_and_genic	o	ENSG00000261423.1	Terminal	Alu&L1
STRG.12308.1	chr13	52273321	52276309	intronic	i	ENSG00000166233.15	Terminal	Alu
STRG.12309.1	chr13	52278370	52282681	intronic	i	ENSG00000166233.15	inner	Alu
STRG.1231.1	chr1	180048706	180052969	intronic	i	ENSG00000230124.8	Terminal	Alu
STRG.12313.1	chr13	90285054	90336051	intronic	i	ENSG00000159322.17	Terminal	Alu
STRG.12315.1	chr13	90336052	90345203	span_intergenic_and_genic	o	ENSG00000140471.17	inner	Alu
STRG.12318.1	chr13	90495702	90500336	span_intergenic_and_genic	k	ENSG00000275449.1	inner	Alu
STRG.12319.1	chr13	90508045	90543924	span_intergenic_and_genic	k	ENSG00000185418.16	inner	Alu
STRG.1232.1	chr1	180054503	180062219	genic	j	ENSG00000230124.8	inner	Alu
STRG.12320.1	chr13	90607053	90607989	genic	m	ENSG00000232386.9	inner	Alu&L1
STRG.12322.1	chr13	90684237	90692933	intronic	i	ENSG00000154237.13	Terminal	Alu
STRG.12323.1	chr13	90724371	90743305	intronic	i	ENSG00000131873.7	inner	Alu
STRG.12324.1	chr13	90748827	90749142	genic	m	ENSG00000131876.17	inner	Alu
STRG.12325.1	chr13	90757314	90814235	span_intergenic_and_genic	o	ENSG00000279970.1	Terminal	Alu
STRG.1233.1	chr1	180065273	180075021	intronic	i	ENSG00000230124.8	inner	Alu
STRG.12331.1	chr13	103466011	103476700	span_intergenic_and_genic	k	ENSG00000169609.14	inner	Alu
STRG.12332.1	chr13	106559858	106562745	genic	j	ENSG00000064726.10	Terminal	Alu
STRG.12333.1	chr13	106568259	106573277	span_intergenic_and_genic	k	ENSG00000166503.9	inner	Alu
STRG.12335.1	chr13	108207442	108218402	genic	m	ENSG00000162006.9	Terminal	Alu
STRG.12339.1	chr13	107870383	107873372	intronic	i	ENSG00000140443.15	Terminal	Alu
STRG.12340.1	chr13	107883602	107894239	intronic	i	ENSG00000140443.15	Terminal	Alu
STRG.12342.1	chr13	107920986	107926716	span_intergenic_and_genic	k	ENSG00000168904.15	Terminal	Alu
STRG.12346.1	chr13	99034717	99051878	span_intergenic_and_genic	o	ENSG00000161980.6	Terminal	Alu
STRG.12347.1	chr13	99200854	99318437	genic	j	ENSG00000103152.12	inner	Alu
STRG.12347.2	chr13	99200854	99386428	genic	n	ENSG00000103152.12	inner	Alu
STRG.12348.1	chr13	99283733	99296823	intronic	i	ENSG00000103148.17	inner	Alu
STRG.12349.1	chr13	110989980	110990138	intronic	i	ENSG00000103148.17	Terminal	Alu
STRG.1235.1	chr1	197749721	197759766	intronic	i	ENSG00000143324.14	Terminal	Alu
STRG.12350.1	chr13	102596951	102608022	genic	m	ENSG00000007392.17	inner	Alu
STRG.12352.1	chr13	102792890	102793991	intronic	i	ENSG00000103126.15	Terminal	Alu
STRG.12356.1	chr13	102845842	102875995	span_intergenic_and_genic	k	ENSG00000090565.17	Terminal	Alu
STRG.12358.1	chr13	112485011	112588153	span_intergenic_and_genic	o	ENSG00000197562.10	inner	Alu
STRG.1236.1	chr1	201160692	201162400	intronic	i	ENSG00000143324.14	Terminal	Alu&L1
STRG.12360.1	chr13	113863333	113865249	intronic	i	ENSG00000197562.10	Terminal	Alu
STRG.12361.1	chr13	113587483	113602986	genic	j	ENSG00000172366.20	Terminal	Alu
STRG.12365.1	chr13	110894639	110915069	span_intergenic_and_genic	o	ENSG00000059145.19	Terminal	Alu
STRG.12366.1	chr13	110897295	110899027	genic	j	ENSG00000059145.19	Terminal	Alu
STRG.12367.1	chr13	108374539	108377384	span_intergenic_and_genic	k	ENSG00000140265.12	Terminal	Alu
STRG.1237.1	chr1	201517875	201523144	intronic	i	ENSG00000143324.14	Terminal	Alu&L1
STRG.12370.1	chr13	108542294	108550673	intronic	i	ENSG00000067369.14	Terminal	Alu&L1
STRG.12371.1	chr13	108890107	108892504	intronic	i	ENSG00000168781.22	Terminal	Alu
STRG.12372.1	chr13	112696979	112714912	intronic	i	ENSG00000205771.6	Terminal	Alu
STRG.12378.1	chr13	114281591	114283729	span_intergenic_and_genic	k	ENSG00000227973.1	Terminal	Alu
STRG.12379.1	chr13	114284116	114284917	intronic	i	ENSG00000171877.21	Terminal	Alu
STRG.12380.1	chr13	114284451	114305808	intronic	i	ENSG00000171877.21	Terminal	Alu
STRG.12381.1	chr13	114314531	114322441	intronic	i	ENSG00000171877.21	Terminal	Alu&L1
STRG.12382.1	chr13	114322063	114327319	intronic	i	ENSG00000171877.21	Terminal	Alu
STRG.12383.1	chr14	20447053	20450879	intronic	i	ENSG00000171877.21	Terminal	Alu&L1
STRG.12384.1	chr14	20473384	20477087	intronic	i	ENSG00000171877.21	Terminal	Alu
STRG.12385.1	chr14	20478029	20481951	intronic	i	ENSG00000171877.21	Terminal	Alu
STRG.12386.1	chr14	19062372	19107751	intronic	i	ENSG00000171877.21	Terminal	Alu
STRG.12387.1	chr14	19068569	19092915	intronic	i	ENSG00000171877.21	Terminal	Alu
STRG.12388.1	chr14	19093915	19103676	intronic	i	ENSG00000171877.21	Terminal	Alu
STRG.12389.1	chr14	19108215	19111229	intronic	i	ENSG00000171877.21	Terminal	Alu&L1
STRG.1239.1	chr1	192935796	192957713	genic	j	ENSG00000135823.14	Terminal	Alu
STRG.12391.1	chr14	19281600	19295151	intronic	i	ENSG00000166734.20	Terminal	Alu
STRG.12393.1	chr14	19309918	19334992	span_intergenic_and_genic	k	ENSG00000137770.14	Terminal	Alu
STRG.12394.1	chr14	19371822	19373490	intronic	i	ENSG00000137770.14	Terminal	Alu
STRG.12395.1	chr14	20260465	20264308	span_intergenic_and_genic	k	ENSG00000259335.1	Terminal	Alu
STRG.12397.1	chr14	20311366	20333279	intronic	i	ENSG00000137770.14	Terminal	Alu
STRG.1240.1	chr1	192961585	192964999	intronic	i	ENSG00000135823.14	Terminal	Alu
STRG.12401.1	chr14	20989973	20997030	intronic	i	ENSG00000104133.15	Terminal	Alu
STRG.12402.1	chr14	21016763	21020109	intronic	i	ENSG00000104133.15	Terminal	Alu
STRG.12403.1	chr14	21070304	21086934	genic	n	ENSG00000104133.15	Terminal	Alu
STRG.12404.1	chr13	113176452	113208669	intronic	i	ENSG00000104133.15	Terminal	Alu
STRG.12408.1	chr13	113332016	113336731	intronic	i	ENSG00000140455.17	inner	Alu
STRG.12409.1	chr13	113336793	113344734	intronic	i	ENSG00000103657.14	inner	Alu&L1
STRG.12410.1	chr13	113455819	113457150	genic	j	ENSG00000035664.11	inner	Alu
STRG.12411.1	chr13	113465670	113467797	intronic	i	ENSG00000166797.11	Terminal	Alu
STRG.12412.1	chr13	113490826	113526627	intronic	i	ENSG00000166797.11	Terminal	Alu
STRG.12415.1	chr13	113536125	113550229	genic	n	ENSG00000169118.18	Terminal	Alu
STRG.12416.1	chr13	99501472	99540412	intronic	i	ENSG00000169118.18	Terminal	Alu&L1
STRG.12417.1	chr13	99616143	99624673	intronic	i	ENSG00000169118.18	Terminal	Alu
STRG.12418.1	chr13	99631076	99634930	span_intergenic_and_genic	o	ENSG00000166803.14	inner	Alu
STRG.12419.1	chr13	99637508	99658734	intronic	i	ENSG00000103671.10	inner	Alu
STRG.1242.1	chr1	193008970	193059360	intronic	i	ENSG00000116698.21	Terminal	Alu
STRG.12420.1	chr13	99667355	99699386	intronic	i	ENSG00000103671.10	inner	Alu
STRG.12421.1	chr13	100086031	100088988	intronic	i	ENSG00000180357.9	Terminal	Alu
STRG.12422.1	chr13	100089036	100237497	intronic	i	ENSG00000180357.9	Terminal	Alu
STRG.12423.1	chr13	100237498	100243158	span_intergenic_and_genic	k	ENSG00000248415.1	Terminal	Alu
STRG.12424.1	chr13	100246418	100258417	intronic	i	ENSG00000180357.9	Terminal	Alu
STRG.12425.1	chr13	100332205	100336014	intronic	i	ENSG00000180357.9	Terminal	Alu&L1
STRG.12426.1	chr13	100367678	100373014	intronic	i	ENSG00000180357.9	Terminal	Alu
STRG.12427.1	chr13	100388542	100389336	span_intergenic_and_genic	k	ENSG00000243403.1	Terminal	Alu
STRG.12428.1	chr13	100539901	100540248	genic	j	ENSG00000180304.14	Terminal	Alu
STRG.1243.1	chr1	193032424	193040118	genic	n	ENSG00000116698.21	Terminal	Alu
STRG.12431.1	chr14	23642842	23645639	genic	j	ENSG00000140451.13	inner	Alu
STRG.12432.1	chr14	24368122	24371959	intronic	i	ENSG00000156970.13	Terminal	Alu
STRG.12433.1	chr14	23469697	23471609	intronic	i	ENSG00000156970.13	Terminal	Alu
STRG.12437.1	chr14	21209147	21269439	span_intergenic_and_genic	k	ENSG00000128944.13	inner	Alu
STRG.12437.2	chr14	21209147	21269439	span_intergenic_and_genic	k	ENSG00000128944.13	inner	Alu&L1
STRG.12437.3	chr14	21209147	21269439	span_intergenic_and_genic	k	ENSG00000128944.13	inner	Alu&L1
STRG.12437.5	chr14	21210550	21265516	genic	m	ENSG00000128944.13	inner	Alu&L1
STRG.1244.1	chr1	193059454	193091219	genic	m	ENSG00000116698.21	Terminal	Alu
STRG.12440.1	chr14	21256919	21259952	span_intergenic_and_genic	o	ENSG00000137812.20	Terminal	Alu&L1
STRG.12441.1	chr14	21351476	21384019	intronic	i	ENSG00000137812.20	inner	Alu
STRG.12442.1	chr14	21397292	21397401	intronic	i	ENSG00000137812.20	Terminal	Alu
STRG.12443.1	chr14	21423864	21438330	intronic	i	ENSG00000137812.20	inner	Alu
STRG.12444.1	chr14	21438578	21445745	intronic	i	ENSG00000137812.20	inner	Alu
STRG.12447.1	chr14	21502379	21511259	intronic	i	ENSG00000051180.17	Terminal	Alu
STRG.12448.1	chr14	23938731	23954188	genic	n	ENSG00000137824.16	inner	Alu
STRG.12449.1	chr14	24039382	24043541	intronic	i	ENSG00000104129.10	Terminal	Alu
STRG.1245.1	chr1	193265483	193269038	genic	j	ENSG00000198860.14	Terminal	Alu
STRG.12450.1	chr14	24114768	24125242	intronic	i	ENSG00000104129.10	Terminal	Alu
STRG.12451.1	chr14	24136189	24138962	intronic	i	ENSG00000104129.10	Terminal	Alu
STRG.12452.1	chr14	24161265	24166565	span_intergenic_and_genic	k	ENSG00000166140.17	Without	None
STRG.12453.1	chr14	24168730	24170256	genic	m	ENSG00000259617.1	Terminal	Alu
STRG.12454.1	chr14	24198433	24199090	intronic	i	ENSG00000128908.17	Terminal	Alu
STRG.12455.1	chr14	24209615	24213488	genic	m	ENSG00000259463.1	Terminal	Alu&L1
STRG.12456.1	chr14	24226605	24232355	intronic	i	ENSG00000128908.17	inner	Alu&L1
STRG.12457.1	chr14	24290598	24290995	intronic	i	ENSG00000128908.17	Terminal	Alu
STRG.12458.1	chr14	24313311	24318035	intronic	i	ENSG00000128908.17	Terminal	Alu
STRG.12459.1	chr14	26864396	26865088	intronic	i	ENSG00000128908.17	Terminal	Alu
STRG.12461.1	chr14	26968645	26971557	genic	j	ENSG00000187446.12	inner	Alu
STRG.12463.1	chr14	27077236	27207615	intronic	i	ENSG00000187446.12	Terminal	Alu&L1
STRG.12467.1	chr14	27645894	27649811	span_intergenic_and_genic	k	ENSG00000137804.14	Terminal	Alu
STRG.12469.1	chr14	32202045	32202150	intronic	i	ENSG00000285920.2	Terminal	Alu
STRG.1247.1	chr1	173416861	173422345	genic	m	ENSG00000058085.15	Terminal	Alu
STRG.12470.1	chr14	32130209	32138522	intronic	i	ENSG00000285920.2	Terminal	Alu
STRG.12471.1	chr14	32154010	32157216	intergenic	u	NA	Terminal	Alu
STRG.12473.1	chr14	28865691	28874739	genic	n	ENSG00000137806.10	Terminal	Alu
STRG.12475.1	chr14	28940511	28941280	intronic	i	ENSG00000137815.14	Terminal	Alu
STRG.12476.1	chr14	22763814	22764947	genic	j	ENSG00000092445.12	inner	Alu
STRG.12477.1	chr14	22766522	22771789	genic	n	ENSG00000137802.14	Terminal	Alu
STRG.12478.1	chr14	22829871	22834347	intronic	i	ENSG00000137802.14	Terminal	Alu
STRG.12480.1	chr14	22887033	22889014	genic	n	ENSG00000175595.15	Terminal	Alu
STRG.12483.1	chr14	22933261	22938193	intronic	i	ENSG00000186260.17	inner	Alu
STRG.12484.1	chr14	22971177	22982551	intronic	i	ENSG00000186260.17	Terminal	Alu&L1
STRG.12485.1	chr14	23004433	23010133	intronic	i	ENSG00000186260.17	Terminal	Alu&L1
STRG.12487.1	chr14	23058563	23064629	intronic	i	ENSG00000103381.12	Terminal	Alu&L1
STRG.12488.1	chr14	23095505	23100456	genic	m	ENSG00000261158.1	Terminal	Alu
STRG.12490.1	chr14	23272422	23286132	genic	n	ENSG00000140650.12	inner	Alu
STRG.12495.1	chr14	35740561	35745788	intergenic	u	NA	inner	Alu
STRG.1250.1	chr1	173773327	173786692	intronic	i	ENSG00000157064.11	Terminal	Alu
STRG.12501.1	chr14	44280593	44285591	intronic	i	ENSG00000213853.10	Terminal	Alu
STRG.12506.1	chr14	37095641	37103014	span_intergenic_and_genic	k	ENSG00000078304.19	Terminal	Alu
STRG.12507.1	chr14	37117853	37136368	span_intergenic_and_genic	k	ENSG00000259161.2	Terminal	Alu
STRG.12508.1	chr14	37144784	37162986	intronic	i	ENSG00000078304.19	Terminal	Alu
STRG.12509.1	chr14	37171888	37173811	span_intergenic_and_genic	k	ENSG00000259013.2	Terminal	Alu
STRG.1251.1	chr1	173794268	173800123	genic	j	ENSG00000198756.12	inner	Alu
STRG.12510.1	chr14	37227839	37232110	genic	n	ENSG00000197102.13	Terminal	Alu
STRG.12514.1	chr14	37431850	37433856	genic	m	ENSG00000080824.19	inner	Alu
STRG.12515.1	chr14	37476891	37548480	intronic	i	ENSG00000080824.19	Terminal	Alu
STRG.12517.1	chr14	45016428	45017635	genic	n	ENSG00000080823.23	inner	Alu
STRG.12518.1	chr14	45084120	45093491	intronic	i	ENSG00000080823.23	Terminal	Alu
STRG.12519.2	chr14	45115599	45126154	genic	j	ENSG00000100865.15	inner	Alu
STRG.12519.3	chr14	45115599	45134481	span_intergenic_and_genic	k	ENSG00000100865.15	inner	Alu
STRG.1252.2	chr1	173824653	173858546	genic	m	ENSG00000162704.16	inner	Alu
STRG.12520.1	chr14	45176977	45181429	genic	j	ENSG00000196663.16	Terminal	Alu
STRG.12521.1	chr14	45203190	45221192	intronic	i	ENSG00000196663.16	Terminal	Alu
STRG.12523.1	chr14	51240099	51243118	intronic	i	ENSG00000089902.10	Terminal	Alu
STRG.12524.1	chr14	50898949	50899671	intronic	i	ENSG00000089902.10	Terminal	Alu
STRG.12525.1	chr14	50905215	50944470	intronic	i	ENSG00000089902.10	Terminal	Alu
STRG.12526.1	chr14	50940801	50944518	intronic	i	ENSG00000089902.10	Terminal	Alu
STRG.12527.1	chr14	51989517	52009747	intergenic	u	NA	Terminal	Alu
STRG.12528.1	chr14	52458315	52472370	intronic	i	ENSG00000131323.16	Terminal	Alu
STRG.12529.1	chr14	52544403	52552536	intronic	i	ENSG00000131323.16	Terminal	Alu
STRG.12530.1	chr14	39031918	39059310	intronic	i	ENSG00000131323.16	inner	Alu
STRG.12531.1	chr14	39076094	39085761	intronic	i	ENSG00000131323.16	Terminal	Alu
STRG.12532.1	chr14	39092761	39103212	intronic	i	ENSG00000131323.16	Terminal	Alu
STRG.12533.1	chr14	39147811	39170386	intronic	i	ENSG00000131323.16	Terminal	Alu
STRG.12534.1	chr14	39175230	39183187	intronic	i	ENSG00000131323.16	Terminal	Alu&L1
STRG.12535.1	chr14	39183686	39189780	intronic	i	ENSG00000131323.16	Terminal	Alu
STRG.12536.1	chr14	39269075	39272101	intronic	i	ENSG00000131323.16	Terminal	Alu
STRG.12537.1	chr14	39286697	39293421	intronic	i	ENSG00000131323.16	Terminal	Alu
STRG.12538.1	chr14	39311403	39315302	intronic	i	ENSG00000198752.11	inner	Alu
STRG.12539.1	chr14	39320928	39322040	intronic	i	ENSG00000198752.11	Terminal	Alu
STRG.1254.1	chr1	173938411	173960130	intronic	i	ENSG00000135829.17	Terminal	Alu
STRG.12540.1	chr14	39404853	39405899	intronic	i	ENSG00000198752.11	Terminal	Alu
STRG.12541.1	chr14	53036743	53153316	intronic	i	ENSG00000198752.11	Terminal	Alu
STRG.12543.1	chr14	53093976	53094859	intergenic	u	NA	Terminal	Alu
STRG.12544.1	chr14	53146931	53148576	genic	n	ENSG00000100664.11	inner	Alu
STRG.12545.1	chr14	52638285	52695942	genic	j	ENSG00000075413.19	Terminal	Alu
STRG.12546.1	chr14	52653342	52656627	span_intergenic_and_genic	o	ENSG00000075413.19	Terminal	Alu
STRG.12547.1	chr14	52707200	52710335	intronic	i	ENSG00000075413.19	inner	Alu
STRG.12548.1	chr14	52730166	52774989	intronic	i	ENSG00000075413.19	inner	Alu
STRG.1255.1	chr1	173958815	173959522	intronic	i	ENSG00000135862.6	Terminal	Alu
STRG.12551.1	chr14	52786053	52790012	intergenic	u	NA	Terminal	Alu
STRG.12555.1	chr14	57269037	57295332	span_intergenic_and_genic	k	ENSG00000201184.1	Terminal	Alu
STRG.12556.1	chr14	56925614	56928052	genic	n	ENSG00000126214.21	inner	Alu
STRG.12557.1	chr14	56928093	56938444	intronic	i	ENSG00000256500.6	Terminal	Alu
STRG.1256.1	chr1	173973459	173975362	intronic	i	ENSG00000135862.6	Terminal	Alu
STRG.12560.1	chr14	34515938	34532211	genic	j	ENSG00000126215.14	inner	Alu
STRG.12561.1	chr14	34535405	34539704	intronic	i	ENSG00000088808.18	Terminal	Alu
STRG.12562.1	chr14	34605718	34608029	intronic	i	ENSG00000088808.18	Terminal	Alu
STRG.12563.1	chr14	34616300	34630130	intronic	i	ENSG00000088808.18	Terminal	Alu
STRG.12564.1	chr14	34752125	34767479	intronic	i	ENSG00000088808.18	Terminal	Alu
STRG.12565.1	chr14	34771175	34786871	intronic	i	ENSG00000088808.18	Terminal	Alu
STRG.12568.1	chr14	34932520	34935943	genic	m	ENSG00000259615.1	Terminal	Alu
STRG.12569.1	chr14	34936030	34942947	genic	m	ENSG00000166813.16	inner	Alu
STRG.1257.1	chr1	173976184	174022357	genic	m	ENSG00000135862.6	Terminal	Alu
STRG.12572.1	chr14	34982992	35000935	span_intergenic_and_genic	k	ENSG00000264966.1	Terminal	Alu&L1
STRG.12573.1	chr14	34985076	34988459	span_intergenic_and_genic	k	ENSG00000273691.1	Terminal	Alu
STRG.12576.1	chr14	35046272	35050272	genic	m	ENSG00000185033.14	Terminal	Alu
STRG.12577.1	chr14	35086035	35088059	intronic	i	ENSG00000185033.14	Terminal	Alu
STRG.12579.1	chr14	35122552	35210158	genic	n	ENSG00000185043.12	Terminal	Alu
STRG.12580.1	chr14	35292382	35312220	genic	j	ENSG00000185043.12	Terminal	Alu
STRG.12582.1	chr14	56579788	56613910	intronic	i	ENSG00000196391.11	Terminal	Alu
STRG.12583.1	chr14	55557972	55580110	genic	n	ENSG00000140575.13	inner	Alu&L1
STRG.12584.1	chr14	55580958	55599501	intronic	i	ENSG00000140575.13	Terminal	Alu
STRG.12585.1	chr14	55652394	55664076	genic	n	ENSG00000140575.13	Terminal	Alu
STRG.12589.1	chr14	59357533	59371108	intronic	i	ENSG00000197299.13	Terminal	Alu
STRG.1259.1	chr1	174159581	174246346	intronic	i	ENSG00000121481.11	Terminal	Alu
STRG.12591.1	chr14	59484493	59504709	intronic	i	ENSG00000166839.17	Terminal	Alu
STRG.12592.1	chr14	60472722	60485841	genic	j	ENSG00000090487.11	inner	Alu
STRG.12596.1	chr14	62706517	63101916	intronic	i	ENSG00000138617.16	Terminal	Alu
STRG.12598.1	chr13	48986662	48998642	genic	n	ENSG00000074696.13	Terminal	Alu
STRG.12599.1	chr13	49042532	49045418	intronic	i	ENSG00000074696.13	Terminal	Alu
STRG.126.1	chr1	6185020	6199595	intronic	i	ENSG00000142798.20	Terminal	Alu
STRG.1260.1	chr1	174160421	174201799	intronic	i	ENSG00000121481.11	inner	Alu
STRG.12600.1	chr13	49061462	49073385	intronic	i	ENSG00000074696.13	Terminal	Alu
STRG.12601.1	chr13	49085728	49092774	span_intergenic_and_genic	k	ENSG00000074621.14	inner	Alu
STRG.12602.1	chr13	49101795	49110118	span_intergenic_and_genic	k	ENSG00000259924.1	Terminal	Alu
STRG.12606.1	chr13	49668170	49691463	intronic	i	ENSG00000169032.10	Terminal	Alu
STRG.12607.1	chr13	49762841	49791900	intronic	i	ENSG00000169032.10	Terminal	Alu&L1
STRG.12608.1	chr13	49912702	49936340	span_intergenic_and_genic	k	ENSG00000243404.2	Terminal	Alu
STRG.12609.1	chr13	49956669	49979183	intronic	i	ENSG00000169032.10	Terminal	Alu
STRG.1261.1	chr1	174255800	174305680	intergenic	u	NA	Terminal	Alu
STRG.12610.1	chr13	49997011	50014331	intronic	i	ENSG00000169032.10	inner	Alu
STRG.12611.1	chr13	50018468	50026554	genic	j	ENSG00000169032.10	Terminal	Alu
STRG.12614.1	chr13	50049663	50064962	genic	j	ENSG00000174442.12	inner	Alu
STRG.12615.1	chr13	50065375	50070670	span_intergenic_and_genic	o	ENSG00000260592.1	Terminal	Alu
STRG.12616.1	chr13	50082169	50105297	intronic	i	ENSG00000103534.17	Terminal	Alu
STRG.1262.1	chr1	174292331	174300449	genic	j	ENSG00000169905.13	Terminal	Alu&L1
STRG.12620.1	chr13	50479616	50482968	intronic	i	ENSG00000103544.15	Terminal	Alu
STRG.12621.1	chr13	50971366	50974579	genic	j	ENSG00000103544.15	Terminal	Alu
STRG.12623.1	chr14	61707623	61717917	intronic	i	ENSG00000103544.15	Terminal	Alu
STRG.12625.1	chr14	61782786	61786565	intronic	i	ENSG00000174628.16	Terminal	Alu
STRG.12626.1	chr14	58200149	58235636	intronic	i	ENSG00000174628.16	Terminal	Alu
STRG.12629.1	chr14	58265365	58273779	genic	j	ENSG00000167191.12	Terminal	Alu
STRG.12630.1	chr14	58274136	58278252	intronic	i	ENSG00000103404.14	Terminal	Alu
STRG.12631.1	chr14	58288033	58289158	intronic	i	ENSG00000103404.14	inner	Alu
STRG.12633.1	chr14	58498387	58548054	intergenic	u	NA	Terminal	Alu&L1
STRG.12634.1	chr14	65467807	65468341	intronic	i	ENSG00000155666.12	Terminal	Alu
STRG.12635.1	chr14	65471102	65471186	intronic	i	ENSG00000047578.13	Terminal	Alu
STRG.12636.1	chr14	65480587	65487317	intronic	i	ENSG00000047578.13	Terminal	Alu
STRG.12637.1	chr14	65508768	65512428	genic	m	ENSG00000261736.1	inner	Alu&L1
STRG.12638.1	chr14	65512667	65513663	genic	j	ENSG00000047578.13	inner	Alu
STRG.12643.1	chr14	30630918	30633946	intronic	i	ENSG00000103365.15	Terminal	Alu
STRG.12649.1	chr14	30874559	30895079	genic	m	ENSG00000166851.15	inner	Alu
STRG.12651.1	chr14	30907281	31026539	span_intergenic_and_genic	k	ENSG00000206927.1	Terminal	Alu
STRG.12652.1	chr14	30963898	31013809	genic	n	ENSG00000185164.14	Terminal	Alu
STRG.12655.1	chr14	31114579	31118925	genic	m	ENSG00000170540.15	Terminal	Alu
STRG.12659.1	chr14	31323805	31325875	intronic	i	ENSG00000170537.13	Terminal	Alu
STRG.1266.1	chr1	174728586	174731955	span_intergenic_and_genic	k	ENSG00000235145.2	Terminal	Alu
STRG.12663.2	chr14	31843744	31861218	genic	n	ENSG00000205730.7	inner	Alu
STRG.12664.1	chr14	64782554	64784246	genic	j	ENSG00000261759.1	inner	Alu
STRG.12665.1	chr14	64787161	64791718	intronic	i	ENSG00000090905.19	Terminal	Alu
STRG.12666.1	chr14	64834429	64835516	intronic	i	ENSG00000090905.19	Terminal	Alu
STRG.1267.1	chr1	174784012	174790905	intronic	i	ENSG00000135837.16	Terminal	Alu
STRG.12670.1	chr14	65045682	65053159	genic	n	ENSG00000205629.12	Terminal	Alu
STRG.12672.1	chr14	65075128	65102517	intronic	i	ENSG00000175643.10	Terminal	Alu&L1
STRG.12673.1	chr14	69767119	69771902	genic	j	ENSG00000263080.1	Terminal	Alu
STRG.12674.1	chr14	70219620	70223527	intronic	i	ENSG00000188897.9	Terminal	Alu
STRG.1268.1	chr1	174814846	174823951	genic	m	ENSG00000116260.17	inner	Alu
STRG.12680.1	chr14	60981215	61003243	intronic	i	ENSG00000263307.1	Terminal	Alu
STRG.12682.1	chr14	61098674	61100073	intronic	i	ENSG00000103342.13	Without	None
STRG.12683.1	chr14	61321715	61487889	intronic	i	ENSG00000103342.13	inner	Alu
STRG.12684.1	chr14	70360892	70361088	intronic	i	ENSG00000103342.13	Terminal	Alu
STRG.12687.1	chr14	69639085	69657655	intronic	i	ENSG00000048471.14	Terminal	Alu
STRG.12688.1	chr14	69682947	69692218	intronic	i	ENSG00000048471.14	Terminal	Alu
STRG.12689.1	chr14	67533096	67589440	intronic	i	ENSG00000048471.14	Terminal	Alu
STRG.1269.1	chr1	174833562	174841808	intergenic	u	NA	Terminal	Alu
STRG.12690.1	chr14	67589318	67600268	intronic	i	ENSG00000048471.14	Terminal	Alu
STRG.12691.1	chr14	67647085	67674632	span_intergenic_and_genic	k	ENSG00000131797.12	inner	Alu
STRG.12692.1	chr14	67744577	67745957	intronic	i	ENSG00000230267.7	Terminal	Alu
STRG.12696.1	chr14	70729666	70739391	intronic	i	ENSG00000083799.18	inner	Alu
STRG.12697.1	chr14	71005249	71012583	genic	n	ENSG00000083799.18	Terminal	Alu
STRG.12698.1	chr14	72599368	72599687	genic	n	ENSG00000102921.8	inner	Alu
STRG.127.1	chr1	6206119	6221299	genic	j	ENSG00000070831.17	Terminal	Alu
STRG.12700.1	chr14	70594552	70595770	intronic	i	ENSG00000102921.8	inner	Alu
STRG.12701.1	chr14	54397007	54420218	span_intergenic_and_genic	o	ENSG00000260086.3	inner	Alu
STRG.12704.1	chr14	54606233	54613220	intronic	i	ENSG00000196470.12	inner	Alu
STRG.12705.1	chr14	54662399	54676489	intronic	i	ENSG00000196470.12	Terminal	Alu
STRG.12709.3	chr14	54955695	54962497	genic	m	ENSG00000205423.12	Terminal	Alu
STRG.1271.1	chr1	174854983	174866660	intronic	i	ENSG00000135842.17	Terminal	Alu
STRG.12710.1	chr14	54997713	54998390	intronic	i	ENSG00000205423.12	Terminal	Alu
STRG.12711.2	chr14	55027242	55049489	genic	j	ENSG00000155393.13	inner	Alu
STRG.12713.1	chr14	55085660	55103360	intronic	i	ENSG00000121281.13	Terminal	Alu
STRG.12718.1	chr14	55380876	55411830	intronic	i	ENSG00000069329.18	Terminal	Alu
STRG.12719.1	chr14	67819788	67871210	span_intergenic_and_genic	k	ENSG00000280376.1	inner	Alu
STRG.1272.1	chr1	174931995	174946917	span_intergenic_and_genic	k	ENSG00000231084.2	Terminal	Alu
STRG.12721.1	chr14	67995142	68000073	intronic	i	ENSG00000091651.9	inner	Alu
STRG.12723.1	chr14	68291884	68480675	intronic	i	ENSG00000166123.14	Terminal	Alu
STRG.12724.1	chr14	68298239	68322680	intronic	i	ENSG00000069345.12	Terminal	Alu
STRG.12725.1	chr14	68326253	68333257	intergenic	u	NA	Terminal	Alu
STRG.12726.1	chr14	68549678	68552707	intronic	i	ENSG00000129636.13	Terminal	Alu
STRG.12727.1	chr14	71368477	71373801	intronic	i	ENSG00000129636.13	Terminal	Alu&L1
STRG.12728.1	chr14	71419761	71423943	intronic	i	ENSG00000129636.13	Terminal	Alu
STRG.12729.1	chr14	71435491	71446584	intronic	i	ENSG00000129636.13	inner	Alu
STRG.12730.1	chr14	71446900	71454019	intronic	i	ENSG00000129636.13	Terminal	Alu
STRG.12731.1	chr14	71627411	71633444	span_intergenic_and_genic	k	ENSG00000102893.16	Terminal	Alu
STRG.12732.1	chr14	71634692	71641470	intronic	i	ENSG00000102893.16	Terminal	Alu
STRG.12733.1	chr14	71699129	71739358	intronic	i	ENSG00000102893.16	Terminal	Alu
STRG.12734.1	chr14	69060763	69075273	genic	m	ENSG00000262038.1	Terminal	Alu
STRG.12736.1	chr14	69102536	69104609	intronic	i	ENSG00000102893.16	Terminal	Alu&L1
STRG.12737.1	chr14	69104702	69110902	intronic	i	ENSG00000102893.16	inner	Alu&L1
STRG.12739.1	chr14	69190878	69192092	intronic	i	ENSG00000087263.17	Terminal	Alu
STRG.12744.1	chr14	66685066	66694883	span_intergenic_and_genic	k	ENSG00000103021.9	inner	Alu
STRG.12745.1	chr14	67138977	67140400	intronic	i	ENSG00000070770.10	Terminal	Alu
STRG.12747.1	chr14	67360317	67382252	intronic	i	ENSG00000140937.14	inner	Alu&L1
STRG.12748.1	chr14	74493765	74497106	intronic	i	ENSG00000140937.14	Terminal	Alu
STRG.12749.1	chr14	77028086	77031572	intronic	i	ENSG00000140937.14	Terminal	Alu
STRG.1275.1	chr1	175011849	175023425	genic	m	ENSG00000157181.16	inner	Alu
STRG.12750.1	chr14	76781735	76786724	intronic	i	ENSG00000140937.14	Terminal	Alu
STRG.12751.1	chr14	76793383	76802692	genic	j	ENSG00000187535.14	Terminal	Alu
STRG.12753.1	chr14	63404778	63411683	genic	j	ENSG00000206053.13	Terminal	Alu
STRG.12755.1	chr14	63461550	63463009	genic	m	ENSG00000261399.1	Terminal	Alu
STRG.12757.1	chr14	63524848	63543373	genic	m	ENSG00000261207.1	Terminal	Alu
STRG.12758.1	chr14	63596848	63600747	span_intergenic_and_genic	k	ENSG00000095906.17	Terminal	Alu
STRG.1276.1	chr1	175022479	175022580	genic	j	ENSG00000229739.4	Terminal	Alu
STRG.12764.1	chr14	63719015	63728059	span_intergenic_and_genic	k	ENSG00000065054.14	inner	Alu
STRG.12766.1	chr14	64227035	64294356	span_intergenic_and_genic	k	ENSG00000200059.1	Terminal	Alu
STRG.12769.1	chr14	64397374	64400045	intronic	i	ENSG00000167967.16	Terminal	Alu
STRG.1277.1	chr1	200377866	200393504	intergenic	u	NA	Terminal	Alu
STRG.12771.1	chr14	64440369	64442238	span_intergenic_and_genic	k	ENSG00000284346.1	inner	Alu
STRG.12776.1	chr14	49603524	49617968	intronic	i	ENSG00000162066.16	Terminal	Alu
STRG.12777.1	chr14	49620796	49688203	intergenic	u	NA	Terminal	Alu
STRG.12779.1	chr14	49783814	49852821	genic	n	ENSG00000140992.19	Terminal	Alu
STRG.1278.1	chr1	200393589	200397817	intergenic	u	NA	inner	Alu
STRG.12784.1	chr14	50100456	50116584	intronic	i	ENSG00000140992.19	inner	Alu
STRG.12787.1	chr14	50220201	50229520	intronic	i	ENSG00000205918.9	Terminal	Alu
STRG.12789.1	chr14	50243998	50312229	genic	m	ENSG00000172382.10	inner	Alu
STRG.1279.1	chr1	200551503	200620751	intergenic	u	NA	Terminal	Alu
STRG.12790.1	chr14	50256695	50263922	span_intergenic_and_genic	k	ENSG00000184939.16	Terminal	Alu
STRG.12795.1	chr14	50517861	50528423	intronic	i	ENSG00000125107.19	Terminal	Alu
STRG.12796.1	chr14	50633580	50668306	intronic	i	ENSG00000125107.19	Terminal	Alu&L1
STRG.12797.1	chr14	50751793	50756146	genic	n	ENSG00000125107.19	Terminal	Alu
STRG.12799.1	chr14	77098258	77117287	genic	j	ENSG00000125166.13	Terminal	Alu
STRG.1280.1	chr1	200560881	200565068	genic	j	ENSG00000116785.14	Terminal	Alu
STRG.12803.1	chr14	90397159	90404785	intronic	i	ENSG00000177200.17	Terminal	Alu
STRG.1281.1	chr1	200669486	200694250	intergenic	u	NA	Terminal	Alu
STRG.12810.1	chr14	88563012	88575690	intronic	i	ENSG00000103429.11	Terminal	Alu
STRG.12811.1	chr14	88578141	88589230	intronic	i	ENSG00000103429.11	Terminal	Alu
STRG.12814.1	chr14	80908555	80941742	span_intergenic_and_genic	k	ENSG00000183426.17	inner	Alu
STRG.12815.1	chr14	74677213	74681790	span_intergenic_and_genic	k	ENSG00000179889.19	Terminal	Alu
STRG.12818.1	chr14	74704091	74707119	intronic	i	ENSG00000270580.5	Terminal	Alu
STRG.12819.1	chr14	74711936	74712045	intronic	i	ENSG00000183793.14	Terminal	Alu
STRG.1282.1	chr1	200782782	200791115	genic	j	ENSG00000177888.8	Terminal	Alu
STRG.12820.2	chr14	74713170	74735830	span_intergenic_and_genic	k	ENSG00000072864.16	inner	Alu
STRG.12822.1	chr14	74839245	74849064	intronic	i	ENSG00000072864.16	Terminal	Alu
STRG.12823.1	chr14	75016786	75019112	intronic	i	ENSG00000072864.16	inner	Alu
STRG.12825.1	chr14	75053243	75064024	genic	n	ENSG00000133392.18	Terminal	Alu
STRG.12828.1	chr14	75137473	75140362	intronic	i	ENSG00000103222.20	Terminal	Alu
STRG.12829.1	chr14	75140477	75145550	intronic	i	ENSG00000103222.20	Terminal	Alu
STRG.12830.1	chr14	75159064	75164499	intronic	i	ENSG00000103222.20	Terminal	Alu
STRG.12831.1	chr14	89794669	89954730	intronic	i	ENSG00000103222.20	Terminal	Alu
STRG.12832.1	chr14	89864385	89870789	intronic	i	ENSG00000103222.20	Terminal	Alu
STRG.12835.1	chr14	95664138	95668544	intronic	i	ENSG00000103222.20	inner	Alu
STRG.12836.1	chr14	96284746	96288822	genic	n	ENSG00000091262.16	Terminal	Alu
STRG.12837.1	chr14	96346737	96360954	intergenic	u	NA	Terminal	Alu
STRG.12838.1	chr14	96363526	96386728	span_intergenic_and_genic	k	ENSG00000206706.1	Terminal	Alu
STRG.12839.1	chr14	95157656	95179931	span_intergenic_and_genic	k	ENSG00000183889.12	inner	Alu
STRG.1284.1	chr1	202331657	202341936	intronic	i	ENSG00000229989.4	inner	Alu
STRG.12840.1	chr14	98972794	98973261	genic	n	ENSG00000261348.2	Terminal	Alu
STRG.12842.1	chr14	96941464	96946800	genic	j	ENSG00000157423.18	Terminal	Alu
STRG.12843.1	chr14	96392133	96399292	intronic	i	ENSG00000102900.13	Terminal	Alu
STRG.12845.1	chr14	96502401	96534885	intronic	i	ENSG00000140853.16	Terminal	Alu
STRG.12846.1	chr14	96504289	96518798	genic	m	ENSG00000285979.1	Terminal	Alu
STRG.12847.1	chr14	96529478	96531474	genic	n	ENSG00000159579.14	Terminal	Alu
STRG.12848.1	chr14	91965991	91970444	genic	j	ENSG00000102931.8	Terminal	Alu
STRG.12849.1	chr14	92101911	92104668	intronic	i	ENSG00000102934.10	inner	Alu
STRG.1285.1	chr1	202336031	202341609	intronic	i	ENSG00000229989.4	Terminal	Alu&L1
STRG.12850.1	chr14	92116122	92118726	intronic	i	ENSG00000102934.10	Terminal	Alu
STRG.12851.1	chr14	92119769	92121693	genic	j	ENSG00000140859.16	inner	Alu
STRG.12852.1	chr14	92121953	92172145	intronic	i	ENSG00000140859.16	Terminal	Alu
STRG.12856.1	chr14	90880402	90889555	intronic	i	ENSG00000166747.13	Terminal	Alu
STRG.12857.1	chr14	90965142	91060641	span_intergenic_and_genic	k	ENSG00000182149.21	inner	Alu
STRG.12859.1	chr14	91041055	91052201	intronic	i	ENSG00000166446.15	Terminal	Alu
STRG.1286.1	chr1	202370803	202400994	intronic	i	ENSG00000229989.4	Terminal	Alu
STRG.12861.1	chr14	91055525	91059081	intronic	i	ENSG00000261063.1	Terminal	Alu
STRG.12862.1	chr14	91114073	91135861	intronic	i	ENSG00000196678.14	Terminal	Alu
STRG.12863.1	chr14	91135926	91149974	intronic	i	ENSG00000196678.14	Terminal	Alu
STRG.12864.1	chr14	91258299	91259003	intronic	i	ENSG00000196678.14	Terminal	Alu
STRG.12865.1	chr14	99428390	99434875	genic	n	ENSG00000102897.10	Terminal	Alu
STRG.12868.1	chr14	99611581	99615742	span_intergenic_and_genic	o	ENSG00000169246.16	Terminal	Alu&L1
STRG.12869.1	chr14	77335021	77377094	genic	j	ENSG00000169246.16	inner	Alu
STRG.1287.1	chr1	202438396	202439566	intronic	i	ENSG00000151414.15	inner	Alu
STRG.12870.1	chr14	77346479	77351672	intronic	i	ENSG00000169246.16	Terminal	Alu&L1
STRG.12871.1	chr14	77358563	77369521	span_intergenic_and_genic	o	ENSG00000180747.15	inner	Alu
STRG.12872.1	chr14	77458042	77469472	intronic	i	ENSG00000180747.15	Terminal	Alu
STRG.12875.1	chr14	77567778	77568562	intergenic	u	NA	Terminal	Alu
STRG.12876.1	chr14	77685788	77696021	genic	j	ENSG00000185864.16	Terminal	Alu
STRG.12877.1	chr14	77708092	77716351	intronic	i	ENSG00000185864.16	Terminal	Alu
STRG.12878.1	chr14	100771436	100775334	intronic	i	ENSG00000185864.16	Terminal	Alu
STRG.12879.1	chr14	91345457	91348273	intronic	i	ENSG00000185864.16	Terminal	Alu
STRG.12880.1	chr14	91384271	91389823	intronic	i	ENSG00000185710.9	Terminal	Alu
STRG.12881.1	chr14	91450815	91474030	intronic	i	ENSG00000185710.9	Terminal	Alu&L1
STRG.12885.1	chr14	75708580	75712501	intronic	i	ENSG00000103319.12	Terminal	Alu
STRG.12887.1	chr14	76151905	76183910	intronic	i	ENSG00000140743.8	Terminal	Alu
STRG.12888.1	chr14	76174036	76176622	span_intergenic_and_genic	k	ENSG00000237296.9	inner	Alu&L1
STRG.12889.1	chr14	76279173	76283103	intronic	i	ENSG00000237296.9	Terminal	Alu
STRG.1289.1	chr1	202449950	202461237	genic	j	ENSG00000120334.15	inner	Alu
STRG.12894.1	chr14	76441582	76442268	intronic	i	ENSG00000214331.8	Terminal	Alu
STRG.12895.1	chr14	76469930	76475397	span_intergenic_and_genic	o	ENSG00000261170.2	Terminal	Alu
STRG.12897.1	chr14	93314928	93333036	intronic	i	ENSG00000090863.12	Terminal	Alu
STRG.12899.1	chr14	99973474	99993727	intronic	i	ENSG00000090863.12	Terminal	Alu
STRG.129.1	chr1	6236306	6238940	span_intergenic_and_genic	o	ENSG00000230068.2	Terminal	Alu
STRG.1290.1	chr1	202467542	202470931	genic	m	ENSG00000117593.12	Terminal	Alu
STRG.12900.1	chr14	99993966	100016617	intronic	i	ENSG00000090863.12	Terminal	Alu
[truncated: 9,036 more rows]

## Sheet: Sheet 2
Sheet 2: Noncanonical transcripts identified by capTEs in MCF 10A cells. The noncanonial transcripts were classified into four categories according the genomic context: intergenic, genic, intronic, and span intergenic and genic. Reference Gene ID: the noncanonical transcript overlapped gene. NA represents this transcript is fully contained in intergenic regions.
Noncanonical Transcript ID	Chromosome	Start	End	Classification of noncanonical transcripts	Noncanonical transcript catogeries reported by GffCompare	Reference Gene ID	TE location in noncanonical transcripts	TE family
STRG.100.1	chr1	11167826	11192776	intronic	i	ENSG00000162458.13	Terminal	Alu
STRG.10001.1	chr11	319674	320860	genic	j	ENSG00000254842.6	inner	Alu
STRG.10002.1	chr11	450279	468158	intronic	i	ENSG00000134909.18	Terminal	Alu
STRG.10004.1	chr11	647947	695222	intronic	i	ENSG00000134909.18	Terminal	Alu
STRG.10005.1	chr11	654285	669087	intronic	i	ENSG00000134909.18	Terminal	Alu&L1
STRG.10006.1	chr11	669119	671853	span_intergenic_and_genic	k	ENSG00000120451.11	inner	Alu
STRG.10009.2	chr11	767222	777475	span_intergenic_and_genic	k	ENSG00000134910.14	Terminal	Alu
STRG.1001.1	chr1	52956902	52964736	intronic	i	ENSG00000117143.13	inner	Alu
STRG.10011.1	chr11	777556	785697	span_intergenic_and_genic	k	ENSG00000149554.13	inner	Alu
STRG.10011.2	chr11	777556	778285	genic	j	ENSG00000149554.13	inner	Alu
STRG.10011.3	chr11	777582	784180	span_intergenic_and_genic	k	ENSG00000149554.13	inner	Alu
STRG.10011.5	chr11	777582	778715	genic	j	ENSG00000149554.13	inner	Alu
STRG.10011.6	chr11	777608	784297	genic	j	ENSG00000149554.13	inner	Alu
STRG.10012.1	chr11	805777	809753	genic	n	ENSG00000149328.15	inner	Alu
STRG.10014.1	chr11	839791	842529	intronic	i	ENSG00000073614.13	Terminal	Alu
STRG.10016.1	chr11	880866	881753	genic	j	ENSG00000139044.12	Terminal	Alu
STRG.10018.1	chr11	3357928	3379222	intronic	i	ENSG00000160584.16	Terminal	Alu
STRG.10019.1	chr11	2967039	2986890	intronic	i	ENSG00000160584.16	Terminal	Alu
STRG.1002.1	chr1	143979517	143983937	span_intergenic_and_genic	k	ENSG00000081721.12	inner	Alu
STRG.10020.1	chr11	3032337	3047041	intronic	i	ENSG00000160584.16	Terminal	Alu
STRG.10021.1	chr11	3053431	3057418	intronic	i	ENSG00000160584.16	Terminal	Alu
STRG.10022.1	chr11	3111350	3165273	span_intergenic_and_genic	k	ENSG00000234268.1	Terminal	Alu
STRG.10023.1	chr11	4384902	4393707	intronic	i	ENSG00000160584.16	Terminal	Alu&L1
STRG.10024.1	chr11	4598672	4608168	intronic	i	ENSG00000160584.16	inner	Alu
STRG.10026.1	chr11	6215945	6234631	intronic	i	ENSG00000168092.14	Terminal	Alu
STRG.10027.1	chr11	7665114	7674249	span_intergenic_and_genic	k	ENSG00000149577.16	Terminal	Alu
STRG.10029.1	chr11	7630584	7653751	span_intergenic_and_genic	k	ENSG00000160613.14	inner	Alu
STRG.10031.1	chr11	6481469	6538332	genic	n	ENSG00000167257.11	Terminal	Alu
STRG.10032.1	chr11	6540084	6544120	intronic	i	ENSG00000167257.11	Terminal	Alu
STRG.10033.1	chr11	6588127	6593493	intronic	i	ENSG00000167257.11	Terminal	Alu&L1
STRG.10037.1	chr11	6690845	6708398	genic	j	ENSG00000110274.16	Terminal	Alu
STRG.10038.1	chr11	6767987	6769055	genic	n	ENSG00000110274.16	inner	Alu&L1
STRG.10039.1	chr11	6926416	6984238	intronic	i	ENSG00000170325.16	inner	Alu
STRG.1004.1	chr1	143999723	144009993	intronic	i	ENSG00000118217.7	Terminal	Alu&L1
STRG.10040.1	chr11	6968613	6979975	intronic	i	ENSG00000170325.16	Terminal	Alu
STRG.10041.1	chr11	6968613	6971120	intronic	i	ENSG00000170325.16	Terminal	Alu
STRG.10042.1	chr11	5241949	5244433	span_intergenic_and_genic	k	ENSG00000244451.1	Terminal	Alu
STRG.10045.1	chr11	5268345	5269945	intronic	i	ENSG00000196323.14	Terminal	Alu
STRG.10046.1	chr11	5281995	5505652	intronic	i	ENSG00000196323.14	Terminal	Alu
STRG.10047.1	chr11	5298968	5305166	genic	n	ENSG00000255358.1	inner	Alu
STRG.10048.1	chr11	5307690	5452258	span_intergenic_and_genic	k	ENSG00000272412.2	Terminal	Alu&L1
STRG.10050.1	chr11	5330592	5331360	genic	n	ENSG00000111247.15	Terminal	Alu
STRG.10051.1	chr11	5420422	5426498	genic	n	ENSG00000139180.11	Terminal	Alu
STRG.10053.1	chr11	5452305	5454477	genic	j	ENSG00000047621.12	Terminal	Alu
STRG.10055.1	chr11	5464603	5464959	genic	j	ENSG00000150455.14	inner	Alu
STRG.10058.1	chr11	5663195	5685074	span_intergenic_and_genic	k	ENSG00000278215.1	Terminal	Alu
STRG.10059.1	chr11	10466007	10472139	span_intergenic_and_genic	k	ENSG00000221439.1	Terminal	Alu&L1
STRG.1006.1	chr1	144031995	144037235	intronic	i	ENSG00000118217.7	Terminal	Alu&L1
STRG.10060.1	chr11	11725332	11726702	intronic	i	ENSG00000060237.19	Terminal	Alu
STRG.10061.1	chr11	11797106	11810020	intronic	i	ENSG00000060237.19	Terminal	Alu
STRG.10062.1	chr11	11797106	11810020	intronic	i	ENSG00000060237.19	Terminal	Alu
STRG.10064.1	chr11	12115975	12116241	intronic	i	ENSG00000060237.19	Terminal	Alu
STRG.10065.1	chr11	12116345	12126721	intronic	i	ENSG00000060237.19	Terminal	Alu
STRG.10067.1	chr11	12294483	12330853	genic	n	ENSG00000060237.19	Terminal	Alu
STRG.10068.1	chr11	10511673	10541187	intronic	i	ENSG00000002016.18	inner	Alu
STRG.10069.1	chr11	10797053	10808926	intronic	i	ENSG00000002016.18	inner	Alu
STRG.1007.1	chr1	144051170	144052375	intronic	i	ENSG00000118217.7	Terminal	Alu
STRG.10070.1	chr11	10801467	10801608	intronic	i	ENSG00000002016.18	inner	Alu
STRG.10074.1	chr11	3392479	3399157	intronic	i	ENSG00000082805.20	Terminal	Alu
STRG.10075.1	chr11	3410819	3421234	intronic	i	ENSG00000082805.20	Terminal	Alu
STRG.10077.1	chr11	3548429	3556021	intronic	i	ENSG00000082805.20	Terminal	Alu&L1
STRG.10078.1	chr11	3675011	3710013	genic	n	ENSG00000082805.20	Terminal	Alu
STRG.10079.1	chr11	3694077	3695448	intronic	i	ENSG00000082805.20	Terminal	Alu
STRG.10080.1	chr11	3710014	3756532	intronic	i	ENSG00000082805.20	Terminal	Alu
STRG.10081.1	chr11	3714876	3719411	intronic	i	ENSG00000082805.20	Terminal	Alu&L1
STRG.10082.1	chr11	3725220	3730665	intronic	i	ENSG00000082805.20	inner	Alu&L1
STRG.10084.1	chr11	3735325	3739395	intronic	i	ENSG00000082805.20	Terminal	Alu&L1
STRG.10085.1	chr11	3740386	3741085	intronic	i	ENSG00000082805.20	Terminal	Alu
STRG.10089.1	chr11	3863234	3872258	intronic	i	ENSG00000006831.10	Terminal	Alu
STRG.1009.1	chr1	144547426	144547695	genic	n	ENSG00000143228.13	Terminal	L1
STRG.10091.1	chr11	3895012	3932417	genic	n	ENSG00000006831.10	Terminal	Alu
STRG.10094.1	chr11	3991688	4002863	intronic	i	ENSG00000285827.1	Terminal	Alu
STRG.10095.1	chr11	4013697	4023141	intronic	i	ENSG00000285827.1	Terminal	Alu
STRG.10096.1	chr11	4033932	4040030	intronic	i	ENSG00000285827.1	Terminal	Alu
STRG.10097.1	chr11	4073049	4078834	genic	n	ENSG00000118058.23	inner	Alu
STRG.10098.1	chr11	4094799	4138870	intronic	i	ENSG00000118058.23	Terminal	Alu
STRG.10099.1	chr11	4114308	4115834	genic	n	ENSG00000118058.23	inner	Alu
STRG.1010.1	chr1	144887191	144888901	genic	n	ENSG00000232995.7	Terminal	Alu
STRG.10100.1	chr11	4173004	4176280	span_intergenic_and_genic	k	ENSG00000243431.1	Terminal	Alu
STRG.10101.1	chr11	12707115	12713283	genic	m	ENSG00000095139.14	inner	Alu
STRG.10102.1	chr11	12778530	12782777	genic	m	ENSG00000110367.13	inner	Alu&L1
STRG.10104.1	chr11	12855698	12857799	span_intergenic_and_genic	k	ENSG00000240970.1	Terminal	Alu
STRG.10105.1	chr11	12918292	12925090	span_intergenic_and_genic	k	ENSG00000186166.9	inner	Alu
STRG.10108.1	chr11	16319659	16321283	span_intergenic_and_genic	k	ENSG00000172273.13	inner	Alu
STRG.10109.1	chr11	16386151	16389996	genic	j	ENSG00000110395.7	inner	Alu
STRG.1011.1	chr1	144934645	144945023	genic	j	ENSG00000143228.13	inner	Alu&L1
STRG.10110.1	chr11	16738647	16744235	intronic	i	ENSG00000110395.7	Terminal	Alu
STRG.10112.1	chr11	18017555	18018683	intronic	i	ENSG00000137642.13	Terminal	Alu
STRG.10113.1	chr11	19170946	19176415	genic	n	ENSG00000255248.9	Terminal	Alu
STRG.10114.1	chr11	19235396	19240988	intronic	i	ENSG00000255248.9	Terminal	Alu
STRG.10116.1	chr11	20061320	20098497	genic	m	ENSG00000286341.1	Terminal	Alu
STRG.10118.1	chr11	20405446	20509282	intronic	i	ENSG00000154127.10	Terminal	Alu
STRG.10121.1	chr11	22625509	22626403	span_intergenic_and_genic	o	ENSG00000288061.1	Terminal	Alu
STRG.10122.1	chr11	22739335	22739738	genic	n	ENSG00000166250.12	Terminal	Alu
STRG.10123.1	chr11	27217121	27220118	intronic	i	ENSG00000166250.12	Terminal	Alu
STRG.10124.1	chr11	16974693	16975013	intronic	i	ENSG00000166250.12	inner	Alu
STRG.10125.1	chr11	17074389	17077667	intronic	i	ENSG00000166250.12	inner	Alu
STRG.10127.1	chr11	17082255	17084454	span_intergenic_and_genic	o	ENSG00000074201.9	Terminal	Alu
STRG.10128.1	chr11	17086572	17207983	genic	n	ENSG00000178301.4	Terminal	Alu
STRG.10129.1	chr11	17174305	17183114	genic	n	ENSG00000074201.9	Terminal	Alu&L1
STRG.10130.1	chr11	17276739	17332211	intronic	i	ENSG00000074201.9	Terminal	Alu
STRG.10132.1	chr11	17345456	17346045	genic	n	ENSG00000048649.13	Terminal	Alu
STRG.10133.1	chr11	17351800	17377341	genic	n	ENSG00000048649.13	inner	Alu&L1
STRG.10135.1	chr11	17385248	17388659	intronic	i	ENSG00000048649.13	Terminal	Alu
STRG.10136.1	chr11	14277547	14280479	intronic	i	ENSG00000048649.13	Terminal	Alu
STRG.10137.1	chr11	14334116	14359183	genic	m	ENSG00000254691.1	Terminal	Alu
STRG.10138.1	chr11	14457512	14477123	intronic	i	ENSG00000087884.14	Terminal	Alu&L1
STRG.1014.1	chr1	145030722	145031602	intronic	i	ENSG00000185630.19	Terminal	Alu
STRG.10140.1	chr11	14477189	14478650	intergenic	u	NA	Terminal	Alu
STRG.10142.1	chr11	14483152	14486366	span_intergenic_and_genic	k	ENSG00000252494.1	inner	Alu
STRG.10145.1	chr11	14525228	14643635	intronic	i	ENSG00000188997.8	Terminal	Alu
STRG.10146.1	chr11	14597379	14608390	genic	n	ENSG00000137513.10	inner	Alu
STRG.10147.1	chr11	14628479	14637183	intronic	i	ENSG00000137513.10	Terminal	Alu
STRG.10148.1	chr11	14656941	14664391	intronic	i	ENSG00000137513.10	Terminal	Alu
STRG.10149.1	chr11	14685457	14694681	intronic	i	ENSG00000137513.10	Terminal	Alu
STRG.1015.1	chr1	145068796	145085299	genic	m	ENSG00000152382.6	inner	Alu
STRG.10150.1	chr11	14878009	14891662	intronic	i	ENSG00000149256.16	Terminal	Alu
STRG.10151.1	chr11	30323117	30338227	intronic	i	ENSG00000149256.16	Terminal	Alu
STRG.10152.1	chr11	32406531	32408266	genic	j	ENSG00000149256.16	Terminal	Alu
STRG.10153.1	chr11	32435724	32460422	span_intergenic_and_genic	o	ENSG00000215241.4	Terminal	Alu
STRG.10156.1	chr11	18278753	18286921	genic	j	ENSG00000214826.5	Terminal	Alu
STRG.10158.1	chr11	18479254	18526899	genic	n	ENSG00000139112.11	Terminal	Alu
STRG.10159.1	chr11	18490243	18490955	genic	j	ENSG00000226711.7	Terminal	Alu&L1
STRG.1016.1	chr1	145099881	145101205	span_intergenic_and_genic	o	ENSG00000273160.1	Terminal	Alu&L1
STRG.10160.1	chr11	18528383	18535877	genic	m	ENSG00000213809.9	inner	Alu
STRG.10161.1	chr11	18591756	18600469	genic	n	ENSG00000111206.13	Terminal	Alu&L1
STRG.10164.1	chr11	27292353	27363215	genic	n	ENSG00000078246.17	Terminal	Alu
STRG.10165.1	chr11	27444602	27463087	intronic	i	ENSG00000078246.17	Terminal	Alu
STRG.10166.1	chr11	27494418	27506769	intronic	i	ENSG00000197905.10	Terminal	Alu
STRG.10167.1	chr11	28020622	28024215	intronic	i	ENSG00000197905.10	Terminal	Alu
STRG.1017.1	chr1	145281116	145281462	genic	n	ENSG00000143190.23	Terminal	Alu&L1
STRG.10171.1	chr11	34438891	34472518	intronic	i	ENSG00000011105.14	Terminal	Alu
STRG.10172.1	chr11	34888343	34901548	intronic	i	ENSG00000011105.14	Terminal	Alu
STRG.10173.1	chr11	34931531	34938284	intronic	i	ENSG00000011105.14	Terminal	Alu
STRG.10177.1	chr11	36272293	36289424	intronic	i	ENSG00000069493.15	Terminal	Alu
STRG.10178.1	chr11	36802070	36864937	span_intergenic_and_genic	k	ENSG00000213443.2	Terminal	Alu
STRG.10179.1	chr11	36056257	36061991	genic	n	ENSG00000247157.7	Terminal	Alu
STRG.10180.1	chr11	36101999	36115385	genic	n	ENSG00000166532.16	Terminal	Alu&L1
STRG.10181.1	chr11	36105606	36133313	intronic	i	ENSG00000166532.16	Terminal	Alu
STRG.10183.1	chr11	36196248	36197901	intronic	i	ENSG00000166532.16	Terminal	Alu&L1
STRG.10184.1	chr11	36491399	36510272	genic	j	ENSG00000166535.20	Terminal	Alu&L1
STRG.10185.1	chr11	36594502	36659270	span_intergenic_and_genic	k	ENSG00000003056.8	inner	Alu
STRG.10187.1	chr11	31432402	31453054	intronic	i	ENSG00000139083.11	Terminal	Alu
STRG.10188.1	chr11	31509773	31546377	intronic	i	ENSG00000139083.11	Terminal	Alu
STRG.1019.1	chr1	157130108	157138384	span_intergenic_and_genic	k	ENSG00000143190.23	Terminal	Alu
STRG.10190.1	chr11	31665115	31672530	intronic	i	ENSG00000275778.2	Terminal	Alu
STRG.10191.1	chr11	31678203	31693374	genic	j	ENSG00000275778.2	inner	Alu
STRG.10192.1	chr11	31752349	31757044	genic	n	ENSG00000134531.10	inner	Alu
STRG.10193.1	chr11	32098848	32105535	genic	n	ENSG00000139055.7	Terminal	Alu&L1
STRG.10194.1	chr11	33858576	33879479	genic	j	ENSG00000084463.8	Terminal	Alu
STRG.10197.1	chr11	34052261	34095159	genic	n	ENSG00000171681.12	inner	Alu
STRG.10198.1	chr11	34105629	34129413	intronic	i	ENSG00000171681.12	inner	Alu
STRG.1020.1	chr1	159029973	159055145	genic	m	ENSG00000143190.23	Terminal	Alu
STRG.10200.1	chr11	38011922	38044685	span_intergenic_and_genic	k	ENSG00000197837.3	inner	Alu
STRG.10201.1	chr11	38072400	38078355	genic	n	ENSG00000151490.15	inner	Alu
STRG.10203.1	chr11	38272545	38337036	intronic	i	ENSG00000008394.13	Terminal	Alu
STRG.10204.1	chr11	38311044	38316929	intronic	i	ENSG00000151491.14	Terminal	Alu
STRG.10205.1	chr11	43942637	43943878	genic	m	ENSG00000255565.1	inner	Alu
STRG.10207.1	chr11	43897456	43899636	intronic	i	ENSG00000023697.13	Terminal	Alu&L1
STRG.10208.1	chr11	43900488	43920266	intronic	i	ENSG00000023697.13	Terminal	Alu
STRG.10209.1	chr11	43644223	43646371	genic	m	ENSG00000256021.1	Terminal	Alu
STRG.10210.1	chr11	43690405	43696338	genic	n	ENSG00000111711.10	Terminal	Alu
STRG.10212.1	chr11	43718676	43719146	span_intergenic_and_genic	k	ENSG00000152936.10	Terminal	Alu
STRG.10213.1	chr11	43783737	43790737	intronic	i	ENSG00000134532.19	Terminal	Alu
STRG.10214.1	chr11	43829616	43847872	intronic	i	ENSG00000134532.19	Terminal	Alu
STRG.10217.1	chr11	44565663	44620358	genic	n	ENSG00000246695.8	inner	Alu
STRG.10218.1	chr11	44095678	44117748	genic	n	ENSG00000246695.8	inner	Alu
STRG.10219.1	chr11	44184508	44184990	intronic	i	ENSG00000123094.15	Terminal	Alu
STRG.10220.1	chr11	32894639	32925800	intronic	i	ENSG00000123094.15	inner	Alu
STRG.10224.1	chr11	33729769	33736423	intronic	i	ENSG00000052126.15	inner	Alu&L1
STRG.10225.1	chr7	71924995	71932832	span_intergenic_and_genic	k	ENSG00000243854.3	Terminal	Alu
STRG.10226.1	chr7	71933444	71949515	genic	n	ENSG00000052126.15	Terminal	Alu&L1
STRG.10227.1	chr7	71950986	71958575	span_intergenic_and_genic	k	ENSG00000245205.3	inner	Alu
STRG.10228.1	chr7	71968884	71995560	intronic	i	ENSG00000139154.16	inner	Alu&L1
STRG.10229.1	chr7	72014928	72017195	span_intergenic_and_genic	o	ENSG00000139154.16	inner	Alu
STRG.1023.1	chr1	158620790	158639228	intronic	i	ENSG00000143149.12	Terminal	Alu&L1
STRG.10230.1	chr7	72208494	72215347	intronic	i	ENSG00000139154.16	inner	Alu&L1
STRG.10231.1	chr7	72261165	72271576	span_intergenic_and_genic	o	ENSG00000139154.16	Terminal	Alu
STRG.10232.1	chr7	72330961	72333712	intronic	i	ENSG00000139154.16	Terminal	Alu&L1
STRG.10235.1	chr7	72369374	72375316	intronic	i	ENSG00000245311.2	Terminal	Alu
STRG.10237.1	chr7	72406880	72408941	intronic	i	ENSG00000111728.11	Terminal	Alu
STRG.10238.1	chr7	72646169	72648535	span_intergenic_and_genic	k	ENSG00000139163.16	inner	Alu
STRG.10240.1	chr7	72668479	72682058	genic	n	ENSG00000187950.8	inner	Alu
STRG.10241.1	chr7	72704505	72713620	genic	n	ENSG00000064763.11	Terminal	Alu
STRG.10244.1	chr7	72822994	72825699	intronic	i	ENSG00000123106.10	inner	Alu
STRG.10245.1	chr7	72888377	72893138	intronic	i	ENSG00000123106.10	inner	Alu
STRG.10246.1	chr7	72893208	72954723	genic	j	ENSG00000123106.10	Terminal	Alu&L1
STRG.10247.1	chr7	72899845	72902793	genic	j	ENSG00000133687.16	Terminal	Alu
STRG.10248.1	chr7	72947583	72954744	intronic	i	ENSG00000133687.16	Terminal	Alu
STRG.10249.1	chr7	72954811	72957106	intronic	i	ENSG00000133687.16	inner	Alu
STRG.10250.1	chr7	72967731	73005915	intronic	i	ENSG00000133687.16	Terminal	Alu
STRG.10251.1	chr7	72980866	72986579	intronic	i	ENSG00000133687.16	Terminal	Alu
STRG.10252.1	chr7	72984242	72987278	intronic	i	ENSG00000133687.16	Terminal	Alu
STRG.10254.1	chr7	72989487	72994146	genic	j	ENSG00000110841.14	Terminal	Alu
STRG.10256.1	chr7	73005371	73045304	intronic	i	ENSG00000110841.14	inner	Alu
STRG.10257.1	chr7	73011144	73011245	span_intergenic_and_genic	k	ENSG00000174236.4	Terminal	Alu
STRG.10259.1	chr7	73047319	73048246	intronic	i	ENSG00000061794.13	Terminal	Alu
STRG.1026.1	chr1	160288594	160343250	intronic	i	ENSG00000143183.18	Terminal	Alu
STRG.10260.1	chr7	73067231	73067332	intronic	i	ENSG00000205693.4	Terminal	Alu
STRG.10263.1	chr7	73097568	73100617	intronic	i	ENSG00000123104.12	Terminal	Alu
STRG.10264.1	chr7	73100707	73103236	intronic	i	ENSG00000123104.12	Terminal	Alu
STRG.10265.1	chr7	73103454	73104392	intergenic	u	NA	Terminal	Alu
STRG.10266.1	chr7	73108345	73125718	intronic	i	ENSG00000111790.14	Terminal	Alu
STRG.10269.1	chr7	73127305	73128705	intronic	i	ENSG00000070018.9	Terminal	Alu
STRG.10270.1	chr7	73140224	73140895	intronic	i	ENSG00000070018.9	inner	Alu
STRG.10273.1	chr7	73280576	73378625	intronic	i	ENSG00000165714.11	Terminal	Alu
STRG.10274.1	chr7	73303224	73308857	genic	n	ENSG00000178878.13	inner	Alu
STRG.10276.1	chr7	73385974	73386243	intronic	i	ENSG00000178878.13	Terminal	Alu&L1
STRG.10277.1	chr7	73401178	73402150	intronic	i	ENSG00000178878.13	Terminal	Alu
STRG.10278.1	chr7	73411619	73414604	intronic	i	ENSG00000178878.13	Terminal	Alu
STRG.10279.1	chr7	73433778	73436120	genic	n	ENSG00000013588.9	Terminal	Alu
STRG.1028.1	chr1	160418187	160422761	intronic	i	ENSG00000143179.16	inner	Alu
STRG.10280.1	chr7	73440398	73522278	intronic	i	ENSG00000247498.10	Terminal	Alu
STRG.10281.1	chr7	73460180	73462463	genic	n	ENSG00000111291.8	Terminal	Alu
STRG.10282.1	chr7	73463100	73465438	genic	m	ENSG00000256011.1	Terminal	Alu&L1
STRG.10286.1	chr7	73569660	73571508	genic	n	ENSG00000170456.16	Terminal	Alu
STRG.10288.1	chr7	73593197	73624543	intronic	i	ENSG00000170456.16	inner	Alu
STRG.10289.1	chr7	73619185	73620493	intronic	i	ENSG00000170456.16	Terminal	Alu
STRG.1029.1	chr1	163244505	163245967	intronic	i	ENSG00000143179.16	Terminal	Alu
STRG.10290.1	chr7	73677042	73683441	intronic	i	ENSG00000170456.16	Terminal	Alu
STRG.10291.1	chr7	73683597	73698212	intronic	i	ENSG00000170456.16	inner	Alu
STRG.10292.1	chr7	73736094	73736501	intronic	i	ENSG00000170456.16	Terminal	Alu
STRG.10294.1	chr7	73757222	73772551	intronic	i	ENSG00000170456.16	inner	Alu
STRG.10295.1	chr7	73777664	73785213	intronic	i	ENSG00000170456.16	Terminal	Alu
STRG.10297.1	chr7	73793350	73794933	intronic	i	ENSG00000151743.11	Terminal	Alu
STRG.1030.1	chr1	163302003	163316596	intergenic	u	NA	Terminal	Alu&L1
STRG.10300.1	chr7	74169768	74170383	intronic	i	ENSG00000139117.14	Terminal	Alu
STRG.10301.1	chr7	74173025	74186592	genic	n	ENSG00000139116.19	inner	Alu
STRG.10302.1	chr7	74174448	74254407	genic	j	ENSG00000188906.17	Terminal	Alu&L1
STRG.10303.1	chr7	74254497	74255466	intronic	i	ENSG00000180116.15	Terminal	Alu&L1
STRG.10304.1	chr7	74322587	74324838	genic	j	ENSG00000151229.13	inner	Alu
STRG.10306.1	chr7	74331145	74336004	genic	j	ENSG00000151239.14	Terminal	Alu
STRG.10307.1	chr7	74394518	74395418	intronic	i	ENSG00000139173.10	inner	Alu&L1
STRG.10308.1	chr7	74453873	74602605	span_intergenic_and_genic	k	ENSG00000257905.1	Terminal	Alu
STRG.10309.1	chr7	74455248	74488836	intronic	i	ENSG00000179715.13	Terminal	Alu
STRG.1031.1	chr1	163321993	163326002	intergenic	u	NA	Terminal	Alu
STRG.10310.1	chr7	74562557	74576561	intronic	i	ENSG00000179715.13	Terminal	Alu&L1
STRG.10311.1	chr7	74657681	74739963	intronic	i	ENSG00000179715.13	Terminal	Alu
STRG.10312.1	chr7	74660181	74674810	intronic	i	ENSG00000179715.13	Terminal	L1
STRG.10313.1	chr7	74678219	74680100	genic	n	ENSG00000179715.13	Terminal	Alu
STRG.10315.1	chr7	74754096	74760690	genic	n	ENSG00000151233.11	Terminal	Alu
STRG.10316.1	chr7	74796149	74851551	span_intergenic_and_genic	k	ENSG00000015153.15	Terminal	Alu
STRG.10317.1	chr7	74826050	74830221	intronic	i	ENSG00000015153.15	Terminal	Alu
STRG.10320.1	chr7	74964750	75031528	intronic	i	ENSG00000134283.18	inner	Alu
STRG.10322.1	chr7	75044376	75050990	span_intergenic_and_genic	o	ENSG00000258068.2	Terminal	Alu
STRG.10325.1	chr7	75080049	75082353	intronic	i	ENSG00000139174.12	inner	Alu&L1
STRG.1033.1	chr1	162497818	162529610	genic	m	ENSG00000188015.10	inner	Alu
STRG.10330.1	chr7	75144225	75147066	intronic	i	ENSG00000111424.12	inner	Alu
STRG.10332.1	chr7	75260880	75270341	genic	n	ENSG00000111371.16	inner	Alu
STRG.10335.1	chr7	75297990	75298091	intronic	i	ENSG00000257261.6	inner	Alu
STRG.10336.1	chr7	75318237	75323158	intronic	i	ENSG00000010278.15	Terminal	Alu
STRG.10338.1	chr7	75353885	75353986	span_intergenic_and_genic	k	ENSG00000111319.13	inner	Alu
STRG.10339.1	chr7	75355117	75391743	intronic	i	ENSG00000111319.13	Terminal	Alu
STRG.1034.1	chr1	162561495	162586989	genic	m	ENSG00000285867.1	Terminal	Alu&L1
STRG.1034.2	chr1	162561533	162599837	genic	j	ENSG00000188643.11	inner	Alu&L1
STRG.10340.1	chr7	75362089	75364632	intronic	i	ENSG00000111319.13	Terminal	Alu
STRG.10343.1	chr7	75410341	75414008	span_intergenic_and_genic	k	ENSG00000213942.3	Terminal	Alu
STRG.10344.1	chr7	75416786	75421248	genic	n	ENSG00000010292.13	Terminal	Alu&L1
STRG.10348.1	chr7	75439225	75440953	span_intergenic_and_genic	o	ENSG00000111642.16	Terminal	Alu
STRG.10349.1	chr7	75442720	75449629	span_intergenic_and_genic	o	ENSG00000111642.16	inner	Alu
STRG.10358.1	chr7	75810825	75813806	span_intergenic_and_genic	o	ENSG00000126749.16	inner	Alu
STRG.10359.1	chr7	75862614	75870939	genic	m	ENSG00000139178.11	Terminal	Alu
STRG.1036.2	chr1	162790723	162815464	genic	j	ENSG00000160679.13	Terminal	Alu
STRG.1036.4	chr1	162790723	162812529	genic	m	ENSG00000160679.13	Terminal	Alu
STRG.10360.1	chr7	75879034	75888921	genic	m	ENSG00000285770.1	inner	Alu
STRG.10362.1	chr7	75940493	75948755	span_intergenic_and_genic	k	ENSG00000252421.1	Terminal	Alu
STRG.10363.1	chr7	76001505	76007951	intronic	i	ENSG00000174718.12	Terminal	Alu
STRG.10365.1	chr7	76048053	76060367	intronic	i	ENSG00000151746.15	Terminal	Alu
STRG.10366.1	chr7	76326799	76358991	intronic	i	ENSG00000151746.15	Terminal	Alu
STRG.10367.1	chr7	76331541	76359013	intronic	i	ENSG00000151746.15	Terminal	Alu
STRG.10368.1	chr7	76397490	76412891	intronic	i	ENSG00000151746.15	Terminal	Alu
STRG.10369.1	chr7	76413226	76414112	intronic	i	ENSG00000151746.15	Terminal	Alu
STRG.10370.1	chr7	76414277	76415875	intronic	i	ENSG00000151746.15	Terminal	Alu&L1
STRG.10371.1	chr7	76435283	76440087	span_intergenic_and_genic	k	ENSG00000258134.1	Terminal	Alu&L1
STRG.10372.1	chr7	76463712	76477695	intronic	i	ENSG00000151746.15	Terminal	Alu
STRG.10374.1	chr7	76526559	76530739	intronic	i	ENSG00000151746.15	Terminal	Alu
STRG.10375.1	chr7	76535680	76536178	span_intergenic_and_genic	k	ENSG00000276115.1	Terminal	Alu
STRG.10376.1	chr7	76563366	76573348	span_intergenic_and_genic	k	ENSG00000151746.15	Terminal	Alu
STRG.10378.1	chr7	76598296	76627241	genic	j	ENSG00000139132.15	inner	Alu
STRG.10379.1	chr7	76629008	76633952	intronic	i	ENSG00000139132.15	Terminal	Alu&L1
STRG.1038.1	chr1	165695782	165698597	genic	n	ENSG00000143621.17	Terminal	Alu
STRG.10380.1	chr7	76634304	76638209	genic	n	ENSG00000139132.15	Terminal	Alu&L1
STRG.10381.1	chr7	76968197	76969250	intronic	i	ENSG00000139132.15	Terminal	Alu
STRG.10382.1	chr7	77020596	77021165	intronic	i	ENSG00000139132.15	inner	Alu
STRG.10384.1	chr7	77063510	77064205	span_intergenic_and_genic	k	ENSG00000257643.1	Terminal	Alu
STRG.10385.1	chr7	77131465	77138586	intronic	i	ENSG00000087470.19	Terminal	Alu
STRG.10389.1	chr7	77537295	77640069	genic	n	ENSG00000057294.15	Terminal	Alu&L1
STRG.10389.2	chr7	77537517	77593774	span_intergenic_and_genic	k	ENSG00000274976.1	inner	Alu&L1
STRG.10390.1	chr7	77550318	77563741	span_intergenic_and_genic	k	ENSG00000134297.6	inner	Alu
STRG.10393.1	chr7	77611047	77618479	intronic	i	ENSG00000177119.17	Terminal	Alu
STRG.10394.1	chr7	77664079	77779682	intronic	i	ENSG00000177119.17	Terminal	Alu
STRG.10395.1	chr7	77681581	77696265	intronic	i	ENSG00000189079.17	inner	Alu
STRG.10396.1	chr7	77686290	77695188	span_intergenic_and_genic	k	ENSG00000265093.2	inner	Alu
STRG.10398.1	chr7	77780096	77783022	intronic	i	ENSG00000139218.18	Terminal	Alu
STRG.10399.1	chr7	77920679	77940459	genic	n	ENSG00000161835.11	Terminal	Alu
STRG.104.1	chr1	17432556	17435949	intronic	i	ENSG00000065526.12	Terminal	Alu
STRG.1040.1	chr1	165725268	165730246	genic	m	ENSG00000143614.10	inner	Alu
STRG.10402.1	chr11	50284057	50298495	span_intergenic_and_genic	k	ENSG00000206992.1	Terminal	Alu
STRG.10405.1	chr10	101696645	101697373	span_intergenic_and_genic	k	ENSG00000135480.16	inner	Alu
STRG.10406.1	chr10	101701994	101730037	genic	j	ENSG00000205426.10	Without	None
STRG.10407.1	chr10	101784445	101829202	span_intergenic_and_genic	o	ENSG00000286069.2	Terminal	Alu&L1
STRG.10409.1	chr10	101912998	101913279	genic	n	ENSG00000123415.15	inner	Alu
STRG.1041.1	chr1	165768929	165772269	intronic	i	ENSG00000143614.10	Terminal	Alu&L1
STRG.10410.1	chr10	102037170	102056229	intergenic	u	NA	Terminal	Alu
STRG.10415.1	chr10	102245539	102308570	intronic	i	ENSG00000161642.18	Terminal	Alu
STRG.10416.1	chr10	102252094	102257865	genic	n	ENSG00000161638.11	inner	Alu
STRG.10417.1	chr10	102308756	102329734	intronic	i	ENSG00000170421.12	Terminal	Alu
STRG.10418.1	chr10	102329852	102340002	intronic	i	ENSG00000170421.12	Terminal	Alu
STRG.1042.1	chr1	165785582	165788040	intronic	i	ENSG00000143614.10	Terminal	Alu
STRG.10421.1	chr10	102436585	102449678	genic	n	ENSG00000063046.18	inner	Alu
STRG.10422.1	chr10	102449816	102456297	span_intergenic_and_genic	o	ENSG00000257337.7	Terminal	Alu
STRG.10424.1	chr10	102493207	102502727	genic	j	ENSG00000123349.15	Terminal	Alu
STRG.10427.1	chr10	102572757	102573225	genic	j	ENSG00000197111.16	inner	Alu
STRG.10428.1	chr10	102578464	102580934	intronic	i	ENSG00000197111.16	Terminal	Alu
STRG.1043.1	chr1	165843532	165847744	intronic	i	ENSG00000143614.10	Terminal	Alu
STRG.10431.1	chr10	102694255	102696229	intronic	i	ENSG00000170653.19	Terminal	Alu
STRG.10432.1	chr10	102714636	102743482	genic	n	ENSG00000285692.1	Terminal	Alu&L1
STRG.10434.1	chr10	102772192	102775141	genic	j	ENSG00000166896.9	inner	Alu
STRG.10436.1	chr10	102854259	102864961	intronic	i	ENSG00000118596.12	Terminal	Alu
STRG.10437.1	chr10	102914585	102915404	intronic	i	ENSG00000139263.12	Terminal	L1
STRG.10440.1	chr10	102957188	102962332	span_intergenic_and_genic	k	ENSG00000284360.1	Terminal	Alu
STRG.10446.1	chr10	103165242	103165972	genic	n	ENSG00000135407.10	Terminal	Alu
STRG.10448.1	chr10	103335687	103351150	intronic	i	ENSG00000061987.16	Terminal	Alu
STRG.10449.1	chr10	103427392	103432128	intronic	i	ENSG00000061987.16	Terminal	Alu
STRG.10452.1	chr10	103673158	103673265	intronic	i	ENSG00000257354.2	Terminal	Alu
STRG.10454.1	chr11	57483400	57515763	genic	n	ENSG00000185482.8	Terminal	Alu
STRG.10456.1	chr11	57528085	57528365	intronic	i	ENSG00000179912.20	Terminal	Alu
STRG.10457.1	chr11	57551656	57567672	intronic	i	ENSG00000179912.20	Terminal	Alu
STRG.10458.1	chr11	8668335	8682686	intronic	i	ENSG00000179912.20	Terminal	Alu
STRG.10459.1	chr11	8682770	8689872	intronic	i	ENSG00000179912.20	Terminal	Alu
STRG.10460.1	chr11	8911139	8920079	intronic	i	ENSG00000179912.20	Terminal	Alu
STRG.10461.1	chr11	8943380	8943467	span_intergenic_and_genic	k	ENSG00000201198.1	inner	Alu&L1
STRG.10463.1	chr11	8980576	8981223	genic	m	ENSG00000166908.18	inner	Alu
STRG.10465.1	chr11	9138820	9172245	intronic	i	ENSG00000111530.13	Terminal	Alu
STRG.10466.1	chr11	9174085	9199078	intronic	i	ENSG00000127311.10	Terminal	Alu
STRG.10467.1	chr11	9202312	9219090	intronic	i	ENSG00000155974.13	inner	Alu
STRG.10468.1	chr11	9219905	9314633	intronic	i	ENSG00000155974.13	Terminal	Alu
STRG.10469.1	chr11	9247038	9258980	intronic	i	ENSG00000257083.7	Terminal	Alu
STRG.1047.2	chr1	169474060	169485965	genic	m	ENSG00000143543.15	inner	Alu
STRG.10470.1	chr11	9259689	9261117	intronic	i	ENSG00000257083.7	Terminal	Alu
STRG.10471.1	chr11	9261243	9264960	intronic	i	ENSG00000257083.7	Terminal	Alu
STRG.10472.1	chr11	9290126	9292570	genic	n	ENSG00000180881.19	Terminal	Alu
STRG.10474.1	chr11	9384652	9419560	genic	n	ENSG00000187109.15	inner	Alu
STRG.10476.1	chr11	9486664	9528524	genic	n	ENSG00000166225.9	Terminal	Alu
STRG.10478.1	chr11	9664062	9752993	genic	n	ENSG00000166225.9	inner	Alu
STRG.10480.1	chr11	9758268	9811325	span_intergenic_and_genic	k	ENSG00000166226.13	Terminal	Alu
STRG.10481.1	chr11	9827273	9835647	intronic	i	ENSG00000186908.15	Terminal	Alu
STRG.10482.1	chr11	9955984	9960935	genic	n	ENSG00000186908.15	Terminal	Alu&L1
STRG.10485.1	chr11	10007255	10014532	intronic	i	ENSG00000111596.14	Terminal	Alu
STRG.10487.1	chr11	10209306	10211035	intronic	i	ENSG00000080371.6	Terminal	Alu
STRG.10488.1	chr11	10228952	10237197	span_intergenic_and_genic	k	ENSG00000257802.1	Terminal	Alu
STRG.10489.1	chr11	10237767	10254924	genic	n	ENSG00000121749.16	Terminal	Alu&L1
STRG.10490.1	chr11	10262611	10271184	span_intergenic_and_genic	k	ENSG00000121749.16	Terminal	Alu&L1
STRG.10494.1	chr11	58590909	58602865	intronic	i	ENSG00000091039.17	Terminal	Alu
STRG.10495.1	chr11	58608873	58611646	intronic	i	ENSG00000091039.17	Terminal	Alu
STRG.10496.1	chr11	59142748	59155811	intronic	i	ENSG00000091039.17	Terminal	Alu
STRG.10497.1	chr11	57712593	57740969	genic	j	ENSG00000257526.2	Terminal	Alu
STRG.10498.1	chr11	57718044	57718530	intronic	i	ENSG00000067798.16	Terminal	Alu&L1
STRG.10499.1	chr11	57741250	57742657	genic	j	ENSG00000067798.16	inner	Alu
STRG.1050.1	chr1	170532131	170546140	genic	n	ENSG00000143612.21	Terminal	Alu
STRG.10500.1	chr11	57761797	57826727	genic	j	ENSG00000127720.8	inner	Alu
STRG.10501.1	chr11	57770238	57774976	intergenic	u	NA	Terminal	Alu
STRG.10503.1	chr11	62362915	62372333	genic	n	ENSG00000072041.18	Terminal	Alu&L1
STRG.10505.1	chr11	61789130	61791527	genic	n	ENSG00000179104.9	Terminal	Alu&L1
STRG.10506.1	chr11	61792495	61792561	intronic	i	ENSG00000179104.9	Terminal	Alu&L1
STRG.10508.1	chr11	61799627	61817003	genic	n	ENSG00000127314.18	inner	Alu
STRG.10510.1	chr11	61955382	61966033	span_intergenic_and_genic	k	ENSG00000111581.10	inner	Alu&L1
STRG.10511.1	chr11	61964563	61967631	genic	n	ENSG00000111581.10	Terminal	Alu
STRG.10516.1	chr11	62170934	62171241	genic	n	ENSG00000139324.12	Terminal	Alu
STRG.10517.1	chr11	64496305	64500358	intronic	i	ENSG00000139324.12	Terminal	Alu
STRG.10519.1	chr11	62602216	62607199	genic	j	ENSG00000198707.17	Terminal	Alu
STRG.1052.1	chr1	169877424	169893935	genic	n	ENSG00000143569.19	inner	Alu&L1
STRG.10520.1	chr11	62615296	62622146	genic	m	ENSG00000011465.18	Terminal	Alu
STRG.10525.1	chr11	62698184	62702361	intronic	i	ENSG00000257242.8	Terminal	Alu
STRG.10526.1	chr11	62728486	62740293	intronic	i	ENSG00000257242.8	Terminal	Alu
STRG.10527.1	chr11	62750963	62754173	intronic	i	ENSG00000257242.8	Terminal	Alu
STRG.10529.1	chr11	62779977	62787342	intronic	i	ENSG00000257894.2	Terminal	Alu
STRG.10530.1	chr11	62789815	62789885	intergenic	u	NA	Terminal	Alu
STRG.10533.1	chr11	62807682	62832051	intronic	i	ENSG00000177425.11	Terminal	Alu
STRG.10534.1	chr11	62832911	62840156	intronic	i	ENSG00000177425.11	inner	Alu
STRG.10537.1	chr11	62870878	62890395	intronic	i	ENSG00000258048.1	inner	Alu
STRG.1054.1	chr1	170062688	170065633	span_intergenic_and_genic	k	ENSG00000234604.2	inner	Alu
STRG.10540.1	chr11	65597756	65614221	span_intergenic_and_genic	o	ENSG00000258044.1	Terminal	Alu
STRG.10542.1	chr11	65653600	65660792	intronic	i	ENSG00000058272.19	Terminal	Alu
STRG.10544.1	chr11	63624087	63671376	intronic	i	ENSG00000258302.2	Terminal	Alu
STRG.10545.1	chr11	63663123	63665695	intronic	i	ENSG00000070961.16	Terminal	Alu
STRG.10546.1	chr11	63681477	63742142	intronic	i	ENSG00000070961.16	Terminal	Alu&L1
STRG.10547.1	chr11	63693802	63697015	intergenic	u	NA	Terminal	Alu&L1
STRG.10548.1	chr11	63698596	63698764	intronic	i	ENSG00000169372.13	Terminal	Alu&L1
STRG.1055.1	chr1	169273778	169275505	genic	j	ENSG00000143196.5	Without	None
STRG.10552.1	chr11	63838864	63853306	intronic	i	ENSG00000173598.14	Terminal	Alu
STRG.10553.1	chr11	63854090	63859463	intronic	i	ENSG00000177889.10	Terminal	Alu
STRG.10555.1	chr11	63875065	63878613	intronic	i	ENSG00000246985.8	Terminal	Alu
STRG.10557.1	chr11	63938959	63957319	intronic	i	ENSG00000173588.15	Terminal	Alu
STRG.10558.1	chr11	63966934	63968211	span_intergenic_and_genic	k	ENSG00000173588.15	inner	Alu
STRG.10559.1	chr11	63974620	63976543	span_intergenic_and_genic	k	ENSG00000257195.1	inner	Alu&L1
STRG.1056.1	chr1	169283821	169367797	genic	j	ENSG00000158769.18	inner	Alu
STRG.10560.1	chr11	63986449	63990585	intronic	i	ENSG00000102189.17	Terminal	Alu
STRG.10561.1	chr11	64003488	64169302	intronic	i	ENSG00000102189.17	Terminal	Alu&L1
STRG.10564.1	chr11	64186170	64204543	genic	j	ENSG00000139350.12	Terminal	Alu
STRG.10565.1	chr11	64206721	64223891	span_intergenic_and_genic	k	ENSG00000257803.2	Terminal	Alu&L1
STRG.10566.2	chr11	64231616	64234281	genic	n	ENSG00000120800.5	Terminal	Alu
STRG.10566.3	chr11	64233492	64234286	genic	n	ENSG00000120800.5	Terminal	Alu
STRG.10568.1	chr11	64270473	64278373	genic	m	ENSG00000257543.1	inner	Alu
STRG.1057.1	chr1	169367969	169396540	intronic	i	ENSG00000270149.5	Terminal	Alu
STRG.10571.1	chr11	64316460	64317540	intronic	i	ENSG00000111647.13	Terminal	Alu
STRG.10572.1	chr11	64364907	64372206	genic	n	ENSG00000136021.19	Terminal	Alu
STRG.10573.1	chr11	67799060	67805322	intronic	i	ENSG00000136021.19	Terminal	Alu
STRG.10574.1	chr11	70203305	70207390	intergenic	u	NA	Terminal	Alu
STRG.10575.1	chr11	69316834	69355332	intronic	i	ENSG00000136052.9	Terminal	Alu
STRG.10576.1	chr11	69665563	69675384	genic	j	ENSG00000111145.8	inner	Alu
STRG.10577.1	chr11	69675677	69677017	span_intergenic_and_genic	k	ENSG00000059758.8	Terminal	Alu
STRG.10578.1	chr11	72226178	72239109	genic	j	ENSG00000059758.8	inner	Alu
STRG.10579.1	chr11	72285500	72434531	intronic	i	ENSG00000059758.8	Without	None
STRG.1058.1	chr1	171781650	171797714	intronic	i	ENSG00000270149.5	Terminal	Alu
STRG.10580.1	chr11	68736132	68751460	intronic	i	ENSG00000059758.8	Terminal	Alu
STRG.10581.1	chr11	68754883	68755672	span_intergenic_and_genic	k	ENSG00000252827.1	inner	Alu
STRG.10584.1	chr11	74354443	74355720	genic	m	ENSG00000168061.17	inner	Alu
STRG.10585.1	chr11	75567782	75572781	span_intergenic_and_genic	k	ENSG00000149823.9	inner	Alu
STRG.1059.1	chr1	172598434	172610130	genic	m	ENSG00000143256.5	inner	Alu
STRG.10591.1	chr11	68036029	68036644	span_intergenic_and_genic	k	ENSG00000014216.16	Terminal	Alu
STRG.10592.1	chr11	68045557	68050895	genic	m	ENSG00000285816.1	inner	Alu
STRG.10592.2	chr11	68045557	68050895	genic	j	ENSG00000014138.9	inner	Alu
STRG.106.1	chr1	14329730	14334400	intronic	i	ENSG00000065526.12	Terminal	Alu
STRG.1060.1	chr1	171345105	171345307	genic	n	ENSG00000143224.18	inner	Alu
STRG.10601.1	chr11	68509741	68519500	genic	j	ENSG00000172977.13	Terminal	Alu
STRG.10603.1	chr11	68684496	68691175	genic	m	ENSG00000175592.9	inner	Alu
STRG.10605.1	chr11	64778954	64779405	intergenic	u	NA	Terminal	Alu
STRG.10607.1	chr11	65014160	65019585	span_intergenic_and_genic	k	ENSG00000087365.16	inner	Alu&L1
STRG.10608.1	chr11	65027425	65040572	genic	n	ENSG00000175115.13	Terminal	Alu&L1
STRG.10609.1	chr11	65040904	65044833	intronic	i	ENSG00000175115.13	Terminal	Alu
STRG.10610.1	chr11	65069009	65074803	intronic	i	ENSG00000175115.13	Terminal	Alu
STRG.10611.1	chr11	65079788	65083249	intronic	i	ENSG00000175115.13	Terminal	Alu
STRG.10612.1	chr11	65118310	65119111	intronic	i	ENSG00000175115.13	Terminal	Alu
STRG.10613.1	chr11	65120630	65122134	intronic	i	ENSG00000175115.13	Terminal	Alu
STRG.10615.1	chr11	65173938	65212005	genic	j	ENSG00000255517.6	Terminal	Alu&L1
STRG.10616.1	chr11	65174117	65176470	span_intergenic_and_genic	k	ENSG00000174483.20	Without	None
STRG.10618.1	chr11	65261913	65297616	genic	n	ENSG00000173933.21	Terminal	Alu
STRG.10619.1	chr11	65314897	65322417	intronic	i	ENSG00000248643.5	Terminal	Alu
STRG.1062.1	chr1	171486108	171490182	span_intergenic_and_genic	k	ENSG00000277882.1	Terminal	Alu
STRG.10620.1	chr11	65333852	65342002	intronic	i	ENSG00000173914.12	Terminal	Alu
STRG.10625.1	chr11	65525074	65533258	genic	n	ENSG00000173715.18	Terminal	Alu
STRG.10626.1	chr11	65568469	65570423	intronic	i	ENSG00000173715.18	Terminal	Alu
STRG.10628.1	chr11	59538232	59539573	intronic	i	ENSG00000173599.15	Terminal	Alu
STRG.1063.1	chr1	171488060	171506160	genic	n	ENSG00000283360.1	Terminal	Alu
STRG.10638.1	chr11	59951777	59957481	genic	j	ENSG00000172613.8	Terminal	Alu
STRG.10641.1	chr11	60846433	60851076	intronic	i	ENSG00000172531.16	Terminal	Alu
STRG.10643.1	chr11	61140956	61142497	genic	m	ENSG00000167792.13	inner	Alu
STRG.10646.1	chr11	61314884	61315750	genic	n	ENSG00000235162.9	Terminal	Alu&L1
STRG.1065.1	chr1	171523523	171524820	intronic	i	ENSG00000076258.10	Terminal	Alu
STRG.10651.1	chr11	61369510	61386221	span_intergenic_and_genic	k	ENSG00000075856.12	Terminal	Alu
STRG.10652.1	chr11	61402729	61426779	intronic	i	ENSG00000151136.15	Terminal	Alu
STRG.10654.3	chr11	61430121	61474297	genic	n	ENSG00000120798.17	inner	Alu
STRG.10657.1	chr11	72804728	72809622	genic	n	ENSG00000180263.14	Terminal	Alu
STRG.10658.1	chr11	72810002	72814094	genic	n	ENSG00000180263.14	Terminal	Alu
STRG.10659.1	chr11	73031949	73035981	genic	j	ENSG00000028203.18	inner	Alu
STRG.1066.1	chr1	171559785	171590645	genic	j	ENSG00000120370.13	Without	None
STRG.10661.1	chr11	73116529	73124106	intergenic	u	NA	Terminal	Alu
STRG.10664.1	chr11	76461991	76463069	genic	n	ENSG00000074527.13	Terminal	Alu&L1
STRG.10666.1	chr11	76515075	76527804	genic	j	ENSG00000139344.8	Terminal	Alu
STRG.10667.1	chr11	76528586	76550374	genic	n	ENSG00000139351.15	Terminal	Alu
STRG.10668.1	chr11	77238339	77241660	genic	n	ENSG00000139351.15	Terminal	Alu
STRG.1067.1	chr1	175101428	175107652	intronic	i	ENSG00000075945.13	inner	Alu
STRG.10671.1	chr11	75819694	75831236	intronic	i	ENSG00000111670.16	Terminal	Alu
STRG.10672.1	chr11	75871283	75878749	intronic	i	ENSG00000111670.16	Terminal	Alu
STRG.10674.1	chr11	75920020	75922780	intronic	i	ENSG00000136048.14	Terminal	Alu
STRG.10677.1	chr11	76003040	76004761	intronic	i	ENSG00000075188.9	Terminal	Alu
STRG.10678.1	chr11	76020652	76049131	genic	j	ENSG00000185480.12	Terminal	Alu
STRG.10679.1	chr11	76121957	76142605	genic	j	ENSG00000185480.12	Terminal	Alu
STRG.1068.1	chr1	160986860	160994457	genic	n	ENSG00000075945.13	Terminal	Alu
STRG.10680.1	chr11	76860918	77026797	intronic	i	ENSG00000151148.14	Terminal	Alu
STRG.10681.1	chr11	76862711	76887943	span_intergenic_and_genic	k	ENSG00000200274.1	inner	Alu
STRG.10682.1	chr11	76960148	76965463	genic	j	ENSG00000110921.14	Terminal	Alu
STRG.10686.1	chr11	71491904	71496434	intronic	i	ENSG00000013503.10	Terminal	Alu
STRG.10687.1	chr11	71648027	71656294	intronic	i	ENSG00000013503.10	Terminal	Alu
STRG.10688.1	chr11	71657295	71670546	intronic	i	ENSG00000111785.21	inner	Alu
STRG.1069.1	chr1	160994913	161021175	intronic	i	ENSG00000075945.13	Terminal	Alu
STRG.10690.1	chr11	71700697	71707369	span_intergenic_and_genic	k	ENSG00000084112.15	inner	Alu
STRG.10691.1	chr11	71869369	71917307	intronic	i	ENSG00000084112.15	inner	Alu
STRG.10693.1	chr11	71929031	71988844	span_intergenic_and_genic	k	ENSG00000212138.1	Terminal	Alu
STRG.10694.1	chr11	71931110	71951656	intronic	i	ENSG00000135093.13	Terminal	Alu
STRG.10695.1	chr11	72030080	72034457	genic	m	ENSG00000076248.11	Terminal	Alu
STRG.10698.1	chr11	72074753	72077836	span_intergenic_and_genic	k	ENSG00000257509.1	inner	Alu
STRG.1070.1	chr1	161005892	161010997	intronic	i	ENSG00000000460.17	Terminal	Alu
STRG.10703.1	chr11	73460144	73460789	intronic	i	ENSG00000170473.17	Terminal	Alu
STRG.10705.1	chr11	73559859	73565004	span_intergenic_and_genic	k	ENSG00000237493.3	Terminal	Alu
STRG.10712.1	chr11	73872667	73876846	intronic	i	ENSG00000139645.11	Terminal	Alu
STRG.10713.1	chr11	73876994	73880703	genic	m	ENSG00000062485.19	Terminal	Alu
STRG.10713.2	chr11	73876994	73931114	span_intergenic_and_genic	k	ENSG00000062485.19	Terminal	Alu
STRG.10714.1	chr11	73901871	73908197	intronic	i	ENSG00000062485.19	Terminal	Alu
STRG.10715.1	chr11	74082378	74084141	span_intergenic_and_genic	o	ENSG00000257727.6	Terminal	Alu
STRG.10717.1	chr11	74125594	74131835	span_intergenic_and_genic	k	ENSG00000257727.6	Terminal	Alu
STRG.10719.1	chr11	74161557	74165972	intronic	i	ENSG00000111602.12	inner	Alu
STRG.1072.1	chr1	161060629	161060974	intergenic	u	NA	Terminal	Alu
STRG.10720.1	chr11	74171289	74254703	intronic	i	ENSG00000111602.12	Terminal	Alu
STRG.10724.1	chr11	74231003	74235724	intronic	i	ENSG00000076067.13	Terminal	Alu&L1
STRG.10725.1	chr11	74239257	74242899	intronic	i	ENSG00000076067.13	Terminal	Alu&L1
STRG.10728.1	chr11	74490608	74493724	genic	m	ENSG00000110958.16	inner	Alu
STRG.1073.1	chr1	161100556	161118037	genic	m	ENSG00000010165.20	Terminal	Alu
STRG.10730.1	chr11	74610475	74611077	intronic	i	ENSG00000285625.1	Terminal	Alu
STRG.10731.1	chr11	74745667	74746112	span_intergenic_and_genic	o	ENSG00000198056.15	Terminal	Alu
STRG.10732.1	chr11	74748849	74755515	span_intergenic_and_genic	k	ENSG00000111696.12	Terminal	Alu&L1
STRG.10735.1	chr11	74931081	74933517	genic	m	ENSG00000139372.15	inner	Alu
STRG.10738.1	chr11	75045667	75066864	genic	j	ENSG00000198431.16	Terminal	Alu
STRG.10739.1	chr11	75073461	75097033	intronic	i	ENSG00000198431.16	Terminal	Alu
STRG.1074.1	chr1	161100860	161102047	genic	j	ENSG00000117533.15	Terminal	Alu&L1
STRG.10741.1	chr11	75131138	75131880	intergenic	u	NA	Terminal	Alu
STRG.10742.1	chr11	75139363	75149383	intergenic	u	NA	Terminal	Alu
STRG.10743.1	chr11	75337896	75349755	intronic	i	ENSG00000171310.11	Terminal	Alu
STRG.10747.2	chr11	83072062	83075492	genic	m	ENSG00000075415.14	inner	Alu
STRG.1075.1	chr1	161118105	161125445	intronic	i	ENSG00000117523.16	Terminal	Alu
STRG.10751.1	chr11	83193716	83215200	intronic	i	ENSG00000185046.18	Terminal	Alu
STRG.10752.1	chr11	83261317	83286368	span_intergenic_and_genic	k	ENSG00000258204.1	Terminal	Alu
STRG.10753.1	chr11	88147640	88175443	intronic	i	ENSG00000185046.18	Terminal	Alu
STRG.10754.1	chr11	88422727	88428192	intronic	i	ENSG00000185046.18	Terminal	Alu&L1
STRG.10755.1	chr11	90118391	90118461	intronic	i	ENSG00000185046.18	Terminal	Alu
STRG.10757.1	chr11	90201302	90209478	intronic	i	ENSG00000185046.18	Terminal	Alu
STRG.10758.1	chr11	90215231	90217746	intronic	i	ENSG00000185046.18	inner	Alu
STRG.10759.1	chr11	88273823	88274620	intronic	i	ENSG00000185046.18	inner	L1
STRG.1076.1	chr1	161142897	161143728	span_intergenic_and_genic	o	ENSG00000117523.16	Terminal	Alu
STRG.10760.1	chr11	88326087	88337736	intronic	i	ENSG00000185046.18	Terminal	Alu
STRG.10761.1	chr11	88337841	88374190	intronic	i	ENSG00000185046.18	Terminal	Alu
STRG.10762.1	chr11	88347572	88359679	intronic	i	ENSG00000185046.18	Terminal	Alu
STRG.10763.1	chr11	93175880	93197964	intronic	i	ENSG00000185046.18	Terminal	Alu
STRG.10764.1	chr11	90457075	90459327	genic	m	ENSG00000122965.11	inner	Alu&L1
STRG.10765.1	chr11	93330623	93409394	intronic	i	ENSG00000122965.11	inner	Alu
STRG.10767.1	chr11	94960959	94972873	span_intergenic_and_genic	k	ENSG00000277566.1	Terminal	Alu
STRG.10768.1	chr11	95066919	95071225	intronic	i	ENSG00000089060.12	inner	Alu
STRG.10769.1	chr11	95440439	95441928	intronic	i	ENSG00000089060.12	Terminal	Alu
STRG.1077.1	chr1	161184302	161199054	intronic	i	ENSG00000117523.16	inner	Alu
STRG.10770.1	chr11	86908990	86912238	genic	n	ENSG00000151176.8	Terminal	Alu
STRG.10771.1	chr11	86945679	86955395	genic	n	ENSG00000139410.15	Terminal	Alu&L1
STRG.10772.1	chr11	87037921	87042929	intronic	i	ENSG00000123066.9	Terminal	Alu
STRG.10773.1	chr11	87043473	87053009	intronic	i	ENSG00000123066.9	Terminal	Alu
STRG.10774.1	chr11	87053171	87067127	span_intergenic_and_genic	k	ENSG00000200665.1	Terminal	Alu
STRG.10775.1	chr11	87078905	87089569	intronic	i	ENSG00000123066.9	Terminal	Alu
STRG.10776.1	chr11	87094734	87096585	span_intergenic_and_genic	k	ENSG00000257979.1	inner	Alu
STRG.10777.1	chr11	87129143	87131725	genic	n	ENSG00000123066.9	inner	Alu
STRG.10778.1	chr11	87181955	87193558	intronic	i	ENSG00000123066.9	Terminal	Alu
STRG.10779.1	chr11	87232217	87233088	intronic	i	ENSG00000123066.9	Terminal	Alu
STRG.10780.1	chr11	87242167	87248046	intronic	i	ENSG00000123066.9	Terminal	Alu&L1
STRG.10785.1	chr11	94543840	94549898	genic	j	ENSG00000135108.15	inner	Alu
STRG.10786.1	chr11	94768353	94822199	genic	m	ENSG00000111445.14	inner	Alu
STRG.10789.1	chr11	93730282	93735848	intronic	i	ENSG00000176834.14	Terminal	Alu
STRG.1079.1	chr1	161299005	161300316	genic	n	ENSG00000117523.16	Terminal	Alu
STRG.10790.1	chr11	93741581	93763102	intronic	i	ENSG00000176834.14	Terminal	Alu
STRG.10792.1	chr11	93784282	93789796	genic	j	ENSG00000176834.14	Terminal	Alu
STRG.10792.2	chr11	93784282	93814963	genic	j	ENSG00000176834.14	Terminal	Alu
STRG.10792.3	chr11	93793174	93802294	genic	j	ENSG00000176834.14	Terminal	Alu
STRG.10792.4	chr11	93793174	93812380	genic	j	ENSG00000176834.14	Terminal	Alu
STRG.10793.1	chr11	93790794	93793173	intronic	i	ENSG00000176834.14	Terminal	Alu
STRG.10794.1	chr11	98037029	98041661	intronic	i	ENSG00000176834.14	inner	Alu&L1
STRG.10795.1	chr11	85852557	85854943	genic	m	ENSG00000089220.5	Terminal	Alu
STRG.10796.1	chr11	85934737	85935663	intronic	i	ENSG00000135090.14	inner	Alu
STRG.10797.1	chr11	85952327	85959656	intronic	i	ENSG00000135090.14	inner	Alu&L1
STRG.10798.1	chr11	85960778	85971568	span_intergenic_and_genic	k	ENSG00000240342.3	Terminal	Alu
STRG.108.1	chr1	14363968	14366983	intronic	i	ENSG00000116663.11	inner	Alu
STRG.1080.1	chr1	161399998	161401868	genic	m	ENSG00000117523.16	Terminal	Alu
STRG.10801.1	chr11	85983974	85990249	intronic	i	ENSG00000277149.5	Terminal	Alu
STRG.10802.1	chr11	85990400	85996825	intronic	i	ENSG00000277149.5	Terminal	Alu
STRG.10803.1	chr11	85997914	85998395	span_intergenic_and_genic	k	ENSG00000270694.1	Terminal	Alu&L1
STRG.10804.1	chr11	86001159	86003365	span_intergenic_and_genic	k	ENSG00000270555.1	Terminal	Alu
STRG.10807.1	chr11	86109499	86119747	genic	j	ENSG00000196313.11	Terminal	Alu
STRG.10810.1	chr11	86175164	86179178	genic	j	ENSG00000174353.17	Terminal	Alu
STRG.10811.1	chr11	86244753	86278739	intronic	i	ENSG00000174353.17	Terminal	Alu
STRG.10812.1	chr11	86313505	86322855	intronic	i	ENSG00000174353.17	Terminal	Alu
STRG.10813.1	chr11	86339307	86345927	intronic	i	ENSG00000174353.17	Terminal	Alu
STRG.10814.1	chr11	86414573	86423106	intronic	i	ENSG00000174353.17	Terminal	Alu
STRG.10816.1	chr11	103087183	103092160	span_intergenic_and_genic	o	ENSG00000274570.4	Terminal	Alu
STRG.10817.1	chr11	102434249	102438312	intergenic	u	NA	Terminal	Alu&L1
STRG.10818.1	chr11	100690864	100692232	intronic	i	ENSG00000233369.7	Terminal	Alu
STRG.10819.1	chr11	100699692	100705830	genic	n	ENSG00000233369.7	Terminal	Alu
STRG.1082.1	chr1	161415694	161416209	intronic	i	ENSG00000143153.13	Terminal	Alu
STRG.10820.1	chr11	100808664	100811770	intronic	i	ENSG00000214544.7	Terminal	Alu
STRG.10821.1	chr11	106362887	106368244	intergenic	u	NA	inner	Alu
STRG.10823.1	chr11	107283616	107286709	intergenic	u	NA	inner	Alu
STRG.10827.1	chr10	72125208	72134463	genic	n	ENSG00000009954.11	Terminal	Alu
STRG.10829.1	chr10	72167945	72172630	span_intergenic_and_genic	k	ENSG00000106638.17	inner	Alu
STRG.1083.1	chr1	161505394	161526894	intronic	i	ENSG00000143156.14	Terminal	Alu
STRG.10832.1	chr10	72216000	72235860	genic	n	ENSG00000106682.16	Terminal	Alu
STRG.10832.3	chr10	72218887	72233829	span_intergenic_and_genic	k	ENSG00000207741.1	Terminal	Alu
STRG.10834.1	chr10	72271813	72273704	intronic	i	ENSG00000086730.17	Terminal	Alu
STRG.10837.1	chr10	72332830	72355149	intronic	i	ENSG00000106665.16	Terminal	Alu
STRG.10838.1	chr10	72392314	72394954	intronic	i	ENSG00000006704.11	Terminal	Alu
STRG.10839.1	chr10	72428318	72464318	intronic	i	ENSG00000006704.11	Terminal	Alu
STRG.1084.1	chr1	161749768	161757166	intronic	i	ENSG00000143156.14	inner	Alu&L1
STRG.10840.1	chr10	72466982	72626128	genic	n	ENSG00000006704.11	Terminal	Alu
STRG.10841.1	chr10	72481698	72498371	genic	n	ENSG00000006704.11	inner	Alu
STRG.10842.1	chr10	72500307	72507808	intronic	i	ENSG00000263001.7	Terminal	Alu
STRG.10845.1	chr10	72695715	72739732	genic	n	ENSG00000232729.8	inner	Alu
STRG.10847.1	chr10	72749910	72768937	intronic	i	ENSG00000196275.14	Terminal	Alu&L1
STRG.10849.1	chr10	72810462	72818581	intronic	i	ENSG00000277072.5	Terminal	Alu
STRG.1085.1	chr1	161765428	161766165	genic	j	ENSG00000143156.14	inner	Alu
STRG.10850.1	chr10	72820757	72823812	genic	j	ENSG00000277072.5	Terminal	Alu
STRG.10851.1	chr10	72837536	72841837	intronic	i	ENSG00000277072.5	Terminal	Alu
STRG.10853.1	chr10	72995719	73004752	genic	n	ENSG00000184616.9	Terminal	Alu
STRG.10854.1	chr10	73030371	73037326	intergenic	u	NA	Terminal	Alu
STRG.10855.1	chr10	73063070	73086686	intergenic	u	NA	Terminal	Alu
STRG.10856.1	chr10	73086989	73095544	intergenic	u	NA	Terminal	Alu
STRG.10857.1	chr10	73098044	73101297	span_intergenic_and_genic	o	ENSG00000274070.2	Terminal	Alu
STRG.10857.2	chr10	73098044	73101297	span_intergenic_and_genic	o	ENSG00000274070.2	Terminal	Alu
STRG.10859.1	chr10	73104655	73134340	intronic	i	ENSG00000174428.18	inner	Alu&L1
STRG.1086.1	chr1	161766298	161964070	intronic	i	ENSG00000143156.14	Terminal	Alu&L1
STRG.10860.1	chr10	73116526	73124096	intergenic	u	NA	Terminal	Alu
STRG.10861.1	chr10	73124573	73125405	intergenic	u	NA	Terminal	Alu
STRG.10862.1	chr10	73127070	73129790	intronic	i	ENSG00000273598.1	Terminal	Alu
STRG.10863.1	chr10	73130155	73168008	span_intergenic_and_genic	k	ENSG00000275930.1	Terminal	Alu
STRG.10863.2	chr10	73130155	73168008	genic	j	ENSG00000205583.13	Terminal	Alu
STRG.10864.1	chr10	73192166	73204906	intronic	i	ENSG00000205583.13	Terminal	Alu
STRG.10865.1	chr10	73218402	73244521	intronic	i	ENSG00000205583.13	Terminal	Alu
STRG.10866.1	chr10	73218402	73247255	genic	n	ENSG00000272391.6	Terminal	Alu
STRG.10867.1	chr10	73246932	73249358	intronic	i	ENSG00000272391.6	Terminal	Alu
STRG.10868.1	chr10	73277468	73278734	genic	n	ENSG00000170092.14	Terminal	Alu
STRG.10869.2	chr10	73375101	73414058	genic	j	ENSG00000127946.17	inner	Alu
STRG.10871.1	chr10	73471614	73474918	intronic	i	ENSG00000127946.17	Terminal	Alu&L1
STRG.10872.1	chr10	73495753	73499687	intronic	i	ENSG00000127946.17	Terminal	Alu
STRG.10873.1	chr10	73497537	73499671	intronic	i	ENSG00000127946.17	Terminal	Alu
STRG.10874.1	chr10	73502023	73507309	intronic	i	ENSG00000127946.17	inner	Alu
STRG.10876.1	chr10	73581033	73589034	intronic	i	ENSG00000127948.16	inner	Alu
STRG.10877.1	chr10	73590406	73621619	intronic	i	ENSG00000127948.16	Terminal	Alu
STRG.10878.1	chr10	73626091	73631490	span_intergenic_and_genic	k	ENSG00000201643.1	Terminal	Alu
STRG.10879.1	chr10	73699151	73730487	intronic	i	ENSG00000127948.16	Terminal	Alu
STRG.10880.1	chr10	73731824	73733638	span_intergenic_and_genic	k	ENSG00000280388.1	Terminal	Alu
STRG.10884.1	chr10	73772276	73780251	span_intergenic_and_genic	k	ENSG00000233980.1	Terminal	Alu
STRG.10887.1	chr10	73998114	74002533	genic	n	ENSG00000185040.13	Terminal	Alu
STRG.10888.1	chr10	74002611	74017964	genic	j	ENSG00000205485.13	inner	Alu&L1
STRG.10889.1	chr10	74018225	74025650	intronic	i	ENSG00000205485.13	Terminal	Alu
STRG.10890.1	chr10	74027395	74121355	span_intergenic_and_genic	o	ENSG00000205485.13	Terminal	Alu&L1
STRG.10892.1	chr10	74120255	74139932	span_intergenic_and_genic	k	ENSG00000231087.2	inner	Alu
STRG.10893.1	chr10	74176500	74546942	span_intergenic_and_genic	k	ENSG00000225726.1	Terminal	Alu&L1
STRG.10894.1	chr10	74177923	74182770	intronic	i	ENSG00000214439.4	Without	None
STRG.10895.1	chr10	74183379	74196067	intronic	i	ENSG00000135205.15	Terminal	Alu&L1
STRG.10896.1	chr10	74196282	74199948	genic	n	ENSG00000186088.16	Terminal	Alu&L1
STRG.10897.1	chr10	74294938	74299516	genic	j	ENSG00000127947.16	inner	Alu
STRG.10898.1	chr10	74404170	74417763	intronic	i	ENSG00000127947.16	Terminal	Alu
STRG.10899.1	chr10	74423435	74424014	intronic	i	ENSG00000127947.16	Terminal	Alu
STRG.1090.1	chr1	176880088	176883457	intronic	i	ENSG00000197965.12	Terminal	Alu&L1
STRG.10900.1	chr10	74451068	74459904	intronic	i	ENSG00000127947.16	inner	Alu
STRG.10901.1	chr10	74470025	74475801	genic	n	ENSG00000214293.9	Terminal	Alu&L1
STRG.10902.1	chr10	74547472	74560742	intronic	i	ENSG00000187257.16	Terminal	Alu
STRG.10904.1	chr10	74634683	74637332	span_intergenic_and_genic	o	ENSG00000187257.16	Terminal	Alu
STRG.10905.1	chr10	74642477	74664576	span_intergenic_and_genic	k	ENSG00000006576.16	inner	Alu
STRG.10906.1	chr10	74664599	74665851	intronic	i	ENSG00000006576.16	Terminal	Alu
STRG.10907.1	chr10	74690240	74708170	intronic	i	ENSG00000196935.9	Terminal	Alu
STRG.10908.1	chr10	74871186	74876662	span_intergenic_and_genic	k	ENSG00000242087.2	Terminal	Alu
STRG.1091.1	chr1	177013937	177032579	span_intergenic_and_genic	o	ENSG00000197965.12	Terminal	Alu
STRG.10910.1	chr10	75102672	75109212	intronic	i	ENSG00000196935.9	Terminal	Alu
STRG.10911.1	chr10	75111511	75182123	intronic	i	ENSG00000196935.9	Terminal	Alu&L1
STRG.10912.1	chr10	75146274	75148153	intronic	i	ENSG00000196935.9	Terminal	Alu
STRG.10913.1	chr10	75194007	75203631	span_intergenic_and_genic	o	ENSG00000196935.9	Terminal	Alu
STRG.10915.1	chr10	75232741	75235957	intronic	i	ENSG00000196935.9	Terminal	Alu&L1
STRG.10916.1	chr11	105172181	105180814	intronic	i	ENSG00000196935.9	Terminal	Alu&L1
STRG.10919.1	chr11	105449823	105516612	intronic	i	ENSG00000174206.13	Without	None
STRG.1092.1	chr1	175944853	175978933	span_intergenic_and_genic	o	ENSG00000197965.12	inner	Alu
STRG.10920.1	chr11	105483558	105487398	genic	m	ENSG00000183735.11	Terminal	Alu
STRG.10923.1	chr11	95790498	95812931	span_intergenic_and_genic	k	ENSG00000207546.1	Terminal	Alu
STRG.10928.1	chr11	96202912	96211468	genic	j	ENSG00000111490.15	Terminal	Alu
STRG.10930.1	chr11	96221688	96240303	genic	m	ENSG00000250280.2	Terminal	Alu&L1
STRG.10931.1	chr11	96240604	96291416	intronic	i	ENSG00000241749.4	inner	Alu&L1
STRG.10934.1	chr11	96328145	96331834	span_intergenic_and_genic	o	ENSG00000197301.7	Terminal	Alu
STRG.10936.1	chr11	108957718	108959797	genic	m	ENSG00000256083.1	inner	Alu
STRG.10937.1	chr11	108728499	108731323	span_intergenic_and_genic	o	ENSG00000149948.14	inner	Alu
STRG.10938.1	chr11	108843503	108851285	genic	j	ENSG00000139233.7	inner	Alu
STRG.1094.1	chr1	176053334	176076028	genic	n	ENSG00000143164.15	inner	Alu
STRG.10942.1	chr11	110111693	110112452	genic	j	ENSG00000275212.3	Terminal	Alu
STRG.10943.1	chr11	110153270	110155749	intronic	i	ENSG00000139370.12	Terminal	Alu
STRG.10947.1	chr11	110429948	110464884	intronic	i	ENSG00000111450.14	inner	Alu
STRG.10949.1	chr11	114439435	114450279	span_intergenic_and_genic	k	ENSG00000230535.1	Terminal	Alu
STRG.10950.1	chr11	113763183	113766727	intronic	i	ENSG00000262619.2	Terminal	Alu
STRG.10951.1	chr11	113770377	113773735	genic	j	ENSG00000287887.1	inner	Alu
STRG.10952.1	chr11	113854919	113861141	genic	n	ENSG00000151835.16	Terminal	Alu
STRG.10953.1	chr11	113870272	113874450	genic	n	ENSG00000061936.10	Terminal	Alu&L1
STRG.10954.1	chr11	117974029	117986309	span_intergenic_and_genic	k	ENSG00000273568.1	inner	Alu
STRG.10955.1	chr11	117992010	118001531	intronic	i	ENSG00000183495.14	Terminal	Alu
STRG.10956.1	chr11	118226692	118252365	intronic	i	ENSG00000183495.14	Terminal	Alu
STRG.10957.1	chr11	107790095	107858808	genic	n	ENSG00000183495.14	Terminal	Alu
STRG.10959.1	chr11	107815966	107843331	intronic	i	ENSG00000027001.10	inner	Alu
STRG.10960.1	chr11	107908420	107908764	intergenic	u	NA	Terminal	Alu
STRG.10961.1	chr11	108008956	108109828	genic	m	ENSG00000151849.16	Without	None
STRG.10962.1	chr11	108027538	108032240	genic	n	ENSG00000073060.17	inner	Alu
STRG.10963.1	chr11	108033912	108046269	span_intergenic_and_genic	o	ENSG00000150991.15	Terminal	Alu
STRG.10968.1	chr11	108165286	108165901	span_intergenic_and_genic	k	ENSG00000280634.1	inner	Alu
STRG.1097.1	chr1	176176008	176184632	genic	j	ENSG00000213064.10	inner	Alu&L1
STRG.10972.1	chr11	108284474	108287177	genic	n	ENSG00000224429.8	inner	Alu
STRG.10973.1	chr11	108295334	108365738	span_intergenic_and_genic	o	ENSG00000180776.16	Terminal	Alu
STRG.10973.2	chr11	108295334	108369099	span_intergenic_and_genic	k	ENSG00000180776.16	inner	Alu
STRG.10976.1	chr11	108531354	108534084	genic	n	ENSG00000165487.14	Terminal	Alu
STRG.10977.1	chr11	108587108	108593768	genic	j	ENSG00000165487.14	Terminal	Alu&L1
STRG.10980.1	chr11	111658547	111667101	intronic	i	ENSG00000132970.14	Terminal	Alu
STRG.10981.1	chr11	111667220	111674090	intronic	i	ENSG00000132970.14	Terminal	Alu&L1
STRG.10982.1	chr11	111677693	111683055	genic	j	ENSG00000132970.14	Terminal	Alu
STRG.10984.1	chr11	111711387	111719548	genic	j	ENSG00000132964.12	inner	Alu
STRG.10985.1	chr11	111755963	111766389	intronic	i	ENSG00000132964.12	Terminal	Alu
STRG.10986.1	chr11	111782195	111871581	intronic	i	ENSG00000132964.12	Terminal	Alu
STRG.10987.1	chr11	111874056	111879165	intronic	i	ENSG00000132964.12	Terminal	Alu
STRG.10988.1	chr11	111877492	111877789	intronic	i	ENSG00000132964.12	Without	None
STRG.10989.1	chr11	111937343	112022645	intronic	i	ENSG00000132964.12	Terminal	Alu
STRG.1099.1	chr1	167220891	167427340	genic	n	ENSG00000143178.13	Terminal	Alu&L1
STRG.10990.1	chr11	111946488	111948714	intronic	i	ENSG00000132964.12	Terminal	Alu
STRG.10991.1	chr11	111950720	111960182	genic	n	ENSG00000132964.12	inner	Alu
STRG.10992.1	chr11	111996607	111999628	span_intergenic_and_genic	k	ENSG00000196199.14	Terminal	Alu
STRG.10993.1	chr11	111999823	112004025	intronic	i	ENSG00000196199.14	inner	Alu
STRG.10994.1	chr11	112036627	112036863	genic	n	ENSG00000121390.19	inner	Alu
STRG.10995.1	chr11	112055241	112064240	genic	j	ENSG00000121390.19	Terminal	Alu
STRG.10999.1	chr11	112226367	112233909	genic	n	ENSG00000121741.17	Terminal	Alu
STRG.11.1	chr1	629640	630683	genic	j	ENSG00000227634.3	Terminal	Alu
STRG.11000.1	chr11	112250225	112251684	intronic	i	ENSG00000121741.17	inner	Alu&L1
STRG.11001.1	chr11	112279871	112284339	intronic	i	ENSG00000121743.4	Terminal	Alu&L1
STRG.11002.2	chr11	121292771	121305710	genic	j	ENSG00000139517.9	inner	Alu
STRG.11004.1	chr11	120367630	120373784	intronic	i	ENSG00000139514.13	Terminal	Alu
STRG.11006.1	chr11	123057496	123062136	intronic	i	ENSG00000152484.14	Terminal	Alu
STRG.11007.1	chr11	123062643	123067150	genic	m	ENSG00000234772.2	inner	Alu
STRG.11009.1	chr11	124771134	124772489	genic	n	ENSG00000122033.15	Terminal	Alu&L1
STRG.1101.1	chr1	167257775	167287903	span_intergenic_and_genic	k	ENSG00000252906.1	inner	Alu
STRG.11011.1	chr11	125000127	125043434	intronic	i	ENSG00000122042.10	Terminal	Alu
STRG.11013.1	chr11	124231977	124233796	genic	m	ENSG00000139508.15	inner	Alu
STRG.11016.1	chr11	124570098	124580586	intronic	i	ENSG00000120694.20	inner	Alu
STRG.11018.1	chr11	124634099	124635398	intronic	i	ENSG00000102781.14	Terminal	Alu
STRG.11019.1	chr11	124658876	124673775	intronic	i	ENSG00000165475.15	Terminal	Alu
STRG.1102.1	chr1	167288514	167300726	intronic	i	ENSG00000143207.21	Terminal	Alu
STRG.11020.1	chr11	116748173	116772987	span_intergenic_and_genic	k	ENSG00000222726.1	Terminal	Alu
STRG.11022.1	chr11	116903351	116908004	intronic	i	ENSG00000150456.11	Terminal	Alu
STRG.11024.1	chr11	116945411	116946897	genic	n	ENSG00000132953.17	Terminal	Alu
STRG.11025.1	chr11	116970030	116975263	intronic	i	ENSG00000150457.9	Terminal	Alu
STRG.11026.1	chr11	116978019	116987336	span_intergenic_and_genic	o	ENSG00000233851.1	inner	Alu
STRG.11028.1	chr11	117041946	117056222	intronic	i	ENSG00000150457.9	Terminal	Alu&L1
STRG.1103.1	chr1	167300758	167316476	intronic	i	ENSG00000116191.17	inner	Alu
STRG.11030.1	chr11	117057452	117095215	genic	m	ENSG00000165480.16	inner	Alu&L1
STRG.11031.1	chr11	117144287	117171045	intronic	i	ENSG00000165480.16	inner	Alu&L1
STRG.11032.1	chr11	117191246	117194151	intronic	i	ENSG00000165480.16	inner	Alu
STRG.11035.1	chr11	117246949	117263798	intronic	i	ENSG00000189403.15	inner	Alu
STRG.11037.1	chr11	117265414	117277991	span_intergenic_and_genic	k	ENSG00000261485.1	inner	Alu
STRG.11038.1	chr11	117389036	117413263	intronic	i	ENSG00000152520.14	Terminal	Alu
STRG.11039.1	chr11	129864470	129895567	intronic	i	ENSG00000152520.14	inner	Alu
STRG.1104.1	chr1	167334152	167338591	intronic	i	ENSG00000116191.17	Terminal	Alu
STRG.11040.1	chr11	45847475	45883244	intronic	i	ENSG00000152520.14	Terminal	Alu
STRG.11041.1	chr11	45862149	45867427	span_intergenic_and_genic	k	ENSG00000200840.1	Terminal	Alu
STRG.11042.1	chr11	45922632	45929096	intronic	i	ENSG00000152520.14	Terminal	Alu
STRG.11043.1	chr11	46116718	46118435	genic	n	ENSG00000152520.14	inner	Alu
STRG.11048.1	chr11	46569945	46585430	genic	j	ENSG00000090615.15	Terminal	Alu
STRG.11049.1	chr11	46590118	46594059	span_intergenic_and_genic	o	ENSG00000072609.18	Terminal	Alu
STRG.1105.1	chr1	167343656	167350702	span_intergenic_and_genic	k	ENSG00000228196.1	Terminal	Alu
STRG.11054.1	chr11	46677080	46700619	intronic	i	ENSG00000198393.8	Terminal	Alu
STRG.11055.1	chr11	46744017	46749208	span_intergenic_and_genic	k	ENSG00000198393.8	Terminal	Alu
STRG.11057.1	chr11	46843029	46844924	genic	m	ENSG00000198040.11	inner	Alu
STRG.11058.1	chr11	46939052	46954586	genic	j	ENSG00000256223.6	inner	Alu
STRG.11059.1	chr11	47015251	47030237	genic	j	ENSG00000090612.22	Terminal	Alu
STRG.1106.1	chr1	167351100	167351569	genic	n	ENSG00000116191.17	Terminal	Alu
STRG.11061.1	chr11	47088547	47090792	genic	n	ENSG00000133104.14	Terminal	Alu&L1
STRG.11064.1	chr11	47237806	47239217	span_intergenic_and_genic	k	ENSG00000120685.20	Without	None
STRG.11067.1	chr11	47470278	47557533	intronic	i	ENSG00000172915.19	Terminal	Alu
STRG.11068.1	chr11	47500933	47506857	intergenic	u	NA	Terminal	Alu
STRG.1107.1	chr1	167379108	167381000	genic	m	ENSG00000116191.17	Terminal	Alu
STRG.11073.1	chr11	47579072	47584561	intronic	i	ENSG00000230490.3	Terminal	Alu
STRG.11074.1	chr11	47616676	47642564	genic	m	ENSG00000133119.13	Terminal	Alu
STRG.11075.1	chr11	47631712	47634671	intronic	i	ENSG00000120675.6	Terminal	Alu
STRG.11076.1	chr11	47635572	47638698	genic	j	ENSG00000120675.6	Terminal	Alu
STRG.11078.1	chr11	47728140	47729967	intronic	i	ENSG00000276527.1	inner	Alu
STRG.11079.1	chr11	47732671	47734024	intronic	i	ENSG00000120658.13	inner	Alu
STRG.1108.1	chr1	167527157	167553762	intronic	i	ENSG00000075391.17	Terminal	Alu
STRG.11080.1	chr11	47734495	47736267	intronic	i	ENSG00000120658.13	Terminal	Alu
STRG.11081.1	chr11	47736313	47796173	genic	n	ENSG00000151773.13	inner	Alu&L1
STRG.11082.1	chr11	47746395	47750681	intronic	i	ENSG00000225727.3	Terminal	Alu
STRG.11083.1	chr11	47752720	47767286	intronic	i	ENSG00000102804.15	Terminal	Alu
STRG.11084.1	chr11	47756860	47757475	intronic	i	ENSG00000102804.15	Terminal	Alu&L1
STRG.11085.1	chr11	47804296	47804402	intronic	i	ENSG00000102804.15	Terminal	Alu
STRG.11086.1	chr11	47824362	47831765	intronic	i	ENSG00000102804.15	Terminal	Alu
STRG.11089.1	chr11	48046913	48051286	intronic	i	ENSG00000139618.17	Terminal	Alu
STRG.1109.1	chr1	167611437	167616402	intronic	i	ENSG00000075391.17	Terminal	Alu&L1
STRG.11090.1	chr11	48059387	48069703	intronic	i	ENSG00000139618.17	Terminal	Alu
STRG.11092.1	chr11	48157253	48168582	genic	n	ENSG00000244754.9	Terminal	Alu&L1
STRG.11093.1	chr11	65897007	65900912	intronic	i	ENSG00000244754.9	Terminal	Alu
STRG.11094.1	chr11	65983679	65984331	intronic	i	ENSG00000244754.9	Terminal	Alu
STRG.11097.1	chr11	66070363	66218697	intronic	i	ENSG00000083642.19	inner	Alu
STRG.11098.1	chr11	66075062	66129443	intronic	i	ENSG00000083642.19	Terminal	Alu
STRG.11099.1	chr11	66129518	66134139	genic	n	ENSG00000083642.19	Terminal	Alu
STRG.1110.1	chr1	167626812	167633479	intronic	i	ENSG00000075391.17	Terminal	Alu
STRG.11102.1	chr11	66159176	66164477	intronic	i	ENSG00000102763.18	Terminal	Alu
STRG.11103.1	chr11	66221644	66227503	intronic	i	ENSG00000102763.18	Terminal	Alu&L1
STRG.11104.1	chr11	66227585	66230379	intronic	i	ENSG00000102763.18	Terminal	Alu&L1
STRG.11106.1	chr11	66257757	66267859	intronic	i	ENSG00000102763.18	Terminal	Alu&L1
STRG.11107.1	chr11	66268582	66274704	intronic	i	ENSG00000102780.17	Terminal	Alu&L1
STRG.11108.1	chr11	66284579	66289135	intronic	i	ENSG00000102780.17	Terminal	Alu
STRG.11109.1	chr11	66510635	66521612	genic	n	ENSG00000102780.17	Terminal	Alu&L1
STRG.11110.1	chr11	66535626	66546048	intronic	i	ENSG00000102780.17	inner	Alu&L1
STRG.11112.1	chr11	66609638	66641192	intronic	i	ENSG00000102780.17	Terminal	Alu&L1
STRG.11114.1	chr11	66672161	66677877	span_intergenic_and_genic	k	ENSG00000207313.1	Terminal	Alu
STRG.11115.1	chr11	66742088	66757060	intronic	i	ENSG00000174233.12	Terminal	Alu
STRG.11117.1	chr11	66777646	66784281	genic	n	ENSG00000139537.11	Terminal	Alu
STRG.11118.1	chr11	66784361	66787195	span_intergenic_and_genic	k	ENSG00000134285.11	inner	Alu
STRG.11119.1	chr11	66899523	66903773	span_intergenic_and_genic	o	ENSG00000134287.10	Terminal	Alu
STRG.11120.1	chr11	66914238	66923119	genic	n	ENSG00000181929.13	Terminal	Alu
STRG.11122.1	chr11	66941810	66949421	genic	m	ENSG00000258017.2	Terminal	Alu
STRG.11123.1	chr11	67115020	67115406	genic	n	ENSG00000167553.16	Terminal	Alu
STRG.11125.1	chr11	67142409	67145139	span_intergenic_and_genic	k	ENSG00000135451.13	inner	Alu
STRG.11128.1	chr11	67209815	67229759	span_intergenic_and_genic	k	ENSG00000257954.1	Terminal	Alu
STRG.11129.1	chr11	67234865	67243816	intronic	i	ENSG00000123352.18	Terminal	Alu
STRG.1113.1	chr1	167739416	167765371	intronic	i	ENSG00000075391.17	inner	Alu
STRG.11131.1	chr11	67316539	67317431	intronic	i	ENSG00000123352.18	Terminal	Alu
STRG.11133.1	chr11	67361300	67363330	span_intergenic_and_genic	k	ENSG00000257243.1	Terminal	Alu
STRG.11134.1	chr11	67392882	67398410	genic	n	ENSG00000135436.8	Terminal	Alu
STRG.11135.1	chr11	67398181	67401863	span_intergenic_and_genic	o	ENSG00000139644.13	inner	Alu
STRG.11136.1	chr11	67413854	67414728	genic	n	ENSG00000139644.13	inner	Alu
STRG.11138.1	chr11	67583812	67586653	intronic	i	ENSG00000167566.17	Terminal	Alu
STRG.11139.1	chr11	67604862	67612535	intronic	i	ENSG00000167566.17	Terminal	Alu
STRG.11141.1	chr11	125488435	125496277	genic	n	ENSG00000161800.13	Terminal	Alu
STRG.11142.1	chr11	125592852	125623091	intronic	i	ENSG00000161800.13	Terminal	Alu
STRG.11143.2	chr11	125625974	125676255	span_intergenic_and_genic	k	ENSG00000139624.14	inner	Alu
STRG.11143.3	chr11	125625974	125676255	span_intergenic_and_genic	k	ENSG00000139624.14	Terminal	Alu
STRG.11143.4	chr11	125625974	125676255	genic	n	ENSG00000139624.14	Terminal	Alu
STRG.11143.5	chr11	125625974	125676255	genic	n	ENSG00000139624.14	Terminal	Alu
STRG.11143.6	chr11	125625974	125676255	genic	n	ENSG00000139624.14	Terminal	Alu
STRG.11144.1	chr11	125678524	125683303	span_intergenic_and_genic	o	ENSG00000272368.2	Terminal	Alu
STRG.11147.1	chr11	134563342	134573036	genic	m	ENSG00000257298.1	Terminal	Alu
STRG.11148.1	chr12	38582	44849	intronic	i	ENSG00000050405.13	Terminal	Alu
STRG.11149.1	chr11	134153878	134163906	intergenic	u	NA	Terminal	Alu
STRG.11150.1	chr11	134253564	134256910	intergenic	u	NA	inner	Alu&L1
STRG.11151.1	chr11	134258116	134266238	span_intergenic_and_genic	o	ENSG00000185958.10	Terminal	Alu
STRG.11152.1	chr11	129981186	129985808	span_intergenic_and_genic	k	ENSG00000161813.22	Terminal	Alu
STRG.11153.1	chr11	130069858	130082458	span_intergenic_and_genic	o	ENSG00000161813.22	inner	Alu
STRG.11154.1	chr11	130092365	130110097	intronic	i	ENSG00000066084.13	Terminal	Alu
STRG.11155.1	chr11	130138581	130143806	intronic	i	ENSG00000066084.13	Terminal	Alu&L1
STRG.11156.1	chr11	130281605	130294567	span_intergenic_and_genic	k	ENSG00000200183.1	Terminal	Alu
STRG.11158.1	chr11	130310180	130310476	genic	n	ENSG00000123268.9	Terminal	Alu&L1
STRG.11159.1	chr12	1789160	1789770	genic	n	ENSG00000123268.9	Terminal	Alu
STRG.11162.1	chr12	5122026	5122696	genic	n	ENSG00000050426.16	Terminal	Alu
STRG.11164.1	chr11	125900679	125903208	span_intergenic_and_genic	k	ENSG00000257246.1	Terminal	Alu&L1
STRG.11165.1	chr11	126209040	126211630	genic	n	ENSG00000135457.10	Terminal	Alu
STRG.11167.1	chr11	126269073	126278126	genic	m	ENSG00000184271.17	Terminal	Alu
STRG.11169.1	chr11	126317223	126322380	intronic	i	ENSG00000170545.17	Terminal	Alu
STRG.1117.1	chr1	167987609	167991203	genic	n	ENSG00000143322.21	Terminal	Alu
STRG.11170.1	chr11	126350172	126355578	span_intergenic_and_genic	k	ENSG00000139629.16	inner	Alu
STRG.11171.1	chr11	126355692	126410575	intronic	i	ENSG00000139629.16	Terminal	Alu
STRG.11173.1	chr12	380191	385896	genic	j	ENSG00000196876.18	Terminal	Alu
STRG.11174.1	chr12	385975	388926	intronic	i	ENSG00000136141.15	inner	Alu
STRG.11175.1	chr12	719246	719997	intronic	i	ENSG00000136141.15	Terminal	Alu
STRG.11176.1	chr12	752579	866595	intronic	i	ENSG00000136141.15	Terminal	Alu
STRG.11177.1	chr12	775464	788593	intronic	i	ENSG00000136141.15	Terminal	Alu
STRG.11178.1	chr12	788634	799947	intronic	i	ENSG00000136141.15	Terminal	Alu
STRG.1118.1	chr1	168052148	168075836	intronic	i	ENSG00000143322.21	Terminal	Alu
STRG.11180.1	chr12	890511	893840	intronic	i	ENSG00000123200.17	Terminal	Alu
STRG.11181.1	chr12	901075	907719	intronic	i	ENSG00000136143.16	Terminal	Alu
STRG.11182.1	chr12	911736	949628	span_intergenic_and_genic	k	ENSG00000136143.16	Terminal	Alu
STRG.11185.1	chr12	964613	971938	span_intergenic_and_genic	k	ENSG00000136146.15	inner	Alu
STRG.11186.1	chr12	974133	991122	genic	n	ENSG00000139679.16	Terminal	Alu&L1
STRG.11187.1	chr12	990509	1038591	genic	n	ENSG00000139687.16	Without	None
STRG.11188.1	chr12	1021435	1025566	genic	j	ENSG00000136161.13	Terminal	Alu
STRG.11189.1	chr12	1042602	1043315	genic	j	ENSG00000102531.16	inner	Alu&L1
STRG.1119.1	chr1	168178962	168202109	span_intergenic_and_genic	k	ENSG00000212338.1	Terminal	Alu
STRG.11190.1	chr12	1060493	1062385	span_intergenic_and_genic	k	ENSG00000201662.1	Terminal	Alu&L1
STRG.11191.1	chr12	1099851	1104749	genic	n	ENSG00000223724.1	inner	Alu
STRG.11192.1	chr12	1143586	1151933	intronic	i	ENSG00000102531.16	Terminal	Alu&L1
STRG.11193.1	chr12	1197245	1199525	genic	n	ENSG00000102531.16	Terminal	Alu&L1
STRG.11194.1	chr12	1199914	1203319	genic	m	ENSG00000102543.14	inner	Alu
STRG.11198.1	chr12	1440190	1443116	genic	j	ENSG00000188342.12	inner	Alu
STRG.1120.1	chr1	168207136	168220674	genic	m	ENSG00000225711.1	Terminal	Alu
STRG.11200.1	chr12	1460959	1476008	intronic	i	ENSG00000188342.12	Terminal	Alu
STRG.11201.1	chr12	1555013	1574028	intronic	i	ENSG00000188342.12	Terminal	Alu
STRG.11202.1	chr12	1577346	1590594	intronic	i	ENSG00000188342.12	Terminal	Alu&L1
STRG.11203.1	chr12	1653125	1656621	intronic	i	ENSG00000188342.12	Terminal	Alu
STRG.11204.1	chr12	1692911	1701890	intronic	i	ENSG00000188342.12	Terminal	Alu
STRG.11205.1	chr12	1717461	1739852	span_intergenic_and_genic	k	ENSG00000270381.1	Terminal	Alu
STRG.11206.1	chr12	1752233	1757230	span_intergenic_and_genic	o	ENSG00000188342.12	Terminal	Alu&L1
STRG.11207.1	chr12	1767017	1786247	intergenic	u	NA	Terminal	Alu
STRG.11208.1	chr12	4649107	4655378	intergenic	u	NA	Terminal	Alu
STRG.11211.1	chr11	77591392	77637794	genic	n	ENSG00000170919.16	Terminal	Alu
STRG.11211.2	chr11	77614530	77617119	genic	n	ENSG00000170919.16	Terminal	Alu
STRG.11212.1	chr11	77668237	77671130	span_intergenic_and_genic	o	ENSG00000170919.16	inner	Alu
STRG.11213.1	chr11	77675079	77696614	intronic	i	ENSG00000136152.15	Terminal	Alu
STRG.11214.1	chr11	77701119	77820711	genic	j	ENSG00000150907.10	Terminal	Alu&L1
STRG.11215.1	chr11	77741298	77744290	intronic	i	ENSG00000288542.1	Terminal	Alu
STRG.11216.1	chr11	77781105	77788177	genic	m	ENSG00000229456.1	Terminal	Alu
STRG.11218.1	chr11	77804584	77814716	intergenic	u	NA	Terminal	Alu
STRG.11219.1	chr11	77825247	77831671	span_intergenic_and_genic	o	ENSG00000102743.15	Terminal	Alu
STRG.11220.1	chr11	77854067	77855592	genic	m	ENSG00000102738.8	inner	Alu
STRG.11222.1	chr11	77963861	77994665	genic	n	ENSG00000120690.16	Terminal	Alu
STRG.11224.1	chr11	78068297	78079862	intronic	i	ENSG00000120690.16	Terminal	Alu
STRG.11225.1	chr11	78095244	78139648	intronic	i	ENSG00000120690.16	inner	Alu&L1
STRG.11226.1	chr11	78139771	78142059	intronic	i	ENSG00000120688.9	Terminal	Alu&L1
STRG.1123.1	chr1	168245565	168247343	genic	n	ENSG00000076321.11	inner	Alu
STRG.11231.1	chr11	78291566	78293998	genic	n	ENSG00000120662.16	Terminal	Alu
STRG.11232.1	chr11	78294236	78318386	genic	j	ENSG00000172766.19	Terminal	Alu
STRG.11233.1	chr11	78320149	78340636	intronic	i	ENSG00000172766.19	Terminal	Alu
STRG.11234.1	chr11	78342712	78356196	intronic	i	ENSG00000228842.3	Terminal	Alu
STRG.11236.1	chr11	78383018	78383759	intronic	i	ENSG00000139734.19	Terminal	Alu
STRG.11237.1	chr11	78386073	78416798	intronic	i	ENSG00000139734.19	Terminal	Alu
STRG.11238.1	chr11	78447474	78574859	genic	j	ENSG00000139734.19	Terminal	Alu
STRG.1124.1	chr1	168247432	168256527	span_intergenic_and_genic	k	ENSG00000225591.2	Terminal	Alu&L1
STRG.11240.1	chr11	78533356	78544869	span_intergenic_and_genic	k	ENSG00000224892.6	inner	Alu
STRG.11241.1	chr12	7606834	7607331	intronic	i	ENSG00000139668.9	Terminal	Alu
STRG.11242.1	chr12	7368933	7369407	intronic	i	ENSG00000139668.9	Terminal	Alu&L1
STRG.11245.1	chr12	10115383	10133254	intronic	i	ENSG00000139668.9	inner	Alu
STRG.11246.1	chr12	2812668	2826099	intronic	i	ENSG00000118922.17	inner	Alu
STRG.11247.1	chr12	2837225	2841934	intronic	i	ENSG00000118922.17	inner	Alu&L1
STRG.11248.1	chr12	2857680	2862198	intronic	i	ENSG00000118922.17	Terminal	Alu&L1
STRG.11249.1	chr12	2877203	2889524	intronic	i	ENSG00000118922.17	Terminal	Alu&L1
STRG.11250.1	chr12	2893914	2899645	intronic	i	ENSG00000118922.17	Terminal	Alu
STRG.11251.1	chr12	2911674	2921429	intronic	i	ENSG00000136155.17	Terminal	Alu
STRG.11252.1	chr12	2954240	2954338	genic	n	ENSG00000152193.8	Terminal	Alu&L1
STRG.11253.1	chr12	2959312	2979179	genic	j	ENSG00000227354.7	Terminal	Alu
STRG.11254.1	chr12	2987821	2991775	intronic	i	ENSG00000083544.16	Terminal	Alu&L1
STRG.11255.1	chr12	2992028	2997833	intronic	i	ENSG00000083544.16	Terminal	Alu
STRG.11256.1	chr12	3041437	3044950	genic	j	ENSG00000083544.16	Terminal	Alu
STRG.11257.1	chr12	3209715	3210156	genic	n	ENSG00000152749.8	Terminal	Alu
STRG.11258.1	chr12	8697893	8706406	intronic	i	ENSG00000136111.14	Terminal	Alu
STRG.11259.1	chr12	8716433	8722484	genic	j	ENSG00000261553.5	Terminal	Alu
STRG.1126.1	chr1	168308017	168314424	intergenic	u	NA	Terminal	Alu
STRG.11262.1	chr12	11784981	11793090	intronic	i	ENSG00000136153.20	Terminal	Alu
STRG.11263.1	chr12	7919225	7936187	genic	m	ENSG00000136153.20	Terminal	Alu
STRG.11267.1	chr12	8274700	8275496	intronic	i	ENSG00000005812.11	Terminal	Alu
STRG.11268.1	chr12	15911352	16037217	intronic	i	ENSG00000005810.18	inner	Alu
STRG.11271.1	chr12	9448276	9591994	intronic	i	ENSG00000197168.13	Terminal	Alu
STRG.11272.1	chr12	9616681	9696563	genic	m	ENSG00000136100.14	inner	Alu
STRG.11273.1	chr12	15882363	15893315	intronic	i	ENSG00000273784.4	Terminal	Alu&L1
STRG.11275.1	chr12	16347656	16364410	genic	m	ENSG00000165416.15	Terminal	Alu
STRG.11276.1	chr12	15224804	15228534	span_intergenic_and_genic	k	ENSG00000202290.1	inner	Alu
STRG.11277.1	chr12	15345022	15348675	genic	n	ENSG00000139793.19	inner	Alu
STRG.11278.1	chr12	14365670	14384886	genic	j	ENSG00000183098.11	Terminal	Alu
STRG.1128.1	chr1	182578720	182589253	genic	m	ENSG00000120334.15	inner	Alu
STRG.11281.1	chr12	23474036	23476124	intronic	i	ENSG00000083535.16	Terminal	Alu&L1
STRG.11282.1	chr12	21501786	21518408	intronic	i	ENSG00000083535.16	Terminal	Alu&L1
STRG.11283.1	chr12	21652499	21657842	intronic	i	ENSG00000083535.16	inner	Alu
STRG.11284.1	chr12	21229821	21234099	genic	n	ENSG00000083535.16	inner	Alu
STRG.11285.1	chr12	21415781	21419584	intronic	i	ENSG00000102554.14	inner	Alu
STRG.11287.1	chr12	10505886	10507491	intronic	i	ENSG00000102580.15	Terminal	Alu
STRG.11288.1	chr12	10579694	10586325	span_intergenic_and_genic	k	ENSG00000276809.1	Terminal	Alu
STRG.11289.1	chr12	11039780	11042506	intronic	i	ENSG00000102580.15	Terminal	Alu
STRG.1129.1	chr1	180989782	181006335	intronic	i	ENSG00000120334.15	Terminal	Alu
STRG.11290.1	chr12	27332929	27386894	intronic	i	ENSG00000102595.20	Terminal	Alu
STRG.11291.1	chr12	27244252	27306797	intronic	i	ENSG00000102595.20	Terminal	Alu&L1
STRG.11292.1	chr12	27880351	27908407	genic	n	ENSG00000102595.20	Terminal	Alu&L1
STRG.11296.1	chr12	19239173	19252220	genic	n	ENSG00000125257.16	Terminal	Alu
STRG.11297.1	chr12	19253065	19255947	intronic	i	ENSG00000125257.16	Terminal	Alu
STRG.11298.1	chr12	19280126	19283279	intronic	i	ENSG00000125257.16	Terminal	Alu
STRG.11299.1	chr12	19283746	19287472	intronic	i	ENSG00000125257.16	Terminal	Alu
STRG.113.1	chr1	14965978	14976847	span_intergenic_and_genic	o	ENSG00000116688.18	inner	Alu
STRG.11300.1	chr12	19287557	19311473	genic	n	ENSG00000134874.18	Without	None
STRG.11302.1	chr12	19348862	19353427	span_intergenic_and_genic	k	ENSG00000263615.1	Terminal	Alu
STRG.11303.1	chr12	19443475	19450690	intronic	i	ENSG00000125246.15	Terminal	Alu
STRG.11304.1	chr12	19463930	19528221	intronic	i	ENSG00000125247.16	Terminal	Alu&L1
STRG.11305.1	chr12	19565797	19568393	intronic	i	ENSG00000125247.16	inner	Alu
STRG.11308.1	chr12	30795974	30802564	intronic	i	ENSG00000134900.12	inner	Alu
STRG.11310.2	chr12	29341033	29381172	genic	j	ENSG00000174405.14	Terminal	Alu
STRG.11311.1	chr12	30679987	30685409	intergenic	u	NA	Terminal	Alu
STRG.11313.1	chr12	24852479	24859372	span_intergenic_and_genic	k	ENSG00000134897.14	Terminal	Alu&L1
STRG.11314.1	chr12	24880670	24887088	genic	n	ENSG00000134899.23	inner	Alu
STRG.11315.1	chr12	24895281	24901039	genic	j	ENSG00000272274.2	inner	Alu
STRG.11317.1	chr12	24907762	24944801	intronic	i	ENSG00000185950.9	Terminal	Alu
STRG.11318.1	chr12	24945431	24949061	genic	n	ENSG00000236242.1	Terminal	Alu&L1
STRG.11319.1	chr12	25195240	25205015	span_intergenic_and_genic	o	ENSG00000236242.1	Terminal	Alu
STRG.11319.2	chr12	25195240	25205015	genic	j	ENSG00000236242.1	Terminal	Alu
STRG.1132.1	chr1	182837185	182839561	intronic	i	ENSG00000185278.15	Terminal	Alu
STRG.11320.1	chr12	25205269	25224209	intergenic	u	NA	Terminal	Alu
STRG.11321.1	chr12	25228177	25230042	intergenic	u	NA	inner	Alu&L1
STRG.11323.1	chr12	26938462	26967399	intronic	i	ENSG00000175198.17	Terminal	Alu
STRG.11328.1	chr12	28234759	28248663	genic	n	ENSG00000088448.14	inner	Alu
STRG.11329.1	chr12	28273155	28280068	intronic	i	ENSG00000134871.19	Terminal	Alu
STRG.1133.1	chr1	182838382	182851780	intergenic	u	NA	Terminal	Alu
STRG.11330.1	chr12	28439711	28443646	genic	n	ENSG00000134871.19	Terminal	Alu
STRG.11332.1	chr12	23534709	23540123	genic	j	ENSG00000102606.18	Terminal	Alu
STRG.11334.1	chr12	23557996	23570984	intronic	i	ENSG00000126216.15	Terminal	Alu&L1
STRG.11335.1	chr12	23687877	23697821	intronic	i	ENSG00000126216.15	inner	Alu&L1
STRG.11337.1	chr12	33432311	33439913	intronic	i	ENSG00000198176.13	Terminal	Alu
STRG.11338.1	chr12	34022464	34035305	intronic	i	ENSG00000198176.13	Terminal	Alu
STRG.1134.1	chr1	184117849	184122563	genic	m	ENSG00000135870.12	Terminal	Alu&L1
STRG.11340.2	chr11	118344333	118355161	genic	n	ENSG00000130177.16	Terminal	Alu
STRG.11341.1	chr11	118401588	118408707	intronic	i	ENSG00000130177.16	Terminal	Alu
STRG.11344.1	chr11	118475859	118505185	intronic	i	ENSG00000169062.15	inner	Alu&L1
STRG.11347.1	chr11	118539771	118541214	intronic	i	ENSG00000092094.11	inner	Alu
STRG.11349.1	chr11	118588615	118589638	span_intergenic_and_genic	o	ENSG00000126226.22	inner	Alu
STRG.1135.1	chr1	182212506	182226553	intronic	i	ENSG00000135870.12	inner	Alu
STRG.11350.2	chr11	118752518	118766849	genic	m	ENSG00000139842.15	Terminal	Alu
STRG.11351.1	chr11	118766873	118791149	intronic	i	ENSG00000139842.15	inner	Alu
STRG.11358.1	chr11	119084885	119093547	span_intergenic_and_genic	k	ENSG00000222489.1	inner	Alu
STRG.11359.1	chr11	119107341	119117121	genic	m	ENSG00000287735.1	Terminal	Alu
STRG.1136.1	chr1	182239579	182248381	intronic	i	ENSG00000152061.23	Terminal	Alu
STRG.11360.1	chr11	119121565	119136059	span_intergenic_and_genic	k	ENSG00000129484.14	inner	Alu
STRG.11362.1	chr11	119208393	119210214	genic	m	ENSG00000129566.13	Terminal	Alu
STRG.11364.1	chr11	119274954	119275996	genic	m	ENSG00000286614.1	Terminal	Alu&L1
STRG.11365.1	chr11	119278714	119284968	span_intergenic_and_genic	k	ENSG00000225210.10	Terminal	Alu
STRG.11366.1	chr11	119308524	119317130	span_intergenic_and_genic	k	ENSG00000244306.11	Terminal	Alu
STRG.11368.1	chr12	38871890	38905637	genic	j	ENSG00000129562.11	inner	Alu
STRG.11369.1	chr12	32679220	32745552	span_intergenic_and_genic	o	ENSG00000065150.21	inner	Alu
STRG.11371.1	chr12	32711016	32713208	intronic	i	ENSG00000152767.17	Terminal	Alu
STRG.11372.1	chr12	32726383	32727387	span_intergenic_and_genic	o	ENSG00000269189.1	Terminal	Alu
STRG.11373.1	chr12	32728169	32729024	intronic	i	ENSG00000152767.17	Terminal	Alu
STRG.11374.1	chr12	32746544	32755897	intronic	i	ENSG00000152767.17	inner	Alu
STRG.11375.1	chr12	39293226	39297436	intronic	i	ENSG00000102572.15	Terminal	Alu
STRG.11376.1	chr12	39417086	39420099	span_intergenic_and_genic	o	ENSG00000102572.15	Terminal	Alu
STRG.11378.1	chr12	22046206	22052373	intronic	i	ENSG00000088387.19	Terminal	Alu
STRG.11379.1	chr12	22625150	22690659	intronic	i	ENSG00000088387.19	Terminal	Alu
STRG.1138.1	chr1	182271731	182279610	intronic	i	ENSG00000152061.23	inner	Alu
STRG.11380.1	chr12	23075331	23076236	intronic	i	ENSG00000088387.19	Terminal	Alu
STRG.11382.1	chr12	23119291	23121315	genic	m	ENSG00000134882.16	Terminal	Alu
STRG.11384.1	chr12	23305177	23308397	genic	n	ENSG00000157306.14	Terminal	Alu
STRG.11386.1	chr12	39855589	39859789	genic	j	ENSG00000136169.16	inner	Alu
STRG.11387.1	chr12	40563856	40570832	span_intergenic_and_genic	k	ENSG00000136147.18	Terminal	Alu&L1
STRG.11388.1	chr12	6388926	6391571	span_intergenic_and_genic	o	ENSG00000136147.18	inner	Alu
STRG.11389.1	chr12	6494099	6531955	intronic	i	ENSG00000136144.12	Terminal	Alu
STRG.1139.1	chr1	182319723	182320465	intronic	i	ENSG00000152061.23	Terminal	Alu&L1
STRG.11390.1	chr12	6495226	6503483	intergenic	u	NA	Terminal	Alu
STRG.11391.1	chr12	6505668	6509716	genic	m	ENSG00000123179.14	inner	Alu
STRG.11392.1	chr12	6510222	6510551	intronic	i	ENSG00000102753.10	Terminal	Alu
STRG.11393.1	chr12	6518469	6520985	intronic	i	ENSG00000102753.10	Terminal	Alu
STRG.11396.1	chr12	6534517	6538371	span_intergenic_and_genic	o	ENSG00000264864.1	inner	Alu
STRG.11398.1	chr12	6568975	6580727	span_intergenic_and_genic	k	ENSG00000208006.1	inner	Alu&L1
STRG.11399.1	chr12	6572183	6573070	genic	n	ENSG00000198553.9	inner	Alu
STRG.114.1	chr1	14979168	14993090	span_intergenic_and_genic	k	ENSG00000202461.1	Terminal	Alu
STRG.1140.1	chr1	188322590	188326291	intronic	i	ENSG00000152061.23	Terminal	Alu
STRG.11400.1	chr12	6596533	6597790	intronic	i	ENSG00000231607.13	Terminal	Alu
STRG.11401.1	chr12	6625015	6629032	genic	n	ENSG00000231607.13	inner	Alu
STRG.11402.1	chr12	6844086	6847352	span_intergenic_and_genic	k	ENSG00000214359.3	inner	Alu
STRG.11405.1	chr12	6867531	6870948	span_intergenic_and_genic	o	ENSG00000136104.21	Terminal	Alu
STRG.11407.1	chr12	6904834	6908670	genic	j	ENSG00000157326.19	inner	Alu
STRG.11408.1	chr12	6928011	6936557	span_intergenic_and_genic	k	ENSG00000257662.1	Terminal	Alu&L1
STRG.1141.1	chr1	188418753	188423583	intronic	i	ENSG00000152061.23	Terminal	Alu
STRG.11410.1	chr12	6965352	6970716	genic	j	ENSG00000092199.18	Terminal	Alu
STRG.11412.1	chr12	6976180	7018476	intronic	i	ENSG00000092199.18	inner	Alu
STRG.11412.2	chr12	6976180	7018477	intronic	i	ENSG00000092199.18	Terminal	Alu
STRG.11413.1	chr12	7094553	7109214	intronic	i	ENSG00000092199.18	Terminal	Alu
STRG.11413.2	chr12	7101214	7109214	intronic	i	ENSG00000092199.18	Terminal	Alu
STRG.11415.1	chr12	43159291	43201091	span_intergenic_and_genic	k	ENSG00000100888.15	inner	Alu
STRG.11416.1	chr12	43191655	43201091	span_intergenic_and_genic	o	ENSG00000100888.15	Terminal	Alu
STRG.11419.1	chr12	12213495	12215614	intronic	i	ENSG00000092203.15	Terminal	Alu
STRG.1142.1	chr1	188131319	188134139	intronic	i	ENSG00000152061.23	inner	Alu
STRG.11420.1	chr12	12262132	12263005	span_intergenic_and_genic	o	ENSG00000165819.12	Terminal	Alu
STRG.11421.1	chr12	12329249	12350241	intronic	i	ENSG00000184304.16	Terminal	Alu
STRG.11422.1	chr12	12355403	12357011	intronic	i	ENSG00000184304.16	Terminal	Alu
STRG.11423.1	chr12	12357087	12471233	intronic	i	ENSG00000184304.16	Terminal	Alu
STRG.11424.1	chr12	12369718	12374218	intronic	i	ENSG00000184304.16	Terminal	Alu
STRG.11425.1	chr12	12395435	12400609	intronic	i	ENSG00000184304.16	Terminal	Alu
STRG.11426.1	chr12	12531913	12548389	intronic	i	ENSG00000184304.16	Terminal	Alu&L1
STRG.1143.1	chr1	188154126	188169807	intronic	i	ENSG00000152061.23	Terminal	Alu
STRG.11431.1	chr12	12929646	12944796	genic	n	ENSG00000100926.15	Terminal	Alu
STRG.11432.1	chr12	13044383	13083449	span_intergenic_and_genic	o	ENSG00000276698.1	Terminal	Alu
STRG.11433.1	chr12	43733327	43735061	genic	m	ENSG00000254505.11	inner	Alu
STRG.11434.1	chr12	43758926	43789543	genic	n	ENSG00000129559.13	Terminal	Alu
STRG.11435.1	chr12	43801258	43806284	genic	m	ENSG00000213903.9	inner	Alu
STRG.11436.1	chr12	43835858	43944862	genic	j	ENSG00000258744.2	Without	None
STRG.1144.1	chr1	188230497	188238465	intronic	i	ENSG00000152061.23	Without	None
STRG.11442.1	chr12	42360767	42361703	genic	n	ENSG00000100461.18	Terminal	Alu
STRG.11443.1	chr12	42418205	42428006	genic	n	ENSG00000100461.18	inner	Alu
STRG.11444.1	chr12	42428809	42431376	intronic	i	ENSG00000259132.1	Terminal	Alu
STRG.11446.1	chr12	42521455	42589746	span_intergenic_and_genic	k	ENSG00000280129.1	Terminal	Alu
STRG.11447.1	chr12	45173190	45176033	span_intergenic_and_genic	k	ENSG00000100813.14	Terminal	Alu
STRG.11448.1	chr12	45216514	45230322	genic	n	ENSG00000100813.14	inner	Alu
STRG.11449.1	chr12	45238882	45258053	genic	m	ENSG00000179933.6	inner	Alu
STRG.1145.1	chr1	180154792	180198034	intronic	i	ENSG00000152061.23	Terminal	Alu&L1
STRG.11451.1	chr12	47341614	47342089	intronic	i	ENSG00000258643.6	Terminal	Alu
STRG.11452.1	chr12	47353708	47372118	genic	j	ENSG00000151332.19	Terminal	Alu
STRG.11453.1	chr12	47381471	47390229	genic	m	ENSG00000179476.8	inner	Alu
STRG.11454.1	chr12	47124511	47134611	intronic	i	ENSG00000151338.18	Terminal	Alu
STRG.11455.1	chr12	47160278	47161959	intronic	i	ENSG00000151338.18	Terminal	Alu
STRG.11456.1	chr12	47215805	47227605	intronic	i	ENSG00000151338.18	Terminal	Alu
STRG.11457.1	chr12	48522391	48525304	intronic	i	ENSG00000151338.18	Terminal	Alu
STRG.11458.1	chr12	48528251	48528676	intronic	i	ENSG00000151338.18	Without	None
STRG.11459.1	chr12	31280584	31326150	intronic	i	ENSG00000151338.18	Terminal	Alu
STRG.1146.1	chr1	180284897	180290449	genic	n	ENSG00000152061.23	Terminal	Alu&L1
STRG.11460.1	chr12	31314422	31322009	span_intergenic_and_genic	k	ENSG00000207046.1	Terminal	Alu&L1
STRG.11461.1	chr12	31396390	31396501	intronic	i	ENSG00000174373.17	Terminal	Alu
STRG.11463.1	chr12	31575713	31578148	span_intergenic_and_genic	k	ENSG00000257957.1	inner	Alu
STRG.11464.1	chr12	31579416	31583045	genic	n	ENSG00000100916.14	Terminal	Alu
STRG.11466.1	chr12	31729117	31731204	span_intergenic_and_genic	k	ENSG00000201376.1	inner	Alu
STRG.11468.1	chr12	31959192	31993103	span_intergenic_and_genic	k	ENSG00000212615.1	Terminal	Alu
STRG.11469.1	chr12	32000161	32000704	span_intergenic_and_genic	k	ENSG00000100442.11	inner	Alu
STRG.1147.1	chr1	180339726	180356435	genic	j	ENSG00000152061.23	Terminal	Alu
STRG.11471.1	chr12	32109603	32134051	genic	n	ENSG00000129534.14	inner	Alu
STRG.11475.1	chr12	32234668	32250700	intronic	i	ENSG00000139926.16	Terminal	Alu
STRG.11479.1	chr12	32402196	32403858	span_intergenic_and_genic	k	ENSG00000251756.1	inner	Alu
STRG.11480.1	chr12	47649715	47653446	span_intergenic_and_genic	k	ENSG00000207004.1	inner	Alu
STRG.11481.1	chr12	47704749	47705999	intronic	i	ENSG00000197045.13	Terminal	Alu
STRG.11483.1	chr12	47731908	47732351	intronic	i	ENSG00000129521.15	Terminal	Alu
STRG.11485.1	chr12	47784923	47786002	genic	n	ENSG00000129518.9	Terminal	Alu
STRG.11486.1	chr12	47842628	47879115	intronic	i	ENSG00000129515.20	Terminal	Alu
STRG.11487.1	chr12	47963607	47968849	intronic	i	ENSG00000129515.20	Terminal	Alu
STRG.11489.1	chr12	48085062	48085421	genic	n	ENSG00000198604.11	Terminal	Alu
STRG.11490.1	chr12	48119358	48146890	intronic	i	ENSG00000198604.11	inner	Alu
STRG.11491.1	chr12	48147789	48157515	span_intergenic_and_genic	k	ENSG00000251726.1	inner	Alu&L1
STRG.11497.1	chr12	46190253	46268997	genic	n	ENSG00000151327.13	Terminal	Alu
STRG.11499.1	chr12	46415122	46420622	intronic	i	ENSG00000258790.1	Terminal	Alu
STRG.1150.1	chr1	180489940	180502577	intronic	i	ENSG00000123091.5	inner	Alu
STRG.11500.1	chr12	46421257	46434483	intronic	i	ENSG00000258790.1	Terminal	Alu
STRG.11501.1	chr12	51912311	51923357	intronic	i	ENSG00000258790.1	Terminal	Alu&L1
STRG.11503.1	chr12	52069973	52077495	intronic	i	ENSG00000070269.14	Terminal	Alu
STRG.11507.1	chr12	54230942	54280122	intronic	i	ENSG00000126777.18	Terminal	Alu
STRG.11508.1	chr12	54280748	54285237	intronic	i	ENSG00000126777.18	inner	Alu
STRG.11509.1	chr12	54286244	54301015	intergenic	u	NA	Terminal	Alu
STRG.1151.1	chr1	180632002	180890279	span_intergenic_and_genic	k	ENSG00000233406.5	Terminal	Alu
STRG.11512.1	chr12	54325133	54339375	intronic	i	ENSG00000100934.15	Terminal	Alu
STRG.11514.1	chr12	54455957	54473602	intronic	i	ENSG00000092208.18	Terminal	Alu
STRG.11515.1	chr12	54466817	54469924	genic	n	ENSG00000100941.9	inner	Alu
STRG.11516.1	chr12	54497728	54548243	intronic	i	ENSG00000150527.17	inner	Alu
STRG.11517.1	chr12	60540548	60543459	genic	n	ENSG00000150527.17	Terminal	Alu
STRG.11518.1	chr12	60432344	60435870	intronic	i	ENSG00000150527.17	Terminal	Alu
STRG.1152.1	chr1	180658832	180680149	genic	n	ENSG00000085832.17	inner	Alu
STRG.11520.1	chr12	57782787	57797571	intergenic	u	NA	Terminal	Alu
STRG.11522.1	chr12	57816701	57821307	intronic	i	ENSG00000165355.7	Terminal	Alu
STRG.11525.1	chr12	52920321	52922412	genic	j	ENSG00000100614.18	Terminal	Alu
STRG.11526.1	chr12	52929137	52936783	intronic	i	ENSG00000020577.14	Terminal	Alu&L1
STRG.11527.1	chr12	52936810	52938015	intronic	i	ENSG00000020577.14	inner	Alu
STRG.11528.1	chr12	52938170	52949874	intronic	i	ENSG00000131979.20	Without	None
STRG.11529.1	chr12	53006456	53042215	genic	n	ENSG00000198554.12	Terminal	Alu
STRG.11529.2	chr12	53006456	53042215	genic	j	ENSG00000198554.12	Terminal	Alu&L1
STRG.1153.1	chr1	180699531	180704277	intronic	i	ENSG00000085832.17	Terminal	Alu
STRG.11531.1	chr12	53034725	53037408	intronic	i	ENSG00000198554.12	Terminal	Alu
STRG.11533.1	chr12	53081551	53081908	genic	j	ENSG00000168175.15	Terminal	Alu
STRG.11534.1	chr12	53157662	53170890	genic	j	ENSG00000131981.16	inner	Alu
STRG.11536.1	chr12	53295525	53299406	span_intergenic_and_genic	k	ENSG00000239686.1	inner	Alu
STRG.11537.1	chr12	53307460	53321610	intronic	i	ENSG00000178974.11	Terminal	Alu
STRG.11538.1	chr12	53390435	53407085	genic	m	ENSG00000126775.9	Terminal	Alu
STRG.11539.1	chr12	53441732	53443050	intronic	i	ENSG00000100592.16	Terminal	Alu
STRG.1154.1	chr1	180704813	180706890	genic	n	ENSG00000117859.19	inner	Alu
STRG.11540.1	chr12	53452102	53479821	intronic	i	ENSG00000100592.16	inner	Alu
STRG.11541.1	chr12	53506688	53508220	span_intergenic_and_genic	o	ENSG00000100592.16	inner	Alu
STRG.11542.1	chr12	53542226	53554394	intergenic	u	NA	Terminal	Alu&L1
STRG.11544.1	chr12	53554444	53580192	genic	n	ENSG00000050130.18	inner	Alu
STRG.11545.1	chr12	53600631	53626577	intronic	i	ENSG00000139970.17	Terminal	L1
STRG.11546.1	chr12	53665170	53666297	intronic	i	ENSG00000139970.17	Terminal	Alu
STRG.11548.1	chr12	63822021	63823895	genic	m	ENSG00000100567.13	Terminal	Alu
STRG.11549.1	chr12	65170389	65182775	genic	m	ENSG00000257621.8	Terminal	Alu
STRG.1155.1	chr1	180744647	180761966	intronic	i	ENSG00000117859.19	Terminal	Alu
STRG.11554.1	chr12	67269342	67319953	span_intergenic_and_genic	k	ENSG00000258648.1	Terminal	Alu
STRG.11556.1	chr12	66135846	66169996	span_intergenic_and_genic	k	ENSG00000196792.12	Terminal	Alu
STRG.11556.2	chr12	66136936	66137666	genic	j	ENSG00000196792.12	Terminal	Alu
STRG.11557.1	chr12	66338396	66347645	intronic	i	ENSG00000196792.12	inner	Alu
STRG.11558.1	chr12	57055643	57078791	span_intergenic_and_genic	k	ENSG00000258968.2	Terminal	Alu
STRG.11560.1	chr12	57253762	57431005	span_intergenic_and_genic	o	ENSG00000100478.15	Terminal	Alu
STRG.11561.1	chr12	57259060	57261778	genic	n	ENSG00000100478.15	Terminal	Alu&L1
STRG.11562.1	chr12	57349969	57382510	genic	n	ENSG00000092148.13	Terminal	Alu
STRG.11563.1	chr12	57414250	57424424	intronic	i	ENSG00000092148.13	Terminal	Alu
STRG.11564.1	chr12	57424500	57430513	genic	m	ENSG00000092148.13	Terminal	Alu&L1
STRG.11566.1	chr12	57522844	57530148	intronic	i	ENSG00000129493.15	inner	Alu
STRG.11567.1	chr12	57530079	57537346	intronic	i	ENSG00000129493.15	Terminal	Alu
STRG.1157.1	chr1	180836717	180863707	intronic	i	ENSG00000117859.19	inner	Alu
STRG.11572.1	chr12	57696550	57715025	intronic	i	ENSG00000151413.17	Terminal	Alu
STRG.11574.1	chr12	57747727	57749795	intronic	i	ENSG00000100644.17	Terminal	Alu
STRG.11575.1	chr12	57754954	57757405	genic	n	ENSG00000258667.2	Terminal	Alu&L1
STRG.11577.1	chr12	62260354	62393854	genic	n	ENSG00000100644.17	inner	Alu
STRG.11577.2	chr12	62260354	62364872	span_intergenic_and_genic	k	ENSG00000100644.17	inner	Alu
STRG.1158.1	chr1	190584644	190619388	intronic	i	ENSG00000117859.19	Terminal	Alu&L1
STRG.11581.1	chr12	62588157	62592585	intronic	i	ENSG00000020426.11	Terminal	Alu
STRG.11582.1	chr12	62603909	62604399	intronic	i	ENSG00000020426.11	Terminal	Alu
STRG.11583.1	chr12	62678070	62679116	intronic	i	ENSG00000020426.11	Terminal	Alu
STRG.11584.1	chr12	62730654	62935152	intronic	i	ENSG00000020426.11	Terminal	Alu
STRG.11585.1	chr12	62779311	62780573	intronic	i	ENSG00000139974.16	Terminal	Alu
STRG.11586.1	chr12	62781528	62785877	intronic	i	ENSG00000139974.16	Terminal	Alu&L1
STRG.11587.1	chr12	62850705	62851987	intergenic	u	NA	Terminal	Alu
STRG.11588.1	chr12	62868251	62878692	genic	j	ENSG00000232774.8	Terminal	Alu&L1
STRG.1159.1	chr1	191242572	191267276	genic	n	ENSG00000078618.22	Terminal	Alu
STRG.11590.1	chr12	71110208	71118490	intronic	i	ENSG00000125954.12	Terminal	Alu
STRG.11591.1	chr12	71754843	71793968	genic	j	ENSG00000257365.8	inner	Alu
STRG.11592.1	chr12	64191080	64222280	genic	j	ENSG00000125952.20	Terminal	Alu
STRG.11593.1	chr12	64404392	64451125	intronic	i	ENSG00000033170.17	Terminal	Alu
STRG.11594.1	chr12	64452101	64465267	intronic	i	ENSG00000033170.17	Terminal	Alu&L1
STRG.11595.1	chr12	64497614	64502114	span_intergenic_and_genic	o	ENSG00000207781.1	inner	Alu&L1
STRG.11596.1	chr12	64610413	64618590	intronic	i	ENSG00000033170.17	Terminal	Alu
STRG.11597.1	chr12	64709458	64710513	intronic	i	ENSG00000033170.17	Terminal	Alu
STRG.11598.1	chr12	64713445	64759406	intronic	i	ENSG00000033170.17	Terminal	Alu
STRG.116.1	chr1	15010645	15018613	intergenic	u	NA	Terminal	Alu
STRG.11600.1	chr12	70682307	70754617	intronic	i	ENSG00000258644.6	Terminal	Alu
STRG.11602.1	chr12	71874623	71893094	intronic	i	ENSG00000258644.6	Terminal	Alu
STRG.11603.1	chr12	71907863	71913359	intronic	i	ENSG00000100731.16	Terminal	Alu
STRG.11605.1	chr12	71685489	71685762	genic	n	ENSG00000100731.16	Terminal	Alu
STRG.11606.1	chr12	71686496	71699849	intergenic	u	NA	Terminal	Alu
STRG.11607.1	chr12	70590234	70592281	intronic	i	ENSG00000139985.8	Terminal	Alu
STRG.11608.1	chr12	74553272	74553627	intronic	i	ENSG00000257759.2	Terminal	Alu&L1
STRG.1161.1	chr1	186371044	186379722	intronic	i	ENSG00000169213.7	Terminal	Alu
STRG.11611.1	chr12	68655065	68656578	span_intergenic_and_genic	o	ENSG00000259153.2	inner	Alu
STRG.11612.1	chr12	68678240	68683236	intronic	i	ENSG00000197555.9	Terminal	Alu
STRG.11613.1	chr12	68686971	68742688	intronic	i	ENSG00000197555.9	Terminal	Alu
STRG.11614.1	chr12	68746125	68767158	intronic	i	ENSG00000197555.9	Terminal	Alu
STRG.11615.1	chr12	68792412	68793964	intronic	i	ENSG00000197555.9	Terminal	Alu
STRG.11616.1	chr12	68808177	68850686	intronic	i	ENSG00000197555.9	Terminal	Alu
STRG.11617.1	chr12	75378098	75379877	intronic	i	ENSG00000197555.9	inner	Alu&L1
STRG.11618.1	chr12	75957833	75958130	intronic	i	ENSG00000197555.9	Terminal	Alu
STRG.11619.1	chr12	76025446	76031776	intronic	i	ENSG00000197555.9	Terminal	Alu&L1
STRG.1162.1	chr1	186416426	186425575	span_intergenic_and_genic	k	ENSG00000198841.4	Terminal	Alu
STRG.11620.1	chr12	76070900	76084685	genic	j	ENSG00000197555.9	Terminal	Alu
STRG.11622.1	chr12	76847814	76853696	genic	j	ENSG00000197930.13	Terminal	Alu&L1
STRG.11623.1	chr12	87747877	87750131	intronic	i	ENSG00000197930.13	Terminal	Alu
STRG.11625.1	chr12	76474762	76485083	genic	j	ENSG00000100519.12	Terminal	Alu
STRG.11626.2	chr12	76523932	76559779	genic	m	ENSG00000198252.12	inner	Alu
STRG.1163.1	chr1	183472496	183477026	genic	m	ENSG00000228369.2	Terminal	Alu
STRG.11633.1	chr12	74106580	74292659	span_intergenic_and_genic	o	ENSG00000285664.2	Terminal	Alu
STRG.11636.1	chr12	74230456	74241887	genic	j	ENSG00000100523.16	inner	Alu
STRG.11637.1	chr12	74445084	74509546	genic	n	ENSG00000198208.12	inner	Alu
STRG.11639.1	chr12	74503840	74509546	intronic	i	ENSG00000119681.12	Terminal	Alu
STRG.11640.1	chr12	79797269	79805591	genic	n	ENSG00000119682.18	Terminal	Alu
STRG.11641.1	chr12	79819466	79822115	genic	j	ENSG00000119682.18	inner	Alu
STRG.11642.1	chr12	79851781	79859366	span_intergenic_and_genic	k	ENSG00000222604.2	inner	Alu
STRG.11644.1	chr12	79906961	79909979	intergenic	u	NA	Terminal	Alu
STRG.11645.1	chr12	79910239	79935658	intronic	i	ENSG00000119596.18	Terminal	Alu
STRG.11646.1	chr12	88051075	88053594	genic	j	ENSG00000119596.18	Terminal	Alu
STRG.11647.1	chr12	88131219	88135852	genic	m	ENSG00000119596.18	Terminal	Alu
STRG.11648.1	chr12	89419718	89429460	genic	j	ENSG00000140044.13	Terminal	Alu
STRG.1165.1	chr1	183621403	183635783	span_intergenic_and_genic	k	ENSG00000241745.3	Terminal	Alu
STRG.11650.1	chr12	89532529	89533606	span_intergenic_and_genic	k	ENSG00000258531.2	inner	Alu
STRG.11652.1	chr12	89690277	89701810	intronic	i	ENSG00000139990.18	Terminal	Alu
STRG.11653.1	chr12	91274393	91285625	intronic	i	ENSG00000139990.18	Terminal	Alu
STRG.11654.1	chr12	91371877	91375072	intronic	i	ENSG00000139990.18	Terminal	Alu
STRG.11655.1	chr12	91416527	91421221	span_intergenic_and_genic	k	ENSG00000206768.1	inner	Alu
STRG.11656.1	chr12	91425388	91436297	span_intergenic_and_genic	o	ENSG00000258957.2	Terminal	Alu
STRG.11657.1	chr12	91518459	91521294	genic	n	ENSG00000081177.18	Terminal	Alu
STRG.11658.1	chr12	91529556	91537632	span_intergenic_and_genic	o	ENSG00000081177.18	Terminal	Alu
STRG.11659.1	chr12	91611222	91634244	intergenic	u	NA	inner	Alu
STRG.1166.1	chr1	190401126	190405203	span_intergenic_and_genic	k	ENSG00000223429.1	Terminal	Alu
STRG.11660.2	chr12	91679633	91830683	genic	j	ENSG00000100632.11	Terminal	Alu
STRG.11661.1	chr12	91764281	91784677	intronic	i	ENSG00000100632.11	inner	Alu&L1
STRG.11662.1	chr12	91795376	91805435	intronic	i	ENSG00000029364.12	Terminal	Alu
STRG.11663.1	chr12	91858500	91868034	intronic	i	ENSG00000100647.8	Terminal	Alu
STRG.11665.1	chr12	92094354	92095719	intronic	i	ENSG00000013523.11	Terminal	Alu
STRG.11666.1	chr12	92122691	92131030	genic	m	ENSG00000089916.18	inner	Alu
STRG.11669.1	chr12	69326572	69331174	span_intergenic_and_genic	k	ENSG00000270343.1	Terminal	Alu
STRG.1167.1	chr1	190437273	190444269	span_intergenic_and_genic	k	ENSG00000224255.2	Terminal	Alu
STRG.11671.1	chr12	69359743	69390870	genic	m	ENSG00000119684.16	inner	Alu
STRG.11672.1	chr12	69469454	69489999	genic	n	ENSG00000119640.9	inner	Alu
STRG.11675.1	chr12	69585459	69588436	intronic	i	ENSG00000021645.20	Terminal	Alu
STRG.11676.1	chr12	69589162	69601570	span_intergenic_and_genic	k	ENSG00000244270.1	Terminal	Alu
STRG.11678.1	chr12	70237974	70243346	span_intergenic_and_genic	o	ENSG00000213741.11	inner	Alu
STRG.1168.1	chr1	190450005	190477798	span_intergenic_and_genic	k	ENSG00000213735.2	Terminal	Alu
STRG.11680.1	chr12	70321542	70324274	genic	m	ENSG00000165506.15	Terminal	Alu
STRG.11681.1	chr12	70340894	70354991	span_intergenic_and_genic	o	ENSG00000100479.13	Terminal	Alu
STRG.11683.1	chr12	94368398	94459867	intronic	i	ENSG00000100479.13	inner	Alu
STRG.11684.1	chr12	96009413	96035623	intronic	i	ENSG00000100479.13	inner	Alu
STRG.11685.1	chr12	95858931	95867053	intronic	i	ENSG00000197776.8	Terminal	Alu
STRG.11686.1	chr12	96955215	96957754	span_intergenic_and_genic	o	ENSG00000165525.18	Terminal	Alu
STRG.11687.1	chr12	97721725	97721821	genic	n	ENSG00000165525.18	inner	Alu
STRG.1169.1	chr1	189149763	189175783	intronic	i	ENSG00000157077.16	Terminal	Alu
STRG.11691.1	chr12	96375276	96395146	intronic	i	ENSG00000214900.11	Terminal	Alu
STRG.11692.1	chr12	100580255	100591084	genic	j	ENSG00000214900.11	Terminal	Alu
STRG.11693.1	chr12	100032321	100034074	genic	n	ENSG00000214900.11	inner	Alu&L1
STRG.11694.1	chr12	100083135	100142910	genic	m	ENSG00000100483.14	Terminal	Alu&L1
STRG.11697.1	chr12	100132096	100140727	genic	n	ENSG00000087299.12	Terminal	Alu&L1
STRG.11698.1	chr12	100169422	100173111	genic	m	ENSG00000125375.17	Terminal	Alu
STRG.1170.1	chr1	189190316	189201844	intronic	i	ENSG00000157077.16	Terminal	Alu
STRG.11700.1	chr12	100200798	100224423	genic	n	ENSG00000100490.10	Terminal	Alu
STRG.11701.1	chr12	100267140	100290586	span_intergenic_and_genic	k	ENSG00000012983.11	Terminal	Alu&L1
STRG.11702.1	chr12	100317926	100323524	intronic	i	ENSG00000012983.11	Terminal	Alu
STRG.11703.1	chr12	94971333	95003697	genic	n	ENSG00000198513.13	inner	Alu
STRG.11705.1	chr12	95020229	95073618	intronic	i	ENSG00000151748.15	Terminal	Alu
STRG.11707.1	chr12	95150848	95217575	intronic	i	ENSG00000100504.17	Terminal	Alu
STRG.11708.1	chr12	95158440	95162268	span_intergenic_and_genic	k	ENSG00000100504.17	Terminal	Alu
STRG.11709.1	chr12	95217811	95227611	intronic	i	ENSG00000100504.17	inner	Alu
STRG.11710.1	chr12	95227722	95230123	genic	j	ENSG00000100504.17	inner	Alu
STRG.11712.1	chr12	95263082	95266356	intronic	i	ENSG00000119685.20	inner	Alu
STRG.11713.1	chr12	95475687	95484506	intronic	i	ENSG00000119685.20	Terminal	Alu&L1
STRG.11714.1	chr12	95672305	95673068	intronic	i	ENSG00000119685.20	Terminal	Alu
STRG.11715.1	chr12	55716045	55724703	genic	j	ENSG00000119685.20	Terminal	Alu
STRG.11718.1	chr12	55789144	55790566	intronic	i	ENSG00000070778.13	Terminal	Alu&L1
STRG.11719.1	chr12	55818041	55821879	genic	n	ENSG00000100722.20	Terminal	Alu
STRG.11720.1	chr12	55820981	55829603	intronic	i	ENSG00000100629.17	inner	Alu&L1
STRG.11721.1	chr12	55826544	55827251	intronic	i	ENSG00000119720.18	Terminal	Alu
STRG.11722.1	chr12	55911511	55924900	intronic	i	ENSG00000119720.18	Terminal	Alu
STRG.11723.1	chr12	56001390	56005525	intronic	i	ENSG00000154001.14	Terminal	Alu&L1
STRG.11724.1	chr12	56042140	56044697	intronic	i	ENSG00000154001.14	Terminal	Alu
STRG.11727.1	chr12	56104537	56113910	span_intergenic_and_genic	k	ENSG00000206822.1	Terminal	Alu
STRG.11728.1	chr12	56118254	56127514	span_intergenic_and_genic	k	ENSG00000207172.1	Terminal	Alu&L1
STRG.11732.1	chr12	56202175	56221922	intronic	i	ENSG00000054654.19	Terminal	Alu
STRG.11733.1	chr12	56214513	56215474	intronic	i	ENSG00000054654.19	Terminal	Alu
STRG.11734.1	chr12	56222015	56229844	intronic	i	ENSG00000054654.19	Terminal	Alu
STRG.11735.1	chr12	56255194	56257496	span_intergenic_and_genic	k	ENSG00000100714.17	inner	Alu
STRG.11735.2	chr12	56255323	56258370	span_intergenic_and_genic	k	ENSG00000100714.17	inner	Alu
STRG.11736.1	chr12	56263346	56263814	intronic	i	ENSG00000100714.17	Terminal	Alu
STRG.1174.1	chr1	189646903	189651664	span_intergenic_and_genic	k	ENSG00000134744.14	inner	Alu
STRG.11741.1	chr12	56341597	56342048	intronic	i	ENSG00000126804.13	Terminal	Alu
STRG.11742.1	chr12	56416363	56449426	genic	n	ENSG00000126804.13	inner	Alu
STRG.11745.1	chr12	56617533	56620399	intronic	i	ENSG00000053254.16	Terminal	Alu
STRG.11747.1	chr12	56622093	56635363	intronic	i	ENSG00000053254.16	Terminal	Alu&L1
STRG.11749.1	chr12	56655748	56662412	intronic	i	ENSG00000053254.16	Terminal	Alu
STRG.1175.1	chr1	189665128	189670818	genic	j	ENSG00000134744.14	inner	Alu
STRG.11750.1	chr12	56663349	56688284	intronic	i	ENSG00000053254.16	Terminal	Alu
STRG.11752.1	chr12	56712431	56727197	intronic	i	ENSG00000140025.16	Terminal	Alu
STRG.11754.1	chr12	56734806	56736774	intronic	i	ENSG00000165914.15	Terminal	Alu
STRG.11755.1	chr12	56771446	56787787	intronic	i	ENSG00000100784.12	Terminal	Alu
STRG.11756.1	chr12	104986338	105017625	intronic	i	ENSG00000100784.12	Terminal	Alu
STRG.11757.1	chr12	105015987	105017625	span_intergenic_and_genic	k	ENSG00000221102.1	Terminal	Alu&L1
STRG.11758.1	chr12	105019784	105084458	genic	j	ENSG00000133943.21	Terminal	Alu
STRG.11759.1	chr12	105040812	105046176	genic	m	ENSG00000197249.14	Terminal	Alu
STRG.11765.1	chr12	102395874	102480491	intronic	i	ENSG00000015133.19	Terminal	Alu&L1
STRG.11766.1	chr12	102444249	102448386	intronic	i	ENSG00000100796.18	Terminal	Alu&L1
STRG.11767.1	chr12	102450183	102452014	intronic	i	ENSG00000127152.18	Terminal	Alu
STRG.11768.1	chr12	102638154	102640564	genic	n	ENSG00000100815.12	Terminal	Alu
STRG.11769.1	chr12	102743415	102750840	intronic	i	ENSG00000100815.12	inner	Alu
STRG.1177.1	chr1	186980699	186983120	intronic	i	ENSG00000134744.14	Terminal	Alu
STRG.11770.1	chr12	98453835	98457145	intronic	i	ENSG00000100815.12	inner	Alu
STRG.11771.2	chr12	98515590	98550351	genic	n	ENSG00000066427.24	Terminal	Alu
STRG.11772.1	chr12	98551229	98553730	genic	n	ENSG00000183648.11	inner	Alu
STRG.11774.1	chr12	98614707	98632513	intronic	i	ENSG00000165934.13	Terminal	Alu
STRG.11776.1	chr12	98652218	98653732	intronic	i	ENSG00000183576.13	Terminal	Alu
STRG.11777.1	chr12	101280109	101386618	intronic	i	ENSG00000183576.13	Terminal	Alu
STRG.11778.1	chr12	101375757	101376950	intronic	i	ENSG00000100697.15	Terminal	Alu
STRG.1178.1	chr1	187072504	187116815	genic	n	ENSG00000134744.14	Terminal	Alu
STRG.11780.1	chr12	101697530	101703918	genic	j	ENSG00000165959.12	Terminal	Alu
STRG.11782.1	chr12	101745499	101830959	intronic	i	ENSG00000100599.16	Terminal	Alu
STRG.11784.1	chr12	101810741	101823368	intronic	i	ENSG00000100599.16	Terminal	Alu&L1
STRG.11785.1	chr12	101877580	101923612	genic	n	ENSG00000066455.13	Terminal	Alu&L1
STRG.11786.1	chr12	101879751	101886867	genic	j	ENSG00000183092.16	inner	Alu
STRG.11787.1	chr12	102012840	102062080	intronic	i	ENSG00000066739.12	inner	Alu&L1
STRG.11792.1	chr12	106961340	106965358	intronic	i	ENSG00000011114.15	Terminal	Alu
STRG.11793.1	chr12	109448652	109477300	intronic	i	ENSG00000011114.15	inner	Alu
STRG.11796.1	chr12	109508531	109536702	genic	j	ENSG00000139436.21	Terminal	Alu
STRG.11799.1	chr12	109089620	109093472	intronic	i	ENSG00000122970.16	Terminal	Alu
STRG.11801.1	chr12	109249774	109268226	intronic	i	ENSG00000174437.17	inner	Alu
STRG.11803.1	chr12	92880741	92889817	intronic	i	ENSG00000174437.17	inner	Alu&L1
STRG.11804.1	chr12	92921867	92926261	intronic	i	ENSG00000174437.17	Terminal	Alu
STRG.11805.1	chr12	93314809	93315941	intronic	i	ENSG00000174437.17	Terminal	Alu
STRG.11806.1	chr12	93343245	93348410	intronic	i	ENSG00000174437.17	inner	Alu
STRG.11807.1	chr12	93375748	93377753	span_intergenic_and_genic	k	ENSG00000196510.13	inner	Alu
STRG.11808.1	chr12	93377883	93408146	genic	n	ENSG00000111229.16	Terminal	Alu
STRG.11809.1	chr12	93405684	93441947	genic	n	ENSG00000204856.12	Terminal	Alu
STRG.1181.1	chr1	187641237	187670146	intronic	i	ENSG00000162378.13	Terminal	Alu
STRG.11813.1	chr12	93542022	93571768	genic	j	ENSG00000186298.12	Terminal	Alu
STRG.11815.1	chr12	93569814	93586829	span_intergenic_and_genic	o	ENSG00000204842.18	Terminal	Alu
STRG.11817.1	chr12	93700702	93739725	span_intergenic_and_genic	k	ENSG00000204842.18	Terminal	Alu
STRG.11817.2	chr12	93714535	93735730	span_intergenic_and_genic	k	ENSG00000204842.18	Terminal	Alu
STRG.11818.1	chr12	93773408	93827076	span_intergenic_and_genic	k	ENSG00000238168.5	Terminal	Alu
STRG.1182.1	chr1	194549689	194550049	intronic	i	ENSG00000162378.13	Terminal	Alu
STRG.11821.1	chr12	108542111	108545984	span_intergenic_and_genic	k	ENSG00000258359.1	Terminal	Alu
STRG.11822.1	chr12	108555412	108561175	intronic	i	ENSG00000089234.16	Terminal	Alu
STRG.11823.1	chr12	108645109	108731518	intronic	i	ENSG00000089234.16	inner	Alu
STRG.11824.1	chr12	108810305	108822589	span_intergenic_and_genic	k	ENSG00000111271.15	inner	Alu
STRG.11825.1	chr12	103772310	103841234	intronic	i	ENSG00000111271.15	Terminal	Alu
STRG.11828.1	chr12	103965813	103988874	intronic	i	ENSG00000089022.14	Terminal	Alu
STRG.1183.1	chr1	195434417	195435830	intronic	i	ENSG00000162378.13	Terminal	Alu
STRG.11831.1	chr12	104286981	104292658	genic	m	ENSG00000089248.7	Terminal	Alu
STRG.11832.1	chr12	104337624	104350277	genic	j	ENSG00000111300.10	inner	Alu
STRG.11833.1	chr12	104456912	104471689	intronic	i	ENSG00000111300.10	Terminal	Alu
STRG.11834.1	chr12	104497910	104512205	genic	m	ENSG00000135148.12	inner	Alu&L1
STRG.11835.1	chr12	104514029	104514439	genic	j	ENSG00000173064.13	Terminal	Alu
STRG.11837.1	chr12	104576005	104590933	span_intergenic_and_genic	k	ENSG00000213152.5	Terminal	Alu
STRG.11838.1	chr12	104645199	104652328	intronic	i	ENSG00000173064.13	Terminal	Alu
STRG.11839.1	chr12	104663876	104670856	genic	m	ENSG00000089009.16	inner	Alu
STRG.1184.1	chr1	184791032	184792204	span_intergenic_and_genic	k	ENSG00000121310.17	Terminal	Alu
STRG.1184.4	chr1	184950431	184974508	genic	n	ENSG00000121310.17	inner	Alu&L1
STRG.11842.1	chr12	113735852	113773724	intronic	i	ENSG00000179295.18	Terminal	Alu&L1
STRG.11843.1	chr12	113804241	113810924	intronic	i	ENSG00000179295.18	Terminal	Alu&L1
STRG.11845.1	chr12	113915086	113918391	intronic	i	ENSG00000179295.18	Terminal	Alu
STRG.11846.1	chr12	116535423	116536513	genic	n	ENSG00000179295.18	Terminal	Alu&L1
STRG.11847.1	chr12	116536023	116541340	span_intergenic_and_genic	o	ENSG00000179295.18	inner	Alu
STRG.11852.1	chr12	113307181	113315995	intronic	i	ENSG00000165548.11	Terminal	Alu
STRG.11853.1	chr12	113321947	113335149	span_intergenic_and_genic	o	ENSG00000100577.19	Terminal	Alu
STRG.11855.1	chr12	115978327	115981304	intronic	i	ENSG00000100580.8	Terminal	Alu
STRG.11856.1	chr12	116027168	116038768	span_intergenic_and_genic	k	ENSG00000258510.2	Terminal	Alu
STRG.11859.1	chr12	116120760	116148074	genic	m	ENSG00000100591.8	Terminal	Alu
STRG.1186.1	chr1	184921719	184942447	span_intergenic_and_genic	o	ENSG00000157184.7	inner	Alu
STRG.11861.1	chr12	116170867	116210521	intronic	i	ENSG00000100596.7	Terminal	Alu
STRG.11863.1	chr12	116210554	116226885	genic	m	ENSG00000100603.14	Terminal	Alu
STRG.11864.1	chr12	116228315	116256305	intronic	i	ENSG00000063761.16	Terminal	Alu
STRG.11865.1	chr12	116246567	116256305	intronic	i	ENSG00000063761.16	Terminal	Alu
STRG.11866.1	chr12	116258919	116276349	genic	j	ENSG00000063761.16	Terminal	Alu
STRG.11868.1	chr12	116711097	116738069	span_intergenic_and_genic	k	ENSG00000196405.13	inner	Alu
STRG.11869.1	chr12	116822099	116827246	intronic	i	ENSG00000196405.13	Terminal	Alu
STRG.1187.1	chr1	184950431	184974540	intronic	i	ENSG00000174332.5	Terminal	Alu
STRG.11870.1	chr12	116910950	117031148	intronic	i	ENSG00000196405.13	Terminal	Alu
STRG.11872.1	chr12	116948738	116951422	intronic	i	ENSG00000258982.1	Terminal	Alu
STRG.11873.1	chr12	116965921	116973191	intronic	i	ENSG00000100811.14	Terminal	Alu
STRG.11874.1	chr12	117143487	117147319	genic	n	ENSG00000100811.14	inner	Alu&L1
STRG.11876.1	chr12	117179439	117190471	intronic	i	ENSG00000176473.13	Terminal	Alu
STRG.11879.1	chr12	118054381	118058960	span_intergenic_and_genic	o	ENSG00000203485.14	Without	None
STRG.1188.1	chr1	185076280	185088769	span_intergenic_and_genic	k	ENSG00000201003.1	Terminal	Alu
STRG.11882.1	chr12	118162580	118164074	intergenic	u	NA	Terminal	L1
STRG.11886.1	chr12	118228018	118240544	genic	j	ENSG00000257556.2	Terminal	Alu
STRG.11887.1	chr12	118246084	118246962	intronic	i	ENSG00000260409.1	Terminal	Alu
STRG.11888.1	chr12	118267779	118289322	intergenic	u	NA	Terminal	Alu&L1
STRG.1189.1	chr1	185125111	185128668	intronic	i	ENSG00000058804.12	inner	Alu
STRG.11890.1	chr12	118408306	118409406	genic	j	ENSG00000258561.2	Terminal	Alu
STRG.11892.1	chr12	109948062	109996373	intronic	i	ENSG00000171723.16	Terminal	Alu
STRG.11893.1	chr12	109999409	110022464	intronic	i	ENSG00000171723.16	Terminal	Alu&L1
STRG.11894.1	chr12	110026343	110039428	intronic	i	ENSG00000171723.16	Terminal	Alu&L1
STRG.11895.1	chr12	110027028	110048555	intronic	i	ENSG00000171723.16	Terminal	Alu&L1
STRG.11896.1	chr12	110124351	110169182	intronic	i	ENSG00000171723.16	Terminal	Alu
STRG.11897.1	chr12	110210852	110212551	intronic	i	ENSG00000171723.16	Terminal	Alu&L1
STRG.11898.1	chr12	110212593	110214163	intronic	i	ENSG00000171723.16	Terminal	Alu
STRG.11899.1	chr12	110281288	110319299	intronic	i	ENSG00000171723.16	Terminal	Alu
STRG.119.1	chr1	17006526	17011928	genic	j	ENSG00000037637.11	inner	Alu
STRG.11900.1	chr12	110286188	110290297	intronic	i	ENSG00000171723.16	Terminal	Alu
STRG.11901.1	chr12	110293368	110295082	intronic	i	ENSG00000171723.16	Terminal	Alu
STRG.11902.1	chr12	110328018	110329398	intronic	i	ENSG00000171723.16	Terminal	L1
STRG.11904.1	chr12	110358753	110359077	intronic	i	ENSG00000171723.16	Terminal	Alu
STRG.11909.1	chr12	110468424	110490385	genic	m	ENSG00000134001.15	inner	Alu
STRG.11910.1	chr12	110491083	110502111	intronic	i	ENSG00000100558.9	Terminal	Alu
STRG.11911.1	chr12	110499551	110503281	span_intergenic_and_genic	k	ENSG00000100564.9	inner	Alu
STRG.11916.1	chr12	110719680	110737684	intronic	i	ENSG00000182185.18	Terminal	Alu
STRG.11917.1	chr12	110730935	110737684	intronic	i	ENSG00000182185.18	inner	Alu&L1
STRG.11918.1	chr12	124533932	124567624	intronic	i	ENSG00000180229.12	Terminal	Alu
STRG.11919.1	chr12	126897571	126900595	intronic	i	ENSG00000180229.12	Terminal	Alu
STRG.11920.1	chr12	128793193	128796447	intronic	i	ENSG00000185024.17	Terminal	Alu
STRG.11921.1	chr12	128804550	128807162	intronic	i	ENSG00000179364.14	inner	Alu
STRG.11923.1	chr12	129109673	129113298	intronic	i	ENSG00000226174.7	Terminal	Alu&L1
STRG.11925.1	chr12	130789600	130839250	intronic	i	ENSG00000182979.18	Terminal	Alu
STRG.11926.1	chr12	130872152	130876281	span_intergenic_and_genic	k	ENSG00000182979.18	Terminal	Alu
STRG.11927.1	chr12	127021259	127022635	span_intergenic_and_genic	k	ENSG00000274471.2	Terminal	Alu
STRG.11928.1	chr12	127093649	127093914	span_intergenic_and_genic	k	ENSG00000259644.1	inner	Alu
STRG.11929.1	chr12	127097463	127103925	genic	j	ENSG00000104067.17	inner	Alu
STRG.11932.1	chr13	18436255	18438548	genic	j	ENSG00000128739.23	inner	Alu
STRG.11941.1	chr12	111437486	111444542	intronic	i	ENSG00000248905.10	Terminal	Alu&L1
STRG.11944.1	chr12	111600404	111603621	span_intergenic_and_genic	k	ENSG00000206846.1	Terminal	Alu&L1
STRG.11945.1	chr12	111618731	111631989	intronic	i	ENSG00000187951.11	Terminal	Alu&L1
STRG.11948.1	chr12	111752730	111757099	genic	n	ENSG00000075413.19	inner	Alu
STRG.1195.1	chr1	196712935	196747502	span_intergenic_and_genic	k	ENSG00000215883.10	Terminal	Alu
STRG.11953.1	chr12	111927018	111929017	intronic	i	ENSG00000126214.21	Terminal	Alu
STRG.11954.1	chr12	112010417	112013165	genic	m	ENSG00000246451.2	Terminal	Alu
STRG.11955.1	chr12	112013429	112018803	intronic	i	ENSG00000088808.18	Terminal	Alu
STRG.11957.1	chr12	112026689	112036984	intronic	i	ENSG00000134138.20	inner	Alu
STRG.11958.1	chr12	112038020	112086050	intronic	i	ENSG00000134138.20	inner	Alu
STRG.1196.1	chr1	197165970	197166597	intronic	i	ENSG00000157216.16	Terminal	Alu
STRG.11961.1	chr12	112125538	112153603	genic	m	ENSG00000286786.1	Terminal	Alu
STRG.11962.1	chr12	112135672	112140174	span_intergenic_and_genic	k	ENSG00000176043.5	Terminal	Alu
STRG.11964.1	chr12	112187503	112189305	intronic	i	ENSG00000119599.17	Terminal	Alu
STRG.11965.1	chr12	112205445	112207692	intronic	i	ENSG00000165861.14	Terminal	Alu
STRG.11967.1	chr12	112283303	112289101	span_intergenic_and_genic	k	ENSG00000258448.1	Terminal	Alu
STRG.11968.1	chr12	112289102	112318043	intronic	i	ENSG00000119707.14	Terminal	Alu
STRG.11970.1	chr12	112341034	112378515	genic	n	ENSG00000080815.19	Terminal	Alu
STRG.11972.1	chr12	112417019	112418249	intronic	i	ENSG00000080815.19	Terminal	Alu
STRG.11974.1	chr12	112447800	112448919	intronic	i	ENSG00000100767.17	Terminal	Alu
STRG.11976.1	chr13	20506542	20511366	intronic	i	ENSG00000133961.20	Terminal	Alu&L1
STRG.11977.1	chr13	21298121	21302131	intronic	i	ENSG00000133961.20	Terminal	Alu
STRG.11978.1	chr13	21301757	21305888	intronic	i	ENSG00000133961.20	Terminal	Alu
STRG.11979.1	chr12	124776856	124863864	intronic	i	ENSG00000133961.20	Terminal	Alu&L1
STRG.11980.1	chr12	124900120	124901909	intronic	i	ENSG00000133961.20	Terminal	Alu
STRG.11981.1	chr12	124911646	124914650	intronic	i	ENSG00000133961.20	Terminal	Alu
STRG.11982.1	chr12	124993645	125031231	intronic	i	ENSG00000133961.20	Terminal	Alu&L1
STRG.11985.1	chr12	125138245	125141711	intronic	i	ENSG00000119661.15	Terminal	Alu
STRG.11986.1	chr12	131235511	131237523	intronic	i	ENSG00000119661.15	Terminal	Alu
STRG.11988.2	chr12	131711079	131769129	span_intergenic_and_genic	k	ENSG00000156030.13	inner	Alu
STRG.11989.1	chr12	131728429	131738916	intronic	i	ENSG00000156030.13	inner	Alu
STRG.11990.1	chr12	131929276	131943857	intronic	i	ENSG00000156030.13	Terminal	Alu
STRG.11993.1	chr12	132055209	132062109	intronic	i	ENSG00000258653.3	Terminal	Alu
STRG.11995.1	chr12	132095486	132103417	genic	n	ENSG00000119725.20	inner	Alu
STRG.11999.1	chr12	48662655	48667456	span_intergenic_and_genic	o	ENSG00000119711.13	Terminal	Alu
STRG.120.1	chr1	17018752	17054032	intronic	i	ENSG00000037637.11	Terminal	Alu
STRG.1200.1	chr1	194647921	194859089	intronic	i	ENSG00000143324.14	inner	Alu
STRG.12001.1	chr12	48838081	48839584	intronic	i	ENSG00000205659.11	inner	Alu
STRG.12002.1	chr12	48903509	48903948	span_intergenic_and_genic	k	ENSG00000258513.1	Terminal	Alu
STRG.12005.1	chr12	49007697	49018786	intronic	i	ENSG00000166068.13	Terminal	Alu&L1
STRG.12006.1	chr12	49071036	49085612	intronic	i	ENSG00000276550.4	Terminal	Alu
STRG.12007.1	chr12	49086656	49094801	intronic	i	ENSG00000273749.5	Terminal	Alu
STRG.12008.1	chr12	49097139	49101102	intronic	i	ENSG00000273749.5	Terminal	Alu
STRG.12009.1	chr12	49127782	49131395	intronic	i	ENSG00000273749.5	Terminal	Alu
STRG.1201.1	chr1	194822846	194833458	span_intergenic_and_genic	k	ENSG00000283575.1	Terminal	Alu&L1
STRG.12010.1	chr12	49131606	49148464	genic	n	ENSG00000275835.5	Terminal	Alu
STRG.12011.1	chr12	49135251	49156903	intronic	i	ENSG00000169857.9	Terminal	Alu&L1
STRG.12014.1	chr12	49255852	49263591	intergenic	u	NA	Terminal	Alu
STRG.1202.1	chr1	194849294	194855203	intergenic	u	NA	Terminal	Alu
STRG.12021.1	chr12	49424722	49431786	intronic	i	ENSG00000140199.13	Terminal	Alu
STRG.12022.1	chr12	49437469	49452875	genic	m	ENSG00000182117.6	inner	Alu
STRG.12025.1	chr12	49567943	49597773	intronic	i	ENSG00000128731.18	Terminal	Alu
STRG.12026.1	chr12	49605754	49607970	intronic	i	ENSG00000128731.18	Terminal	Alu
STRG.12027.1	chr12	49676519	49678132	intronic	i	ENSG00000128731.18	Terminal	Alu&L1
STRG.12028.1	chr12	49678420	49682333	intergenic	u	NA	Terminal	Alu
STRG.12029.1	chr12	49687366	49692061	intronic	i	ENSG00000206149.10	inner	Alu
STRG.1203.1	chr1	194857126	194863201	genic	m	ENSG00000135823.14	inner	Alu
STRG.12030.1	chr12	49693366	49707611	intronic	i	ENSG00000206149.10	Terminal	Alu
STRG.12031.1	chr12	49742984	49764934	genic	m	ENSG00000206149.10	Terminal	Alu
STRG.12032.1	chr12	49745412	49746347	span_intergenic_and_genic	o	ENSG00000021776.11	inner	Alu
STRG.12033.1	chr12	49802268	49805719	intronic	i	ENSG00000021776.11	Terminal	Alu
STRG.12034.1	chr12	49807340	49816518	genic	n	ENSG00000021776.11	Terminal	Alu
STRG.12035.1	chr12	49828544	49841143	genic	n	ENSG00000021776.11	Terminal	Alu
STRG.12038.1	chr12	49989162	50025448	intergenic	u	NA	Terminal	Alu
STRG.12039.1	chr12	50112100	50167369	intronic	i	ENSG00000134146.12	Terminal	Alu
STRG.1204.1	chr1	197125192	197127660	intronic	i	ENSG00000135823.14	Terminal	Alu
STRG.12040.1	chr12	50138618	50141181	intronic	i	ENSG00000134146.12	Without	None
STRG.12041.1	chr12	50156156	50167545	intronic	i	ENSG00000134146.12	Terminal	Alu&L1
STRG.12042.1	chr12	50265384	50275153	intronic	i	ENSG00000134146.12	Terminal	Alu
STRG.12043.1	chr12	50343006	50346601	intronic	i	ENSG00000248079.3	Terminal	Alu
STRG.12044.1	chr12	50400862	50422746	genic	n	ENSG00000188089.13	Terminal	Alu
STRG.12045.1	chr12	50504979	50691796	span_intergenic_and_genic	o	ENSG00000078304.19	Terminal	Alu
STRG.12046.1	chr12	50511688	50512758	span_intergenic_and_genic	k	ENSG00000078304.19	Terminal	Alu
STRG.12050.1	chr12	50641107	50647369	span_intergenic_and_genic	k	ENSG00000259013.2	Terminal	Alu
STRG.12051.1	chr12	50647861	50652144	intronic	i	ENSG00000197102.13	Terminal	Alu
STRG.12053.1	chr12	50767878	50789343	genic	n	ENSG00000197102.13	Terminal	Alu
STRG.12055.1	chr12	50979784	51026384	intronic	i	ENSG00000080824.19	Terminal	Alu
STRG.12057.1	chr12	51060648	51080151	intronic	i	ENSG00000080824.19	Terminal	Alu
STRG.12059.1	chr12	51151754	51169081	intronic	i	ENSG00000140153.18	Terminal	Alu
STRG.12062.1	chr12	51222759	51236265	intronic	i	ENSG00000080823.23	Terminal	Alu
STRG.12064.1	chr12	51249911	51252359	genic	n	ENSG00000022976.16	Terminal	Alu
STRG.12065.1	chr12	51256333	51266849	genic	n	ENSG00000100865.15	Terminal	Alu
STRG.12066.1	chr12	51351870	51391651	intronic	i	ENSG00000196663.16	Terminal	Alu
STRG.12067.1	chr12	51447982	51454039	genic	j	ENSG00000196663.16	Terminal	Alu&L1
STRG.12068.1	chr13	23853888	23858492	intronic	i	ENSG00000196663.16	Terminal	Alu
STRG.1207.1	chr1	196369643	196371249	span_intergenic_and_genic	y	ENSG00000230987.2	Terminal	Alu
STRG.12072.1	chr13	23359285	23375543	intronic	i	ENSG00000089902.10	Terminal	Alu
STRG.12073.1	chr13	26215630	26222310	intergenic	u	NA	Terminal	Alu
STRG.12074.1	chr13	26254106	26368322	intergenic	u	NA	Terminal	Alu
STRG.12075.1	chr13	26271808	26283327	intergenic	u	NA	Terminal	Alu
STRG.12076.1	chr13	26283376	26297282	genic	n	ENSG00000131323.16	Terminal	Alu
STRG.12077.1	chr13	26306892	26318219	intronic	i	ENSG00000131323.16	Terminal	Alu
STRG.12078.1	chr13	26319683	26327568	intronic	i	ENSG00000131323.16	Terminal	Alu
STRG.12079.1	chr13	26369188	26376809	intronic	i	ENSG00000131323.16	Terminal	Alu
STRG.1208.1	chr1	196494622	196503177	intronic	i	ENSG00000116667.15	inner	Alu
STRG.12080.1	chr13	26380190	26399280	intronic	i	ENSG00000131323.16	Terminal	Alu
STRG.12081.1	chr13	24420929	24512778	intronic	i	ENSG00000131323.16	inner	Alu
STRG.12082.1	chr13	24811337	24812257	intronic	i	ENSG00000131323.16	Terminal	Alu
STRG.12085.1	chr13	21492691	21604167	genic	n	ENSG00000198752.11	Terminal	Alu
STRG.12087.1	chr13	19702871	19782945	genic	m	ENSG00000128951.14	Without	None
STRG.12088.1	chr13	19732395	19739881	genic	n	ENSG00000137857.17	Terminal	Alu
STRG.1209.1	chr1	198169590	198177942	intronic	i	ENSG00000116667.15	Terminal	Alu&L1
STRG.12094.1	chr12	132643978	132648545	intronic	i	ENSG00000137767.14	Terminal	Alu
STRG.12095.1	chr12	132668940	132670369	intronic	i	ENSG00000137767.14	Terminal	Alu
STRG.12097.1	chr12	132706204	132708906	genic	n	ENSG00000138593.9	inner	Alu
STRG.12098.1	chr12	132726806	132732210	intronic	i	ENSG00000138593.9	inner	Alu
STRG.12099.1	chr12	132765943	132828864	intronic	i	ENSG00000138593.9	inner	Alu
STRG.121.1	chr1	20502665	20508151	intronic	i	ENSG00000037637.11	Terminal	Alu
STRG.1210.1	chr1	198286419	198322684	intronic	i	ENSG00000121481.11	Terminal	Alu
STRG.12100.1	chr12	132840349	132862843	intronic	i	ENSG00000166200.15	Terminal	Alu
STRG.12104.1	chr12	132989029	132991117	intronic	i	ENSG00000197535.15	Terminal	Alu
STRG.12106.1	chr12	133037503	133061218	genic	j	ENSG00000128989.11	inner	Alu
STRG.12107.1	chr13	28668575	28672338	intronic	i	ENSG00000047346.12	Terminal	Alu
STRG.12108.1	chr13	27066156	27171811	intronic	i	ENSG00000047346.12	Terminal	Alu
STRG.12109.1	chr13	27139633	27144520	span_intergenic_and_genic	k	ENSG00000261219.1	Terminal	Alu&L1
STRG.1211.1	chr1	196907750	196909895	intronic	i	ENSG00000121481.11	Terminal	Alu
STRG.12111.1	chr13	27222354	27251296	intronic	i	ENSG00000128872.10	Terminal	Alu
STRG.12112.2	chr13	27251561	27255835	span_intergenic_and_genic	k	ENSG00000272337.1	Terminal	Alu
STRG.12112.3	chr13	27251561	27255835	genic	n	ENSG00000138594.14	Terminal	Alu
STRG.12113.1	chr13	27435643	27438239	intronic	i	ENSG00000138594.14	Terminal	Alu
STRG.12118.1	chr13	25313752	25315356	genic	j	ENSG00000069966.19	inner	Alu
STRG.12119.1	chr13	25352466	25360474	span_intergenic_and_genic	k	ENSG00000206995.1	Terminal	Alu
STRG.1212.1	chr1	194129564	194132454	intergenic	u	NA	Terminal	Alu
STRG.12122.1	chr13	20567138	20691358	span_intergenic_and_genic	o	ENSG00000137876.11	Terminal	Alu&L1
STRG.12124.1	chr13	20699307	20703718	intronic	i	ENSG00000069974.16	Terminal	Alu
STRG.12125.1	chr13	20757229	20773958	intronic	i	ENSG00000069974.16	Terminal	Alu
STRG.12127.1	chr13	20790581	20796075	genic	n	ENSG00000069943.10	Terminal	Alu
STRG.1213.1	chr1	194272317	194276504	intronic	i	ENSG00000121486.12	inner	Alu
STRG.12130.1	chr13	20868702	20876115	intronic	i	ENSG00000261771.5	Terminal	Alu
STRG.12131.1	chr13	20884131	20894103	intronic	i	ENSG00000261771.5	Terminal	Alu
STRG.12132.1	chr13	21153595	21176552	intronic	i	ENSG00000171016.13	Terminal	Alu
STRG.12133.1	chr13	21176658	21179084	intronic	i	ENSG00000166450.13	Terminal	Alu
STRG.12134.1	chr13	31149421	31158304	intronic	i	ENSG00000166450.13	Terminal	Alu
STRG.12135.1	chr13	31282397	31287004	intronic	i	ENSG00000138613.14	Terminal	Alu
STRG.12136.1	chr13	30456704	30465935	genic	j	ENSG00000138613.14	Terminal	Alu
STRG.12137.1	chr13	30621273	30632356	genic	j	ENSG00000074410.14	inner	Alu
STRG.12138.1	chr13	28134635	28136656	intronic	i	ENSG00000140416.23	Terminal	Alu
STRG.1214.1	chr1	194313788	194321173	span_intergenic_and_genic	k	ENSG00000231084.2	Terminal	Alu
STRG.12140.1	chr13	28201553	28213698	intronic	i	ENSG00000259672.3	Terminal	Alu
STRG.12142.1	chr13	28279585	28288860	intronic	i	ENSG00000103642.12	Terminal	Alu
STRG.12144.1	chr13	29448754	29452707	intronic	i	ENSG00000166128.13	Terminal	Alu
STRG.12148.1	chr13	36193868	36201878	genic	j	ENSG00000104064.18	Terminal	Alu&L1
STRG.12149.1	chr13	36222008	36297824	intronic	i	ENSG00000104064.18	Terminal	Alu
STRG.12151.1	chr13	39655657	39659363	span_intergenic_and_genic	k	ENSG00000285410.1	Terminal	Alu
STRG.12155.1	chr13	37046864	37059684	intronic	i	ENSG00000138592.14	Terminal	Alu
STRG.12156.1	chr13	39038338	39039927	span_intergenic_and_genic	k	ENSG00000138592.14	Terminal	Alu&L1
STRG.12157.1	chr13	39046086	39050109	span_intergenic_and_genic	o	ENSG00000138592.14	Terminal	Alu
STRG.12159.1	chr13	42282261	42289111	genic	n	ENSG00000092439.16	Terminal	Alu&L1
STRG.1216.1	chr1	179025894	179076567	genic	n	ENSG00000116698.21	Terminal	Alu
STRG.12161.1	chr13	32432787	32439833	genic	n	ENSG00000092439.16	Terminal	Alu
STRG.12162.1	chr13	32477274	32478841	intronic	i	ENSG00000092439.16	Terminal	Alu
STRG.12167.1	chr13	32586446	32713882	intronic	i	ENSG00000081014.11	Terminal	Alu
STRG.12168.1	chr13	32620389	32637709	intronic	i	ENSG00000081014.11	inner	Alu
STRG.1217.1	chr1	179032314	179040546	genic	n	ENSG00000116701.15	Terminal	Alu
STRG.12173.1	chr13	46775738	46797156	span_intergenic_and_genic	o	ENSG00000128915.12	inner	Alu
STRG.12174.1	chr13	46553170	46691950	genic	j	ENSG00000245534.7	Terminal	Alu
STRG.12176.1	chr13	46574823	46582265	intronic	i	ENSG00000069869.17	Terminal	Alu
STRG.12179.1	chr13	46728985	46733920	intergenic	u	NA	Terminal	Alu
STRG.1218.1	chr1	179099330	179229677	span_intergenic_and_genic	k	ENSG00000162704.16	inner	Alu
STRG.12180.1	chr13	48233206	48262044	intergenic	u	NA	Without	None
STRG.12182.1	chr13	46052814	46101588	intronic	i	ENSG00000181827.15	Terminal	Alu&L1
STRG.12183.1	chr13	46125922	46182177	genic	n	ENSG00000138587.6	Terminal	Alu
STRG.12184.1	chr13	46134251	46135081	intronic	i	ENSG00000260392.6	Terminal	Alu
STRG.12185.1	chr13	46136027	46142291	intronic	i	ENSG00000285253.1	Terminal	Alu
STRG.12186.1	chr13	46144521	46146907	span_intergenic_and_genic	k	ENSG00000274667.1	Terminal	Alu
STRG.12188.1	chr13	48001824	48002600	span_intergenic_and_genic	k	ENSG00000275343.1	inner	Alu&L1
STRG.1219.1	chr1	179144203	179147502	intronic	i	ENSG00000143344.16	Terminal	Alu
STRG.12190.1	chr13	48037726	48047221	intronic	i	ENSG00000140262.18	Terminal	Alu
STRG.12191.1	chr13	48053323	48095104	intronic	i	ENSG00000140262.18	Terminal	Alu&L1
STRG.12192.1	chr13	48303751	48467801	intronic	i	ENSG00000140262.18	Terminal	Alu
STRG.12194.1	chr13	48409136	48417846	intronic	i	ENSG00000140262.18	Terminal	Alu
STRG.12195.1	chr13	48429269	48429554	intronic	i	ENSG00000140262.18	inner	Alu&L1
STRG.12196.1	chr13	41838813	41841540	intronic	i	ENSG00000140262.18	Terminal	Alu
STRG.12197.1	chr13	41929142	41931305	intronic	i	ENSG00000140262.18	inner	Alu&L1
STRG.12199.1	chr13	42132923	42135539	intronic	i	ENSG00000140262.18	inner	Alu
STRG.122.1	chr1	20186093	20193459	intronic	i	ENSG00000037637.11	Terminal	Alu
STRG.1220.1	chr1	179150077	179198890	genic	j	ENSG00000143344.16	Terminal	Alu
STRG.12200.1	chr13	42217790	42242896	genic	n	ENSG00000140262.18	Terminal	Alu
STRG.12201.1	chr13	45120504	45284893	intronic	i	ENSG00000138604.10	Terminal	Alu
STRG.12203.1	chr13	45163434	45165337	genic	m	ENSG00000140350.15	Terminal	Alu
STRG.12205.1	chr13	45333471	45341183	intronic	i	ENSG00000033800.14	Terminal	Alu
STRG.12206.1	chr13	45341402	45391676	intronic	i	ENSG00000033800.14	inner	Alu
STRG.12207.1	chr13	45525635	45536624	genic	n	ENSG00000033800.14	inner	Alu
STRG.12208.1	chr13	40727200	40730823	span_intergenic_and_genic	k	ENSG00000128973.13	inner	Alu
STRG.1221.1	chr1	179214586	179229695	intronic	i	ENSG00000157181.16	inner	Alu
STRG.12211.1	chr13	40973643	41019331	intronic	i	ENSG00000074603.19	inner	Alu
STRG.12213.1	chr13	41076270	41079734	genic	n	ENSG00000138614.15	inner	Alu
STRG.12214.1	chr13	41121876	41122171	genic	j	ENSG00000074621.14	inner	Alu
STRG.12216.1	chr13	41189834	41194569	genic	n	ENSG00000174485.16	Terminal	Alu
STRG.12219.1	chr13	41229855	41230557	intronic	i	ENSG00000103769.10	Terminal	Alu
STRG.1222.1	chr1	179293797	179358680	intronic	i	ENSG00000157181.16	inner	Alu&L1
STRG.12220.1	chr13	41311245	41377030	intronic	i	ENSG00000103769.10	inner	Alu
STRG.12223.1	chr13	51453337	51466348	intronic	i	ENSG00000075131.10	Terminal	Alu
STRG.12224.1	chr13	51668143	51673927	intronic	i	ENSG00000075131.10	Terminal	Alu
STRG.12225.1	chr13	51690513	51712144	intronic	i	ENSG00000075131.10	Terminal	Alu
STRG.12226.1	chr13	67448506	67451770	genic	m	ENSG00000169032.10	inner	Alu&L1
STRG.12227.1	chr13	60397201	60461040	intronic	i	ENSG00000169032.10	Terminal	Alu
STRG.12228.1	chr13	60461041	60464365	intronic	i	ENSG00000169032.10	Terminal	Alu
STRG.1223.1	chr1	179356581	179358680	genic	n	ENSG00000157181.16	inner	Alu
STRG.12232.1	chr13	64076098	64181397	intronic	i	ENSG00000137819.14	Terminal	Alu
STRG.12235.1	chr13	69324067	69331581	genic	j	ENSG00000103855.18	Terminal	Alu
STRG.12236.1	chr13	69357425	69359142	span_intergenic_and_genic	k	ENSG00000281183.1	inner	Alu
STRG.12237.1	chr13	69367857	69374093	intronic	i	ENSG00000156642.17	Terminal	Alu
STRG.12239.1	chr13	66816508	66819337	intronic	i	ENSG00000166949.17	Terminal	Alu
STRG.1224.1	chr1	179644997	179645346	intronic	i	ENSG00000157181.16	Terminal	Alu
STRG.12240.1	chr13	66825599	66829745	genic	n	ENSG00000103591.13	inner	Alu&L1
STRG.12241.1	chr13	66842176	66848680	genic	n	ENSG00000103591.13	Terminal	Alu&L1
STRG.12242.1	chr13	66979045	66981464	intronic	i	ENSG00000103599.20	Terminal	Alu
STRG.12243.1	chr13	67080557	67087107	intronic	i	ENSG00000103599.20	Terminal	Alu
STRG.12244.1	chr13	59719334	59723876	intronic	i	ENSG00000259673.6	inner	Alu
STRG.12246.1	chr13	59982615	59987171	genic	n	ENSG00000137764.20	Terminal	Alu
STRG.12247.1	chr13	60101512	60104843	intronic	i	ENSG00000137764.20	Terminal	Alu
STRG.12248.1	chr13	77697724	77747204	intronic	i	ENSG00000137764.20	Terminal	Alu
STRG.1225.1	chr1	179839967	179877803	span_intergenic_and_genic	o	ENSG00000157181.16	inner	Alu
STRG.12250.1	chr13	88879443	88881140	intronic	i	ENSG00000137764.20	Terminal	Alu
STRG.12251.1	chr13	89833157	89833941	genic	j	ENSG00000137764.20	Terminal	Alu
STRG.12252.1	chr13	89858281	89866271	genic	j	ENSG00000067141.17	Terminal	Alu
STRG.12254.1	chr13	78633868	78659191	genic	j	ENSG00000140464.20	inner	Alu
STRG.12255.1	chr13	79376217	79379397	genic	m	ENSG00000140481.15	Terminal	Alu
STRG.12258.1	chr13	82931362	82937925	intronic	i	ENSG00000137845.15	Terminal	Alu
STRG.1226.1	chr1	179882051	179919708	genic	n	ENSG00000229739.4	Terminal	Alu&L1
STRG.12261.1	chr13	89784014	89819623	intronic	i	ENSG00000128923.11	Terminal	Alu
STRG.12262.1	chr13	91351766	91355998	genic	m	ENSG00000259402.1	inner	Alu
STRG.12263.1	chr13	76992104	77010968	genic	n	ENSG00000137776.17	Terminal	Alu
STRG.12264.1	chr13	77266588	77292678	genic	n	ENSG00000137776.17	Terminal	Alu&L1
STRG.12265.1	chr13	75329451	75331860	intronic	i	ENSG00000137776.17	inner	Alu
STRG.12266.1	chr13	75357986	75482654	intronic	i	ENSG00000157450.16	Terminal	Alu&L1
STRG.12267.1	chr13	75386654	75393685	genic	n	ENSG00000157450.16	Terminal	Alu
STRG.12269.1	chr13	75549489	75605930	genic	n	ENSG00000157456.8	inner	Alu
STRG.1227.1	chr1	179901389	179903965	intronic	i	ENSG00000229739.4	Terminal	Alu
STRG.12271.1	chr13	75631271	75632135	intronic	i	ENSG00000157483.9	Terminal	Alu
STRG.12272.1	chr13	75717109	75717401	intronic	i	ENSG00000157483.9	Terminal	Alu
STRG.12273.1	chr13	75855339	75858424	intronic	i	ENSG00000157483.9	Terminal	Alu
STRG.12274.1	chr13	94574054	94589598	intronic	i	ENSG00000157470.12	Terminal	Alu
STRG.12279.1	chr13	72708367	72727629	span_intergenic_and_genic	k	ENSG00000259562.2	inner	Alu
STRG.1228.1	chr1	179987674	180001083	intergenic	u	NA	Terminal	Alu
STRG.12280.1	chr13	72778381	72780845	genic	n	ENSG00000140367.12	Terminal	Alu
STRG.12282.1	chr13	72876131	72884158	span_intergenic_and_genic	k	ENSG00000169752.17	Terminal	Alu
STRG.12285.1	chr13	73010974	73016545	intronic	i	ENSG00000166557.14	Terminal	Alu&L1
STRG.12286.1	chr13	92349417	92353319	intronic	i	ENSG00000173517.10	Terminal	Alu
STRG.12287.1	chr13	97222295	97283759	intronic	i	ENSG00000173517.10	Terminal	Alu&L1
STRG.12288.1	chr13	97252115	97256318	intronic	i	ENSG00000140382.15	Terminal	Alu
STRG.12289.1	chr13	97358975	97397849	genic	m	ENSG00000136381.13	inner	Alu&L1
STRG.12290.1	chr13	95074804	95079588	intronic	i	ENSG00000136381.13	Terminal	Alu
STRG.12291.1	chr13	95088195	95126546	genic	j	ENSG00000188266.14	inner	Alu
STRG.12292.1	chr13	95149603	95159054	span_intergenic_and_genic	k	ENSG00000041357.16	Terminal	Alu
STRG.12293.1	chr13	95272611	95282644	genic	m	ENSG00000169684.13	inner	Alu&L1
STRG.12294.1	chr13	95283973	95299284	span_intergenic_and_genic	k	ENSG00000279421.1	Terminal	Alu
STRG.12295.2	chr13	95793734	95794988	intergenic	u	NA	Terminal	Alu
STRG.12296.1	chr13	95691741	95696420	intronic	i	ENSG00000136379.12	inner	Alu
STRG.12298.1	chr13	95879282	95884086	span_intergenic_and_genic	k	ENSG00000286813.1	inner	Alu
STRG.123.1	chr1	5953057	5958873	intronic	i	ENSG00000055070.17	inner	Alu
STRG.1230.1	chr1	180044174	180048535	intronic	i	ENSG00000229989.4	inner	Alu
STRG.12301.1	chr13	95999856	96006649	genic	j	ENSG00000086666.19	Terminal	Alu&L1
STRG.12302.1	chr13	51948936	51960147	intergenic	u	NA	Terminal	Alu
STRG.12303.1	chr13	51989878	51993002	intronic	i	ENSG00000169758.13	Terminal	Alu
STRG.12304.3	chr13	52012394	52033540	genic	n	ENSG00000140374.16	Terminal	Alu&L1
STRG.12307.1	chr13	52240680	52250643	span_intergenic_and_genic	k	ENSG00000259581.3	Terminal	Alu&L1
STRG.12309.1	chr13	52278370	52282681	genic	j	ENSG00000140386.13	inner	Alu
STRG.1231.1	chr1	180048706	180052969	intronic	i	ENSG00000066279.19	inner	Alu
STRG.12310.1	chr13	52455478	52476627	intronic	i	ENSG00000140598.15	Terminal	Alu
STRG.12311.1	chr13	52652683	52703360	genic	n	ENSG00000188659.9	inner	Alu
STRG.12313.1	chr13	90285054	90336051	intronic	i	ENSG00000259429.5	Terminal	Alu
STRG.12314.1	chr13	90295389	90297694	genic	j	ENSG00000197978.9	Without	None
STRG.12315.1	chr13	90336052	90345203	genic	n	ENSG00000117899.11	Terminal	Alu
STRG.12316.1	chr13	90352508	90355528	intronic	i	ENSG00000156206.14	Terminal	Alu
STRG.12317.1	chr13	90362797	90364661	span_intergenic_and_genic	o	ENSG00000172349.17	Terminal	Alu
STRG.12318.1	chr13	90495702	90500336	genic	j	ENSG00000136378.15	inner	Alu
STRG.12325.1	chr13	90757314	90814235	intronic	i	ENSG00000169375.16	inner	Alu
STRG.12326.1	chr13	97976619	98002475	span_intergenic_and_genic	o	ENSG00000169375.16	inner	Alu
STRG.12327.1	chr13	98533126	98548886	genic	n	ENSG00000169375.16	Terminal	Alu
STRG.12328.1	chr13	98550220	98555607	intronic	i	ENSG00000169410.10	Terminal	Alu
STRG.12329.1	chr13	98551283	98563603	intronic	i	ENSG00000169410.10	Terminal	Alu
STRG.1233.1	chr1	180065273	180075021	intronic	i	ENSG00000151414.15	inner	Alu
STRG.12330.1	chr13	103545488	103547706	span_intergenic_and_genic	k	ENSG00000259931.2	Terminal	Alu
STRG.12331.1	chr13	103466011	103476700	intronic	i	ENSG00000169410.10	Terminal	Alu
STRG.12332.1	chr13	106559858	106562745	intronic	i	ENSG00000169410.10	Terminal	Alu&L1
STRG.12333.1	chr13	106568259	106573277	intronic	i	ENSG00000169410.10	Terminal	Alu
STRG.12334.1	chr13	108237969	108246444	intronic	i	ENSG00000169410.10	Terminal	Alu&L1
STRG.12335.1	chr13	108207442	108218402	intronic	i	ENSG00000169410.10	Terminal	Alu
STRG.12336.1	chr13	108218504	108230367	intronic	i	ENSG00000169410.10	Terminal	Alu
STRG.12337.1	chr13	107848923	107850656	genic	j	ENSG00000169371.14	Terminal	Alu&L1
STRG.1234.1	chr1	197590176	197591862	span_intergenic_and_genic	k	ENSG00000232824.1	inner	Alu&L1
STRG.12340.1	chr13	107883602	107894239	intronic	i	ENSG00000140497.16	Terminal	Alu
STRG.12341.1	chr13	107906821	107914371	intronic	i	ENSG00000140497.16	Terminal	Alu
STRG.12342.1	chr13	107920986	107926716	intronic	i	ENSG00000140497.16	Terminal	Alu
STRG.12344.1	chr13	98968377	98974503	intronic	i	ENSG00000198794.12	Terminal	Alu
STRG.12345.1	chr13	99025234	99025345	intronic	i	ENSG00000138621.12	Terminal	Alu
STRG.12347.1	chr13	99200854	99318437	intronic	i	ENSG00000073417.15	Terminal	Alu
STRG.12348.1	chr13	99283733	99296823	intronic	i	ENSG00000073417.15	Terminal	Alu
STRG.12349.1	chr13	110989980	110990138	intronic	i	ENSG00000073417.15	inner	Alu
STRG.1235.1	chr1	197749721	197759766	genic	j	ENSG00000151414.15	Terminal	Alu
STRG.12350.1	chr13	102596951	102608022	genic	n	ENSG00000073417.15	Terminal	Alu
STRG.12354.1	chr13	102795054	102796803	genic	n	ENSG00000172183.16	Terminal	Alu
STRG.12358.1	chr13	112485011	112588153	intronic	i	ENSG00000140525.19	inner	Alu&L1
STRG.12359.1	chr13	112528228	112544205	genic	n	ENSG00000140525.19	inner	Alu
STRG.12360.1	chr13	113863333	113865249	intronic	i	ENSG00000140525.19	Terminal	Alu
STRG.12361.1	chr13	113587483	113602986	span_intergenic_and_genic	k	ENSG00000284160.1	Terminal	Alu&L1
STRG.12362.1	chr13	110707390	110707707	span_intergenic_and_genic	k	ENSG00000251891.1	inner	Alu
STRG.12363.1	chr13	110713825	110723339	intronic	i	ENSG00000170776.22	inner	Alu
STRG.12364.1	chr13	110883794	110893132	intronic	i	ENSG00000170776.22	inner	Alu
STRG.12365.1	chr13	110894639	110915069	intronic	i	ENSG00000170776.22	inner	Alu
STRG.12366.1	chr13	110897295	110899027	intronic	i	ENSG00000170776.22	Terminal	Alu&L1
STRG.12367.1	chr13	108374539	108377384	intronic	i	ENSG00000170776.22	Terminal	Alu&L1
STRG.12368.1	chr13	108379615	108383201	intronic	i	ENSG00000170776.22	inner	Alu
STRG.12369.1	chr13	108383247	108389641	intronic	i	ENSG00000170776.22	Terminal	Alu
STRG.1237.1	chr1	201517875	201523144	genic	n	ENSG00000135829.17	inner	Alu
STRG.12370.1	chr13	108542294	108550673	intronic	i	ENSG00000170776.22	Terminal	Alu&L1
STRG.12371.1	chr13	108890107	108892504	intronic	i	ENSG00000170776.22	Terminal	Alu
STRG.12372.1	chr13	112696979	112714912	genic	n	ENSG00000170776.22	Terminal	Alu
STRG.12373.1	chr13	112811566	112812158	genic	n	ENSG00000170776.22	inner	Alu
STRG.12377.1	chr13	114234899	114272675	intronic	i	ENSG00000177082.13	Terminal	Alu
STRG.12379.1	chr13	114284116	114284917	intronic	i	ENSG00000285667.1	Terminal	Alu&L1
STRG.1238.1	chr1	201539157	201588614	genic	n	ENSG00000135829.17	inner	Alu
STRG.12382.1	chr13	114322063	114327319	genic	n	ENSG00000166716.10	Terminal	Alu
STRG.12383.1	chr14	20447053	20450879	intronic	i	ENSG00000166716.10	inner	Alu
STRG.12384.1	chr14	20473384	20477087	intronic	i	ENSG00000176463.14	inner	Alu
STRG.12385.1	chr14	20478029	20481951	intronic	i	ENSG00000176463.14	Terminal	Alu
STRG.12386.1	chr14	19062372	19107751	intronic	i	ENSG00000176463.14	Terminal	Alu&L1
STRG.12387.1	chr14	19068569	19092915	intronic	i	ENSG00000176463.14	Terminal	Alu
STRG.12390.1	chr14	19120489	19122242	intronic	i	ENSG00000140563.15	inner	Alu
STRG.12391.1	chr14	19281600	19295151	genic	j	ENSG00000140563.15	Terminal	Alu
STRG.12399.1	chr14	20347412	20351440	intronic	i	ENSG00000103942.13	Terminal	Alu&L1
STRG.124.1	chr1	5992676	6074791	genic	n	ENSG00000055070.17	inner	Alu
STRG.12400.1	chr14	20393075	20413481	span_intergenic_and_genic	k	ENSG00000169609.14	inner	Alu
STRG.12402.1	chr14	21016763	21020109	genic	n	ENSG00000064726.10	Terminal	Alu&L1
STRG.12403.1	chr14	21070304	21086934	intronic	i	ENSG00000064726.10	Terminal	Alu&L1
STRG.12405.1	chr13	113209600	113267108	genic	j	ENSG00000064726.10	inner	Alu
STRG.12408.1	chr13	113332016	113336731	genic	j	ENSG00000169594.13	Terminal	Alu
STRG.12412.1	chr13	113490826	113526627	genic	n	ENSG00000272888.7	inner	Alu
STRG.12414.1	chr13	113534838	113535286	genic	n	ENSG00000173575.22	Terminal	Alu&L1
STRG.12415.1	chr13	113536125	113550229	span_intergenic_and_genic	o	ENSG00000173575.22	inner	Alu
STRG.12417.1	chr13	99616143	99624673	span_intergenic_and_genic	k	ENSG00000173575.22	Terminal	Alu
STRG.12418.1	chr13	99631076	99634930	span_intergenic_and_genic	o	ENSG00000140471.17	inner	Alu
STRG.12419.1	chr13	99637508	99658734	intronic	i	ENSG00000140471.17	inner	Alu
STRG.1242.1	chr1	193008970	193059360	intronic	i	ENSG00000058085.15	Terminal	Alu
STRG.12422.1	chr13	100089036	100237497	genic	j	ENSG00000183060.15	inner	Alu
STRG.12425.1	chr13	100332205	100336014	genic	m	ENSG00000161981.11	inner	Alu
STRG.12426.1	chr13	100367678	100373014	intergenic	u	NA	Terminal	Alu
STRG.12427.1	chr13	100388542	100389336	genic	n	ENSG00000162006.9	Terminal	Alu
STRG.1243.1	chr1	193032424	193040118	intronic	i	ENSG00000058085.15	Terminal	Alu
STRG.12432.1	chr14	24368122	24371959	intronic	i	ENSG00000059145.19	Terminal	Alu
STRG.12433.1	chr14	23469697	23471609	intronic	i	ENSG00000140443.15	Terminal	Alu
STRG.12436.1	chr14	24972864	25013753	intronic	i	ENSG00000103852.13	Terminal	Alu
STRG.12438.1	chr14	21239628	21298519	genic	j	ENSG00000103148.17	inner	Alu
STRG.1244.1	chr1	193059454	193091219	intronic	i	ENSG00000058085.15	inner	Alu
STRG.12440.1	chr14	21256919	21259952	intronic	i	ENSG00000103148.17	inner	Alu
STRG.12441.1	chr14	21351476	21384019	genic	n	ENSG00000103148.17	inner	Alu
STRG.12442.1	chr14	21397292	21397401	intergenic	u	NA	Terminal	Alu
STRG.12444.1	chr14	21438578	21445745	genic	m	ENSG00000007392.17	Terminal	Alu
STRG.12445.1	chr14	21459020	21476936	intronic	i	ENSG00000007392.17	Terminal	Alu
STRG.12446.1	chr14	21477195	21499170	intronic	i	ENSG00000007392.17	Terminal	Alu
STRG.12447.1	chr14	21502379	21511259	span_intergenic_and_genic	k	ENSG00000206168.1	inner	Alu
STRG.12449.1	chr14	24039382	24043541	intronic	i	ENSG00000103126.15	Terminal	Alu
STRG.1245.1	chr1	193265483	193269038	genic	m	ENSG00000058085.15	Terminal	Alu
STRG.12451.1	chr14	24136189	24138962	genic	j	ENSG00000242612.7	Terminal	Alu
STRG.12452.1	chr14	24161265	24166565	genic	n	ENSG00000090565.17	Terminal	Alu
STRG.12453.1	chr14	24168730	24170256	span_intergenic_and_genic	k	ENSG00000266235.1	inner	Alu
STRG.12455.1	chr14	24209615	24213488	span_intergenic_and_genic	o	ENSG00000197562.10	inner	Alu
STRG.12457.1	chr14	24290598	24290995	intronic	i	ENSG00000197562.10	Terminal	Alu
STRG.12458.1	chr14	24313311	24318035	genic	j	ENSG00000172366.20	Terminal	Alu
STRG.12459.1	chr14	26864396	26865088	genic	j	ENSG00000172366.20	Terminal	Alu
STRG.12461.1	chr14	26968645	26971557	genic	m	ENSG00000127585.12	inner	Alu
STRG.1247.1	chr1	173416861	173422345	intronic	i	ENSG00000157064.11	Terminal	Alu
STRG.12470.1	chr14	32130209	32138522	intronic	i	ENSG00000154237.13	Terminal	Alu
STRG.12471.1	chr14	32154010	32157216	intronic	i	ENSG00000154237.13	inner	Alu
STRG.12473.1	chr14	28865691	28874739	intronic	i	ENSG00000131873.7	Terminal	Alu
STRG.12475.1	chr14	28940511	28941280	genic	j	ENSG00000131876.17	inner	Alu
STRG.12477.1	chr14	22766522	22771789	genic	m	ENSG00000167967.16	inner	Alu
STRG.12478.1	chr14	22829871	22834347	intronic	i	ENSG00000167969.13	inner	Alu
STRG.12479.1	chr14	22871740	22881713	span_intergenic_and_genic	k	ENSG00000205937.12	inner	Alu
STRG.12479.2	chr14	22880120	22881580	span_intergenic_and_genic	k	ENSG00000205937.12	inner	Alu
STRG.12489.1	chr14	23144342	23145174	intronic	i	ENSG00000140992.19	inner	Alu
STRG.12495.1	chr14	35740561	35745788	intronic	i	ENSG00000137831.15	inner	Alu
STRG.12496.1	chr14	35763197	35769034	intronic	i	ENSG00000137831.15	Terminal	Alu&L1
STRG.12498.1	chr14	40954519	41149229	intronic	i	ENSG00000187720.14	inner	Alu&L1
STRG.125.1	chr1	6048228	6060922	genic	n	ENSG00000187144.11	Terminal	Alu
STRG.12500.1	chr14	44239702	44242284	intronic	i	ENSG00000187720.14	Terminal	Alu
STRG.12501.1	chr14	44280593	44285591	intronic	i	ENSG00000187720.14	inner	Alu&L1
STRG.12502.1	chr14	44397278	44398973	intronic	i	ENSG00000187720.14	Terminal	Alu&L1
STRG.12503.1	chr14	36696992	36702472	intronic	i	ENSG00000187720.14	Terminal	Alu
STRG.12504.1	chr14	36895937	36903643	intronic	i	ENSG00000187720.14	Terminal	Alu
STRG.12505.1	chr14	37063514	37074574	intronic	i	ENSG00000187720.14	Terminal	Alu
STRG.12506.1	chr14	37095641	37103014	intronic	i	ENSG00000066933.16	Terminal	Alu
STRG.12507.1	chr14	37117853	37136368	intronic	i	ENSG00000066933.16	Terminal	Alu&L1
STRG.12508.1	chr14	37144784	37162986	intronic	i	ENSG00000066933.16	Terminal	Alu
STRG.12509.1	chr14	37171888	37173811	intronic	i	ENSG00000066933.16	Terminal	Alu
STRG.12511.1	chr14	37234352	37242007	intronic	i	ENSG00000066933.16	Terminal	Alu&L1
STRG.12512.1	chr14	37244385	37248664	intronic	i	ENSG00000066933.16	Terminal	Alu
STRG.12513.1	chr14	37291911	37297725	intronic	i	ENSG00000066933.16	Terminal	Alu
STRG.12515.1	chr14	37476891	37548480	intronic	i	ENSG00000175318.12	Terminal	Alu
STRG.12517.1	chr14	45016428	45017635	intronic	i	ENSG00000067225.19	Terminal	Alu
STRG.12518.1	chr14	45084120	45093491	span_intergenic_and_genic	k	ENSG00000213614.10	Terminal	Alu
STRG.1252.1	chr1	173824653	173854646	intronic	i	ENSG00000143337.19	inner	Alu
STRG.12521.1	chr14	45203190	45221192	intronic	i	ENSG00000261423.1	Terminal	Alu
STRG.12523.1	chr14	51240099	51243118	intronic	i	ENSG00000166233.15	inner	Alu&L1
STRG.12524.1	chr14	50898949	50899671	intronic	i	ENSG00000166233.15	Terminal	Alu
STRG.12525.1	chr14	50905215	50944470	intronic	i	ENSG00000166233.15	Terminal	Alu
STRG.12526.1	chr14	50940801	50944518	intronic	i	ENSG00000166233.15	Terminal	Alu
STRG.12528.1	chr14	52458315	52472370	span_intergenic_and_genic	o	ENSG00000166233.15	inner	Alu
STRG.12529.1	chr14	52544403	52552536	intronic	i	ENSG00000140463.14	Terminal	Alu
STRG.12531.1	chr14	39076094	39085761	span_intergenic_and_genic	o	ENSG00000260898.6	Terminal	Alu
STRG.12532.1	chr14	39092761	39103212	genic	j	ENSG00000103274.11	Terminal	Alu
STRG.12534.1	chr14	39175230	39183187	span_intergenic_and_genic	k	ENSG00000140319.11	Terminal	Alu
STRG.12538.1	chr14	39311403	39315302	genic	j	ENSG00000128928.10	inner	Alu&L1
STRG.12539.1	chr14	39320928	39322040	span_intergenic_and_genic	k	ENSG00000223313.1	Terminal	Alu
STRG.1254.1	chr1	173938411	173960130	span_intergenic_and_genic	k	ENSG00000235145.2	Terminal	Alu&L1
STRG.12540.1	chr14	39404853	39405899	span_intergenic_and_genic	o	ENSG00000051180.17	Terminal	Alu
STRG.12544.1	chr14	53146931	53148576	intronic	i	ENSG00000104129.10	Terminal	Alu
STRG.12545.1	chr14	52638285	52695942	span_intergenic_and_genic	k	ENSG00000166140.17	Without	None
STRG.12546.1	chr14	52653342	52656627	intronic	i	ENSG00000166145.14	Terminal	Alu
STRG.12547.1	chr14	52707200	52710335	intergenic	u	NA	Terminal	Alu
STRG.12548.1	chr14	52730166	52774989	genic	n	ENSG00000128908.17	Terminal	Alu&L1
STRG.12548.2	chr14	52730166	52773601	genic	n	ENSG00000128908.17	Terminal	Alu
STRG.12549.1	chr14	52739634	52743066	genic	m	ENSG00000259617.1	Terminal	Alu&L1
STRG.1255.1	chr1	173958815	173959522	intronic	i	ENSG00000135837.16	inner	Alu
STRG.12551.1	chr14	52786053	52790012	intronic	i	ENSG00000128908.17	Terminal	Alu
STRG.12555.1	chr14	57269037	57295332	intronic	i	ENSG00000187446.12	Terminal	Alu&L1
STRG.12557.1	chr14	56928093	56938444	genic	n	ENSG00000247556.6	Terminal	Alu
STRG.12558.1	chr14	57066778	57112624	genic	n	ENSG00000104147.9	Terminal	Alu
STRG.12561.1	chr14	34535405	34539704	span_intergenic_and_genic	k	ENSG00000137806.10	Terminal	Alu
STRG.12562.1	chr14	34605718	34608029	intronic	i	ENSG00000137806.10	Terminal	Alu
STRG.12564.1	chr14	34752125	34767479	intronic	i	ENSG00000103932.12	inner	Alu
STRG.12566.1	chr14	34787441	34804214	intronic	i	ENSG00000174197.16	Terminal	Alu
STRG.12567.1	chr14	34815841	34874133	genic	n	ENSG00000174197.16	Terminal	Alu&L1
STRG.1257.1	chr1	173976184	174022357	intronic	i	ENSG00000230124.8	inner	Alu
STRG.12570.1	chr14	34957647	34964866	intronic	i	ENSG00000038532.16	Terminal	Alu
STRG.12572.1	chr14	34982992	35000935	genic	m	ENSG00000262020.1	Terminal	Alu
STRG.12573.1	chr14	34985076	34988459	genic	j	ENSG00000038532.16	Terminal	Alu
STRG.12574.1	chr14	34989333	34994825	genic	j	ENSG00000166669.13	Terminal	Alu&L1
STRG.12575.1	chr14	35001387	35007282	intronic	i	ENSG00000166669.13	inner	Alu
STRG.12576.2	chr14	35046272	35083378	genic	j	ENSG00000213853.10	inner	Alu
STRG.12576.3	chr14	35046272	35083378	genic	j	ENSG00000213853.10	inner	Alu
STRG.12577.1	chr14	35086035	35088059	intronic	i	ENSG00000187535.14	Terminal	Alu
STRG.1258.1	chr1	174004043	174008728	intronic	i	ENSG00000230124.8	Terminal	Alu&L1
STRG.12581.1	chr14	35430260	35430631	genic	j	ENSG00000007545.16	inner	Alu
STRG.12582.1	chr14	56579788	56613910	genic	n	ENSG00000261732.1	Terminal	Alu
STRG.12583.1	chr14	55557972	55580110	span_intergenic_and_genic	k	ENSG00000206053.13	inner	Alu
STRG.12585.1	chr14	55652394	55664076	genic	m	ENSG00000261399.1	Terminal	Alu
STRG.12586.1	chr14	57578340	57581364	genic	m	ENSG00000261207.1	Terminal	Alu
STRG.12589.1	chr14	59357533	59371108	span_intergenic_and_genic	k	ENSG00000180185.11	inner	Alu
STRG.1259.1	chr1	174159581	174246346	intronic	i	ENSG00000230124.8	Terminal	Alu&L1
STRG.12590.1	chr14	60246430	60249571	span_intergenic_and_genic	o	ENSG00000162039.17	Terminal	Alu&L1
STRG.12593.1	chr14	60098400	60104341	span_intergenic_and_genic	k	ENSG00000265386.2	inner	Alu
STRG.12595.1	chr14	60148948	60165293	intronic	i	ENSG00000008710.20	Terminal	Alu
STRG.12596.1	chr14	62706517	63101916	genic	n	ENSG00000067365.15	inner	Alu
STRG.12597.1	chr14	62998200	62999560	genic	n	ENSG00000067365.15	inner	Alu&L1
STRG.12598.1	chr13	48986662	48998642	intronic	i	ENSG00000183044.12	Terminal	Alu
STRG.126.1	chr1	6185020	6199595	genic	n	ENSG00000157191.20	Terminal	Alu
STRG.1260.1	chr1	174160421	174201799	intronic	i	ENSG00000230124.8	Terminal	Alu
STRG.12603.1	chr13	49188634	49191014	intergenic	u	NA	Terminal	Alu
STRG.12607.1	chr13	49762841	49791900	genic	n	ENSG00000140455.17	Terminal	Alu&L1
STRG.12609.1	chr13	49956669	49979183	intronic	i	ENSG00000103657.14	Terminal	Alu&L1
STRG.1261.1	chr1	174255800	174305680	intronic	i	ENSG00000230124.8	Terminal	Alu&L1
STRG.12610.1	chr13	49997011	50014331	genic	j	ENSG00000035664.11	inner	Alu
STRG.12612.1	chr13	50027090	50042693	intronic	i	ENSG00000166797.11	Terminal	Alu
STRG.12614.1	chr13	50049663	50064962	intronic	i	ENSG00000028528.15	Terminal	Alu
STRG.12617.1	chr13	50240082	50256611	genic	n	ENSG00000169118.18	inner	Alu&L1
STRG.12618.1	chr13	50260173	50271270	intronic	i	ENSG00000169118.18	Terminal	Alu&L1
STRG.12619.1	chr13	50298162	50306244	intronic	i	ENSG00000169118.18	Terminal	Alu&L1
STRG.1262.1	chr1	174292331	174300449	intronic	i	ENSG00000230124.8	inner	Alu
STRG.12620.1	chr13	50479616	50482968	intronic	i	ENSG00000169118.18	Terminal	Alu
STRG.12621.1	chr13	50971366	50974579	genic	j	ENSG00000166803.14	inner	Alu
STRG.12622.1	chr14	61695513	61748258	intronic	i	ENSG00000103671.10	Terminal	Alu
STRG.12623.1	chr14	61707623	61717917	genic	m	ENSG00000259682.1	Terminal	Alu
STRG.12624.1	chr14	61762420	61796428	span_intergenic_and_genic	k	ENSG00000248415.1	inner	Alu
STRG.12625.1	chr14	61782786	61786565	intronic	i	ENSG00000180357.9	Terminal	Alu&L1
STRG.12627.1	chr14	58224096	58228650	genic	m	ENSG00000239465.1	inner	Alu
STRG.12628.1	chr14	58244834	58269195	span_intergenic_and_genic	k	ENSG00000207223.1	Terminal	Alu
STRG.1263.1	chr1	174420200	174438471	intronic	i	ENSG00000230124.8	Terminal	Alu
STRG.12631.1	chr14	58288033	58289158	span_intergenic_and_genic	k	ENSG00000140451.13	inner	Alu
STRG.12632.1	chr14	58407466	58427187	intronic	i	ENSG00000249240.2	Terminal	Alu
STRG.12633.1	chr14	58498387	58548054	intronic	i	ENSG00000166839.17	Terminal	Alu&L1
STRG.12634.1	chr14	65467807	65468341	genic	m	ENSG00000090487.11	inner	Alu
STRG.12635.1	chr14	65471102	65471186	genic	m	ENSG00000103707.10	inner	Alu&L1
STRG.12636.1	chr14	65480587	65487317	intronic	i	ENSG00000103707.10	inner	Alu
STRG.12639.1	chr14	30372727	30377150	intronic	i	ENSG00000166855.9	Terminal	Alu
STRG.1264.1	chr1	174486217	174507629	genic	n	ENSG00000230124.8	Terminal	Alu
STRG.12641.1	chr14	30622296	30661939	genic	j	ENSG00000138617.16	inner	Alu
STRG.12644.1	chr14	30668991	30676715	intronic	i	ENSG00000103381.12	Terminal	Alu&L1
STRG.12645.1	chr14	30677825	30683598	intronic	i	ENSG00000103381.12	Terminal	Alu
STRG.12648.1	chr14	30733004	30735794	intronic	i	ENSG00000103381.12	Terminal	Alu
STRG.12649.1	chr14	30874559	30895079	span_intergenic_and_genic	k	ENSG00000237515.9	Terminal	Alu&L1
STRG.1265.1	chr1	174511875	174514271	genic	j	ENSG00000163395.17	Terminal	Alu
STRG.12650.1	chr14	30880735	30902235	intronic	i	ENSG00000237515.9	Terminal	Alu
STRG.12651.1	chr14	30907281	31026539	intronic	i	ENSG00000237515.9	Terminal	Alu
STRG.12652.1	chr14	30963898	31013809	intronic	i	ENSG00000237515.9	Terminal	Alu
STRG.12653.1	chr14	31018446	31018796	intronic	i	ENSG00000262801.6	Terminal	Alu
STRG.12655.1	chr14	31114579	31118925	intronic	i	ENSG00000162076.13	Terminal	Alu
STRG.12656.1	chr14	31183555	31186440	span_intergenic_and_genic	k	ENSG00000262959.2	Terminal	Alu
STRG.12658.1	chr14	31291788	31420550	genic	j	ENSG00000122386.11	Terminal	Alu
STRG.12662.1	chr14	31446036	31457489	genic	n	ENSG00000103313.13	Terminal	Alu
STRG.12663.1	chr14	31561390	31861224	intergenic	u	NA	Terminal	Alu
STRG.12668.1	chr14	64986884	65062650	intronic	i	ENSG00000285329.1	Terminal	Alu
STRG.1267.1	chr1	174784012	174790905	span_intergenic_and_genic	o	ENSG00000116750.14	inner	Alu
STRG.12671.1	chr14	65054690	65061180	span_intergenic_and_genic	o	ENSG00000213918.10	Terminal	Alu
STRG.12672.1	chr14	65075128	65102517	genic	m	ENSG00000126602.11	inner	Alu
STRG.12673.1	chr14	69767119	69771902	genic	n	ENSG00000005339.15	Terminal	Alu
STRG.12674.1	chr14	70219620	70223527	intronic	i	ENSG00000005339.15	inner	Alu
STRG.12675.1	chr14	60709539	60724351	genic	n	ENSG00000005339.15	inner	Alu
STRG.12677.1	chr14	60746978	60775837	intronic	i	ENSG00000005339.15	inner	Alu
STRG.12680.1	chr14	60981215	61003243	genic	m	ENSG00000263159.1	Terminal	Alu&L1
STRG.12681.1	chr14	61055434	61066532	intronic	i	ENSG00000162104.10	Terminal	Alu
STRG.12682.1	chr14	61098674	61100073	intronic	i	ENSG00000162104.10	Terminal	Alu
STRG.12683.1	chr14	61321715	61487889	intronic	i	ENSG00000162104.10	Terminal	Alu
STRG.12685.1	chr14	70366499	70417061	intergenic	u	NA	Terminal	Alu
STRG.12689.1	chr14	67533096	67589440	genic	n	ENSG00000153406.14	Terminal	Alu
STRG.12694.1	chr14	69373712	69398299	genic	j	ENSG00000168096.15	Terminal	Alu
STRG.12695.1	chr14	69561019	69561470	genic	n	ENSG00000168096.15	Terminal	Alu
STRG.12698.1	chr14	72599368	72599687	genic	n	ENSG00000140632.17	Terminal	Alu
STRG.12699.1	chr14	70583221	70600655	intronic	i	ENSG00000118900.15	inner	Alu
STRG.127.1	chr1	6206119	6221299	intronic	i	ENSG00000080947.15	inner	Alu
STRG.1270.1	chr1	174843540	174854691	intronic	i	ENSG00000134371.14	Terminal	Alu
STRG.12702.1	chr14	54437979	54441445	genic	j	ENSG00000118894.15	inner	Alu
STRG.12703.1	chr14	54595924	54606182	span_intergenic_and_genic	k	ENSG00000103544.15	inner	Alu
STRG.12704.1	chr14	54606233	54613220	intronic	i	ENSG00000103544.15	Terminal	Alu
STRG.12705.1	chr14	54662399	54676489	intronic	i	ENSG00000103544.15	Terminal	Alu
STRG.12707.1	chr14	54688204	54733841	intronic	i	ENSG00000174628.16	Terminal	Alu
STRG.12708.1	chr14	54868864	54873618	genic	n	ENSG00000261195.1	Terminal	Alu
STRG.12709.1	chr14	54929929	54997666	span_intergenic_and_genic	o	ENSG00000261195.1	Terminal	Alu
STRG.1271.1	chr1	174854983	174866660	intergenic	u	NA	Terminal	Alu
STRG.12712.1	chr14	55051647	55072771	genic	j	ENSG00000157106.17	Terminal	Alu
STRG.12713.1	chr14	55085660	55103360	genic	n	ENSG00000157106.17	Terminal	Alu
STRG.12714.1	chr14	55185666	55188801	genic	n	ENSG00000157106.17	Terminal	Alu
STRG.12715.1	chr14	55271397	55368128	intronic	i	ENSG00000157106.17	Terminal	Alu
STRG.12717.1	chr14	55318424	55327284	intronic	i	ENSG00000157106.17	Terminal	Alu
STRG.1272.1	chr1	174931995	174946917	intergenic	u	NA	Terminal	Alu
STRG.12720.1	chr14	67940055	67953812	intronic	i	ENSG00000170537.13	Terminal	Alu&L1
STRG.12724.1	chr14	68298239	68322680	span_intergenic_and_genic	k	ENSG00000103528.17	Terminal	Alu
STRG.12726.1	chr14	68549678	68552707	intronic	i	ENSG00000153066.13	inner	Alu
STRG.12727.1	chr14	71368477	71373801	intronic	i	ENSG00000153066.13	Terminal	Alu
STRG.12728.1	chr14	71419761	71423943	genic	n	ENSG00000122299.12	Terminal	Alu
STRG.1273.1	chr1	174946955	174953052	intergenic	u	NA	Terminal	Alu
STRG.12730.1	chr14	71446900	71454019	span_intergenic_and_genic	k	ENSG00000261560.1	Terminal	Alu
STRG.12731.1	chr14	71627411	71633444	genic	n	ENSG00000261216.1	Terminal	Alu
STRG.12732.1	chr14	71634692	71641470	genic	n	ENSG00000048462.11	Terminal	Alu
STRG.12733.1	chr14	71699129	71739358	intronic	i	ENSG00000048471.14	Terminal	Alu
STRG.12734.1	chr14	69060763	69075273	intronic	i	ENSG00000048471.14	Terminal	Alu
STRG.12737.1	chr14	69104702	69110902	intronic	i	ENSG00000048471.14	Terminal	Alu&L1
STRG.12738.1	chr14	69131763	69148121	intronic	i	ENSG00000048471.14	Terminal	Alu
STRG.12740.1	chr14	69201425	69205952	intronic	i	ENSG00000140534.14	Terminal	Alu
STRG.12741.1	chr14	69206456	69210822	intronic	i	ENSG00000166813.16	Terminal	Alu
STRG.12743.1	chr14	66494639	66507849	genic	m	ENSG00000166825.15	inner	Alu
STRG.12743.2	chr14	66494639	66507849	genic	m	ENSG00000166825.15	Terminal	Alu
STRG.12746.1	chr14	67247833	67253596	intronic	i	ENSG00000140548.10	Terminal	Alu
STRG.12747.1	chr14	67360317	67382252	intronic	i	ENSG00000140548.10	Terminal	Alu
STRG.12750.1	chr14	76781735	76786724	genic	m	ENSG00000185033.14	Terminal	Alu
STRG.12751.1	chr14	76793383	76802692	genic	j	ENSG00000185043.12	Terminal	Alu
STRG.12752.1	chr14	63374684	63377009	genic	n	ENSG00000213471.10	Terminal	Alu
STRG.12754.1	chr14	63416531	63422749	genic	n	ENSG00000140575.13	Terminal	Alu
STRG.1276.1	chr1	175022479	175022580	span_intergenic_and_genic	k	ENSG00000118193.12	inner	Alu
STRG.12762.1	chr14	63643990	63646398	genic	j	ENSG00000090905.19	Terminal	Alu
STRG.12763.1	chr14	63659268	63662256	intronic	i	ENSG00000090905.19	Terminal	Alu
STRG.12764.1	chr14	63719015	63728059	intronic	i	ENSG00000090905.19	Terminal	Alu
STRG.12765.1	chr14	64222867	64226963	intronic	i	ENSG00000090905.19	inner	Alu
STRG.12766.1	chr14	64227035	64294356	intronic	i	ENSG00000140750.17	Terminal	Alu
STRG.12768.1	chr14	64366061	64371094	intronic	i	ENSG00000205629.12	Terminal	Alu
STRG.12769.1	chr14	64397374	64400045	span_intergenic_and_genic	k	ENSG00000274925.1	Terminal	Alu&L1
STRG.12770.1	chr14	64433713	64460003	span_intergenic_and_genic	o	ENSG00000245888.7	Terminal	Alu
STRG.12771.1	chr14	64440369	64442238	genic	j	ENSG00000077238.14	Terminal	Alu
STRG.12773.1	chr14	64515519	64524946	genic	m	ENSG00000261736.1	Terminal	Alu&L1
STRG.12774.1	chr14	49570984	49586376	intronic	i	ENSG00000047578.13	Terminal	Alu
STRG.12775.1	chr14	49586578	49586878	genic	j	ENSG00000047578.13	Without	None
STRG.12776.1	chr14	49603524	49617968	intronic	i	ENSG00000103404.14	Terminal	Alu
STRG.12778.1	chr14	49768153	49781674	intronic	i	ENSG00000168447.11	inner	Alu
STRG.12779.1	chr14	49783814	49852821	intronic	i	ENSG00000168447.11	Terminal	Alu
STRG.1278.1	chr1	200393589	200397817	genic	j	ENSG00000118200.14	inner	Alu
STRG.12780.1	chr14	49853614	49853914	intronic	i	ENSG00000168447.11	inner	Alu
STRG.12785.1	chr14	50175068	50189348	span_intergenic_and_genic	k	ENSG00000103365.15	Terminal	Alu
STRG.12786.1	chr14	50194990	50220152	intronic	i	ENSG00000103365.15	Terminal	Alu
STRG.12788.1	chr14	50237077	50238136	genic	j	ENSG00000004779.10	Terminal	Alu&L1
STRG.12789.1	chr14	50243998	50312229	genic	n	ENSG00000083093.10	Terminal	Alu
STRG.1279.1	chr1	200551503	200620751	intronic	i	ENSG00000118200.14	Terminal	Alu&L1
STRG.1279.2	chr1	200551503	200620751	intronic	i	ENSG00000118200.14	Terminal	Alu
STRG.12790.1	chr14	50256695	50263922	genic	n	ENSG00000083093.10	inner	Alu
STRG.12791.1	chr14	50312309	50327726	span_intergenic_and_genic	k	ENSG00000166847.10	inner	Alu
STRG.12793.1	chr14	50380803	50389123	span_intergenic_and_genic	k	ENSG00000166851.15	inner	Alu
STRG.12797.1	chr14	50751793	50756146	genic	j	ENSG00000260086.3	inner	Alu
STRG.12798.1	chr14	77095537	77098044	genic	n	ENSG00000102921.8	Terminal	Alu
STRG.12800.1	chr14	81498358	81533833	span_intergenic_and_genic	o	ENSG00000261267.1	Terminal	Alu
STRG.12803.1	chr14	90397159	90404785	span_intergenic_and_genic	k	ENSG00000069329.18	inner	Alu
STRG.12806.1	chr14	81262445	81436465	genic	m	ENSG00000069345.12	inner	Alu
STRG.12807.1	chr14	81325447	81336837	intronic	i	ENSG00000083799.18	inner	Alu
STRG.12808.1	chr14	81339961	81347928	intronic	i	ENSG00000121270.16	Terminal	Alu
STRG.1281.1	chr1	200669486	200694250	intergenic	u	NA	Terminal	Alu
STRG.1281.2	chr1	200670471	200694250	intergenic	u	NA	Terminal	Alu
STRG.12810.1	chr14	88563012	88575690	intronic	i	ENSG00000102910.14	inner	Alu
STRG.12811.1	chr14	88578141	88589230	intronic	i	ENSG00000102910.14	inner	Alu
STRG.12812.1	chr14	88589231	88592408	intronic	i	ENSG00000102910.14	Terminal	Alu
STRG.12814.1	chr14	80908555	80941742	genic	m	ENSG00000196470.12	Terminal	Alu
STRG.12815.1	chr14	74677213	74681790	intronic	i	ENSG00000196470.12	Terminal	Alu
STRG.12820.1	chr14	74713144	74738620	intronic	i	ENSG00000121274.14	Terminal	Alu
STRG.12821.1	chr14	74766488	74771199	intronic	i	ENSG00000121281.13	Terminal	Alu
STRG.12823.1	chr14	75016786	75019112	genic	j	ENSG00000166164.16	inner	Alu
STRG.12826.1	chr14	75082121	75106107	intronic	i	ENSG00000245694.10	inner	Alu&L1
STRG.12828.1	chr14	75137473	75140362	genic	m	ENSG00000205336.14	inner	Alu
STRG.12829.1	chr14	75140477	75145550	intronic	i	ENSG00000159461.15	Terminal	Alu
STRG.1283.1	chr1	201000864	201023730	genic	n	ENSG00000163362.11	inner	Alu
STRG.12831.1	chr14	89794669	89954730	genic	j	ENSG00000125124.13	inner	Alu
STRG.12832.1	chr14	89864385	89870789	intronic	i	ENSG00000103005.12	Terminal	Alu
STRG.12833.1	chr14	89956572	90043344	genic	j	ENSG00000103005.12	Terminal	Alu
STRG.12835.1	chr14	95664138	95668544	genic	j	ENSG00000102996.5	Terminal	Alu
STRG.12839.1	chr14	95157656	95179931	intronic	i	ENSG00000129636.13	Terminal	Alu
[truncated: 9,451 more rows]

## Sheet: Sheet 3
Sheet 3: Noncanonical transcripts identified by capTEs in HCT 116 cells. The noncanonial transcripts were classified into four categories according the genomic context: intergenic, genic, intronic, and span intergenic and genic. Reference Gene ID: the noncanonical transcript overlapped gene. NA represents this transcript is fully contained in intergenic regions.
Noncanonical Transcript ID	Chromosome	Start	End	Classification of noncanonical transcripts	Noncanonical transcript catogeries reported by GffCompare	Reference Gene ID	TE location in noncanonical transcripts	TE family
STRG.1.1	chr1	50561	51618	genic	j	ENSG00000188976.11	Without	None
STRG.10.1	chr1	501773	525993	intronic	i	ENSG00000157933.10	Terminal	Alu
STRG.100.1	chr1	11167826	11192776	intronic	i	ENSG00000133216.17	Terminal	Alu
STRG.10004.1	chr11	647947	695222	intronic	i	ENSG00000023318.8	Terminal	Alu
STRG.10005.1	chr11	654285	669087	span_intergenic_and_genic	k	ENSG00000270995.1	Terminal	Alu
STRG.10006.1	chr11	669119	671853	intronic	i	ENSG00000119509.13	inner	Alu
STRG.10007.1	chr11	695428	704129	span_intergenic_and_genic	k	ENSG00000231697.3	Terminal	Alu
STRG.10008.1	chr11	747411	765012	intronic	i	ENSG00000119509.13	Terminal	Alu
STRG.10009.1	chr11	767222	777487	genic	n	ENSG00000119509.13	Terminal	Alu
STRG.1001.1	chr1	52956902	52964736	intronic	i	ENSG00000174842.17	inner	Alu
STRG.10010.1	chr11	775143	777398	genic	n	ENSG00000119509.13	Terminal	Alu
STRG.10012.1	chr11	805777	809753	genic	n	ENSG00000136891.14	inner	Alu
STRG.10013.1	chr11	809967	812876	intergenic	u	NA	Terminal	Alu
STRG.10014.1	chr11	839791	842529	span_intergenic_and_genic	o	ENSG00000066697.15	inner	Alu
STRG.10015.1	chr11	868393	881753	intronic	i	ENSG00000241697.5	Terminal	Alu
STRG.10016.1	chr11	880866	881753	intergenic	u	NA	Terminal	Alu
STRG.10018.1	chr11	3357928	3379222	genic	j	ENSG00000136866.14	inner	Alu
STRG.10019.1	chr11	2967039	2986890	intergenic	u	NA	Terminal	Alu&L1
STRG.1002.1	chr1	143979517	143983937	genic	n	ENSG00000174842.17	inner	Alu
STRG.10022.1	chr11	3111350	3165273	span_intergenic_and_genic	k	ENSG00000201749.1	Terminal	Alu
STRG.10023.1	chr11	4384902	4393707	intronic	i	ENSG00000157693.15	Terminal	Alu
STRG.10024.1	chr11	4598672	4608168	genic	j	ENSG00000157693.15	inner	Alu
STRG.10025.1	chr11	6235686	6235970	intronic	i	ENSG00000196739.15	Terminal	Alu
STRG.10028.1	chr11	7987337	7999090	intronic	i	ENSG00000175764.15	inner	Alu
STRG.10029.1	chr11	7630584	7653751	intronic	i	ENSG00000148219.18	Terminal	Alu
STRG.1003.1	chr1	143991059	143997958	genic	n	ENSG00000174842.17	inner	Alu
STRG.10030.1	chr11	6385218	6386974	intronic	i	ENSG00000148219.18	Terminal	Alu
STRG.10032.1	chr11	6540084	6544120	intronic	i	ENSG00000136848.17	Terminal	Alu
STRG.10033.1	chr11	6588127	6593493	intronic	i	ENSG00000136848.17	inner	Alu
STRG.10034.1	chr11	6595072	6597642	genic	n	ENSG00000182150.18	inner	Alu&L1
STRG.10036.1	chr11	6605932	6610031	intronic	i	ENSG00000182150.18	Terminal	L1
STRG.10038.1	chr11	6767987	6769055	intronic	i	ENSG00000130948.10	Terminal	Alu
STRG.10039.1	chr11	6926416	6984238	intronic	i	ENSG00000285269.2	Terminal	Alu
STRG.1004.1	chr1	143999723	144009993	genic	n	ENSG00000122484.9	Terminal	Alu
STRG.10042.1	chr11	5241949	5244433	genic	n	ENSG00000130958.13	Terminal	Alu
STRG.10044.1	chr11	5248269	5249857	genic	n	ENSG00000165244.7	inner	Alu&L1
STRG.10045.1	chr11	5268345	5269945	intronic	i	ENSG00000130956.14	Terminal	Alu
STRG.10046.1	chr11	5281995	5505652	intronic	i	ENSG00000081377.17	Terminal	Alu
STRG.10047.1	chr11	5298968	5305166	intronic	i	ENSG00000081377.17	Terminal	Alu
STRG.10048.1	chr11	5307690	5452258	intronic	i	ENSG00000081377.17	Terminal	Alu
STRG.1005.1	chr1	144011662	144018813	intronic	i	ENSG00000122484.9	Terminal	Alu&L1
STRG.10050.1	chr11	5330592	5331360	intronic	i	ENSG00000196597.13	Terminal	Alu
STRG.10051.1	chr11	5420422	5426498	genic	n	ENSG00000196312.15	Terminal	Alu&L1
STRG.10052.1	chr11	5430653	5431602	span_intergenic_and_genic	k	ENSG00000227257.1	Terminal	Alu
STRG.10053.1	chr11	5452305	5454477	genic	n	ENSG00000188152.13	Terminal	Alu
STRG.10055.1	chr11	5464603	5464959	intronic	i	ENSG00000196312.15	Terminal	Alu
STRG.10056.1	chr11	5589051	5595951	intronic	i	ENSG00000196312.15	Terminal	Alu
STRG.10058.1	chr11	5663195	5685074	intronic	i	ENSG00000119446.14	Terminal	Alu
STRG.10059.1	chr11	10466007	10472139	intronic	i	ENSG00000148187.18	Terminal	Alu
STRG.1006.1	chr1	144031995	144037235	genic	j	ENSG00000067208.14	inner	Alu
STRG.10061.1	chr11	11797106	11810020	genic	n	ENSG00000095303.17	inner	Alu
STRG.10062.1	chr11	11797106	11810020	genic	n	ENSG00000119408.17	Terminal	Alu
STRG.10063.1	chr11	11841958	11956945	intronic	i	ENSG00000119408.17	Terminal	Alu
STRG.10065.1	chr11	12116345	12126721	intronic	i	ENSG00000136930.13	inner	Alu
STRG.10067.1	chr11	12294483	12330853	intergenic	u	NA	Terminal	Alu
STRG.10068.1	chr11	10511673	10541187	intergenic	u	NA	Terminal	Alu&L1
STRG.10069.1	chr11	10797053	10808926	intergenic	u	NA	Terminal	Alu&L1
STRG.1007.1	chr1	144051170	144052375	intronic	i	ENSG00000067208.14	Terminal	Alu
STRG.10070.1	chr11	10801467	10801608	intergenic	u	NA	Terminal	Alu
STRG.10071.1	chr11	13668637	13678928	span_intergenic_and_genic	k	ENSG00000242256.3	inner	Alu
STRG.10072.1	chr11	13683146	13687799	intronic	i	ENSG00000119314.16	inner	Alu
STRG.10073.1	chr11	3390780	3391752	intergenic	u	NA	Terminal	Alu
STRG.10074.1	chr11	3392479	3399157	intronic	i	ENSG00000119471.15	inner	Alu
STRG.10076.1	chr11	3493274	3501515	genic	n	ENSG00000119471.15	Terminal	Alu
STRG.10077.1	chr11	3548429	3556021	intronic	i	ENSG00000119471.15	Terminal	Alu
STRG.10078.1	chr11	3675011	3710013	intronic	i	ENSG00000165185.15	inner	Alu
STRG.10079.1	chr11	3694077	3695448	intronic	i	ENSG00000165185.15	Terminal	Alu
STRG.1008.1	chr1	144068351	144075665	intronic	i	ENSG00000067208.14	Terminal	Alu&L1
STRG.10080.1	chr11	3710014	3756532	intronic	i	ENSG00000165185.15	Terminal	Alu
STRG.10081.1	chr11	3714876	3719411	intronic	i	ENSG00000165185.15	Terminal	Alu
STRG.10084.1	chr11	3735325	3739395	intronic	i	ENSG00000148153.14	Terminal	Alu
STRG.10085.1	chr11	3740386	3741085	intronic	i	ENSG00000169071.15	Terminal	Alu
STRG.10086.1	chr11	3779258	3782041	genic	j	ENSG00000169071.15	inner	Alu
STRG.10087.1	chr11	3812174	3836931	intronic	i	ENSG00000169071.15	inner	Alu
STRG.10088.1	chr11	3856410	3862818	genic	n	ENSG00000169071.15	Terminal	Alu
STRG.10089.1	chr11	3863234	3872258	intronic	i	ENSG00000169071.15	Terminal	Alu
STRG.1009.1	chr1	144547426	144547695	intronic	i	ENSG00000067208.14	Terminal	Alu
STRG.10090.1	chr11	3873179	3891314	intronic	i	ENSG00000169071.15	Terminal	Alu
STRG.10091.1	chr11	3895012	3932417	span_intergenic_and_genic	k	ENSG00000275756.1	Terminal	Alu
STRG.10092.1	chr11	3952159	3956036	genic	n	ENSG00000196305.18	inner	Alu
STRG.10093.1	chr11	3967552	3977666	intronic	i	ENSG00000196305.18	inner	Alu
STRG.10094.1	chr11	3991688	4002863	intronic	i	ENSG00000196305.18	inner	Alu&L1
STRG.10095.1	chr11	4013697	4023141	intronic	i	ENSG00000196305.18	inner	Alu
STRG.10096.1	chr11	4033932	4040030	intronic	i	ENSG00000196305.18	inner	Alu
STRG.10098.1	chr11	4094799	4138870	genic	n	ENSG00000198000.12	Terminal	Alu&L1
STRG.10099.1	chr11	4114308	4115834	intronic	i	ENSG00000188312.14	Terminal	Alu
STRG.101.1	chr1	11222472	11227051	genic	j	ENSG00000133216.17	inner	Alu
STRG.1010.1	chr1	144887191	144888901	intronic	i	ENSG00000067208.14	Terminal	Alu&L1
STRG.10100.1	chr11	4173004	4176280	genic	n	ENSG00000106809.11	Terminal	Alu
STRG.10101.1	chr11	12707115	12713283	intronic	i	ENSG00000188312.14	Terminal	Alu
STRG.10102.1	chr11	12778530	12782777	intronic	i	ENSG00000188312.14	inner	Alu
STRG.10103.1	chr11	12783191	12792376	intronic	i	ENSG00000188312.14	inner	Alu
STRG.10104.1	chr11	12855698	12857799	intergenic	u	NA	Terminal	Alu
STRG.1011.1	chr1	144934645	144945023	intronic	i	ENSG00000067208.14	Terminal	Alu
STRG.10112.1	chr11	18017555	18018683	genic	n	ENSG00000148229.13	inner	Alu
STRG.10113.1	chr11	19170946	19176415	genic	n	ENSG00000157653.12	Terminal	Alu
STRG.10114.1	chr11	19235396	19240988	intronic	i	ENSG00000138835.22	Terminal	Alu
STRG.10115.1	chr11	23163057	23166791	genic	j	ENSG00000138835.22	Terminal	Alu
STRG.10116.1	chr11	20061320	20098497	intronic	i	ENSG00000138835.22	Terminal	Alu
STRG.10117.1	chr11	20365263	20370866	intronic	i	ENSG00000138835.22	Terminal	Alu
STRG.10119.1	chr11	22816509	22835367	intronic	i	ENSG00000136813.14	Terminal	Alu
STRG.1012.1	chr1	145009389	145020452	intronic	i	ENSG00000067208.14	Terminal	Alu
STRG.10120.1	chr11	22622533	22625823	intronic	i	ENSG00000136813.14	Terminal	Alu
STRG.10121.1	chr11	22625509	22626403	genic	n	ENSG00000136813.14	Terminal	Alu&L1
STRG.10122.1	chr11	22739335	22739738	intronic	i	ENSG00000136813.14	Terminal	Alu
STRG.10125.1	chr11	17074389	17077667	genic	j	ENSG00000106853.20	Terminal	Alu&L1
STRG.10126.1	chr11	17077824	17079275	genic	j	ENSG00000204173.11	inner	Alu
STRG.10127.1	chr11	17082255	17084454	genic	n	ENSG00000059769.20	Terminal	Alu
STRG.10128.1	chr11	17086572	17207983	intronic	i	ENSG00000244115.1	Terminal	Alu
STRG.1013.1	chr1	145027662	145030404	intronic	i	ENSG00000067208.14	Terminal	Alu
STRG.10130.1	chr11	17276739	17332211	intronic	i	ENSG00000165181.16	Terminal	Alu
STRG.10132.1	chr11	17345456	17346045	intergenic	u	NA	Terminal	Alu
STRG.10133.1	chr11	17351800	17377341	genic	j	ENSG00000148154.10	Terminal	Alu
STRG.10133.2	chr11	17351800	17377341	genic	n	ENSG00000148154.10	Terminal	Alu
STRG.10134.1	chr11	17380543	17381667	intronic	i	ENSG00000196814.15	Terminal	Alu
STRG.10135.1	chr11	17385248	17388659	intronic	i	ENSG00000196814.15	inner	Alu
STRG.10136.1	chr11	14277547	14280479	intronic	i	ENSG00000136828.19	Terminal	Alu
STRG.10137.1	chr11	14334116	14359183	intronic	i	ENSG00000136828.19	Terminal	L1
STRG.10138.1	chr11	14457512	14477123	intronic	i	ENSG00000169155.10	Terminal	Alu
STRG.10139.1	chr11	14461342	14464910	intronic	i	ENSG00000169155.10	Terminal	Alu
STRG.1014.1	chr1	145030722	145031602	span_intergenic_and_genic	k	ENSG00000223896.2	Terminal	Alu&L1
STRG.10141.1	chr11	14481098	14483031	intronic	i	ENSG00000136861.18	inner	Alu
STRG.10142.1	chr11	14483152	14486366	intronic	i	ENSG00000106780.9	Terminal	Alu
STRG.10143.1	chr11	14494440	14498837	intronic	i	ENSG00000106780.9	Terminal	Alu
STRG.10144.1	chr11	14500892	14507436	intronic	i	ENSG00000106780.9	Terminal	Alu
STRG.10145.1	chr11	14525228	14643635	span_intergenic_and_genic	k	ENSG00000238181.2	Terminal	Alu
STRG.10146.1	chr11	14597379	14608390	intergenic	u	NA	Terminal	Alu&L1
STRG.10148.1	chr11	14656941	14664391	genic	j	ENSG00000119402.17	Terminal	Alu
STRG.10150.1	chr11	14878009	14891662	genic	j	ENSG00000095261.14	Terminal	Alu
STRG.10150.3	chr11	14878009	14891662	genic	n	ENSG00000095261.14	Terminal	Alu
STRG.10151.1	chr11	30323117	30338227	intronic	i	ENSG00000095261.14	Terminal	Alu
STRG.10152.1	chr11	32406531	32408266	genic	m	ENSG00000119397.18	Terminal	Alu
STRG.10153.1	chr11	32435724	32460422	intronic	i	ENSG00000136895.19	Terminal	Alu
STRG.10155.1	chr11	32591793	32592771	intronic	i	ENSG00000136895.19	Terminal	Alu
STRG.10156.1	chr11	18278753	18286921	intergenic	u	NA	Terminal	Alu
STRG.10158.1	chr11	18479254	18526899	genic	j	ENSG00000148356.15	Terminal	Alu&L1
STRG.10159.1	chr11	18490243	18490955	span_intergenic_and_genic	o	ENSG00000148356.15	Terminal	Alu
STRG.1016.1	chr1	145099881	145101205	intronic	i	ENSG00000154511.12	inner	Alu
STRG.10160.1	chr11	18528383	18535877	intergenic	u	NA	inner	Alu
STRG.10161.1	chr11	18591756	18600469	intronic	i	ENSG00000136854.24	Terminal	Alu
STRG.10162.1	chr11	18606401	18634342	genic	n	ENSG00000160401.15	Terminal	Alu
STRG.10163.1	chr11	18627497	18634372	intronic	i	ENSG00000167094.16	Terminal	Alu
STRG.10164.1	chr11	27292353	27363215	span_intergenic_and_genic	o	ENSG00000136807.14	inner	Alu
STRG.10165.1	chr11	27444602	27463087	span_intergenic_and_genic	k	ENSG00000136877.15	Terminal	Alu
STRG.10167.1	chr11	28020622	28024215	genic	j	ENSG00000167103.12	inner	Alu
STRG.1017.1	chr1	145281116	145281462	intronic	i	ENSG00000154511.12	Terminal	Alu
STRG.10170.1	chr11	28108388	28333507	genic	j	ENSG00000233901.6	Terminal	Alu
STRG.10171.1	chr11	34438891	34472518	genic	j	ENSG00000204054.14	Terminal	Alu
STRG.10172.1	chr11	34888343	34901548	span_intergenic_and_genic	k	ENSG00000130707.18	Terminal	Alu
STRG.10173.1	chr11	34931531	34938284	intronic	i	ENSG00000119326.15	inner	Alu
STRG.10174.1	chr11	34980349	34991651	intronic	i	ENSG00000119326.15	inner	Alu
STRG.10175.1	chr11	35662775	35689530	genic	n	ENSG00000106771.13	Terminal	Alu
STRG.10176.1	chr11	35746447	35754071	intronic	i	ENSG00000106771.13	inner	L1
STRG.10178.1	chr11	36802070	36864937	span_intergenic_and_genic	o	ENSG00000070159.14	Terminal	Alu
STRG.10179.1	chr11	36056257	36061991	intronic	i	ENSG00000157654.19	Terminal	Alu
STRG.10180.1	chr11	36101999	36115385	intronic	i	ENSG00000157654.19	inner	Alu
STRG.10182.1	chr11	36105606	36133313	genic	j	ENSG00000148296.7	inner	Alu
STRG.10183.1	chr11	36196248	36197901	genic	j	ENSG00000160326.14	inner	Alu
STRG.10187.1	chr11	31432402	31453054	genic	n	ENSG00000169925.17	inner	Alu
STRG.10189.1	chr11	31570795	31579629	genic	n	ENSG00000225361.4	Terminal	Alu
STRG.1019.1	chr1	157130108	157138384	span_intergenic_and_genic	k	ENSG00000143033.18	inner	Alu
STRG.10190.1	chr11	31665115	31672530	genic	j	ENSG00000160323.19	Terminal	Alu
STRG.10191.1	chr11	31678203	31693374	intronic	i	ENSG00000160293.17	Terminal	Alu
STRG.10193.1	chr11	32098848	32105535	intronic	i	ENSG00000160293.17	Terminal	Alu
STRG.10194.1	chr11	33858576	33879479	genic	n	ENSG00000165661.17	Terminal	Alu
STRG.10195.1	chr11	33880643	33881800	intergenic	u	NA	Terminal	Alu
STRG.10197.1	chr11	34052261	34095159	genic	n	ENSG00000130559.19	Terminal	Alu
STRG.10198.1	chr11	34105629	34129413	intronic	i	ENSG00000130559.19	Terminal	Alu
STRG.1020.1	chr1	159029973	159055145	intronic	i	ENSG00000143033.18	inner	Alu
STRG.10200.1	chr11	38011922	38044685	genic	j	ENSG00000130560.9	Terminal	Alu
STRG.10201.1	chr11	38072400	38078355	genic	m	ENSG00000107281.10	Terminal	Alu
STRG.10202.1	chr11	38176107	38187305	span_intergenic_and_genic	o	ENSG00000197355.11	inner	Alu
STRG.10205.1	chr11	43942637	43943878	intergenic	u	NA	Terminal	Alu
STRG.10206.1	chr11	44066270	44084235	genic	j	ENSG00000188747.8	Terminal	Alu
STRG.10208.1	chr11	43900488	43920266	span_intergenic_and_genic	o	ENSG00000244187.8	inner	Alu
STRG.10209.1	chr11	43644223	43646371	genic	n	ENSG00000273066.5	Terminal	Alu
STRG.10210.1	chr11	43690405	43696338	genic	n	ENSG00000213212.3	Terminal	Alu
STRG.10212.1	chr11	43718676	43719146	genic	n	ENSG00000196642.19	Terminal	Alu
STRG.10213.1	chr11	43783737	43790737	genic	n	ENSG00000127191.18	Terminal	Alu
STRG.10214.1	chr11	43829616	43847872	genic	j	ENSG00000127191.18	Terminal	Alu
STRG.10215.1	chr11	43311965	43340165	span_intergenic_and_genic	k	ENSG00000213590.2	inner	Alu
STRG.10216.1	chr11	43358926	43373348	genic	j	ENSG00000165688.12	inner	Alu
STRG.10216.2	chr11	43358954	43396973	genic	j	ENSG00000165688.12	Terminal	Alu
STRG.10216.3	chr11	43358954	43446719	genic	j	ENSG00000165688.12	Terminal	Alu
STRG.10218.1	chr11	44095678	44117748	genic	m	ENSG00000148396.18	Terminal	Alu
STRG.10219.1	chr11	44184508	44184990	intronic	i	ENSG00000188986.9	Terminal	Alu
STRG.1022.1	chr1	159918111	159925507	genic	n	ENSG00000117500.13	inner	Alu
STRG.10221.1	chr11	33073971	33079454	intronic	i	ENSG00000187609.16	Without	None
STRG.10223.1	chr11	33262872	33292999	intronic	i	ENSG00000015171.20	Without	None
STRG.10224.1	chr11	33729769	33736423	genic	j	ENSG00000015171.20	Terminal	Alu
STRG.10225.1	chr7	71924995	71932832	intronic	i	ENSG00000151240.17	Without	None
STRG.10226.1	chr7	71933444	71949515	intronic	i	ENSG00000136940.14	Terminal	Alu
STRG.10227.1	chr7	71950986	71958575	genic	m	ENSG00000136940.14	Terminal	Alu
STRG.10229.1	chr7	72014928	72017195	span_intergenic_and_genic	k	ENSG00000222351.1	inner	Alu&L1
STRG.1023.1	chr1	158620790	158639228	intronic	i	ENSG00000117500.13	inner	Alu&L1
STRG.10230.1	chr7	72208494	72215347	intronic	i	ENSG00000011454.18	inner	Alu
STRG.10232.1	chr7	72330961	72333712	intronic	i	ENSG00000011454.18	Terminal	Alu
STRG.10233.1	chr7	72347883	72352408	genic	n	ENSG00000165209.19	Terminal	Alu&L1
STRG.10235.1	chr7	72369374	72375316	genic	n	ENSG00000119522.16	Terminal	Alu&L1
STRG.10236.1	chr7	72390187	72403186	intronic	i	ENSG00000119522.16	Terminal	Alu
STRG.10237.1	chr7	72406880	72408941	intronic	i	ENSG00000119522.16	Terminal	Alu
STRG.10238.1	chr7	72646169	72648535	intronic	i	ENSG00000119522.16	Terminal	Alu
STRG.10239.1	chr7	72649956	72667052	intronic	i	ENSG00000119522.16	Terminal	Alu
STRG.1024.1	chr1	160739265	160754821	span_intergenic_and_genic	k	ENSG00000225297.1	Terminal	Alu
STRG.10240.1	chr7	72668479	72682058	intronic	i	ENSG00000119522.16	Terminal	Alu
STRG.10241.1	chr7	72704505	72713620	intronic	i	ENSG00000119522.16	Terminal	Alu
STRG.10242.1	chr7	72789000	72794569	intronic	i	ENSG00000119522.16	inner	Alu
STRG.10243.1	chr7	72822894	72823171	intronic	i	ENSG00000119522.16	Terminal	Alu
STRG.10245.1	chr7	72888377	72893138	genic	j	ENSG00000165568.18	inner	Alu
STRG.10246.1	chr7	72893208	72954723	intronic	i	ENSG00000173848.19	Terminal	Alu
STRG.10247.1	chr7	72899845	72902793	intronic	i	ENSG00000067057.18	Terminal	Alu
STRG.10248.1	chr7	72947583	72954744	genic	n	ENSG00000107959.17	Terminal	Alu
STRG.10249.1	chr7	72954811	72957106	intergenic	u	NA	Without	None
STRG.1025.1	chr1	160485031	160523252	genic	n	ENSG00000122483.17	Terminal	Alu&L1
STRG.10251.1	chr7	72980866	72986579	intronic	i	ENSG00000065675.15	Terminal	Alu&L1
STRG.10254.1	chr7	72989487	72994146	intronic	i	ENSG00000167157.11	Terminal	Alu
STRG.10255.1	chr7	72991896	72997058	intronic	i	ENSG00000167157.11	Terminal	Alu
STRG.10258.1	chr7	73045455	73047055	genic	n	ENSG00000136827.12	Terminal	Alu
STRG.1026.1	chr1	160288594	160343250	genic	m	ENSG00000117505.13	inner	Alu
STRG.10261.1	chr7	73078078	73087860	intronic	i	ENSG00000136878.14	Terminal	Alu
STRG.10262.1	chr7	73095357	73095458	intronic	i	ENSG00000136878.14	Terminal	Alu
STRG.10264.1	chr7	73100707	73103236	genic	n	ENSG00000187239.17	Terminal	Alu
STRG.10265.1	chr7	73103454	73104392	intronic	i	ENSG00000187239.17	Terminal	Alu
STRG.10266.1	chr7	73108345	73125718	intronic	i	ENSG00000187239.17	Terminal	Alu
STRG.10268.1	chr7	73127305	73137749	intronic	i	ENSG00000148358.20	Terminal	Alu
STRG.10269.1	chr7	73127305	73128705	intronic	i	ENSG00000148358.20	Terminal	Alu
STRG.1027.1	chr1	160343955	160350472	intergenic	u	NA	Terminal	Alu
STRG.10270.1	chr7	73140224	73140895	intronic	i	ENSG00000148358.20	Terminal	Alu
STRG.10271.1	chr7	73187969	73188736	span_intergenic_and_genic	k	ENSG00000223188.1	inner	Alu
STRG.10272.1	chr7	73280576	73378584	intronic	i	ENSG00000107130.10	Terminal	Alu
STRG.10273.1	chr7	73280576	73378625	genic	j	ENSG00000107130.10	Terminal	Alu&L1
STRG.10274.1	chr7	73303224	73308857	span_intergenic_and_genic	k	ENSG00000233990.1	Terminal	Alu
STRG.10275.1	chr7	73314107	73315213	intronic	i	ENSG00000165632.8	Without	None
STRG.10276.1	chr7	73385974	73386243	intronic	i	ENSG00000165632.8	Terminal	Alu
STRG.10277.1	chr7	73401178	73402150	intronic	i	ENSG00000165632.8	Terminal	Alu
STRG.10278.1	chr7	73411619	73414604	genic	j	ENSG00000165632.8	Terminal	Alu
STRG.1028.1	chr1	160418187	160422761	intronic	i	ENSG00000137942.18	Terminal	Alu
STRG.10281.1	chr7	73460180	73462463	intronic	i	ENSG00000107290.14	Terminal	Alu
STRG.10282.1	chr7	73463100	73465438	genic	n	ENSG00000107290.14	Terminal	Alu
STRG.10283.1	chr7	73467582	73469516	intergenic	u	NA	Terminal	Alu
STRG.10284.1	chr7	73536355	73539223	genic	j	ENSG00000125482.13	Terminal	Alu
STRG.10285.1	chr7	73547219	73551612	intronic	i	ENSG00000188523.9	Terminal	Alu
STRG.10286.1	chr7	73569660	73571508	genic	j	ENSG00000125485.17	inner	Alu
STRG.10288.1	chr7	73593197	73624543	genic	j	ENSG00000165699.15	Terminal	Alu
STRG.1029.1	chr1	163244505	163245967	intronic	i	ENSG00000137942.18	Terminal	Alu&L1
STRG.10290.1	chr7	73677042	73683441	span_intergenic_and_genic	k	ENSG00000148308.18	inner	Alu
STRG.10292.1	chr7	73736094	73736501	intronic	i	ENSG00000065328.17	inner	Alu
STRG.10293.1	chr7	73745821	73755815	intronic	i	ENSG00000065328.17	inner	Alu
STRG.10294.1	chr7	73757222	73772551	span_intergenic_and_genic	k	ENSG00000272055.1	inner	Alu&L1
STRG.10295.1	chr7	73777664	73785213	intronic	i	ENSG00000151468.11	Terminal	Alu
STRG.10296.1	chr7	73787698	73793309	intronic	i	ENSG00000151468.11	Terminal	Alu
STRG.10297.1	chr7	73793350	73794933	genic	j	ENSG00000123240.17	Terminal	Alu
STRG.10298.1	chr7	74083820	74090122	genic	n	ENSG00000165626.17	Terminal	Alu
STRG.10299.1	chr7	74101009	74114669	genic	m	ENSG00000107929.15	Terminal	Alu
STRG.103.1	chr1	18893770	18902588	intronic	i	ENSG00000131591.18	Terminal	Alu
STRG.1030.1	chr1	163302003	163316596	intronic	i	ENSG00000137942.18	Terminal	Alu
STRG.10300.1	chr7	74169768	74170383	intronic	i	ENSG00000107929.15	Terminal	Alu
STRG.10301.1	chr7	74173025	74186592	intronic	i	ENSG00000107929.15	Terminal	Alu
STRG.10302.1	chr7	74174448	74254407	genic	n	ENSG00000107929.15	Terminal	Alu
STRG.10304.1	chr7	74322587	74324838	intronic	i	ENSG00000107937.19	Terminal	Alu
STRG.10305.1	chr7	74329309	74330187	genic	n	ENSG00000148377.6	Terminal	Alu
STRG.10306.1	chr7	74331145	74336004	intronic	i	ENSG00000047056.16	inner	Alu
STRG.10307.1	chr7	74394518	74395418	genic	n	ENSG00000047056.16	Terminal	Alu&L1
STRG.10308.1	chr7	74453873	74602605	intronic	i	ENSG00000107537.14	Terminal	Alu
STRG.10311.1	chr7	74657681	74739963	intronic	i	ENSG00000148399.13	Terminal	Alu
STRG.10313.1	chr7	74678219	74680100	intronic	i	ENSG00000181090.21	Terminal	Alu&L1
STRG.10317.1	chr7	74826050	74830221	intronic	i	ENSG00000181090.21	Terminal	Alu
STRG.10318.1	chr7	74903745	74904675	intronic	i	ENSG00000181090.21	Terminal	Alu
STRG.10319.1	chr7	74905583	74943042	genic	j	ENSG00000181090.21	Terminal	Alu
STRG.1032.1	chr1	166869901	166876442	intronic	i	ENSG00000188092.15	Terminal	Alu
STRG.10320.1	chr7	74964750	75031528	genic	n	ENSG00000148481.14	inner	Alu
STRG.10323.1	chr7	75057877	75058188	intronic	i	ENSG00000107614.22	Terminal	Alu
STRG.10325.1	chr7	75080049	75082353	intronic	i	ENSG00000148484.18	Terminal	Alu&L1
STRG.10326.1	chr7	75083640	75087150	intronic	i	ENSG00000148484.18	Terminal	Alu&L1
STRG.10327.1	chr7	75087180	75090462	intronic	i	ENSG00000148484.18	Terminal	Alu
STRG.10328.1	chr7	75092519	75128382	intronic	i	ENSG00000148484.18	Terminal	Alu
STRG.10329.1	chr7	75102267	75108465	intronic	i	ENSG00000165983.15	Terminal	Alu
STRG.10330.1	chr7	75144225	75147066	intronic	i	ENSG00000165983.15	Terminal	Alu
STRG.10331.1	chr7	75215986	75229044	intronic	i	ENSG00000165983.15	Terminal	Alu
STRG.10332.1	chr7	75260880	75270341	genic	m	ENSG00000287925.1	Terminal	Alu
STRG.10333.1	chr7	75271152	75274945	intergenic	u	NA	inner	Alu&L1
STRG.10334.1	chr7	75275765	75287345	intronic	i	ENSG00000151474.23	Terminal	Alu
STRG.10335.1	chr7	75297990	75298091	genic	j	ENSG00000239665.8	Terminal	Alu
STRG.10336.1	chr7	75318237	75323158	intronic	i	ENSG00000165995.22	inner	Alu
STRG.10337.1	chr7	75344754	75345950	intronic	i	ENSG00000165995.22	Terminal	Alu&L1
STRG.10338.1	chr7	75353885	75353986	genic	m	ENSG00000225527.1	Terminal	Alu&L1
STRG.10339.1	chr7	75355117	75391743	genic	n	ENSG00000165995.22	Terminal	Alu
STRG.10340.1	chr7	75362089	75364632	genic	j	ENSG00000241058.4	Terminal	Alu
STRG.10341.1	chr7	75370988	75372434	intergenic	u	NA	inner	Alu
STRG.10342.1	chr7	75371094	75373204	genic	n	ENSG00000108021.20	inner	Alu
STRG.10343.1	chr7	75410341	75414008	genic	n	ENSG00000057608.17	Terminal	Alu&L1
STRG.10344.1	chr7	75416786	75421248	intronic	i	ENSG00000057608.17	Terminal	Alu
STRG.10347.1	chr7	75433625	75437514	span_intergenic_and_genic	k	ENSG00000134453.16	inner	Alu
STRG.10349.1	chr7	75442720	75449629	intronic	i	ENSG00000170525.21	Terminal	Alu
STRG.1035.1	chr1	162602885	162614159	intronic	i	ENSG00000271425.9	inner	Alu
STRG.10352.1	chr7	75503429	75528123	intronic	i	ENSG00000078114.19	inner	Alu
STRG.10353.1	chr7	75533298	75738941	intronic	i	ENSG00000078114.19	Terminal	Alu&L1
STRG.10354.1	chr7	75617343	75618414	intronic	i	ENSG00000078114.19	inner	Alu&L1
STRG.10355.1	chr7	75625089	75626970	intronic	i	ENSG00000078114.19	Terminal	Alu
STRG.10356.1	chr7	75670787	75683876	genic	n	ENSG00000165996.14	inner	Alu
STRG.10359.1	chr7	75862614	75870939	span_intergenic_and_genic	o	ENSG00000136738.15	inner	Alu
STRG.1036.1	chr1	162790723	162812529	genic	j	ENSG00000143368.10	Terminal	Alu
STRG.10360.1	chr7	75879034	75888921	intronic	i	ENSG00000136738.15	inner	Alu
STRG.10361.1	chr7	75898137	75940350	intergenic	u	NA	Terminal	Alu&L1
STRG.10362.1	chr7	75940493	75948755	genic	n	ENSG00000148450.13	Terminal	Alu
STRG.10363.1	chr7	76001505	76007951	intronic	i	ENSG00000150867.14	Terminal	Alu
STRG.10364.1	chr7	76043977	76045963	intronic	i	ENSG00000150867.14	Without	None
STRG.10365.1	chr7	76048053	76060367	intronic	i	ENSG00000150867.14	Without	None
STRG.10366.1	chr7	76326799	76358991	intronic	i	ENSG00000120549.18	inner	Alu
STRG.10367.1	chr7	76331541	76359013	genic	j	ENSG00000120549.18	Terminal	Alu&L1
STRG.10368.1	chr7	76397490	76412891	genic	j	ENSG00000151025.11	Terminal	Alu
STRG.10370.1	chr7	76414277	76415875	intronic	i	ENSG00000107863.19	inner	Alu
STRG.10372.1	chr7	76463712	76477695	genic	n	ENSG00000099246.17	inner	Alu&L1
STRG.10373.1	chr7	76501889	76505991	span_intergenic_and_genic	o	ENSG00000204682.8	Terminal	Alu
STRG.10374.1	chr7	76526559	76530739	span_intergenic_and_genic	o	ENSG00000180592.17	Terminal	Alu
STRG.10375.1	chr7	76535680	76536178	span_intergenic_and_genic	k	ENSG00000078403.17	inner	Alu
STRG.10378.1	chr7	76598296	76627241	intronic	i	ENSG00000136770.11	Terminal	Alu
STRG.10379.1	chr7	76629008	76633952	intronic	i	ENSG00000136770.11	Terminal	Alu
STRG.1038.1	chr1	165695782	165698597	genic	n	ENSG00000215861.6	Terminal	Alu&L1
STRG.10381.1	chr7	76968197	76969250	intronic	i	ENSG00000136770.11	Terminal	Alu
STRG.10382.1	chr7	77020596	77021165	intronic	i	ENSG00000150051.14	Terminal	Alu&L1
STRG.10383.1	chr7	77025840	77031702	intronic	i	ENSG00000150051.14	Terminal	Alu
STRG.10384.1	chr7	77063510	77064205	intronic	i	ENSG00000150051.14	Terminal	Alu
STRG.10385.1	chr7	77131465	77138586	intronic	i	ENSG00000169126.16	Terminal	Alu
STRG.10387.1	chr7	77530942	77531913	intronic	i	ENSG00000165757.9	Terminal	Alu
STRG.10388.1	chr7	77532119	77536911	intronic	i	ENSG00000165757.9	inner	Alu
STRG.10389.1	chr7	77537295	77640069	span_intergenic_and_genic	o	ENSG00000148200.17	Terminal	Alu
STRG.1039.1	chr1	165721112	165722560	span_intergenic_and_genic	k	ENSG00000244371.2	Terminal	Alu&L1
STRG.10390.1	chr7	77550318	77563741	intronic	i	ENSG00000148200.17	Terminal	Alu
STRG.10391.1	chr7	77600966	77605514	intronic	i	ENSG00000148200.17	inner	Alu&L1
STRG.10392.1	chr7	77605946	77606226	intronic	i	ENSG00000148200.17	inner	Alu&L1
STRG.10393.1	chr7	77611047	77618479	intronic	i	ENSG00000148200.17	Terminal	Alu
STRG.10394.1	chr7	77664079	77779682	span_intergenic_and_genic	k	ENSG00000207595.1	Terminal	Alu
STRG.10395.1	chr7	77681581	77696265	intronic	i	ENSG00000148200.17	Terminal	Alu
STRG.10396.1	chr7	77686290	77695188	intronic	i	ENSG00000148200.17	inner	Alu
STRG.10399.1	chr7	77920679	77940459	genic	n	ENSG00000136935.14	inner	Alu
STRG.104.1	chr1	17432556	17435949	genic	j	ENSG00000160087.21	Terminal	Alu
STRG.10400.1	chr7	77947318	77959132	intronic	i	ENSG00000136935.14	inner	Alu
STRG.10401.1	chr7	77991181	77997097	intronic	i	ENSG00000136935.14	Terminal	Alu
STRG.10402.1	chr11	50284057	50298495	span_intergenic_and_genic	k	ENSG00000136935.14	Terminal	Alu
STRG.10403.1	chr11	57326714	57335877	span_intergenic_and_genic	k	ENSG00000177736.4	Terminal	Alu&L1
STRG.10404.1	chr11	57406954	57408749	intronic	i	ENSG00000173611.18	Terminal	Alu
STRG.10405.1	chr10	101696645	101697373	intronic	i	ENSG00000173611.18	Terminal	Alu
STRG.10406.1	chr10	101701994	101730037	intronic	i	ENSG00000173611.18	Terminal	Alu
STRG.10407.1	chr10	101784445	101829202	intronic	i	ENSG00000173611.18	Terminal	Alu
STRG.10408.1	chr10	101836708	101843384	intronic	i	ENSG00000173611.18	inner	Alu
STRG.10409.1	chr10	101912998	101913279	intronic	i	ENSG00000173611.18	inner	Alu&L1
STRG.1041.1	chr1	165768929	165772269	intronic	i	ENSG00000237188.5	Terminal	Alu&L1
STRG.10410.1	chr10	102037170	102056229	intronic	i	ENSG00000173611.18	Terminal	Alu
STRG.10412.1	chr10	102123656	102127667	genic	n	ENSG00000119414.12	Terminal	Alu&L1
STRG.10413.1	chr10	102152176	102163870	intronic	i	ENSG00000119414.12	Terminal	Alu
STRG.10414.1	chr10	102158215	102159192	intronic	i	ENSG00000119414.12	Terminal	Alu
STRG.10416.1	chr10	102252094	102257865	genic	m	ENSG00000044574.9	Terminal	Alu
STRG.10417.1	chr10	102308756	102329734	intronic	i	ENSG00000239705.2	Terminal	Alu
STRG.10419.1	chr10	102361913	102363798	span_intergenic_and_genic	k	ENSG00000214593.3	Terminal	Alu
STRG.10421.1	chr10	102436585	102449678	genic	n	ENSG00000165219.22	inner	Alu
STRG.10423.1	chr10	102461395	102477045	intronic	i	ENSG00000119487.17	Terminal	Alu
STRG.10424.1	chr10	102493207	102502727	intronic	i	ENSG00000119487.17	Terminal	Alu
STRG.10425.1	chr10	102514151	102519278	intronic	i	ENSG00000119487.17	Terminal	Alu
STRG.10426.1	chr10	102541698	102543734	span_intergenic_and_genic	k	ENSG00000214761.3	Terminal	Alu
STRG.10427.1	chr10	102572757	102573225	intronic	i	ENSG00000119487.17	Terminal	Alu
STRG.10428.1	chr10	102578464	102580934	intronic	i	ENSG00000119487.17	Terminal	Alu
STRG.1043.1	chr1	165843532	165847744	intronic	i	ENSG00000278811.4	Terminal	Alu
STRG.10430.1	chr10	102682977	102684906	intronic	i	ENSG00000119487.17	Terminal	Alu
STRG.10432.1	chr10	102714636	102743482	intronic	i	ENSG00000119487.17	Terminal	Alu
STRG.10433.1	chr10	102755802	102767922	intronic	i	ENSG00000148516.22	Terminal	Alu
STRG.10434.1	chr10	102772192	102775141	intronic	i	ENSG00000148516.22	inner	Alu
STRG.10435.1	chr10	102802760	102808374	genic	j	ENSG00000148516.22	Terminal	Alu
STRG.10436.1	chr10	102854259	102864961	intronic	i	ENSG00000183621.15	inner	Alu
STRG.10437.1	chr10	102914585	102915404	intronic	i	ENSG00000183621.15	Terminal	Alu
STRG.10438.1	chr10	102918317	102949084	intronic	i	ENSG00000183621.15	Terminal	Alu
STRG.1044.1	chr1	165848267	165875055	intronic	i	ENSG00000278811.4	Terminal	Alu
STRG.10441.1	chr10	102963828	102983158	intronic	i	ENSG00000148459.16	Terminal	Alu
STRG.10442.1	chr10	102996452	103003263	genic	n	ENSG00000148459.16	Terminal	Alu
STRG.10443.1	chr10	103003986	103011171	genic	n	ENSG00000136754.18	Terminal	Alu
STRG.10444.1	chr10	103087139	103091465	genic	j	ENSG00000148459.16	Terminal	Alu
STRG.10446.1	chr10	103165242	103165972	intronic	i	ENSG00000136754.18	inner	Alu
STRG.10447.1	chr10	103330032	103335657	genic	m	ENSG00000107890.17	Terminal	Alu
STRG.10448.1	chr10	103335687	103351150	span_intergenic_and_genic	o	ENSG00000107890.17	inner	Alu
STRG.1045.1	chr1	165888287	165902453	genic	j	ENSG00000265808.4	inner	Alu
STRG.10450.1	chr10	103625647	103626638	intronic	i	ENSG00000107890.17	inner	Alu
STRG.10451.1	chr10	103631864	103633755	genic	j	ENSG00000107890.17	Terminal	Alu&L1
STRG.10452.1	chr10	103673158	103673265	genic	n	ENSG00000107890.17	Terminal	Alu
STRG.10454.1	chr11	57483400	57515763	intronic	i	ENSG00000136758.19	Terminal	Alu
STRG.10455.1	chr11	57506091	57510485	genic	n	ENSG00000120539.15	Terminal	Alu
STRG.10457.1	chr11	57551656	57567672	genic	j	ENSG00000107897.20	Terminal	Alu
STRG.10459.1	chr11	8682770	8689872	genic	n	ENSG00000197321.15	Terminal	Alu
STRG.1046.1	chr1	165920314	165926226	intronic	i	ENSG00000171943.12	Terminal	Alu
STRG.10460.1	chr11	8911139	8920079	span_intergenic_and_genic	k	ENSG00000207612.1	inner	Alu&L1
STRG.10461.1	chr11	8943380	8943467	intronic	i	ENSG00000197321.15	Terminal	Alu
STRG.10462.1	chr11	8964510	8971123	intronic	i	ENSG00000197321.15	inner	Alu&L1
STRG.10464.1	chr11	8995085	8996557	intronic	i	ENSG00000197321.15	Terminal	Alu&L1
STRG.10465.1	chr11	9138820	9172245	intronic	i	ENSG00000197321.15	Terminal	Alu
STRG.10467.1	chr11	9202312	9219090	genic	n	ENSG00000216937.13	Terminal	Alu&L1
STRG.10468.1	chr11	9219905	9314633	genic	j	ENSG00000216937.13	inner	Alu
STRG.1047.1	chr1	169463089	169485965	intronic	i	ENSG00000171943.12	Terminal	Alu
STRG.10470.1	chr11	9259689	9261117	span_intergenic_and_genic	k	ENSG00000228816.1	Terminal	Alu
STRG.10472.1	chr11	9290126	9292570	genic	m	ENSG00000099250.18	inner	Alu
STRG.10473.1	chr11	9292765	9293957	intronic	i	ENSG00000099250.18	inner	Alu
STRG.10474.1	chr11	9384652	9419560	intronic	i	ENSG00000107164.16	Terminal	Alu
STRG.10477.1	chr11	9581227	9589985	span_intergenic_and_genic	k	ENSG00000224797.1	Terminal	Alu
STRG.10478.1	chr11	9664062	9752993	intronic	i	ENSG00000097007.19	inner	Alu
STRG.10479.1	chr11	9713640	9719110	intronic	i	ENSG00000097007.19	Terminal	Alu
STRG.1048.1	chr1	169486127	169500184	intronic	i	ENSG00000171943.12	Terminal	Alu
STRG.10480.1	chr11	9758268	9811325	intronic	i	ENSG00000097007.19	Terminal	Alu
STRG.10481.1	chr11	9827273	9835647	intronic	i	ENSG00000097007.19	Terminal	Alu
STRG.10482.1	chr11	9955984	9960935	intronic	i	ENSG00000097007.19	Terminal	Alu
STRG.10483.1	chr11	9976070	9980827	intronic	i	ENSG00000097007.19	Terminal	Alu
STRG.10484.1	chr11	10001023	10004595	intronic	i	ENSG00000097007.19	Terminal	Alu
STRG.10486.1	chr11	10086144	10090785	intronic	i	ENSG00000050555.19	Terminal	Alu
STRG.10487.1	chr11	10209306	10211035	intronic	i	ENSG00000050555.19	Terminal	Alu
STRG.10489.1	chr11	10237767	10254924	genic	m	ENSG00000126883.17	Terminal	Alu
STRG.1049.1	chr1	170166411	170168873	intronic	i	ENSG00000171943.12	Terminal	Alu
STRG.10491.1	chr11	10272099	10272241	intergenic	u	NA	Terminal	Alu
STRG.10492.1	chr11	10272291	10279904	intergenic	u	NA	Without	None
STRG.10493.1	chr11	58568359	58570345	intergenic	u	NA	Terminal	Alu
STRG.10494.1	chr11	58590909	58602865	intergenic	u	NA	inner	Alu
STRG.10495.1	chr11	58608873	58611646	genic	n	ENSG00000130714.18	inner	Alu
STRG.10496.1	chr11	59142748	59155811	intergenic	u	NA	Terminal	Alu
STRG.10497.1	chr11	57712593	57740969	intronic	i	ENSG00000107263.18	Terminal	Alu
STRG.1050.1	chr1	170532131	170546140	intronic	i	ENSG00000171943.12	Terminal	L1
STRG.10500.1	chr11	57761797	57826727	intronic	i	ENSG00000160563.14	Terminal	Alu
STRG.10501.1	chr11	57770238	57774976	genic	j	ENSG00000150054.18	Terminal	Alu
STRG.10502.1	chr11	62337448	62338338	intronic	i	ENSG00000150054.18	inner	Alu
STRG.10503.1	chr11	62362915	62372333	intronic	i	ENSG00000150054.18	Terminal	Alu
STRG.10504.1	chr11	62382089	62383357	intronic	i	ENSG00000150054.18	Terminal	Alu&L1
STRG.10506.1	chr11	61792495	61792561	span_intergenic_and_genic	k	ENSG00000275036.1	Terminal	Alu
STRG.10508.1	chr11	61799627	61817003	intronic	i	ENSG00000237128.1	Terminal	Alu
STRG.10509.1	chr11	61816427	61826137	intergenic	u	NA	Terminal	Alu
STRG.1051.1	chr1	169795032	169822933	genic	n	ENSG00000227082.3	Terminal	Alu
STRG.10510.1	chr11	61955382	61966033	genic	n	ENSG00000254635.6	Terminal	Alu
STRG.10511.1	chr11	61964563	61967631	genic	j	ENSG00000095787.24	Terminal	Alu&L1
STRG.10511.2	chr11	61964563	61967631	genic	j	ENSG00000095787.24	Terminal	Alu&L1
STRG.10513.1	chr11	61984568	61991528	genic	j	ENSG00000198105.16	Without	None
STRG.10515.1	chr11	62141746	62144981	intronic	i	ENSG00000065809.14	Terminal	Alu
STRG.10517.1	chr11	64496305	64500358	genic	n	ENSG00000187522.16	inner	Alu
STRG.10519.1	chr11	62602216	62607199	intronic	i	ENSG00000152455.16	Terminal	Alu
STRG.1052.1	chr1	169877424	169893935	intronic	i	ENSG00000270629.6	Terminal	Alu&L1
STRG.10520.1	chr11	62615296	62622146	genic	m	ENSG00000152457.18	inner	Alu
STRG.10521.1	chr11	62662817	62671765	genic	n	ENSG00000152457.18	Terminal	Alu
STRG.10522.1	chr11	62665309	62668496	genic	n	ENSG00000152457.18	Terminal	Alu
STRG.10526.1	chr11	62728486	62740293	span_intergenic_and_genic	k	ENSG00000206448.3	Terminal	Alu
STRG.10527.1	chr11	62750963	62754173	intronic	i	ENSG00000152465.18	Terminal	Alu
STRG.10528.1	chr11	62761513	62768314	intergenic	u	NA	Terminal	Alu
STRG.10529.1	chr11	62779977	62787342	intergenic	u	NA	Terminal	Alu
STRG.1053.1	chr1	170041396	170049489	intronic	i	ENSG00000286185.1	Terminal	Alu
STRG.10530.1	chr11	62789815	62789885	intronic	i	ENSG00000148468.17	Terminal	Alu
STRG.10531.1	chr11	62789971	62792006	intronic	i	ENSG00000148468.17	Terminal	Alu
STRG.10532.1	chr11	62807682	62808063	genic	n	ENSG00000165322.18	inner	Alu
STRG.10533.1	chr11	62807682	62832051	genic	n	ENSG00000165322.18	Terminal	Alu
STRG.10535.1	chr11	62851988	62855886	intronic	i	ENSG00000165322.18	Terminal	Alu
STRG.10536.1	chr11	62856102	62869219	intergenic	u	NA	Terminal	Alu
STRG.10537.1	chr11	62870878	62890395	intergenic	u	NA	Terminal	Alu
STRG.10538.1	chr11	62890897	62891965	genic	m	ENSG00000230240.1	Terminal	Alu&L1
STRG.10539.1	chr11	65773898	65780976	genic	n	ENSG00000170759.11	Terminal	Alu
STRG.1054.1	chr1	170062688	170065633	intronic	i	ENSG00000286185.1	Terminal	Alu
STRG.10540.1	chr11	65597756	65614221	genic	n	ENSG00000170759.11	Terminal	Alu
STRG.10542.1	chr11	65653600	65660792	genic	n	ENSG00000170759.11	inner	Alu
STRG.10544.1	chr11	63624087	63671376	genic	n	ENSG00000120616.16	inner	Alu
STRG.10546.1	chr11	63681477	63742142	intronic	i	ENSG00000120616.16	Terminal	Alu
STRG.10547.1	chr11	63693802	63697015	intronic	i	ENSG00000120616.16	Terminal	Alu
STRG.10548.1	chr11	63698596	63698764	intronic	i	ENSG00000169826.8	Terminal	Alu
STRG.10549.1	chr11	63808398	63808849	genic	j	ENSG00000169826.8	Terminal	Alu
STRG.1055.1	chr1	169273778	169275505	intronic	i	ENSG00000286185.1	Terminal	Alu
STRG.10550.1	chr11	63820647	63827716	span_intergenic_and_genic	o	ENSG00000148429.14	Terminal	Alu
STRG.10552.1	chr11	63838864	63853306	intronic	i	ENSG00000148429.14	Terminal	Alu&L1
STRG.10555.1	chr11	63875065	63878613	intronic	i	ENSG00000148429.14	Terminal	Alu
STRG.10557.1	chr11	63938959	63957319	intronic	i	ENSG00000134463.15	Terminal	Alu
STRG.10558.1	chr11	63966934	63968211	span_intergenic_and_genic	o	ENSG00000148426.13	Terminal	Alu&L1
STRG.10559.1	chr11	63974620	63976543	intronic	i	ENSG00000148426.13	Terminal	Alu
STRG.1056.1	chr1	169283821	169367797	genic	n	ENSG00000286219.1	Terminal	Alu&L1
STRG.10560.1	chr11	63986449	63990585	genic	n	ENSG00000225778.5	Terminal	Alu
STRG.10560.2	chr11	63986449	63990585	span_intergenic_and_genic	o	ENSG00000225778.5	Terminal	Alu
STRG.10562.1	chr11	64061703	64071595	intronic	i	ENSG00000151461.20	Terminal	Alu&L1
STRG.10563.1	chr11	64112418	64124943	genic	n	ENSG00000151461.20	Terminal	Alu&L1
STRG.10564.1	chr11	64186170	64204543	genic	n	ENSG00000151461.20	Terminal	Alu&L1
STRG.10565.1	chr11	64206721	64223891	genic	j	ENSG00000181192.12	Terminal	Alu
STRG.10566.2	chr11	64231616	64234281	genic	n	ENSG00000151465.14	Terminal	Alu
STRG.10567.1	chr11	64244479	64246831	intronic	i	ENSG00000151465.14	Terminal	Alu
STRG.1057.1	chr1	169367969	169396540	genic	j	ENSG00000271383.7	Terminal	Alu
STRG.10570.1	chr11	64305569	64316743	intergenic	u	NA	Terminal	Alu
STRG.10571.1	chr11	64316460	64317540	intronic	i	ENSG00000183049.13	Terminal	Alu
STRG.10572.1	chr11	64364907	64372206	intronic	i	ENSG00000183049.13	Terminal	Alu
STRG.10573.1	chr11	67799060	67805322	intronic	i	ENSG00000183049.13	Terminal	Alu&L1
STRG.10574.1	chr11	70203305	70207390	intronic	i	ENSG00000183049.13	Terminal	Alu
STRG.10575.1	chr11	69316834	69355332	intronic	i	ENSG00000183049.13	Terminal	Alu
STRG.10576.1	chr11	69665563	69675384	intronic	i	ENSG00000183049.13	Terminal	Alu
STRG.10578.1	chr11	72226178	72239109	intronic	i	ENSG00000285712.1	Terminal	Alu
STRG.10579.1	chr11	72285500	72434531	genic	n	ENSG00000169813.16	inner	Alu
STRG.10582.1	chr11	69068681	69091533	intronic	i	ENSG00000243660.11	Terminal	Alu
STRG.10585.1	chr11	75567782	75572781	genic	m	ENSG00000189180.16	inner	Alu&L1
STRG.10586.1	chr11	70283955	70284070	span_intergenic_and_genic	k	ENSG00000075407.18	inner	Alu
STRG.10588.1	chr11	70297014	70310585	span_intergenic_and_genic	o	ENSG00000283930.1	inner	Alu
STRG.10589.1	chr11	70311837	70327512	genic	j	ENSG00000276805.2	Terminal	Alu
STRG.1059.1	chr1	172598434	172610130	genic	n	ENSG00000160710.18	Terminal	Alu
STRG.10590.2	chr11	70398529	70436575	genic	n	ENSG00000182632.15	Terminal	Alu
STRG.10591.1	chr11	68036029	68036644	genic	n	ENSG00000185904.12	inner	Alu
STRG.10592.1	chr11	68045557	68050895	span_intergenic_and_genic	k	ENSG00000234420.7	inner	Alu
STRG.10593.1	chr11	68052859	68121388	span_intergenic_and_genic	k	ENSG00000251783.1	Terminal	Alu&L1
STRG.10594.1	chr11	68109352	68111805	intronic	i	ENSG00000196693.15	Terminal	Alu
STRG.10596.1	chr11	68318599	68334622	intronic	i	ENSG00000235939.1	Terminal	Alu
STRG.10597.1	chr11	68375231	68379925	intronic	i	ENSG00000225830.16	Terminal	Alu
STRG.10599.1	chr11	68460731	68615334	intronic	i	ENSG00000148339.12	Terminal	Alu
STRG.10603.1	chr11	68684496	68691175	intronic	i	ENSG00000148337.21	inner	Alu
STRG.10604.1	chr11	64764610	64778763	intronic	i	ENSG00000106976.21	Terminal	Alu
STRG.10607.1	chr11	65014160	65019585	intronic	i	ENSG00000167114.13	Terminal	Alu
STRG.10609.1	chr11	65040904	65044833	genic	n	ENSG00000119392.15	Terminal	Alu
STRG.1061.1	chr1	171444699	171444963	genic	m	ENSG00000183853.18	Terminal	Alu
STRG.10611.1	chr11	65079788	65083249	intronic	i	ENSG00000119333.12	Terminal	Alu
STRG.10613.1	chr11	65120630	65122134	genic	n	ENSG00000234705.2	inner	Alu
STRG.10614.1	chr11	65122311	65127371	intronic	i	ENSG00000234705.2	Terminal	Alu
STRG.10616.1	chr11	65174117	65176470	genic	m	ENSG00000160447.7	inner	Alu
STRG.10619.1	chr11	65314897	65322417	intronic	i	ENSG00000160445.11	Terminal	Alu
STRG.10620.1	chr11	65333852	65342002	intronic	i	ENSG00000286112.1	inner	Alu
STRG.10621.1	chr11	65386621	65413250	genic	n	ENSG00000171097.14	Terminal	Alu
STRG.10622.1	chr11	65422798	65445488	intronic	i	ENSG00000286112.1	Terminal	Alu
STRG.10623.1	chr11	65454206	65466720	intronic	i	ENSG00000286112.1	Terminal	Alu
STRG.10624.1	chr11	65497762	65506469	intronic	i	ENSG00000286112.1	Terminal	Alu
STRG.10625.1	chr11	65525074	65533258	span_intergenic_and_genic	k	ENSG00000095319.14	Terminal	Alu
STRG.10626.1	chr11	65568469	65570423	intronic	i	ENSG00000095319.14	Terminal	Alu
STRG.10627.1	chr11	65589150	65592846	genic	n	ENSG00000148341.18	Terminal	Alu
STRG.10628.1	chr11	59538232	59539573	intronic	i	ENSG00000148343.18	Terminal	Alu
STRG.10629.1	chr11	59540698	59555087	intronic	i	ENSG00000235007.3	Terminal	Alu
STRG.1063.1	chr1	171488060	171506160	intronic	i	ENSG00000132694.19	Terminal	Alu
STRG.10631.1	chr11	59577761	59604870	intronic	i	ENSG00000107643.16	Terminal	Alu&L1
STRG.10632.1	chr11	59604910	59608483	intronic	i	ENSG00000107643.16	Terminal	Alu
STRG.10633.1	chr11	59645023	59646971	intronic	i	ENSG00000107643.16	inner	Alu
STRG.10634.1	chr11	59645023	59669207	span_intergenic_and_genic	k	ENSG00000128805.15	Terminal	L1
STRG.10636.1	chr11	59755452	59805878	genic	j	ENSG00000189014.7	Terminal	Alu
STRG.10639.1	chr11	60056665	60071115	genic	m	ENSG00000072401.15	inner	Alu
STRG.1064.1	chr1	171509560	171532792	intronic	i	ENSG00000132694.19	Terminal	Alu
STRG.10640.1	chr11	60088664	60098467	genic	m	ENSG00000108064.11	Terminal	Alu
STRG.10641.1	chr11	60846433	60851076	intronic	i	ENSG00000151151.6	inner	Alu
STRG.10642.1	chr11	61130260	61142999	genic	n	ENSG00000122873.12	Terminal	Alu
STRG.10643.1	chr11	61140956	61142497	genic	j	ENSG00000231131.8	inner	Alu
STRG.10644.1	chr11	61143380	61145464	intronic	i	ENSG00000072422.17	Terminal	Alu
STRG.10645.1	chr11	61299451	61303416	intronic	i	ENSG00000150347.17	Terminal	Alu
STRG.10646.1	chr11	61314884	61315750	intronic	i	ENSG00000185532.20	Terminal	Alu
STRG.10648.1	chr11	61352244	61354477	intergenic	u	NA	Terminal	Alu
STRG.10649.1	chr11	61355434	61362271	span_intergenic_and_genic	k	ENSG00000229870.1	Terminal	Alu
STRG.1065.1	chr1	171523523	171524820	genic	n	ENSG00000162736.17	Terminal	Alu
STRG.10650.1	chr11	61362344	61368556	intronic	i	ENSG00000227345.9	Terminal	Alu
STRG.10651.1	chr11	61369510	61386221	intronic	i	ENSG00000227345.9	inner	Alu
STRG.10653.1	chr11	61426448	61427325	span_intergenic_and_genic	k	ENSG00000288603.1	inner	Alu
STRG.10655.1	chr11	76783304	76800233	intronic	i	ENSG00000182010.11	Terminal	Alu
STRG.10656.1	chr11	72705563	72709065	intronic	i	ENSG00000198964.14	inner	Alu
STRG.10657.1	chr11	72804728	72809622	intronic	i	ENSG00000198964.14	Terminal	Alu&L1
STRG.10658.1	chr11	72810002	72814094	intronic	i	ENSG00000198964.14	Terminal	Alu
STRG.10659.1	chr11	73031949	73035981	intronic	i	ENSG00000198964.14	inner	Alu
STRG.10660.1	chr11	73058144	73069374	intronic	i	ENSG00000198964.14	inner	Alu&L1
STRG.10663.1	chr11	76439260	76445562	intronic	i	ENSG00000165449.12	inner	Alu
STRG.10665.1	chr11	76498975	76512733	intronic	i	ENSG00000108091.11	Terminal	Alu
STRG.10668.1	chr11	77238339	77241660	genic	j	ENSG00000148498.16	inner	Alu
STRG.10670.1	chr11	75806831	75807289	intronic	i	ENSG00000148498.16	Terminal	Alu
STRG.10671.1	chr11	75819694	75831236	span_intergenic_and_genic	k	ENSG00000234167.1	Terminal	Alu&L1
STRG.10672.1	chr11	75871283	75878749	intronic	i	ENSG00000148498.16	Terminal	Alu
STRG.10673.1	chr11	75914989	75919871	intronic	i	ENSG00000148498.16	Terminal	Alu
STRG.10674.1	chr11	75920020	75922780	intronic	i	ENSG00000148498.16	Terminal	Alu
STRG.10675.1	chr11	75923025	75934698	intronic	i	ENSG00000148498.16	inner	Alu
STRG.10676.1	chr11	75995180	76002551	intronic	i	ENSG00000148498.16	Terminal	Alu
STRG.10677.1	chr11	76003040	76004761	intronic	i	ENSG00000148498.16	Terminal	Alu
STRG.10678.1	chr11	76020652	76049131	intronic	i	ENSG00000148498.16	Terminal	Alu
STRG.10679.1	chr11	76121957	76142605	intronic	i	ENSG00000148498.16	Terminal	Alu
STRG.1068.1	chr1	160986860	160994457	span_intergenic_and_genic	k	ENSG00000235082.2	Terminal	Alu
STRG.10680.1	chr11	76860918	77026797	span_intergenic_and_genic	k	ENSG00000229235.1	inner	Alu
STRG.10682.1	chr11	76960148	76965463	intronic	i	ENSG00000148498.16	Terminal	Alu&L1
STRG.10683.1	chr11	71434411	71448391	intronic	i	ENSG00000148498.16	Terminal	Alu
STRG.10684.1	chr11	71453217	71464508	intronic	i	ENSG00000148498.16	Terminal	Alu
STRG.10685.1	chr11	71479294	71501539	span_intergenic_and_genic	k	ENSG00000266228.1	Terminal	Alu&L1
STRG.10686.1	chr11	71491904	71496434	span_intergenic_and_genic	k	ENSG00000233343.1	Terminal	Alu
STRG.10687.1	chr11	71648027	71656294	intronic	i	ENSG00000095794.19	Terminal	Alu
STRG.10688.1	chr11	71657295	71670546	genic	n	ENSG00000108100.18	Terminal	Alu
STRG.10689.1	chr11	71690237	71700239	intronic	i	ENSG00000108100.18	Terminal	Alu&L1
STRG.10690.1	chr11	71700697	71707369	intronic	i	ENSG00000108100.18	Terminal	Alu
STRG.10691.1	chr11	71869369	71917307	genic	j	ENSG00000108100.18	Terminal	Alu
STRG.10692.1	chr11	71903194	71904081	intronic	i	ENSG00000151150.22	Terminal	Alu
STRG.10693.1	chr11	71929031	71988844	intronic	i	ENSG00000151150.22	Terminal	Alu
STRG.10694.1	chr11	71931110	71951656	intronic	i	ENSG00000151150.22	Without	None
STRG.10695.1	chr11	72030080	72034457	intergenic	u	NA	Terminal	Alu
STRG.10698.1	chr11	72074753	72077836	intronic	i	ENSG00000228065.11	inner	Alu
STRG.10699.1	chr11	72080337	72096895	intronic	i	ENSG00000228065.11	Terminal	Alu
STRG.1070.1	chr1	161005892	161010997	intronic	i	ENSG00000162733.19	Terminal	Alu
STRG.10700.1	chr11	72095666	72103280	intronic	i	ENSG00000148572.16	Terminal	Alu
STRG.10701.1	chr11	72109587	72112766	intronic	i	ENSG00000171988.19	inner	Alu
STRG.10702.1	chr11	73443856	73457619	genic	n	ENSG00000171988.19	inner	Alu
STRG.10704.1	chr11	73523320	73526893	intronic	i	ENSG00000171988.19	Terminal	Alu
STRG.10706.1	chr11	73582322	73588009	intronic	i	ENSG00000171988.19	inner	Alu&L1
STRG.10707.1	chr11	73675640	73761074	intronic	i	ENSG00000171988.19	inner	Alu
STRG.10708.1	chr11	73722343	73728504	intronic	i	ENSG00000171988.19	Terminal	Alu
STRG.10709.1	chr11	73733534	73739031	span_intergenic_and_genic	k	ENSG00000221063.3	Terminal	Alu
STRG.1071.1	chr1	161039295	161045977	span_intergenic_and_genic	k	ENSG00000162733.19	Terminal	Alu
STRG.10710.1	chr11	73787874	73865133	intronic	i	ENSG00000171988.19	Terminal	Alu
STRG.10711.1	chr11	73845520	73860009	intronic	i	ENSG00000171988.19	Terminal	Alu
STRG.10713.1	chr11	73876994	73880703	intronic	i	ENSG00000171988.19	Terminal	Alu
STRG.10714.1	chr11	73901871	73908197	intronic	i	ENSG00000171988.19	Terminal	Alu
STRG.10715.1	chr11	74082378	74084141	intronic	i	ENSG00000165476.14	Without	None
STRG.10716.1	chr11	74107409	74171014	intronic	i	ENSG00000165476.14	Terminal	Alu
STRG.10717.1	chr11	74125594	74131835	genic	n	ENSG00000165476.14	Terminal	Alu&L1
STRG.10719.1	chr11	74161557	74165972	intronic	i	ENSG00000107731.12	inner	Alu&L1
STRG.1072.1	chr1	161060629	161060974	intronic	i	ENSG00000198929.13	Without	None
STRG.10720.1	chr11	74171289	74254703	span_intergenic_and_genic	k	ENSG00000238446.1	Terminal	Alu
STRG.10722.1	chr11	74198748	74198854	intronic	i	ENSG00000166224.17	Terminal	Alu
STRG.10724.1	chr11	74231003	74235724	intronic	i	ENSG00000165406.16	Terminal	Alu
STRG.10725.1	chr11	74239257	74242899	intronic	i	ENSG00000165406.16	Terminal	Alu
STRG.10726.1	chr11	85628582	85639149	intronic	i	ENSG00000165406.16	Terminal	Alu
STRG.10728.1	chr11	74490608	74493724	genic	n	ENSG00000172671.20	Terminal	Alu
STRG.10729.1	chr11	74592571	74600339	intronic	i	ENSG00000172671.20	Terminal	Alu
STRG.1073.1	chr1	161100556	161118037	intronic	i	ENSG00000198929.13	Terminal	Alu
STRG.10730.1	chr11	74610475	74611077	intronic	i	ENSG00000172671.20	Terminal	Alu
STRG.10731.1	chr11	74745667	74746112	intronic	i	ENSG00000230869.1	Terminal	Alu&L1
STRG.10732.1	chr11	74748849	74755515	genic	j	ENSG00000188234.14	Terminal	Alu
STRG.10733.1	chr11	74814076	74830559	genic	j	ENSG00000239883.8	inner	Alu
STRG.10734.1	chr11	74853316	74874261	intronic	i	ENSG00000239883.8	Terminal	Alu
STRG.10735.1	chr11	74931081	74933517	intronic	i	ENSG00000239883.8	Terminal	Alu
STRG.10736.1	chr11	74988279	75008817	span_intergenic_and_genic	k	ENSG00000264217.2	Terminal	Alu
STRG.10737.1	chr11	75037735	75041909	genic	m	ENSG00000265354.4	inner	Alu
STRG.10738.1	chr11	75045667	75066864	intronic	i	ENSG00000243289.1	inner	Alu&L1
STRG.10739.1	chr11	75073461	75097033	intergenic	u	NA	Terminal	Alu
STRG.1074.1	chr1	161100860	161102047	intronic	i	ENSG00000198929.13	Terminal	Alu&L1
STRG.10741.1	chr11	75131138	75131880	span_intergenic_and_genic	o	ENSG00000099284.15	Terminal	Alu
STRG.10744.1	chr11	75399511	75406907	genic	j	ENSG00000180817.12	Terminal	Alu
STRG.10744.2	chr11	75399511	75405692	genic	j	ENSG00000180817.12	Terminal	Alu
STRG.10745.1	chr11	75413520	75422304	intronic	i	ENSG00000180817.12	Terminal	Alu&L1
STRG.10746.1	chr11	85589942	85628365	intronic	i	ENSG00000172731.14	Terminal	Alu
STRG.10748.1	chr11	83173292	83180347	intronic	i	ENSG00000148730.7	Terminal	Alu
STRG.10749.1	chr11	83179659	83193661	intronic	i	ENSG00000148730.7	Terminal	Alu
STRG.1075.1	chr1	161118105	161125445	intronic	i	ENSG00000198929.13	Terminal	Alu
STRG.10751.1	chr11	83193716	83215200	intronic	i	ENSG00000107719.9	Terminal	Alu
STRG.10752.1	chr11	83261317	83286368	intronic	i	ENSG00000107719.9	Terminal	Alu
STRG.10753.1	chr11	88147640	88175443	genic	j	ENSG00000107719.9	inner	Alu
STRG.10755.1	chr11	90118391	90118461	intronic	i	ENSG00000148655.15	Terminal	Alu
STRG.10756.1	chr11	90192126	90199390	intronic	i	ENSG00000148655.15	Terminal	Alu
STRG.10757.1	chr11	90201302	90209478	intergenic	u	NA	Terminal	Alu
STRG.10759.1	chr11	88273823	88274620	genic	n	ENSG00000148606.13	Terminal	Alu
STRG.1076.1	chr1	161142897	161143728	genic	j	ENSG00000143198.13	Terminal	Alu
STRG.10760.1	chr11	88326087	88337736	intronic	i	ENSG00000148606.13	inner	Alu
STRG.10761.1	chr11	88337841	88374190	intronic	i	ENSG00000148606.13	inner	Alu
STRG.10762.1	chr11	88347572	88359679	intronic	i	ENSG00000148606.13	inner	Alu
STRG.10764.1	chr11	90457075	90459327	intronic	i	ENSG00000148606.13	Terminal	Alu
STRG.10767.1	chr11	94960959	94972873	intronic	i	ENSG00000230091.6	Terminal	Alu
STRG.10768.1	chr11	95066919	95071225	genic	j	ENSG00000133678.14	Terminal	Alu
STRG.10769.1	chr11	95440439	95441928	intronic	i	ENSG00000122359.18	Terminal	Alu
STRG.1077.1	chr1	161184302	161199054	intergenic	u	NA	inner	Alu
STRG.10772.1	chr11	87037921	87042929	intronic	i	ENSG00000108219.15	Terminal	Alu&L1
STRG.10773.1	chr11	87043473	87053009	intronic	i	ENSG00000107771.17	Terminal	Alu
STRG.10774.1	chr11	87053171	87067127	intronic	i	ENSG00000107771.17	Terminal	Alu
STRG.10777.1	chr11	87129143	87131725	intronic	i	ENSG00000225484.7	Terminal	Alu&L1
STRG.10779.1	chr11	87232217	87233088	span_intergenic_and_genic	o	ENSG00000272447.1	Terminal	Alu&L1
STRG.10780.1	chr11	87242167	87248046	span_intergenic_and_genic	k	ENSG00000283101.1	Terminal	Alu
STRG.10781.1	chr11	87263535	87283087	intronic	i	ENSG00000198682.13	Terminal	Alu
STRG.10782.1	chr11	87331745	87334447	genic	j	ENSG00000198682.13	Terminal	Alu
STRG.10783.1	chr11	94188449	94188997	intronic	i	ENSG00000152766.6	Terminal	Alu
STRG.10784.1	chr11	94415570	94493844	genic	n	ENSG00000152782.16	inner	Alu
STRG.10785.1	chr11	94543840	94549898	intronic	i	ENSG00000148680.16	Terminal	Alu
STRG.10786.1	chr11	94768353	94822199	intronic	i	ENSG00000148680.16	Terminal	Alu
STRG.10787.1	chr11	93681403	93684178	intronic	i	ENSG00000148680.16	inner	Alu
STRG.10788.1	chr11	93687866	93691682	intronic	i	ENSG00000148680.16	Terminal	Alu
STRG.10789.1	chr11	93730282	93735848	intronic	i	ENSG00000148680.16	Terminal	Alu
STRG.1079.1	chr1	161299005	161300316	genic	n	ENSG00000225755.2	Terminal	Alu&L1
STRG.10790.1	chr11	93741581	93763102	genic	n	ENSG00000138182.15	inner	Alu
STRG.10791.1	chr11	93778990	93781398	genic	n	ENSG00000138182.15	Terminal	Alu&L1
STRG.10792.1	chr11	93784282	93789796	genic	n	ENSG00000138182.15	Terminal	Alu&L1
STRG.10794.1	chr11	98037029	98041661	genic	j	ENSG00000107798.18	Terminal	Alu
STRG.10797.1	chr11	85952327	85959656	genic	j	ENSG00000138138.14	Terminal	Alu
STRG.10798.1	chr11	85960778	85971568	intronic	i	ENSG00000138138.14	inner	Alu&L1
STRG.10799.1	chr11	85975629	85981744	intronic	i	ENSG00000138138.14	Terminal	Alu
STRG.1080.1	chr1	161399998	161401868	genic	j	ENSG00000143228.13	Terminal	Alu
STRG.10801.1	chr11	85983974	85990249	genic	m	ENSG00000224745.1	Terminal	Alu&L1
STRG.10802.1	chr11	85990400	85996825	intronic	i	ENSG00000171862.11	Terminal	Alu
STRG.10803.1	chr11	85997914	85998395	intronic	i	ENSG00000171862.11	inner	Alu
STRG.10804.1	chr11	86001159	86003365	genic	j	ENSG00000171862.11	Terminal	Alu
STRG.10805.1	chr11	86007100	86069084	span_intergenic_and_genic	k	ENSG00000180581.7	Terminal	Alu
STRG.10806.1	chr11	86035125	86040464	genic	n	ENSG00000107854.6	Terminal	Alu
STRG.10807.1	chr11	86109499	86119747	intronic	i	ENSG00000107854.6	inner	Alu
STRG.10808.1	chr11	86132124	86145997	genic	m	ENSG00000107854.6	Terminal	Alu
STRG.10809.1	chr11	86170945	86172196	genic	n	ENSG00000096717.12	Terminal	Alu&L1
STRG.1081.1	chr1	161408167	161415464	genic	m	ENSG00000081721.12	inner	Alu
STRG.10810.1	chr11	86175164	86179178	genic	n	ENSG00000096717.12	Terminal	Alu
STRG.10811.1	chr11	86244753	86278739	genic	n	ENSG00000096717.12	Terminal	Alu
STRG.10813.1	chr11	86339307	86345927	intronic	i	ENSG00000148634.16	Terminal	Alu
STRG.10814.1	chr11	86414573	86423106	genic	n	ENSG00000148634.16	inner	Alu
STRG.10815.1	chr11	101097842	101122927	intronic	i	ENSG00000148634.16	inner	Alu
STRG.10816.1	chr11	103087183	103092160	intronic	i	ENSG00000148634.16	inner	Alu
STRG.10818.1	chr11	100690864	100692232	intronic	i	ENSG00000108187.16	inner	Alu
STRG.10820.1	chr11	100808664	100811770	span_intergenic_and_genic	k	ENSG00000204130.14	Terminal	Alu&L1
STRG.10822.1	chr11	106081927	106085364	intronic	i	ENSG00000138346.15	Terminal	Alu
STRG.10824.1	chr11	107302422	107310018	intronic	i	ENSG00000122912.15	Terminal	Alu
STRG.10826.1	chr10	72116151	72123982	intronic	i	ENSG00000138336.9	Terminal	Alu
STRG.10827.1	chr10	72125208	72134463	intronic	i	ENSG00000138336.9	Terminal	Alu
STRG.10828.1	chr10	72136026	72149457	span_intergenic_and_genic	k	ENSG00000213025.2	Terminal	Alu
STRG.10829.1	chr10	72167945	72172630	genic	n	ENSG00000138336.9	Terminal	Alu
STRG.1083.1	chr1	161505394	161526894	intronic	i	ENSG00000118217.7	inner	Alu&L1
STRG.10833.1	chr10	72256922	72258057	span_intergenic_and_genic	k	ENSG00000060339.14	inner	Alu
STRG.10834.1	chr10	72271813	72273704	intronic	i	ENSG00000060339.14	Terminal	Alu
STRG.10835.1	chr10	72273920	72276036	intronic	i	ENSG00000165730.16	Terminal	Alu
STRG.10836.1	chr10	72301600	72304278	span_intergenic_and_genic	k	ENSG00000200218.1	Terminal	Alu
STRG.10837.1	chr10	72332830	72355149	genic	n	ENSG00000165732.13	Terminal	Alu&L1
STRG.10838.1	chr10	72392314	72394954	intronic	i	ENSG00000165732.13	inner	Alu
STRG.10840.2	chr10	72466982	72626128	genic	m	ENSG00000156502.14	Terminal	Alu
STRG.10841.1	chr10	72481698	72498371	intronic	i	ENSG00000156515.24	Terminal	Alu
STRG.10842.1	chr10	72500307	72507808	intronic	i	ENSG00000156515.24	Terminal	Alu
STRG.10843.1	chr10	72516284	72527236	genic	n	ENSG00000156515.24	Terminal	Alu
STRG.10844.1	chr10	72692131	72837306	genic	n	ENSG00000062650.20	inner	Alu
STRG.10845.1	chr10	72695715	72739732	intronic	i	ENSG00000062650.20	inner	Alu
STRG.10846.1	chr10	72739945	72749825	intronic	i	ENSG00000107779.14	Terminal	Alu
STRG.10847.1	chr10	72749910	72768937	intronic	i	ENSG00000107779.14	Terminal	Alu
STRG.10848.1	chr10	72806152	72810138	intronic	i	ENSG00000107779.14	Terminal	Alu
STRG.10849.1	chr10	72810462	72818581	intronic	i	ENSG00000107779.14	Terminal	Alu
STRG.10850.1	chr10	72820757	72823812	genic	n	ENSG00000107779.14	Terminal	Alu
STRG.10851.1	chr10	72837536	72841837	genic	n	ENSG00000107779.14	Terminal	Alu
STRG.10853.1	chr10	72995719	73004752	span_intergenic_and_genic	k	ENSG00000200253.1	Terminal	Alu
STRG.10854.1	chr10	73030371	73037326	intronic	i	ENSG00000148672.9	inner	Alu
STRG.10855.1	chr10	73063070	73086686	intronic	i	ENSG00000148672.9	Terminal	Alu
STRG.10856.1	chr10	73086989	73095544	genic	j	ENSG00000122376.12	inner	Alu
STRG.10858.1	chr10	73098322	73101453	genic	n	ENSG00000223482.8	Terminal	Alu
STRG.10859.1	chr10	73104655	73134340	intronic	i	ENSG00000223482.8	Terminal	Alu&L1
STRG.1086.1	chr1	161766298	161964070	intronic	i	ENSG00000118217.7	Terminal	Alu
STRG.10860.1	chr10	73116526	73124096	intronic	i	ENSG00000223482.8	Terminal	Alu&L1
STRG.10862.1	chr10	73127070	73129790	intergenic	u	NA	Terminal	Alu
STRG.10864.1	chr10	73192166	73204906	intronic	i	ENSG00000173124.14	Terminal	Alu
STRG.10866.1	chr10	73218402	73247255	genic	n	ENSG00000095637.22	Terminal	Alu
STRG.10867.1	chr10	73246932	73249358	span_intergenic_and_genic	k	ENSG00000077147.16	Terminal	Alu
STRG.10868.1	chr10	73277468	73278734	genic	j	ENSG00000155256.17	inner	Alu&L1
STRG.10869.1	chr10	73346383	73414058	intronic	i	ENSG00000120053.12	Terminal	Alu&L1
STRG.1087.1	chr1	161890833	161892196	genic	m	ENSG00000143162.9	Terminal	Alu
STRG.10871.1	chr10	73471614	73474918	intronic	i	ENSG00000166024.14	Terminal	Alu
STRG.10872.1	chr10	73495753	73499687	span_intergenic_and_genic	k	ENSG00000264610.1	inner	Alu
STRG.10873.1	chr10	73497537	73499671	span_intergenic_and_genic	k	ENSG00000119977.22	inner	Alu&L1
STRG.10874.1	chr10	73502023	73507309	genic	n	ENSG00000226688.7	Terminal	Alu&L1
STRG.10875.1	chr10	73510580	73516044	intronic	i	ENSG00000226688.7	Terminal	Alu
STRG.10876.1	chr10	73581033	73589034	genic	n	ENSG00000177853.14	Terminal	Alu
STRG.10877.1	chr10	73590406	73621619	intronic	i	ENSG00000177853.14	inner	Alu
STRG.10878.1	chr10	73626091	73631490	intronic	i	ENSG00000177853.14	Terminal	Alu
STRG.10880.1	chr10	73731824	73733638	intronic	i	ENSG00000138193.16	Terminal	Alu
STRG.10881.1	chr10	73742995	73744230	genic	n	ENSG00000138193.16	Terminal	Alu
STRG.10882.1	chr10	73744372	73765450	genic	j	ENSG00000173145.11	Terminal	Alu
STRG.10883.1	chr10	73753425	73756861	genic	n	ENSG00000173145.11	inner	Alu
STRG.10884.1	chr10	73772276	73780251	intronic	i	ENSG00000108239.9	Terminal	Alu
STRG.10885.1	chr10	73786680	73788669	intronic	i	ENSG00000108239.9	Terminal	Alu
STRG.10886.1	chr10	73820472	73845975	intronic	i	ENSG00000108239.9	Terminal	Alu
STRG.10887.1	chr10	73998114	74002533	intronic	i	ENSG00000108239.9	inner	Alu
STRG.10888.1	chr10	74002611	74017964	intronic	i	ENSG00000108239.9	Terminal	Alu
STRG.10889.1	chr10	74018225	74025650	genic	n	ENSG00000108239.9	Terminal	Alu&L1
STRG.1089.1	chr1	178131493	178136817	intronic	i	ENSG00000185630.19	Terminal	Alu
STRG.10890.1	chr10	74027395	74121355	intronic	i	ENSG00000119969.15	Terminal	Alu&L1
STRG.10891.1	chr10	74084120	74087587	genic	j	ENSG00000119969.15	Terminal	Alu
STRG.10892.1	chr10	74120255	74139932	genic	n	ENSG00000119969.15	Terminal	Alu
STRG.10892.2	chr10	74120255	74150828	genic	j	ENSG00000119969.15	Terminal	Alu
STRG.10893.1	chr10	74176500	74546942	intronic	i	ENSG00000119969.15	inner	Alu
STRG.10896.1	chr10	74196282	74199948	intronic	i	ENSG00000119969.15	inner	Alu
STRG.10897.1	chr10	74294938	74299516	genic	n	ENSG00000119969.15	inner	Alu&L1
STRG.10899.1	chr10	74423435	74424014	span_intergenic_and_genic	k	ENSG00000196233.14	Terminal	Alu
STRG.10900.1	chr10	74451068	74459904	intronic	i	ENSG00000196233.14	Terminal	Alu
STRG.10901.1	chr10	74470025	74475801	intronic	i	ENSG00000196233.14	Terminal	Alu
STRG.10903.1	chr10	74627520	74634475	intronic	i	ENSG00000196233.14	Terminal	Alu
STRG.10904.1	chr10	74634683	74637332	genic	n	ENSG00000196233.14	Terminal	Alu
STRG.10905.1	chr10	74642477	74664576	intronic	i	ENSG00000196233.14	Terminal	Alu
STRG.10906.1	chr10	74664599	74665851	intronic	i	ENSG00000196233.14	Terminal	Alu
STRG.10907.1	chr10	74690240	74708170	intronic	i	ENSG00000196233.14	Terminal	Alu
STRG.10908.1	chr10	74871186	74876662	intronic	i	ENSG00000196233.14	Terminal	Alu
STRG.10909.1	chr10	75017475	75026127	intronic	i	ENSG00000196233.14	Terminal	Alu
STRG.10911.1	chr10	75111511	75182123	intronic	i	ENSG00000269891.2	Terminal	Alu
STRG.10916.1	chr11	105172181	105180814	genic	m	ENSG00000171311.13	Terminal	Alu
STRG.10917.1	chr11	105370551	105374246	intronic	i	ENSG00000171311.13	inner	Alu
STRG.10918.1	chr11	105380526	105385798	genic	n	ENSG00000155229.21	Terminal	Alu
STRG.10919.1	chr11	105449823	105516612	intronic	i	ENSG00000155229.21	Terminal	Alu
STRG.10920.1	chr11	105483558	105487398	intronic	i	ENSG00000165886.5	Terminal	Alu
STRG.10924.1	chr11	96006553	96008042	intergenic	u	NA	Terminal	Alu
STRG.10925.1	chr11	96039747	96043009	intergenic	u	NA	Terminal	Alu
STRG.10927.1	chr11	96184934	96202714	genic	n	ENSG00000107960.11	Terminal	Alu
STRG.10928.1	chr11	96202912	96211468	intronic	i	ENSG00000107957.16	Terminal	Alu
STRG.10929.1	chr11	96218630	96219896	intronic	i	ENSG00000107957.16	Terminal	Alu
STRG.10930.1	chr11	96221688	96240303	span_intergenic_and_genic	k	ENSG00000108039.18	Terminal	Alu
STRG.10931.1	chr11	96240604	96291416	intronic	i	ENSG00000148700.15	Terminal	Alu
STRG.10932.1	chr11	96296047	96297607	intronic	i	ENSG00000148700.15	Terminal	Alu&L1
STRG.10933.1	chr11	96309697	96311992	intronic	i	ENSG00000119950.21	Terminal	Alu
STRG.10934.1	chr11	96328145	96331834	genic	j	ENSG00000119950.21	Terminal	Alu
STRG.10935.1	chr11	96363128	96389900	genic	n	ENSG00000119953.14	inner	Alu
STRG.10936.1	chr11	108957718	108959797	intergenic	u	NA	Terminal	Alu
STRG.10937.1	chr11	108728499	108731323	genic	n	ENSG00000119927.14	Terminal	Alu
STRG.10938.1	chr11	108843503	108851285	span_intergenic_and_genic	k	ENSG00000150593.18	inner	Alu
STRG.10941.1	chr11	110098351	110103873	genic	n	ENSG00000108061.12	Terminal	Alu&L1
STRG.10942.1	chr11	110111693	110112452	intergenic	u	NA	Terminal	Alu
STRG.10943.1	chr11	110153270	110155749	intergenic	u	NA	Terminal	Alu
STRG.10944.1	chr11	110229441	110296614	genic	m	ENSG00000108055.10	inner	Alu
STRG.10945.1	chr11	110258209	110263331	intronic	i	ENSG00000108055.10	inner	Alu
STRG.10946.1	chr11	110264875	110268945	intronic	i	ENSG00000203867.8	Terminal	Alu
STRG.10947.1	chr11	110429948	110464884	intronic	i	ENSG00000203867.8	Terminal	Alu
STRG.10948.1	chr11	114400621	114412018	intergenic	u	NA	Terminal	Alu&L1
STRG.10949.1	chr11	114439435	114450279	intronic	i	ENSG00000065613.15	Terminal	Alu
STRG.10953.1	chr11	113870272	113874450	genic	n	ENSG00000197748.13	Terminal	Alu&L1
STRG.10954.1	chr11	117974029	117986309	intronic	i	ENSG00000197748.13	Terminal	Alu
STRG.10958.1	chr11	107792801	107803000	intronic	i	ENSG00000065621.15	inner	Alu
STRG.10960.1	chr11	107908420	107908764	span_intergenic_and_genic	o	ENSG00000065621.15	inner	Alu&L1
STRG.10961.1	chr11	108008956	108109828	genic	n	ENSG00000155287.11	Terminal	Alu
STRG.10961.2	chr11	108008956	108109828	genic	n	ENSG00000155287.11	Terminal	Alu
STRG.10963.1	chr11	108033912	108046269	intronic	i	ENSG00000198018.7	Terminal	Alu
STRG.10964.1	chr11	108046494	108049889	intronic	i	ENSG00000198018.7	Terminal	Alu
STRG.10965.3	chr11	108121546	108134448	genic	n	ENSG00000014919.13	Terminal	Alu
STRG.10967.1	chr11	108162181	108164940	span_intergenic_and_genic	k	ENSG00000023839.12	inner	Alu
STRG.10969.1	chr11	108204393	108222499	genic	n	ENSG00000107554.17	Terminal	Alu&L1
STRG.1097.1	chr1	176176008	176184632	intergenic	u	NA	Terminal	Alu
STRG.10971.1	chr11	108259214	108266392	span_intergenic_and_genic	o	ENSG00000227695.6	Terminal	Alu
STRG.10972.1	chr11	108284474	108287177	intronic	i	ENSG00000107554.17	Terminal	Alu
STRG.10974.1	chr11	108472112	108498384	genic	m	ENSG00000236308.1	inner	Alu
STRG.10975.1	chr11	108505434	108523884	genic	m	ENSG00000213341.11	Terminal	Alu
STRG.10976.1	chr11	108531354	108534084	intronic	i	ENSG00000213341.11	inner	Alu
STRG.10980.1	chr11	111658547	111667101	span_intergenic_and_genic	o	ENSG00000212325.1	Terminal	Alu
STRG.10983.1	chr11	111687870	111698497	genic	n	ENSG00000095564.14	Terminal	Alu
STRG.10985.1	chr11	111755963	111766389	intergenic	u	NA	Terminal	Alu
STRG.10986.1	chr11	111782195	111871581	intronic	i	ENSG00000107864.15	Terminal	Alu
STRG.10989.1	chr11	111937343	112022645	intronic	i	ENSG00000107864.15	Terminal	Alu
STRG.10991.1	chr11	111950720	111960182	intronic	i	ENSG00000107864.15	Terminal	Alu
STRG.10993.1	chr11	111999823	112004025	intronic	i	ENSG00000107864.15	inner	Alu
STRG.10994.1	chr11	112036627	112036863	intronic	i	ENSG00000198060.10	Terminal	Alu
STRG.10995.1	chr11	112055241	112064240	intronic	i	ENSG00000198060.10	Terminal	Alu
STRG.10996.1	chr11	112086873	112120016	span_intergenic_and_genic	k	ENSG00000202297.1	inner	Alu
STRG.10997.1	chr11	112093028	112101227	intergenic	u	NA	Terminal	Alu
STRG.10998.1	chr11	112143253	112164074	intergenic	u	NA	Terminal	Alu
STRG.1100.1	chr1	167224826	167255398	genic	m	ENSG00000143314.12	inner	Alu
STRG.11000.1	chr11	112250225	112251684	genic	j	ENSG00000119912.18	Terminal	Alu
STRG.11001.1	chr11	112279871	112284339	genic	n	ENSG00000119912.18	Terminal	Alu
STRG.11002.1	chr11	121292771	121313410	intronic	i	ENSG00000119912.18	Terminal	Alu
STRG.11003.1	chr11	120325292	120333682	genic	n	ENSG00000119912.18	Terminal	Alu
STRG.11004.1	chr11	120367630	120373784	intronic	i	ENSG00000119912.18	Terminal	Alu
STRG.11005.1	chr11	120393858	120399347	intronic	i	ENSG00000138160.7	Terminal	Alu
STRG.11007.1	chr11	123062643	123067150	intronic	i	ENSG00000138160.7	inner	Alu
STRG.11008.1	chr11	124762420	124766119	intronic	i	ENSG00000138190.17	Terminal	Alu
STRG.11009.1	chr11	124771134	124772489	span_intergenic_and_genic	k	ENSG00000225118.1	Terminal	Alu
STRG.11011.1	chr11	125000127	125043434	intronic	i	ENSG00000138190.17	Terminal	Alu
STRG.11012.1	chr11	124170641	124289179	intronic	i	ENSG00000138190.17	Terminal	Alu&L1
STRG.11013.1	chr11	124231977	124233796	intronic	i	ENSG00000138119.17	inner	Alu&L1
STRG.11014.1	chr11	124338783	124339662	genic	n	ENSG00000138119.17	Terminal	Alu
STRG.11015.1	chr11	124377647	124385206	intronic	i	ENSG00000138119.17	Terminal	Alu
STRG.11016.1	chr11	124570098	124580586	intronic	i	ENSG00000138119.17	Terminal	Alu
STRG.11017.1	chr11	124622870	124635398	intronic	i	ENSG00000138119.17	inner	Alu
STRG.11019.1	chr11	124658876	124673775	genic	n	ENSG00000198924.8	inner	Alu
STRG.1102.1	chr1	167288514	167300726	intronic	i	ENSG00000143294.15	Terminal	Alu
STRG.11020.1	chr11	116748173	116772987	genic	n	ENSG00000165806.21	Terminal	Alu
STRG.11022.1	chr11	116903351	116908004	intronic	i	ENSG00000196865.4	Terminal	Alu
STRG.11023.1	chr11	116935932	116945220	genic	m	ENSG00000287857.1	Terminal	Alu&L1
STRG.11025.1	chr11	116970030	116975263	genic	n	ENSG00000099204.20	inner	Alu
STRG.11026.1	chr11	116978019	116987336	genic	n	ENSG00000099204.20	inner	Alu
STRG.11029.1	chr11	117057452	117097782	intronic	i	ENSG00000165650.12	Terminal	Alu
STRG.1103.1	chr1	167300758	167316476	span_intergenic_and_genic	k	ENSG00000143294.15	Terminal	Alu&L1
STRG.11030.1	chr11	117057452	117095215	intronic	i	ENSG00000165650.12	Terminal	Alu
STRG.11031.1	chr11	117144287	117171045	intronic	i	ENSG00000165650.12	Terminal	Alu
STRG.11032.1	chr11	117191246	117194151	intronic	i	ENSG00000165650.12	Terminal	Alu
STRG.11033.1	chr11	117232615	117293571	intronic	i	ENSG00000165650.12	Terminal	Alu
STRG.11034.1	chr11	117244586	117246808	intronic	i	ENSG00000165650.12	Terminal	Alu
STRG.11036.1	chr11	117264079	117265178	span_intergenic_and_genic	o	ENSG00000165868.16	inner	Alu
STRG.11037.1	chr11	117265414	117277991	genic	n	ENSG00000187164.20	inner	Alu
STRG.11038.1	chr11	117389036	117413263	genic	n	ENSG00000187164.20	Terminal	Alu&L1
STRG.11039.1	chr11	129864470	129895567	intronic	i	ENSG00000187164.20	Terminal	Alu
STRG.1104.1	chr1	167334152	167338591	intronic	i	ENSG00000143294.15	Terminal	Alu&L1
STRG.11040.1	chr11	45847475	45883244	span_intergenic_and_genic	o	ENSG00000287655.1	Terminal	Alu
STRG.11042.1	chr11	45922632	45929096	span_intergenic_and_genic	o	ENSG00000066468.23	inner	Alu
STRG.11043.1	chr11	46116718	46118435	genic	n	ENSG00000066468.23	Terminal	Alu
STRG.11044.1	chr11	46232956	46233276	genic	j	ENSG00000138152.10	Terminal	Alu
STRG.11045.1	chr11	46350856	46369175	span_intergenic_and_genic	k	ENSG00000120008.16	Terminal	Alu&L1
STRG.11046.1	chr11	46398512	46406382	intronic	i	ENSG00000120008.16	Terminal	L1
STRG.11048.1	chr11	46569945	46585430	intronic	i	ENSG00000255624.3	Terminal	Alu
STRG.1105.1	chr1	167343656	167350702	genic	j	ENSG00000143147.14	Terminal	Alu&L1
STRG.11050.1	chr11	46596642	46599671	intergenic	u	NA	Terminal	Alu
STRG.11051.1	chr11	46602861	46617227	intergenic	u	NA	Terminal	Alu
STRG.11052.1	chr11	46617553	46670838	span_intergenic_and_genic	k	ENSG00000213438.2	Terminal	Alu&L1
STRG.11054.1	chr11	46677080	46700619	genic	j	ENSG00000182022.18	Terminal	Alu
STRG.11055.1	chr11	46744017	46749208	genic	j	ENSG00000107679.14	inner	Alu
STRG.11056.1	chr11	46788774	46792524	intronic	i	ENSG00000107679.14	inner	Alu
STRG.11057.1	chr11	46843029	46844924	intronic	i	ENSG00000165832.6	Terminal	Alu
STRG.11058.1	chr11	46939052	46954586	genic	n	ENSG00000165832.6	Terminal	Alu
STRG.11059.1	chr11	47015251	47030237	intergenic	u	NA	Terminal	Alu
STRG.1106.1	chr1	167351100	167351569	intergenic	u	NA	Terminal	Alu
STRG.11060.1	chr11	47064759	47087242	intronic	i	ENSG00000107669.18	inner	Alu
STRG.11061.1	chr11	47088547	47090792	intronic	i	ENSG00000107669.18	Terminal	Alu&L1
STRG.11062.1	chr11	47163912	47169563	intronic	i	ENSG00000107669.18	Terminal	Alu&L1
STRG.11063.1	chr11	47215058	47217411	intronic	i	ENSG00000107669.18	Terminal	Alu
STRG.11064.1	chr11	47237806	47239217	intronic	i	ENSG00000107669.18	Terminal	Alu
STRG.11065.1	chr11	47282970	47284177	intronic	i	ENSG00000107669.18	Terminal	Alu
STRG.11066.1	chr11	47354860	47378541	intronic	i	ENSG00000107669.18	Terminal	Alu
STRG.11067.1	chr11	47470278	47557533	genic	j	ENSG00000107669.18	Terminal	Alu
STRG.11068.1	chr11	47500933	47506857	intronic	i	ENSG00000107669.18	Terminal	Alu
STRG.11069.1	chr11	47508846	47510023	intronic	i	ENSG00000138162.19	Terminal	Alu
STRG.11070.1	chr11	47529303	47533831	intronic	i	ENSG00000138162.19	Terminal	Alu
STRG.11071.1	chr11	47543158	47551765	intronic	i	ENSG00000138162.19	Terminal	Alu
STRG.11072.1	chr11	47568409	47571818	genic	n	ENSG00000138162.19	Terminal	Alu
STRG.11075.1	chr11	47631712	47634671	genic	j	ENSG00000127884.5	Terminal	Alu
STRG.11077.1	chr11	47716517	47728139	span_intergenic_and_genic	k	ENSG00000130640.14	inner	Alu
STRG.1108.1	chr1	167527157	167553762	intronic	i	ENSG00000143183.18	Terminal	Alu
STRG.11080.1	chr11	47734495	47736267	genic	j	ENSG00000197142.10	inner	Alu
STRG.11081.1	chr11	47736313	47796173	span_intergenic_and_genic	k	ENSG00000232934.8	Terminal	Alu
STRG.11082.1	chr11	47746395	47750681	genic	n	ENSG00000023041.11	Terminal	Alu
STRG.11084.1	chr11	47756860	47757475	intronic	i	ENSG00000151532.14	inner	Alu
STRG.11085.1	chr11	47804296	47804402	intronic	i	ENSG00000151532.14	Without	None
STRG.11086.1	chr11	47824362	47831765	span_intergenic_and_genic	k	ENSG00000234017.1	Terminal	Alu&L1
STRG.11087.1	chr11	47983183	48007326	intronic	i	ENSG00000151532.14	inner	Alu
STRG.11088.1	chr11	48027536	48039356	intronic	i	ENSG00000151532.14	Terminal	Alu
STRG.11089.1	chr11	48046913	48051286	intronic	i	ENSG00000151532.14	Terminal	Alu
STRG.1109.1	chr1	167611437	167616402	intronic	i	ENSG00000143179.16	inner	Alu
STRG.11090.1	chr11	48059387	48069703	span_intergenic_and_genic	k	ENSG00000264763.1	Terminal	Alu
STRG.11091.1	chr11	48069728	48079168	intronic	i	ENSG00000151532.14	inner	Alu
STRG.11092.1	chr11	48157253	48168582	intronic	i	ENSG00000151532.14	Terminal	Alu
STRG.11093.1	chr11	65897007	65900912	intronic	i	ENSG00000151532.14	Terminal	Alu
[truncated: 12,910 more rows]

## Sheet: Sheet 4
Sheet 4:Noncanonical transcripts identified by capTEs in NCM460 cells. The noncanonial transcripts were classified into four categories according the genomic context: intergenic, genic, intronic, and span intergenic and genic. Reference Gene ID: the noncanonical transcript overlapped gene. NA represents this transcript is fully contained in intergenic regions.
[truncated: 14,493 more rows]

[truncated: 1 more sheets: Sheet 5]
