# Supplementary material for: capTEs enables locus-specific dissection of transcriptional outputs from reference and nonreference transposable elements
Source: Commun Biol. 2023 Sep 23;6:974. doi: 10.1038/s42003-023-05349-1 (PMC10517987; doi:10.1038/s42003-023-05349-1)
Supplement: Supplementary file 9 — Supplementary Data 6 [file 42003_2023_5349_MOESM9_ESM.xlsx]

## Sheet: Sheet 1
Sheet 1: Gene expression changes identified using capTEs in HCT 116 cells compared to NCM460 cells
Gene ID	Log2 FoldChange	P value	adjusted P value	Expression change
ENSG00000225630.1	1.75988	0.00171561	0.00546784	Up
ENSG00000229344.1	2.18411	0.0128222	0.0312156	Up
ENSG00000127054.21	1.18774	8.59231e-05	0.000371153	Up
ENSG00000169598.17	1.50531	1.97898e-09	1.85433e-08	Up
ENSG00000116254.18	5.28766	0.000177875	0.000716737	Up
ENSG00000187017.17	1.85116	0.000653136	0.00232709	Up
ENSG00000238290.1	1.03194	9.80145e-07	6.08712e-06	Up
ENSG00000162426.16	4.3657	0.000151931	0.000622809	Up
ENSG00000231789.2	1.43063	0.00291664	0.0087089	Up
ENSG00000162444.12	1.40762	0.00302962	0.00900078	Up
ENSG00000284642.1	1.10887	0.00975365	0.0246853	Up
ENSG00000219481.10	1.5084	0.000126318	0.000525887	Up
ENSG00000282143.1	3.05803	2.49434e-06	1.44301e-05	Up
ENSG00000282740.1	2.69619	0.00454051	0.0127802	Up
ENSG00000227684.2	2.38913	0.00681213	0.0181186	Up
ENSG00000053372.5	1.21545	2.01673e-17	4.43441e-16	Up
ENSG00000169914.6	1.2537	3.19574e-07	2.14653e-06	Up
ENSG00000158828.8	1.64417	0.00381969	0.0109834	Up
ENSG00000117242.7	1.46889	8.30392e-07	5.21183e-06	Up
ENSG00000244038.11	1.24045	0.000109994	0.000464231	Up
ENSG00000142794.19	3.04385	0.00439058	0.012401	Up
ENSG00000179546.4	2.21173	2.78735e-06	1.59911e-05	Up
ENSG00000184454.7	3.99744	3.64982e-05	0.0001697	Up
ENSG00000020633.19	2.2643	0.000201781	0.000803872	Up
ENSG00000284602.1	1.58192	0.0196506	0.0450943	Up
ENSG00000284657.1	2.57257	0.00328201	0.00964847	Up
ENSG00000117640.18	1.34472	0.0161636	0.0380793	Up
ENSG00000009780.16	1.40758	3.50246e-11	4.06378e-10	Up
ENSG00000130775.16	2.82792	0.00392496	0.0112519	Up
ENSG00000130768.15	3.26528	0.00172172	0.00547991	Up
ENSG00000227050.1	3.061	0.00403825	0.0115358	Up
ENSG00000130772.14	1.29888	0.000795202	0.00277416	Up
ENSG00000278274.1	1.15191	0.00292357	0.00872802	Up
ENSG00000084628.10	3.00846	0.00116335	0.00387635	Up
ENSG00000254553.1	1.01139	3.64917e-09	3.29081e-08	Up
ENSG00000160062.15	1.05596	7.96489e-10	7.86373e-09	Up
ENSG00000134686.18	2.48943	1.01877e-22	3.38032e-21	Up
ENSG00000116819.8	1.40764	0.000620059	0.00222215	Up
ENSG00000116922.14	1.4317	1.31844e-06	8.01077e-06	Up
ENSG00000183682.8	2.89114	5.05488e-05	0.000228796	Up
ENSG00000243970.3	1.05963	0.000132069	0.000548036	Up
ENSG00000286838.1	1.76302	0.0165054	0.038774	Up
ENSG00000117013.17	3.62172	0.000303989	0.00116346	Up
ENSG00000177181.15	5.34662	0.000117842	0.00049308	Up
ENSG00000117400.18	1.41319	0.0168296	0.0394071	Up
ENSG00000187147.18	1.96178	1.73586e-09	1.63578e-08	Up
ENSG00000117425.14	2.23244	0.00137336	0.00448761	Up
ENSG00000162415.7	1.2754	0.00083795	0.00290371	Up
ENSG00000225767.1	1.24668	0.00982461	0.0248497	Up
ENSG00000085831.16	3.40627	1.58212e-07	1.10949e-06	Up
ENSG00000169213.7	1.16723	4.13367e-06	2.30442e-05	Up
ENSG00000116133.13	1.0612	0.00127235	0.00418981	Up
ENSG00000125703.15	1.04126	0.00291507	0.00870578	Up
ENSG00000224209.8	2.54658	4.11529e-06	2.29572e-05	Up
ENSG00000184588.18	5.55488	4.67037e-13	6.69501e-12	Up
ENSG00000271992.1	1.46165	0.00114903	0.0038348	Up
ENSG00000057468.7	4.64948	3.63485e-14	5.90021e-13	Up
ENSG00000184005.11	3.65631	0.00303893	0.00902683	Up
ENSG00000137960.6	1.3667	1.03027e-06	6.37688e-06	Up
ENSG00000230817.6	1.43314	1.53964e-07	1.08384e-06	Up
ENSG00000137941.17	2.50653	0.00182118	0.00575225	Up
ENSG00000142875.19	1.41327	1.92901e-08	1.56792e-07	Up
ENSG00000203943.9	3.91519	0.000942625	0.00321662	Up
ENSG00000285851.1	1.43231	0.00013806	0.000570753	Up
ENSG00000122432.18	1.46919	6.92034e-05	0.000304249	Up
ENSG00000117151.13	1.18102	0.0060546	0.0163908	Up
ENSG00000153898.13	2.66471	6.1034e-06	3.28738e-05	Up
ENSG00000162643.13	1.02445	0.00307287	0.00911455	Up
ENSG00000154511.12	1.13601	4.88018e-06	2.67997e-05	Up
ENSG00000226835.3	2.44221	0.00679191	0.0180893	Up
ENSG00000228502.1	2.38082	0.00328975	0.00966952	Up
ENSG00000137970.7	1.99997	0.0146182	0.0349962	Up
ENSG00000117543.21	1.0399	0.00169022	0.00540145	Up
ENSG00000226715.4	2.01777	0.0147978	0.0353597	Up
ENSG00000183298.5	1.96897	0.0190431	0.0438826	Up
ENSG00000162636.16	2.69019	9.75037e-05	0.000416182	Up
ENSG00000179902.13	2.48369	0.0128657	0.0313032	Up
ENSG00000031698.13	1.30544	6.66258e-17	1.41064e-15	Up
ENSG00000052723.12	1.27876	9.84038e-13	1.36799e-11	Up
ENSG00000277095.1	5.15615	0.000257018	0.00100088	Up
ENSG00000233430.3	3.71056	0.0123064	0.0301197	Up
ENSG00000275767.1	4.26173	0.00218437	0.00673995	Up
ENSG00000232527.8	1.96566	3.41712e-20	9.49284e-19	Up
ENSG00000273825.1	4.22185	0.0078934	0.0205424	Up
ENSG00000234222.6	1.93049	6.98036e-17	1.47416e-15	Up
ENSG00000280778.1	1.85681	1.71537e-16	3.5325e-15	Up
ENSG00000271601.4	2.07281	7.14709e-18	1.63898e-16	Up
ENSG00000131781.13	2.25628	0.0134032	0.0324393	Up
ENSG00000116128.11	4.3875	0.00156338	0.00503694	Up
ENSG00000231551.8	1.28624	0.0130214	0.0316353	Up
ENSG00000177144.7	1.65456	0.00895488	0.0228841	Up
ENSG00000277147.6	1.07388	1.99923e-05	9.82816e-05	Up
ENSG00000285184.3	1.77572	2.42237e-07	1.65595e-06	Up
ENSG00000266472.6	1.71648	3.63616e-13	5.2534e-12	Up
ENSG00000143458.12	1.14366	3.02337e-13	4.39876e-12	Up
ENSG00000159445.13	1.66704	9.68779e-10	9.46875e-09	Up
ENSG00000285651.1	1.53211	0.000645357	0.00230433	Up
ENSG00000143552.9	3.29191	1.90968e-39	1.74688e-37	Up
ENSG00000200220.1	4.56851	0.00252484	0.00767182	Up
ENSG00000143515.19	2.69449	8.99271e-06	4.70285e-05	Up
ENSG00000173207.13	1.30675	0.000163397	0.000662593	Up
ENSG00000163463.13	1.30418	0.00276611	0.00832548	Up
ENSG00000273088.2	1.30418	0.00276611	0.00832548	Up
ENSG00000160752.15	1.37884	3.35353e-29	1.69282e-27	Up
ENSG00000225855.7	1.74791	6.46292e-05	0.000286267	Up
ENSG00000285677.2	1.44476	3.74513e-05	0.000173741	Up
ENSG00000163468.15	1.18007	5.33104e-18	1.24143e-16	Up
ENSG00000163467.12	1.59819	5.90344e-15	1.02888e-13	Up
ENSG00000132677.13	3.49515	0.000674274	0.00239776	Up
ENSG00000125462.19	2.6387	0.00102412	0.00345908	Up
ENSG00000143319.17	1.39007	1.73649e-05	8.63913e-05	Up
ENSG00000143314.12	1.16739	0.00497875	0.0138776	Up
ENSG00000237842.2	3.08092	2.13535e-06	1.25417e-05	Up
ENSG00000188931.4	1.42058	0.00051134	0.00186194	Up
ENSG00000288670.1	1.26394	5.33929e-06	2.91277e-05	Up
ENSG00000198929.13	1.17218	5.62134e-05	0.000252297	Up
ENSG00000162733.19	1.80865	0.000119872	0.000500941	Up
ENSG00000152382.6	1.54739	0.00107733	0.00361741	Up
ENSG00000224228.2	1.00454	0.0119828	0.0294593	Up
ENSG00000227740.2	4.8911	0.000240702	0.000943266	Up
ENSG00000212338.1	2.29022	0.013344	0.0323196	Up
ENSG00000162779.22	3.55733	2.29271e-12	3.05147e-11	Up
ENSG00000162782.16	3.64218	0.000284259	0.00109555	Up
ENSG00000286655.1	2.31489	0.0210879	0.0478029	Up
ENSG00000116667.15	1.57073	7.19009e-05	0.000315438	Up
ENSG00000121486.12	1.08782	0.00237949	0.00727827	Up
ENSG00000116711.10	4.44213	0.00123103	0.00407642	Up
ENSG00000285280.2	3.73839	1.67193e-33	1.12073e-31	Up
ENSG00000116747.13	2.75806	8.63396e-18	1.96633e-16	Up
ENSG00000023572.10	2.6672	2.96941e-08	2.35688e-07	Up
ENSG00000232077.2	4.27362	1.83953e-10	1.95992e-09	Up
ENSG00000227240.2	4.75634	2.84881e-09	2.61028e-08	Up
ENSG00000134369.15	1.06163	0.00186028	0.00586343	Up
ENSG00000231871.5	1.0173	0.00339405	0.00993411	Up
ENSG00000174567.8	5.15436	0.000251862	0.00098351	Up
ENSG00000226330.1	1.23733	4.14375e-13	5.95556e-12	Up
ENSG00000158615.9	2.09562	3.42955e-25	1.33607e-23	Up
ENSG00000170382.12	3.59882	0.00316728	0.00935437	Up
ENSG00000163531.16	2.3499	0.0181448	0.0420997	Up
ENSG00000201944.1	1.24756	0.00142543	0.00464062	Up
ENSG00000117280.13	1.89836	9.16374e-06	4.78474e-05	Up
ENSG00000286619.1	6.78419	7.58093e-08	5.65394e-07	Up
ENSG00000203709.12	1.65639	0.00011045	0.000465596	Up
ENSG00000054392.13	1.23244	0.00155495	0.00501368	Up
ENSG00000082512.15	2.45832	2.23019e-05	0.000108796	Up
ENSG00000153363.13	1.1349	1.68258e-12	2.28538e-11	Up
ENSG00000229983.1	2.42031	0.0010828	0.00363428	Up
ENSG00000203705.11	1.21733	1.45515e-09	1.39185e-08	Up
ENSG00000067533.6	1.34667	5.10427e-19	1.30018e-17	Up
ENSG00000162813.18	1.33932	9.96269e-08	7.2891e-07	Up
ENSG00000186205.13	4.37285	0.000169279	0.000685103	Up
ENSG00000286231.1	4.46897	0.000107729	0.000456296	Up
ENSG00000154309.9	1.16174	4.25698e-06	2.36758e-05	Up
ENSG00000143753.13	1.84756	3.98284e-14	6.42102e-13	Up
ENSG00000185842.15	3.50074	4.46013e-27	1.94845e-25	Up
ENSG00000143819.13	1.58626	0.00472382	0.0132361	Up
ENSG00000143751.10	1.21956	3.01989e-13	4.39756e-12	Up
ENSG00000288674.1	2.0373	2.80648e-05	0.000133833	Up
ENSG00000135776.5	1.01083	0.000908461	0.00311803	Up
ENSG00000143643.13	1.41358	0.00136805	0.00447378	Up
ENSG00000135766.9	1.24184	0.00226562	0.00696341	Up
ENSG00000287856.1	1.3195	0.000301292	0.00115421	Up
ENSG00000116991.11	3.1134	0.000222077	0.000876711	Up
ENSG00000143674.11	1.85001	1.25172e-07	8.97178e-07	Up
ENSG00000183780.13	1.74085	9.7631e-18	2.21739e-16	Up
ENSG00000086619.14	1.57178	6.6296e-05	0.000292788	Up
ENSG00000162843.17	4.60468	5.81783e-07	3.74226e-06	Up
ENSG00000162849.16	3.14928	1.39194e-10	1.50532e-09	Up
ENSG00000232192.1	4.26173	0.00219402	0.00676343	Up
ENSG00000197472.15	9.02421	5.06914e-14	8.10915e-13	Up
ENSG00000135747.11	2.16977	2.82743e-23	9.71241e-22	Up
ENSG00000162714.12	1.30742	7.28189e-05	0.000318621	Up
ENSG00000286216.1	2.09291	2.6533e-05	0.000127483	Up
ENSG00000172554.12	4.14226	1.80389e-05	8.93422e-05	Up
ENSG00000286905.1	1.53829	4.91703e-12	6.28658e-11	Up
ENSG00000171865.10	1.56897	5.90124e-12	7.45853e-11	Up
ENSG00000234171.3	1.03975	0.00422532	0.0119998	Up
ENSG00000171863.15	1.23559	0.0080648	0.0209162	Up
ENSG00000151692.15	3.24523	1.37778e-08	1.14231e-07	Up
ENSG00000115756.13	1.28318	1.35755e-07	9.63021e-07	Up
ENSG00000150873.12	2.9859	2.85119e-06	1.6329e-05	Up
ENSG00000134318.14	1.77639	1.12654e-23	4.02808e-22	Up
ENSG00000196208.14	1.69543	2.45653e-07	1.67792e-06	Up
ENSG00000163032.12	3.4857	0.00451968	0.0127287	Up
ENSG00000118965.16	2.17756	5.28223e-05	0.000238175	Up
ENSG00000115137.12	1.29674	0.0120552	0.0296052	Up
ENSG00000224165.6	1.61527	0.00256009	0.00777607	Up
ENSG00000157851.17	5.52305	2.9804e-07	2.0125e-06	Up
ENSG00000230286.1	1.5513	0.00258718	0.00784398	Up
ENSG00000138028.16	3.56642	0.00359957	0.0104485	Up
ENSG00000163793.13	3.12221	0.0160775	0.0379034	Up
ENSG00000138100.14	1.80282	0.000584119	0.00210519	Up
ENSG00000163794.6	2.04853	0.000294415	0.00113048	Up
ENSG00000158089.15	1.08312	0.00437952	0.0123783	Up
ENSG00000091106.19	1.96155	8.02159e-19	2.01538e-17	Up
ENSG00000049323.16	2.67214	2.53457e-07	1.72624e-06	Up
ENSG00000286415.1	4.18649	0.000351018	0.00132841	Up
ENSG00000143891.17	2.48882	4.77414e-18	1.126e-16	Up
ENSG00000171126.8	4.20147	2.64119e-11	3.09704e-10	Up
ENSG00000162882.15	3.36175	0.00994834	0.0251281	Up
ENSG00000226491.1	3.40113	0.00104008	0.00350361	Up
ENSG00000152527.14	2.25964	4.34077e-09	3.86607e-08	Up
ENSG00000138095.19	1.2844	1.09176e-28	5.23948e-27	Up
ENSG00000138079.14	1.32714	5.65668e-06	3.06974e-05	Up
ENSG00000151665.13	1.28369	0.00487489	0.0136179	Up
ENSG00000239605.11	1.16532	0.00114324	0.00381779	Up
ENSG00000225187.1	4.7644	0.00125076	0.00412938	Up
ENSG00000234690.7	2.78518	8.37307e-09	7.14599e-08	Up
ENSG00000236824.2	1.89487	0.0148778	0.0355303	Up
ENSG00000230773.9	2.73808	5.54041e-09	4.84845e-08	Up
ENSG00000243244.7	2.92232	0.00181689	0.00574089	Up
ENSG00000068781.21	2.69838	0.00171091	0.00545798	Up
ENSG00000170634.13	1.0609	6.86948e-11	7.72152e-10	Up
ENSG00000214595.12	1.18622	0.00793482	0.0206211	Up
ENSG00000143947.15	1.36446	0.0158227	0.0374198	Up
ENSG00000115355.17	1.16632	5.3659e-09	4.70568e-08	Up
ENSG00000285857.1	1.60277	0.00012597	0.000524701	Up
ENSG00000229839.6	1.10855	0.000200218	0.000798798	Up
ENSG00000226605.1	1.10037	0.00432742	0.0122561	Up
ENSG00000237638.2	1.58408	7.3837e-06	3.91081e-05	Up
ENSG00000273763.2	1.30206	9.83493e-07	6.10562e-06	Up
ENSG00000204929.13	1.09129	0.00064227	0.0022938	Up
ENSG00000234255.9	3.15585	0.0134402	0.0325241	Up
ENSG00000169621.10	2.60716	0.000626176	0.00224213	Up
ENSG00000116035.4	2.22786	3.7868e-14	6.12884e-13	Up
ENSG00000135631.17	1.61064	0.0102407	0.0257253	Up
ENSG00000163013.12	2.30948	0.00258504	0.00783893	Up
ENSG00000065911.13	2.61324	6.14342e-67	1.52536e-64	Up
ENSG00000264324.1	2.74735	1.28787e-70	3.49562e-68	Up
ENSG00000188687.17	2.9813	4.42056e-25	1.70609e-23	Up
ENSG00000159374.17	7.06889	1.30172e-11	1.57663e-10	Up
ENSG00000115364.14	1.10065	2.46799e-05	0.000119272	Up
ENSG00000005436.14	1.2381	0.00027061	0.0010467	Up
ENSG00000115423.19	3.67944	0.00215881	0.00667726	Up
ENSG00000287625.1	1.44688	1.05187e-14	1.79915e-13	Up
ENSG00000118640.11	1.43481	0.00141746	0.00462076	Up
ENSG00000068615.19	2.25672	0.00220945	0.00680721	Up
ENSG00000172086.9	1.76767	2.11325e-08	1.70928e-07	Up
ENSG00000283196.2	2.17908	3.19969e-26	1.33444e-24	Up
ENSG00000278131.1	5.40766	8.39695e-05	0.000363188	Up
ENSG00000143429.10	2.16385	4.24379e-26	1.75661e-24	Up
ENSG00000229089.8	4.12657	0.00040822	0.00152193	Up
ENSG00000144021.3	1.28927	2.00034e-09	1.87116e-08	Up
ENSG00000198885.10	6.50466	4.8168e-34	3.33689e-32	Up
ENSG00000241962.9	1.27387	7.994e-17	1.68393e-15	Up
ENSG00000185674.9	4.26358	7.20151e-19	1.81485e-17	Up
ENSG00000144214.10	6.00776	5.474e-06	2.98135e-05	Up
ENSG00000170485.17	1.9496	1.13376e-10	1.23906e-09	Up
ENSG00000271532.1	3.80233	0.00893154	0.0228345	Up
ENSG00000170417.16	1.24064	0.00686925	0.0182383	Up
ENSG00000214199.3	2.65891	0.00171604	0.00546815	Up
ENSG00000214184.3	1.20587	0.000940231	0.00320911	Up
ENSG00000144063.4	2.63086	6.20655e-71	1.74173e-68	Up
ENSG00000282304.1	2.70468	6.40876e-25	2.44493e-23	Up
ENSG00000282785.1	3.03192	9.70678e-26	3.91034e-24	Up
ENSG00000153093.20	5.95045	1.92926e-06	1.14408e-05	Up
ENSG00000153208.17	2.24049	5.17536e-05	0.00023393	Up
ENSG00000125630.16	1.13091	2.21814e-11	2.62327e-10	Up
ENSG00000189223.15	4.57986	3.51509e-19	9.07945e-18	Up
ENSG00000125618.18	4.57986	3.51509e-19	9.07945e-18	Up
ENSG00000184492.6	4.34489	0.00561455	0.0153729	Up
ENSG00000236255.2	3.32623	0.00883917	0.0226338	Up
ENSG00000115109.14	1.92459	3.69245e-16	7.28676e-15	Up
ENSG00000224789.1	6.06898	1.16203e-06	7.1364e-06	Up
ENSG00000230569.1	1.1379	0.0142496	0.0342276	Up
ENSG00000168702.18	3.53756	0.000521264	0.00189724	Up
ENSG00000168280.18	5.1582	0.000311633	0.00119134	Up
ENSG00000182389.20	4.37488	3.0812e-09	2.80767e-08	Up
ENSG00000007001.13	2.62914	0.00338917	0.00992536	Up
ENSG00000226266.6	1.21308	0.000823916	0.00286407	Up
ENSG00000241399.7	3.45177	3.54021e-17	7.67215e-16	Up
ENSG00000248672.5	3.57929	5.61985e-17	1.19599e-15	Up
ENSG00000224467.1	3.05595	0.0206642	0.0469838	Up
ENSG00000136560.14	1.2281	2.1438e-12	2.86244e-11	Up
ENSG00000198648.11	2.13634	2.55666e-39	2.32586e-37	Up
ENSG00000163072.16	1.7878	0.000786051	0.00274687	Up
ENSG00000152253.9	1.50348	8.9295e-06	4.67718e-05	Up
ENSG00000213160.10	1.76747	9.06132e-16	1.70681e-14	Up
ENSG00000214369.2	4.38764	0.0015037	0.00487408	Up
ENSG00000213963.6	1.43391	7.27213e-05	0.000318362	Up
ENSG00000079156.17	3.16727	2.54131e-21	7.79195e-20	Up
ENSG00000144331.20	4.36141	1.28607e-15	2.39253e-14	Up
ENSG00000138434.17	1.74694	2.34045e-23	8.10687e-22	Up
ENSG00000150722.10	3.7921	1.21711e-05	6.26022e-05	Up
ENSG00000115252.18	2.81061	0.00308006	0.00913427	Up
ENSG00000162999.13	1.78939	0.00156233	0.00503552	Up
ENSG00000224643.5	1.76286	0.00194903	0.00611639	Up
ENSG00000272800.3	1.09106	0.015272	0.0363197	Up
ENSG00000170396.9	8.66412	6.09882e-13	8.65279e-12	Up
ENSG00000224063.6	3.05559	8.374e-28	3.81188e-26	Up
ENSG00000003436.16	3.10019	8.07577e-28	3.69366e-26	Up
ENSG00000144366.16	1.68361	5.97842e-06	3.22741e-05	Up
ENSG00000151687.14	1.23638	0.0001103	0.00046519	Up
ENSG00000187699.10	2.00547	5.72593e-07	3.68888e-06	Up
ENSG00000138411.13	2.00127	0.000916748	0.00314387	Up
ENSG00000065413.20	2.21391	2.05222e-05	0.000100648	Up
ENSG00000144381.18	1.82578	5.71104e-25	2.18883e-23	Up
ENSG00000115541.11	2.12048	0.00355974	0.0103474	Up
ENSG00000119042.17	2.83124	1.66691e-17	3.69961e-16	Up
ENSG00000226124.8	1.47099	2.43047e-05	0.00011763	Up
ENSG00000119013.9	1.17014	0.00104704	0.00352425	Up
ENSG00000182329.14	1.21969	0.0147069	0.0351831	Up
ENSG00000286223.1	1.68299	1.01935e-11	1.25669e-10	Up
ENSG00000138439.12	1.94243	1.37406e-18	3.38044e-17	Up
ENSG00000138442.10	1.80577	3.91865e-32	2.46696e-30	Up
ENSG00000116117.18	1.42036	0.000161143	0.000655056	Up
ENSG00000231955.1	1.77894	4.084e-14	6.57131e-13	Up
ENSG00000118246.14	1.30032	0.00907807	0.0231703	Up
ENSG00000229321.2	5.58219	1.12157e-05	5.79401e-05	Up
ENSG00000229127.2	1.22754	0.00779183	0.0203196	Up
ENSG00000021826.17	4.75738	3.95379e-11	4.54919e-10	Up
ENSG00000197756.10	2.16944	8.71875e-10	8.55698e-09	Up
ENSG00000115457.10	6.08555	1.02341e-06	6.33677e-06	Up
ENSG00000286606.1	2.61497	0.0206729	0.0469974	Up
ENSG00000227308.2	3.16457	2.79325e-60	5.57202e-58	Up
ENSG00000239498.1	2.68796	9.46351e-21	2.76344e-19	Up
ENSG00000235337.1	3.09743	1.34167e-10	1.4557e-09	Up
ENSG00000236451.3	1.85046	0.00152709	0.00493925	Up
ENSG00000163082.10	2.66302	0.000127899	0.000532066	Up
ENSG00000152056.17	1.68587	2.06101e-40	1.99839e-38	Up
ENSG00000135900.4	1.3797	0.000270636	0.0010467	Up
ENSG00000228802.1	1.40618	0.000479233	0.00175899	Up
ENSG00000081052.13	4.74609	2.70535e-09	2.48847e-08	Up
ENSG00000169031.20	3.56041	1.19516e-07	8.60736e-07	Up
ENSG00000153832.12	1.0833	6.5041e-08	4.91279e-07	Up
ENSG00000163053.11	3.14186	1.64228e-29	8.60481e-28	Up
ENSG00000233538.1	1.32521	0.0175124	0.0407867	Up
ENSG00000115053.17	1.30776	5.82679e-05	0.00026067	Up
ENSG00000187514.17	1.67151	0.0029116	0.00869844	Up
ENSG00000182600.9	1.41397	0.00415171	0.0118252	Up
ENSG00000123485.12	1.55656	0.00457079	0.0128523	Up
ENSG00000233611.3	2.39567	2.7246e-22	8.82802e-21	Up
ENSG00000182177.14	2.37829	3.743e-07	2.48787e-06	Up
ENSG00000115648.14	6.7833	8.00796e-08	5.94831e-07	Up
ENSG00000068024.17	1.08739	0.000107995	0.000457308	Up
ENSG00000162804.14	1.33304	0.00115962	0.00386548	Up
ENSG00000225521.1	3.16402	9.08118e-05	0.000389627	Up
ENSG00000233806.7	2.29721	0.00390651	0.0112078	Up
ENSG00000150995.20	2.31782	5.59694e-06	3.0413e-05	Up
ENSG00000229642.1	3.40741	9.31394e-09	7.91231e-08	Up
ENSG00000226022.1	2.53619	0.000116075	0.000486668	Up
ENSG00000196220.16	1.58764	7.34798e-08	5.49753e-07	Up
ENSG00000254485.5	2.49498	2.53312e-09	2.34045e-08	Up
ENSG00000157152.17	5.29432	1.1861e-06	7.27074e-06	Up
ENSG00000154743.19	1.10885	8.00614e-12	1.00044e-10	Up
ENSG00000225526.5	1.34062	4.47462e-09	3.97988e-08	Up
ENSG00000144712.12	2.00364	0.00896003	0.0228937	Up
ENSG00000144713.13	2.23075	0.00792443	0.0206005	Up
ENSG00000206561.14	2.53405	0.0017711	0.00561442	Up
ENSG00000154822.18	2.7384	8.00682e-05	0.000347585	Up
ENSG00000132967.9	1.72847	0.0135122	0.0326791	Up
ENSG00000170293.9	1.64451	1.43022e-21	4.45116e-20	Up
ENSG00000153551.14	1.27833	9.42319e-16	1.76893e-14	Up
ENSG00000198590.12	1.49044	0.000322654	0.00122978	Up
ENSG00000093217.11	1.53657	5.30354e-07	3.43547e-06	Up
ENSG00000183873.18	4.32484	0.00170567	0.00544347	Up
ENSG00000188846.14	1.42978	4.14616e-15	7.36566e-14	Up
ENSG00000177842.12	1.29989	0.00014558	0.000599592	Up
ENSG00000114857.18	1.01399	7.8253e-09	6.7201e-08	Up
ENSG00000230084.6	1.00916	8.29038e-09	7.09007e-08	Up
ENSG00000225873.4	2.54538	0.000262593	0.00101821	Up
ENSG00000236869.1	1.20551	0.0021404	0.00662403	Up
ENSG00000186448.15	1.33899	0.0123647	0.0302232	Up
ENSG00000163814.8	1.47085	1.073e-36	8.62407e-35	Up
ENSG00000230530.2	1.62805	0.00400719	0.0114649	Up
ENSG00000214773.1	1.204	2.06382e-05	0.000101187	Up
ENSG00000229453.2	2.43196	0.0168212	0.0394042	Up
ENSG00000223343.1	1.69051	0.0217271	0.0490504	Up
ENSG00000068028.17	2.28754	9.96308e-05	0.000424823	Up
ENSG00000088538.13	3.38817	3.43033e-50	4.8962e-48	Up
ENSG00000287707.1	4.25907	0.00211143	0.00654906	Up
ENSG00000162244.12	3.48567	0.00501966	0.0139728	Up
ENSG00000174840.9	1.14329	8.45856e-07	5.30286e-06	Up
ENSG00000189283.10	4.49537	2.20217e-50	3.19837e-48	Up
ENSG00000224479.6	3.03679	9.08022e-08	6.6848e-07	Up
ENSG00000163632.14	2.95286	1.89487e-07	1.31379e-06	Up
ENSG00000163634.12	1.50482	0.000585924	0.00211069	Up
ENSG00000163635.20	1.38502	1.8868e-15	3.45572e-14	Up
ENSG00000172986.13	3.72237	2.24763e-42	2.44829e-40	Up
ENSG00000272690.6	1.85157	0.00103491	0.00348839	Up
ENSG00000239959.1	2.76784	0.0128145	0.0312015	Up
ENSG00000272710.2	4.4632	0.00373587	0.0107836	Up
ENSG00000239440.6	5.89246	1.08875e-30	6.32505e-29	Up
ENSG00000241095.1	3.25772	2.02639e-06	1.19654e-05	Up
ENSG00000184500.16	1.09451	0.0123928	0.0302816	Up
ENSG00000269028.3	1.43713	0.00497476	0.0138735	Up
ENSG00000080822.17	2.30485	0.00282863	0.00848434	Up
ENSG00000285635.1	5.0511	1.70097e-23	5.99213e-22	Up
ENSG00000286602.1	3.75427	0.000129539	0.000538617	Up
ENSG00000080819.9	4.64316	4.90521e-05	0.000222569	Up
ENSG00000239445.6	4.84933	0.000972162	0.00330244	Up
ENSG00000064225.12	3.65018	3.30182e-20	9.18793e-19	Up
ENSG00000057019.16	2.21626	5.10053e-43	5.66775e-41	Up
ENSG00000239462.1	2.77554	1.19916e-13	1.82486e-12	Up
ENSG00000275108.1	3.79796	0.0095382	0.0241992	Up
ENSG00000174173.7	1.43808	1.5577e-07	1.09469e-06	Up
ENSG00000182504.11	1.05963	7.70245e-09	6.62147e-08	Up
ENSG00000177707.11	6.90357	8.59165e-16	1.62574e-14	Up
ENSG00000144827.9	4.67064	0.00173746	0.00552259	Up
ENSG00000176040.13	5.17904	2.79842e-06	1.6049e-05	Up
ENSG00000163617.11	1.22675	0.00154759	0.00499484	Up
ENSG00000181722.17	3.7613	7.61141e-85	3.00052e-82	Up
ENSG00000241560.7	5.89367	8.97798e-06	4.69663e-05	Up
ENSG00000242290.2	5.3549	9.27589e-07	5.79114e-06	Up
ENSG00000243276.6	6.22604	8.53136e-49	1.18701e-46	Up
ENSG00000145087.13	2.16058	3.05487e-05	0.00014443	Up
ENSG00000221955.11	3.30387	3.28307e-24	1.20527e-22	Up
ENSG00000284624.1	1.73195	0.000157064	0.000640142	Up
ENSG00000114656.12	1.91808	1.42318e-11	1.71564e-10	Up
ENSG00000271270.7	2.48632	0.00222091	0.00683742	Up
ENSG00000250643.1	3.80029	0.00863291	0.0222121	Up
ENSG00000288111.1	5.21977	0.000214777	0.000850324	Up
ENSG00000114686.9	1.04712	0.000995303	0.00337067	Up
ENSG00000158186.13	5.08618	0.000344299	0.00130507	Up
ENSG00000175110.13	2.0168	0.000179317	0.000721495	Up
ENSG00000248932.6	1.66316	0.000704619	0.00249016	Up
ENSG00000163864.17	2.06013	0.00116998	0.0038961	Up
ENSG00000242104.5	2.8067	6.30581e-06	3.38949e-05	Up
ENSG00000114125.14	1.0767	0.00244661	0.00745739	Up
ENSG00000287045.1	2.86302	5.67349e-05	0.000254294	Up
ENSG00000163710.9	3.18095	0.00010067	0.000429033	Up
ENSG00000242908.6	4.98724	5.76912e-06	3.12546e-05	Up
ENSG00000240602.7	5.15653	0.00029332	0.00112706	Up
ENSG00000114790.13	2.03318	1.02749e-12	1.4248e-11	Up
ENSG00000114805.18	3.11391	9.54708e-16	1.79016e-14	Up
ENSG00000287916.1	1.32047	7.34778e-14	1.15534e-12	Up
ENSG00000114850.7	1.45903	1.34186e-21	4.19986e-20	Up
ENSG00000243176.6	3.73886	1.46712e-11	1.76406e-10	Up
ENSG00000197415.12	3.52081	0.0046287	0.012996	Up
ENSG00000213186.8	1.61928	0.000141472	0.000583838	Up
ENSG00000163590.14	2.16695	2.36208e-10	2.49102e-09	Up
ENSG00000173890.17	1.04198	0.000517121	0.00188258	Up
ENSG00000163584.18	1.25673	0.0216746	0.0489385	Up
ENSG00000177694.16	3.13751	1.84463e-20	5.27489e-19	Up
ENSG00000197584.12	1.27258	0.0197692	0.0453349	Up
ENSG00000260743.1	1.71123	0.000459382	0.00169361	Up
ENSG00000058056.10	1.07874	3.73941e-07	2.48787e-06	Up
ENSG00000205981.8	2.02882	0.000138809	0.000573563	Up
ENSG00000114796.16	1.25103	2.60968e-05	0.000125642	Up
ENSG00000161203.13	1.07398	0.00935533	0.0237899	Up
ENSG00000244405.8	5.20091	2.62049e-13	3.82268e-12	Up
ENSG00000058866.15	5.64906	2.39329e-13	3.5098e-12	Up
ENSG00000231724.1	3.76279	0.00229732	0.00705038	Up
ENSG00000232233.1	3.28783	6.10214e-06	3.28738e-05	Up
ENSG00000073849.16	4.057	2.18977e-19	5.70962e-18	Up
ENSG00000173950.16	1.70914	1.44657e-07	1.02088e-06	Up
ENSG00000226435.10	4.60938	0.000655184	0.00233388	Up
ENSG00000281016.1	1.26368	2.53779e-10	2.66782e-09	Up
ENSG00000196810.5	2.02065	0.00869807	0.0223451	Up
ENSG00000130997.16	2.6848	1.65536e-11	1.98176e-10	Up
ENSG00000214367.9	2.6848	1.65536e-11	1.98176e-10	Up
ENSG00000159733.14	2.69937	3.39544e-12	4.42663e-11	Up
ENSG00000251148.1	3.24642	6.83693e-10	6.81102e-09	Up
ENSG00000087266.17	2.9229	3.31766e-06	1.87604e-05	Up
ENSG00000163956.13	2.12003	5.66883e-07	3.65352e-06	Up
ENSG00000284727.1	4.35528	2.30671e-18	5.55927e-17	Up
ENSG00000243894.1	4.22151	0.00790045	0.0205479	Up
ENSG00000179010.15	3.21329	0.0143337	0.0343898	Up
ENSG00000288075.1	3.15165	9.82891e-12	1.21627e-10	Up
ENSG00000287972.1	5.40646	8.82479e-05	0.000379709	Up
ENSG00000249767.1	3.71147	0.00261739	0.00792687	Up
ENSG00000221275.1	4.66865	0.00174725	0.00554731	Up
ENSG00000244004.1	5.84867	1.08638e-05	5.62277e-05	Up
ENSG00000287117.1	6.03052	5.36077e-35	3.96242e-33	Up
ENSG00000249799.1	5.34867	0.000121703	0.000507948	Up
ENSG00000007062.12	6.71536	1.11043e-07	8.04964e-07	Up
ENSG00000151552.12	3.485	2.12254e-16	4.33327e-15	Up
ENSG00000248238.2	7.17689	3.33165e-09	3.02424e-08	Up
ENSG00000248515.2	4.66745	3.70496e-18	8.77582e-17	Up
ENSG00000163138.19	1.32111	2.72893e-05	0.000130624	Up
ENSG00000181982.19	3.50335	0.0202291	0.0461659	Up
ENSG00000091490.11	1.14184	3.91441e-06	2.18808e-05	Up
ENSG00000250541.1	2.58005	0.0210744	0.0477854	Up
ENSG00000109680.11	1.07947	3.45473e-08	2.71734e-07	Up
ENSG00000169851.15	3.42746	9.37673e-110	6.75002e-107	Up
ENSG00000154274.15	1.52273	5.764e-22	1.83881e-20	Up
ENSG00000181826.10	1.31963	1.51695e-17	3.37582e-16	Up
ENSG00000206675.1	1.5265	0.00106489	0.00357926	Up
ENSG00000134962.7	1.74702	0.00403899	0.0115359	Up
ENSG00000163682.17	1.23053	0.00461463	0.0129653	Up
ENSG00000145244.12	4.09733	2.10919e-09	1.963e-08	Up
ENSG00000074966.11	1.95769	1.71062e-05	8.52068e-05	Up
ENSG00000163069.13	1.32408	0.00141984	0.0046258	Up
ENSG00000226950.8	2.57032	0.000181659	0.000730031	Up
ENSG00000250302.3	1.86905	5.55061e-08	4.24487e-07	Up
ENSG00000286161.1	2.48106	0.000354813	0.00134032	Up
ENSG00000226887.8	6.0854	1.04441e-06	6.46201e-06	Up
ENSG00000128039.13	1.947	0.000429619	0.00159632	Up
ENSG00000288695.1	2.0388	0.000191001	0.000765343	Up
ENSG00000249700.9	2.23653	0.00679885	0.0181008	Up
ENSG00000163440.12	3.36562	1.78086e-08	1.45752e-07	Up
ENSG00000109255.11	1.86494	3.6392e-17	7.85584e-16	Up
ENSG00000109265.14	5.98197	3.93875e-38	3.41434e-36	Up
ENSG00000286093.1	6.25436	1.27883e-06	7.78439e-06	Up
ENSG00000157426.14	1.14455	6.06275e-06	3.26974e-05	Up
ENSG00000128059.8	1.25865	7.32805e-05	0.000320472	Up
ENSG00000283156.1	1.57358	0.000826074	0.00286977	Up
ENSG00000128050.9	1.3806	1.98278e-20	5.66015e-19	Up
ENSG00000269949.1	1.96758	0.000553606	0.00200395	Up
ENSG00000250075.7	1.07792	0.0038231	0.0109913	Up
ENSG00000145241.11	1.0949	0.0214449	0.0485192	Up
ENSG00000018189.13	1.08028	1.02967e-09	1.00284e-08	Up
ENSG00000124882.4	1.8805	9.9013e-12	1.22431e-10	Up
ENSG00000109321.11	1.46277	0.00386	0.011082	Up
ENSG00000249942.1	5.00931	0.000132899	0.000550931	Up
ENSG00000174808.12	6.46247	4.29898e-07	2.83353e-06	Up
ENSG00000169116.11	2.4536	0.00710385	0.0187619	Up
ENSG00000174796.12	1.15601	0.00150448	0.00487469	Up
ENSG00000138769.11	2.42878	0.00147513	0.00479177	Up
ENSG00000138757.15	1.46773	1.59527e-15	2.93151e-14	Up
ENSG00000138744.16	1.99042	1.41982e-07	1.00247e-06	Up
ENSG00000138760.10	1.65325	6.92196e-06	3.69044e-05	Up
ENSG00000189157.14	3.86453	4.68055e-06	2.58062e-05	Up
ENSG00000138758.12	1.54398	6.95971e-30	3.71716e-28	Up
ENSG00000138759.19	2.63577	2.28828e-21	7.05531e-20	Up
ENSG00000163291.14	1.46608	0.0151491	0.0360794	Up
ENSG00000249307.7	4.50111	0.00105711	0.0035538	Up
ENSG00000272677.1	2.20327	0.000611434	0.00219266	Up
ENSG00000249242.8	2.88362	2.15762e-23	7.48924e-22	Up
ENSG00000173083.16	1.53085	0.00750577	0.0196821	Up
ENSG00000251260.2	1.57256	0.00702099	0.0185876	Up
ENSG00000145332.14	1.55781	8.40492e-14	1.3079e-12	Up
ENSG00000170509.12	4.9688	0.000165671	0.000671156	Up
ENSG00000255723.1	4.11775	1.11862e-09	1.085e-08	Up
ENSG00000198189.11	2.04996	4.87283e-12	6.23757e-11	Up
ENSG00000138640.15	2.07236	4.23049e-20	1.16935e-18	Up
ENSG00000145335.17	3.88656	0.00116238	0.00387389	Up
ENSG00000184305.15	2.13136	3.0769e-13	4.46879e-12	Up
ENSG00000163116.10	2.45868	0.00230673	0.00707608	Up
ENSG00000138698.15	2.04552	4.81291e-15	8.46838e-14	Up
ENSG00000168785.8	4.21933	3.23441e-61	6.86566e-59	Up
ENSG00000246090.7	3.06425	4.42573e-06	2.44909e-05	Up
ENSG00000198099.9	3.88972	0.00711943	0.0187971	Up
ENSG00000248161.5	1.7117	0.0140584	0.033832	Up
ENSG00000109323.11	1.30123	8.49686e-10	8.34911e-09	Up
ENSG00000109332.20	1.05136	1.39473e-10	1.50735e-09	Up
ENSG00000246560.2	1.25078	0.00286621	0.00858242	Up
ENSG00000145354.12	1.71324	8.70623e-05	0.000375388	Up
ENSG00000164038.16	2.49006	4.17881e-24	1.52734e-22	Up
ENSG00000251577.5	4.61434	8.33015e-09	7.11306e-08	Up
ENSG00000169836.5	4.17259	1.87955e-08	1.53224e-07	Up
ENSG00000249264.1	2.29331	0.00967653	0.0245088	Up
ENSG00000138785.15	1.17236	2.72013e-05	0.000130285	Up
ENSG00000138780.15	1.20856	4.1434e-05	0.000190509	Up
ENSG00000234492.4	2.15332	4.43299e-08	3.44749e-07	Up
ENSG00000286136.2	3.1225	0.000762315	0.00267125	Up
ENSG00000123739.11	1.39908	5.53026e-06	3.00902e-05	Up
ENSG00000285330.1	1.23485	0.0135486	0.0327529	Up
ENSG00000138792.10	6.40284	1.445e-17	3.22004e-16	Up
ENSG00000251046.2	5.01049	0.000487914	0.00178726	Up
ENSG00000174749.6	2.22332	8.025e-08	5.95829e-07	Up
ENSG00000073331.18	1.22196	4.02761e-05	0.000185752	Up
ENSG00000249509.1	2.28242	3.60782e-05	0.000168015	Up
ENSG00000145362.20	6.5489	1.42916e-26	6.05183e-25	Up
ENSG00000248152.2	5.80578	1.33867e-05	6.82611e-05	Up
ENSG00000145349.17	1.58584	5.76526e-10	5.81336e-09	Up
ENSG00000174607.11	6.51667	3.14509e-07	2.1168e-06	Up
ENSG00000164099.3	4.12271	0.0032493	0.0095624	Up
ENSG00000172403.11	3.70441	0.0124025	0.0303008	Up
ENSG00000164096.13	1.33902	2.19622e-18	5.30069e-17	Up
ENSG00000164066.13	1.02028	2.73245e-09	2.51061e-08	Up
ENSG00000138709.19	1.53134	1.97627e-29	1.02896e-27	Up
ENSG00000251372.6	3.01256	8.7664e-07	5.48546e-06	Up
ENSG00000250195.1	2.69321	0.000269794	0.00104418	Up
ENSG00000145391.14	1.0621	0.0160584	0.0378852	Up
ENSG00000109436.8	2.13085	1.27877e-08	1.06556e-07	Up
ENSG00000151612.18	1.55698	1.8499e-11	2.20509e-10	Up
ENSG00000164167.12	2.11404	0.0064546	0.0173235	Up
ENSG00000287292.1	2.597	0.00659425	0.0176525	Up
ENSG00000170390.16	4.58005	5.51836e-05	0.00024792	Up
ENSG00000198589.14	1.1329	5.40659e-23	1.82316e-21	Up
ENSG00000109654.16	2.68476	2.05937e-13	3.04438e-12	Up
ENSG00000121210.16	2.18315	2.5535e-30	1.41873e-28	Up
ENSG00000171503.12	1.85083	1.46162e-08	1.20879e-07	Up
ENSG00000171497.5	1.11559	5.88415e-06	3.18171e-05	Up
ENSG00000250027.1	2.32357	1.66506e-05	8.32129e-05	Up
ENSG00000145414.9	2.58427	1.18108e-11	1.44091e-10	Up
ENSG00000198498.10	1.29955	0.0207285	0.0470913	Up
ENSG00000145416.13	3.92756	5.35518e-05	0.000241202	Up
ENSG00000170088.14	1.12166	2.08848e-10	2.21518e-09	Up
ENSG00000052802.13	2.69896	2.95037e-32	1.87162e-30	Up
ENSG00000109472.14	4.38886	2.55213e-06	1.47386e-05	Up
ENSG00000287424.1	4.93268	0.000621297	0.00222562	Up
ENSG00000249500.1	4.93268	0.000621297	0.00222562	Up
ENSG00000248601.1	6.15579	2.1683e-06	1.27172e-05	Up
ENSG00000109511.12	2.20111	7.37747e-05	0.000322122	Up
ENSG00000287188.1	1.66888	0.0194076	0.0445861	Up
ENSG00000181381.14	2.8867	5.51367e-51	8.37521e-49	Up
ENSG00000129116.19	2.87359	4.62663e-105	3.1918e-102	Up
ENSG00000145439.12	1.73019	5.90028e-16	1.13331e-14	Up
ENSG00000109576.14	1.72095	0.000156153	0.000637275	Up
ENSG00000150625.16	3.69048	0.00258801	0.00784505	Up
ENSG00000129128.13	1.54939	1.5572e-09	1.4809e-08	Up
ENSG00000250131.2	1.38748	0.00115148	0.00384221	Up
ENSG00000231171.4	5.61932	3.1769e-05	0.000149602	Up
ENSG00000251504.1	5.34616	0.000112776	0.000474257	Up
ENSG00000151718.16	1.51941	9.76776e-15	1.6759e-13	Up
ENSG00000173320.12	2.04807	8.6088e-09	7.33964e-08	Up
ENSG00000151726.15	1.45271	0.00334601	0.00981223	Up
ENSG00000164323.14	1.66533	1.79991e-16	3.68721e-15	Up
ENSG00000109762.16	1.81032	1.12224e-09	1.08788e-08	Up
ENSG00000109771.16	1.5416	0.00129033	0.00424283	Up
ENSG00000250410.1	3.21967	0.00216687	0.00670094	Up
ENSG00000109775.11	2.76936	0.000153929	0.00062944	Up
ENSG00000205129.8	2.09391	0.00981822	0.0248373	Up
ENSG00000249679.2	4.04927	0.00419845	0.0119337	Up
ENSG00000154553.16	3.86305	0.00148467	0.00482088	Up
ENSG00000145476.16	1.69893	2.01632e-07	1.39275e-06	Up
ENSG00000164344.16	1.67038	2.75491e-07	1.86785e-06	Up
ENSG00000083857.14	2.78625	7.85113e-22	2.49025e-20	Up
ENSG00000250590.6	5.28714	0.000154315	0.000630706	Up
ENSG00000185986.12	3.45199	3.37019e-08	2.65969e-07	Up
ENSG00000250056.8	2.20419	0.000215422	0.000852675	Up
ENSG00000250182.3	2.42132	0.000165837	0.000671663	Up
ENSG00000154153.14	1.17475	0.00662665	0.0177307	Up
ENSG00000154162.15	1.83315	0.00091897	0.00314823	Up
ENSG00000213430.6	2.79216	0.000275795	0.00106491	Up
ENSG00000250697.2	1.6974	0.00432614	0.0122546	Up
ENSG00000248969.1	3.60677	0.0148841	0.0355352	Up
ENSG00000270558.1	2.11995	6.41277e-14	1.01024e-12	Up
ENSG00000145592.14	1.30267	3.91478e-16	7.68885e-15	Up
ENSG00000112996.11	1.07099	0.0197826	0.0453469	Up
ENSG00000170571.12	2.65463	4.65649e-05	0.000211864	Up
ENSG00000151883.19	1.59304	0.00412207	0.0117488	Up
ENSG00000164287.13	3.05107	2.38267e-06	1.38275e-05	Up
ENSG00000164294.14	3.48485	1.0023e-06	6.21073e-06	Up
ENSG00000164181.14	2.33353	3.78778e-37	3.16739e-35	Up
ENSG00000188725.8	1.12381	0.00178132	0.00564358	Up
ENSG00000251279.1	1.39049	1.29341e-08	1.07583e-07	Up
ENSG00000086189.11	1.02727	0.000503382	0.00183701	Up
ENSG00000086200.17	1.12435	1.68563e-11	2.01654e-10	Up
ENSG00000272370.1	1.89978	0.0107322	0.0267892	Up
ENSG00000123213.23	1.39731	4.99732e-18	1.17363e-16	Up
ENSG00000145740.19	1.18993	1.27938e-13	1.9398e-12	Up
ENSG00000134058.12	1.21348	4.72386e-17	1.0079e-15	Up
ENSG00000183474.16	2.44523	6.20459e-52	9.97373e-50	Up
ENSG00000248477.6	3.73421	6.22446e-12	7.84908e-11	Up
ENSG00000250138.4	1.57535	1.71458e-05	8.53529e-05	Up
ENSG00000179978.11	1.74061	1.21327e-36	9.65777e-35	Up
ENSG00000226259.10	2.45183	2.5534e-51	3.95108e-49	Up
ENSG00000269983.1	4.30106	0.000205007	0.000815546	Up
ENSG00000250687.6	3.20069	1.57987e-14	2.65689e-13	Up
ENSG00000249437.8	1.65129	8.41633e-35	6.13873e-33	Up
ENSG00000145736.14	2.47481	9.7183e-53	1.60906e-50	Up
ENSG00000251634.2	1.81057	1.74147e-31	1.07188e-29	Up
ENSG00000113048.17	1.22738	9.21422e-14	1.42713e-12	Up
ENSG00000083312.18	1.13247	7.56242e-18	1.72943e-16	Up
ENSG00000164338.10	1.20001	0.0104355	0.0261359	Up
ENSG00000164251.5	2.34165	1.7067e-35	1.29623e-33	Up
ENSG00000171643.14	3.88736	0.00685666	0.0182195	Up
ENSG00000285000.1	1.15666	0.000260534	0.00101117	Up
ENSG00000250802.7	3.23084	2.31454e-06	1.34699e-05	Up
ENSG00000284762.1	3.09194	1.34993e-07	9.58849e-07	Up
ENSG00000164253.14	1.02319	0.00998741	0.0252137	Up
ENSG00000132837.15	3.34299	3.04944e-38	2.65735e-36	Up
ENSG00000206592.1	4.46234	0.00359279	0.0104343	Up
ENSG00000152413.15	1.35985	2.53234e-10	2.66378e-09	Up
ENSG00000164309.15	2.53992	0.00201792	0.00630867	Up
ENSG00000113296.14	1.91196	0.0194414	0.0446451	Up
ENSG00000228716.7	1.16975	2.01982e-11	2.39728e-10	Up
ENSG00000113319.13	1.75442	0.00385388	0.0110718	Up
ENSG00000186468.13	2.21974	2.1937e-05	0.00010711	Up
ENSG00000205464.13	3.74247	1.17436e-22	3.88877e-21	Up
ENSG00000281327.2	5.08411	0.000400676	0.00149684	Up
ENSG00000248400.2	6.22591	5.213e-07	3.38212e-06	Up
ENSG00000038427.16	7.12121	1.19715e-08	1.00107e-07	Up
ENSG00000249835.2	5.22356	0.000197622	0.000789392	Up
ENSG00000245864.3	4.7644	0.00125076	0.00412938	Up
ENSG00000081189.16	4.34758	1.3562e-07	9.62479e-07	Up
ENSG00000248309.7	1.99729	9.61222e-05	0.000410921	Up
ENSG00000113356.13	2.74517	5.06053e-34	3.49113e-32	Up
ENSG00000164199.18	1.96394	0.00162314	0.00520821	Up
ENSG00000251361.1	3.30348	0.000244823	0.000958058	Up
ENSG00000237187.9	2.31254	2.17084e-19	5.66917e-18	Up
ENSG00000164291.17	2.57151	6.1281e-06	3.29853e-05	Up
ENSG00000251513.2	1.59353	0.0108372	0.0269943	Up
ENSG00000275374.1	4.7656	0.00134171	0.00439545	Up
ENSG00000249787.2	3.08809	0.00311611	0.00923125	Up
ENSG00000250958.1	1.9436	0.00267924	0.00808903	Up
ENSG00000250682.6	1.73405	0.000659146	0.00234699	Up
ENSG00000247402.2	2.05993	0.00190315	0.00598602	Up
ENSG00000145730.20	1.66803	1.03077e-21	3.23227e-20	Up
ENSG00000145725.20	1.11742	2.03511e-05	9.98676e-05	Up
ENSG00000251026.2	2.89213	6.88461e-34	4.71027e-32	Up
ENSG00000251574.8	1.54549	7.07569e-08	5.31302e-07	Up
ENSG00000253584.1	4.75516	0.000353532	0.0013364	Up
ENSG00000134987.12	2.00665	0.000472584	0.00173725	Up
ENSG00000152495.11	2.54088	4.83302e-05	0.000219441	Up
ENSG00000129595.14	2.50941	1.98082e-06	1.17256e-05	Up
ENSG00000224032.7	4.76229	0.00123955	0.00409809	Up
ENSG00000251076.1	3.42044	0.00678696	0.0180826	Up
ENSG00000152503.10	2.82113	1.73741e-07	1.21274e-06	Up
ENSG00000250472.1	4.6694	0.00174357	0.00553776	Up
ENSG00000164221.13	2.80941	2.9559e-05	0.000140232	Up
ENSG00000145782.13	4.08349	1.49063e-149	2.0567e-146	Up
ENSG00000177879.17	2.90874	4.98953e-37	4.13059e-35	Up
ENSG00000145781.9	1.04226	0.0136936	0.0330695	Up
ENSG00000092421.17	5.9711	5.68834e-06	3.08388e-05	Up
ENSG00000249494.6	2.36706	1.96432e-07	1.36009e-06	Up
ENSG00000173926.6	2.10261	4.46779e-26	1.84013e-24	Up
ENSG00000113396.13	1.7346	0.0201229	0.0459933	Up
ENSG00000198108.4	4.38084	3.10896e-06	1.77133e-05	Up
ENSG00000006837.12	1.14231	0.000116705	0.000488814	Up
ENSG00000152705.8	2.14224	3.30016e-16	6.5674e-15	Up
ENSG00000112981.5	5.60953	1.04276e-05	5.4105e-05	Up
ENSG00000252213.1	1.59922	0.0137168	0.0331111	Up
ENSG00000158458.21	2.32461	0.0203922	0.0464548	Up
ENSG00000113119.13	1.1463	0.0158938	0.0375612	Up
ENSG00000113141.18	1.77952	0.00538358	0.0148436	Up
ENSG00000231185.7	3.95539	5.18654e-118	4.29368e-115	Up
ENSG00000113578.18	4.63898	5.73461e-07	3.69304e-06	Up
ENSG00000145819.18	1.22244	3.73578e-20	1.03607e-18	Up
ENSG00000231579.3	1.33247	0.0216404	0.0488879	Up
ENSG00000173261.9	2.53085	2.91832e-08	2.31744e-07	Up
ENSG00000197043.14	6.6212	1.8373e-07	1.27655e-06	Up
ENSG00000037749.13	1.8992	1.9869e-05	9.77047e-05	Up
ENSG00000055163.20	2.779	0.00325932	0.00958823	Up
ENSG00000285868.1	2.65659	0.00639196	0.0171833	Up
ENSG00000135074.16	2.27191	1.75953e-09	1.6562e-08	Up
ENSG00000113327.17	6.28979	1.68159e-06	1.00768e-05	Up
ENSG00000254186.3	2.10443	7.55627e-06	3.99072e-05	Up
ENSG00000204764.14	5.84324	8.36227e-24	3.01643e-22	Up
ENSG00000156427.8	4.3496	0.00554416	0.0152129	Up
ENSG00000174705.13	2.30058	4.79366e-20	1.31177e-18	Up
ENSG00000287814.1	4.7656	0.00134171	0.00439545	Up
ENSG00000113763.12	2.42563	0.000712866	0.00251661	Up
ENSG00000213347.10	4.67115	0.00179373	0.00567527	Up
ENSG00000169230.10	4.67115	0.00179373	0.00567527	Up
ENSG00000247679.3	4.1296	0.000358157	0.00135172	Up
ENSG00000250101.1	6.22125	1.53055e-06	9.23179e-06	Up
ENSG00000250420.8	7.08559	1.87116e-08	1.52615e-07	Up
ENSG00000198939.8	4.60872	0.000647135	0.0023094	Up
ENSG00000169045.17	1.02957	0.00572418	0.0156292	Up
ENSG00000161010.15	1.37437	3.45868e-05	0.000161767	Up
ENSG00000146090.16	4.54842	1.81504e-08	1.48476e-07	Up
ENSG00000170542.6	10.8598	6.99783e-20	1.89319e-18	Up
ENSG00000272142.4	2.14419	0.020449	0.0465649	Up
ENSG00000137210.14	1.36561	9.11565e-12	1.13224e-10	Up
ENSG00000272162.1	1.60673	3.65096e-17	7.87096e-16	Up
ENSG00000111837.12	1.49009	3.51794e-11	4.07889e-10	Up
ENSG00000235051.3	5.01069	0.000469274	0.00172585	Up
ENSG00000153157.13	3.41712	4.45502e-12	5.73575e-11	Up
ENSG00000197977.4	3.94212	0.000917419	0.00314442	Up
ENSG00000137198.10	3.09683	1.55645e-07	1.09427e-06	Up
ENSG00000283480.1	1.70185	0.00869144	0.0223384	Up
ENSG00000124766.7	2.13556	0.0160241	0.0378197	Up
ENSG00000158373.8	1.61522	0.000301115	0.0011538	Up
ENSG00000283064.1	1.67827	0.00217038	0.00670929	Up
ENSG00000274290.3	2.16076	0.000297736	0.00114164	Up
ENSG00000281706.3	2.15694	8.19753e-10	8.07415e-09	Up
ENSG00000233822.5	1.9622	0.000544764	0.00197324	Up
ENSG00000189298.14	1.54726	1.4249e-06	8.62596e-06	Up
ENSG00000204681.11	1.95721	0.0114454	0.0283347	Up
ENSG00000243753.5	2.2368	0.0163648	0.038482	Up
ENSG00000237923.1	3.17848	0.000446776	0.00165265	Up
ENSG00000204516.10	2.39989	5.01989e-08	3.86578e-07	Up
ENSG00000285565.1	1.09186	9.55384e-26	3.85812e-24	Up
ENSG00000204387.14	1.10259	5.6382e-26	2.2993e-24	Up
ENSG00000201823.1	3.08765	5.52374e-13	7.8571e-12	Up
ENSG00000225914.3	4.74242	2.52435e-05	0.000121804	Up
ENSG00000231500.7	1.17651	0.0141525	0.0340338	Up
ENSG00000096060.15	2.28526	1.23846e-41	1.26576e-39	Up
ENSG00000218749.1	4.57118	0.00250609	0.00762044	Up
ENSG00000265527.1	2.81256	0.00323169	0.00951914	Up
ENSG00000234753.5	3.61134	3.52483e-05	0.000164628	Up
ENSG00000112599.9	2.98534	5.472e-12	6.9372e-11	Up
ENSG00000272223.1	1.24428	2.85868e-07	1.93346e-06	Up
ENSG00000112659.14	1.4644	0.00997448	0.0251864	Up
ENSG00000096384.20	2.38827	5.42217e-07	3.51095e-06	Up
ENSG00000231769.3	4.44423	0.00110744	0.00370798	Up
ENSG00000112208.11	1.18054	7.03421e-06	3.74442e-05	Up
ENSG00000082269.17	1.55811	8.52654e-15	1.46751e-13	Up
ENSG00000243501.5	1.35692	1.10152e-07	7.98858e-07	Up
ENSG00000156508.19	1.605	1.46013e-13	2.19975e-12	Up
ENSG00000229862.5	2.02838	3.31358e-05	0.000155551	Up
ENSG00000271945.2	2.11044	6.82248e-06	3.64386e-05	Up
ENSG00000146243.14	1.69251	4.63494e-06	2.55632e-05	Up
ENSG00000118420.17	1.50686	6.73738e-20	1.82571e-18	Up
ENSG00000112837.17	5.80772	1.24286e-05	6.38275e-05	Up
ENSG00000203875.13	1.09343	0.0103444	0.0259425	Up
ENSG00000198738.4	3.70931	0.0118066	0.0290931	Up
ENSG00000213204.8	2.42187	2.68692e-10	2.80677e-09	Up
ENSG00000164414.18	2.30438	6.28835e-09	5.45682e-08	Up
ENSG00000288009.1	5.28781	0.000164984	0.000668535	Up
ENSG00000146281.6	1.5529	1.72128e-12	2.33409e-11	Up
ENSG00000025039.15	5.25947	4.60858e-05	0.000210031	Up
ENSG00000135299.17	5.93139	3.39051e-18	8.06561e-17	Up
ENSG00000083099.11	1.68105	0.000686336	0.00243385	Up
ENSG00000172469.16	1.3274	0.00922948	0.023506	Up
ENSG00000233797.2	6.99972	8.6989e-09	7.41265e-08	Up
ENSG00000112218.9	5.50245	1.9376e-05	9.5507e-05	Up
ENSG00000271860.7	3.3674	0.00109063	0.00365761	Up
ENSG00000187772.8	4.66713	0.00186294	0.00586958	Up
ENSG00000112276.14	4.25712	0.00250866	0.00762686	Up
ENSG00000112320.12	5.18938	1.09145e-08	9.18249e-08	Up
ENSG00000203799.13	1.39296	0.00298102	0.00887871	Up
ENSG00000185250.16	2.30627	7.3564e-06	3.8976e-05	Up
ENSG00000112290.13	1.03047	0.00459964	0.0129253	Up
ENSG00000197498.13	1.00484	2.30349e-09	2.13424e-08	Up
ENSG00000112394.17	2.43029	6.37218e-14	1.0048e-12	Up
ENSG00000074935.14	2.30409	0.0026233	0.00794329	Up
ENSG00000111834.13	2.85398	0.00211034	0.00654813	Up
ENSG00000111860.14	2.30446	2.00946e-11	2.3867e-10	Up
ENSG00000253194.2	3.66141	2.73582e-10	2.85426e-09	Up
ENSG00000111879.20	3.79937	0.0090767	0.0231703	Up
ENSG00000111885.7	4.79192	3.16068e-15	5.67826e-14	Up
ENSG00000135549.15	2.4399	2.29513e-05	0.000111766	Up
ENSG00000111906.18	1.93195	0.0104439	0.0261524	Up
ENSG00000066651.20	1.67628	3.77486e-19	9.67497e-18	Up
ENSG00000093144.19	1.57645	6.0051e-05	0.000268213	Up
ENSG00000220744.1	4.22185	0.0078934	0.0205424	Up
ENSG00000196569.13	1.52079	0.00603041	0.0163333	Up
ENSG00000226149.6	2.75028	8.22707e-06	4.33118e-05	Up
ENSG00000146376.11	1.16524	1.07392e-07	7.80889e-07	Up
ENSG00000198945.8	1.71676	0.00277502	0.00834472	Up
ENSG00000164483.17	4.61829	5.42739e-21	1.62792e-19	Up
ENSG00000164484.12	4.04103	1.51746e-06	9.15622e-06	Up
ENSG00000154269.15	3.12119	0.000744909	0.0026169	Up
ENSG00000197594.13	6.77213	1.43602e-10	1.54793e-09	Up
ENSG00000146409.12	1.28666	2.98107e-06	1.70257e-05	Up
ENSG00000112306.8	2.09023	6.72021e-10	6.71494e-09	Up
ENSG00000221500.1	2.46447	0.000555356	0.00200984	Up
ENSG00000200534.1	2.83988	0.000907681	0.00311636	Up
ENSG00000227954.7	3.74885	1.44489e-06	8.7438e-06	Up
ENSG00000135541.22	1.53172	2.85759e-12	3.76098e-11	Up
ENSG00000231028.9	2.28648	0.0132865	0.0321993	Up
ENSG00000171408.14	4.84978	0.000867428	0.00299458	Up
ENSG00000234263.2	1.27831	7.55764e-05	0.000329468	Up
ENSG00000024862.18	1.24163	0.000254823	0.000994135	Up
ENSG00000203734.13	1.1901	0.000137915	0.000570294	Up
ENSG00000285875.1	6.56406	2.56698e-18	6.15071e-17	Up
ENSG00000234147.1	5.08431	0.000335648	0.00127549	Up
ENSG00000112414.15	1.13253	8.39216e-06	4.41528e-05	Up
ENSG00000189007.16	1.26495	0.00314726	0.00930521	Up
ENSG00000135604.10	4.46522	0.00371523	0.0107278	Up
ENSG00000203727.4	5.18404	9.66526e-09	8.18556e-08	Up
ENSG00000227681.5	4.64342	5.01846e-05	0.000227334	Up
ENSG00000111962.8	1.19527	7.06287e-07	4.48046e-06	Up
ENSG00000131019.11	1.58687	9.46637e-25	3.56215e-23	Up
ENSG00000120254.16	1.19351	1.27176e-24	4.75318e-23	Up
ENSG00000223598.1	1.83385	1.09283e-11	1.3393e-10	Up
ENSG00000131016.17	5.64272	1.85672e-225	7.68541e-222	Up
ENSG00000252487.1	4.46205	0.00368443	0.0106463	Up
ENSG00000120262.10	4.44333	0.00120399	0.00399649	Up
ENSG00000131018.24	1.86622	0.00211913	0.0065705	Up
ENSG00000091844.8	3.01957	0.00532148	0.0147067	Up
ENSG00000288520.1	1.99416	4.40633e-11	5.03837e-10	Up
ENSG00000153721.19	1.98836	1.1371e-08	9.53744e-08	Up
ENSG00000287260.1	5.9309	7.30764e-06	3.87673e-05	Up
ENSG00000235381.1	2.57629	0.00131124	0.00430502	Up
ENSG00000175048.17	1.34524	6.89824e-07	4.38274e-06	Up
ENSG00000122335.17	1.07436	0.0116851	0.0288288	Up
ENSG00000146433.9	1.18798	1.64211e-06	9.85803e-06	Up
ENSG00000146425.11	2.97502	1.22482e-05	6.29795e-05	Up
ENSG00000164674.17	2.02373	5.26864e-31	3.1492e-29	Up
ENSG00000265558.1	2.65879	0.000144992	0.000597321	Up
ENSG00000233893.2	2.41734	0.00666769	0.0178232	Up
ENSG00000130363.13	2.06849	4.44454e-16	8.69837e-15	Up
ENSG00000271913.7	2.08932	1.54911e-15	2.85938e-14	Up
ENSG00000112096.19	1.22617	3.86439e-25	1.49492e-23	Up
ENSG00000251988.1	2.14732	0.000610272	0.00218944	Up
ENSG00000026652.15	1.29848	0.000499431	0.0018242	Up
ENSG00000185345.23	1.15304	0.00737558	0.0193683	Up
ENSG00000071242.12	2.09249	0.00738971	0.0193993	Up
ENSG00000225968.7	4.34772	0.00523946	0.0145091	Up
ENSG00000157927.17	5.90339	1.34734e-11	1.6295e-10	Up
ENSG00000272595.2	5.22569	0.000232854	0.000914896	Up
ENSG00000164638.11	3.24273	1.80375e-12	2.44192e-11	Up
ENSG00000215045.8	1.09217	0.0166671	0.0390985	Up
ENSG00000287860.1	6.0845	3.0783e-06	1.75447e-05	Up
ENSG00000106392.11	1.62994	7.53935e-08	5.628e-07	Up
ENSG00000003147.19	4.33722	0.000157088	0.000640142	Up
ENSG00000106460.19	1.23728	0.017196	0.0401515	Up
ENSG00000146530.14	5.08469	0.000380937	0.00142987	Up
ENSG00000122644.13	3.60988	3.76042e-06	2.10841e-05	Up
ENSG00000229618.3	1.88191	0.000210031	0.00083373	Up
ENSG00000006468.14	4.94415	7.25713e-06	3.8524e-05	Up
ENSG00000105877.18	3.18742	3.68484e-29	1.8432e-27	Up
ENSG00000105889.16	2.59239	0.000879146	0.00302809	Up
ENSG00000233476.3	2.42677	7.42921e-06	3.9324e-05	Up
ENSG00000122574.11	6.02927	1.63824e-08	1.34947e-07	Up
ENSG00000106355.10	1.91078	8.33909e-20	2.23415e-18	Up
ENSG00000205763.13	1.01676	1.16363e-08	9.74515e-08	Up
ENSG00000173852.15	1.33225	3.03284e-07	2.04624e-06	Up
ENSG00000226102.3	2.12414	1.69256e-05	8.44e-05	Up
ENSG00000086289.12	3.50042	7.10852e-05	0.000312025	Up
ENSG00000106483.12	6.46313	4.18758e-07	2.7645e-06	Up
ENSG00000175600.16	2.93408	1.19149e-23	4.23338e-22	Up
ENSG00000002746.15	3.19939	1.06827e-11	1.31114e-10	Up
ENSG00000136271.11	1.59341	5.86362e-07	3.76733e-06	Up
ENSG00000132436.11	3.91513	6.33479e-05	0.000281571	Up
ENSG00000106070.20	2.61459	5.89777e-05	0.000263703	Up
ENSG00000239789.6	2.25142	9.13377e-17	1.9167e-15	Up
ENSG00000164669.13	1.07427	0.000154811	0.000632266	Up
ENSG00000282381.1	7.06563	1.42187e-08	1.17709e-07	Up
ENSG00000231556.1	4.22014	0.00809912	0.0209822	Up
ENSG00000126524.10	1.45231	0.0143113	0.0343408	Up
ENSG00000198874.13	1.70466	1.46158e-40	1.43192e-38	Up
ENSG00000106610.15	1.10628	4.50518e-08	3.49706e-07	Up
ENSG00000183166.11	2.77248	0.000490295	0.00179439	Up
ENSG00000277149.5	1.60223	2.01297e-33	1.33315e-31	Up
ENSG00000196313.11	1.42348	1.01053e-16	2.11255e-15	Up
ENSG00000106133.18	1.93321	0.00439529	0.0124122	Up
ENSG00000155428.12	3.04184	2.20604e-05	0.000107681	Up
ENSG00000174353.17	1.16588	7.81728e-27	3.37059e-25	Up
ENSG00000229018.5	1.5475	1.64299e-27	7.37209e-26	Up
ENSG00000273520.5	1.65559	1.06135e-11	1.30458e-10	Up
ENSG00000273897.1	1.52305	1.28032e-16	2.65977e-15	Up
ENSG00000285702.1	1.70969	1.18783e-26	5.06878e-25	Up
ENSG00000275976.5	1.56314	1.3179e-05	6.73053e-05	Up
ENSG00000286228.1	1.65507	1.32243e-06	8.03207e-06	Up
ENSG00000277125.1	1.61568	1.36197e-26	5.7821e-25	Up
ENSG00000262461.6	1.72672	4.30232e-15	7.63488e-14	Up
ENSG00000174384.9	1.6558	9.56202e-20	2.54941e-18	Up
ENSG00000274570.4	1.65787	1.11981e-07	8.11407e-07	Up
ENSG00000130305.17	2.20039	0.0184704	0.04273	Up
ENSG00000009950.16	2.7853	4.74176e-10	4.82837e-09	Up
ENSG00000274080.1	2.75297	0.00153728	0.00496638	Up
ENSG00000071462.12	3.20233	2.78258e-16	5.61844e-15	Up
ENSG00000106089.12	3.23593	1.79043e-06	1.06595e-05	Up
ENSG00000225969.2	1.85981	0.00733621	0.0192772	Up
ENSG00000106077.18	2.23696	1.45265e-06	8.78434e-06	Up
ENSG00000189143.10	4.3712	1.67816e-36	1.32311e-34	Up
ENSG00000106683.15	1.15166	3.18548e-05	0.000149963	Up
ENSG00000106682.16	1.03229	2.68151e-09	2.46791e-08	Up
ENSG00000086730.17	2.24922	4.93255e-16	9.55184e-15	Up
ENSG00000049541.11	1.54304	2.41847e-20	6.84489e-19	Up
ENSG00000106665.16	1.0325	2.40655e-11	2.83394e-10	Up
ENSG00000006704.11	1.20622	5.58878e-22	1.78636e-20	Up
ENSG00000263001.7	1.01152	5.92993e-14	9.3954e-13	Up
ENSG00000232729.8	1.52308	1.91839e-13	2.84868e-12	Up
ENSG00000277072.5	1.22165	2.79521e-27	1.24745e-25	Up
ENSG00000184616.9	1.75307	1.22154e-11	1.48386e-10	Up
ENSG00000286038.1	1.35707	3.0157e-05	0.000142729	Up
ENSG00000276840.1	1.55369	7.70059e-26	3.12497e-24	Up
ENSG00000286137.1	1.73602	6.4857e-10	6.49629e-09	Up
ENSG00000273598.1	1.45395	8.55028e-25	3.23212e-23	Up
ENSG00000286014.1	1.29624	7.09671e-06	3.77329e-05	Up
ENSG00000278416.1	1.46854	1.13628e-27	5.14028e-26	Up
ENSG00000205583.13	1.17699	3.15375e-26	1.3186e-24	Up
ENSG00000178809.11	3.05928	3.60466e-06	2.02519e-05	Up
ENSG00000223705.9	1.98066	8.68309e-05	0.000374627	Up
ENSG00000127946.17	1.65292	4.17401e-29	2.06913e-27	Up
ENSG00000127948.16	1.38089	2.07901e-12	2.78271e-11	Up
ENSG00000201643.1	3.54536	0.00458997	0.0129004	Up
ENSG00000170027.7	1.0077	5.0447e-08	3.88308e-07	Up
ENSG00000146700.9	4.7081	0.000435456	0.00161583	Up
ENSG00000188372.15	1.3469	2.68699e-11	3.14628e-10	Up
ENSG00000091073.19	1.25208	5.44064e-13	7.75888e-12	Up
ENSG00000233980.1	1.59759	0.00115487	0.00385121	Up
ENSG00000250614.1	1.29052	0.000524188	0.00190705	Up
ENSG00000205485.13	1.07088	3.47548e-13	5.02564e-12	Up
ENSG00000214243.3	5.46204	6.78347e-05	0.000299026	Up
ENSG00000265479.7	1.22959	5.59382e-20	1.5233e-18	Up
ENSG00000231087.2	1.53416	0.00205828	0.00640823	Up
ENSG00000225703.1	1.29025	0.000538331	0.00195335	Up
ENSG00000186645.10	1.00562	3.57083e-05	0.000166589	Up
ENSG00000135205.15	3.27245	1.4341e-08	1.18662e-07	Up
ENSG00000214293.9	1.35588	1.23552e-09	1.19072e-08	Up
ENSG00000187257.16	1.37734	2.2211e-09	2.06252e-08	Up
ENSG00000006576.16	1.34132	2.25756e-14	3.74908e-13	Up
ENSG00000127955.17	3.35671	6.37859e-29	3.11535e-27	Up
ENSG00000135218.19	4.84821	0.000975246	0.00330966	Up
ENSG00000186472.20	5.84468	3.30003e-06	1.86735e-05	Up
ENSG00000170381.14	4.84547	0.000249964	0.000977636	Up
ENSG00000164659.15	1.34035	1.2802e-06	7.78988e-06	Up
ENSG00000085563.15	5.08735	0.000378072	0.00142073	Up
ENSG00000105784.15	4.3265	0.0019671	0.00616607	Up
ENSG00000008277.14	1.61803	4.818e-09	4.26586e-08	Up
ENSG00000157214.14	4.48718	7.56535e-15	1.30751e-13	Up
ENSG00000105793.16	1.07172	0.00173874	0.00552559	Up
ENSG00000157224.16	1.64699	0.000129657	0.000538975	Up
ENSG00000001630.17	1.699	8.97069e-12	1.11507e-10	Up
ENSG00000285772.1	1.69843	7.11482e-12	8.91749e-11	Up
ENSG00000285953.1	1.52654	7.33363e-08	5.49142e-07	Up
ENSG00000244055.2	1.01465	0.00217423	0.00671994	Up
ENSG00000158528.12	8.40685	3.2338e-12	4.22589e-11	Up
ENSG00000236197.4	7.49036	1.10873e-09	1.07604e-08	Up
ENSG00000105854.13	1.23305	1.01609e-08	8.57459e-08	Up
ENSG00000284707.2	2.88109	9.77403e-20	2.59757e-18	Up
ENSG00000237818.1	2.60105	0.00799222	0.0207507	Up
ENSG00000243554.1	1.89335	0.014083	0.0338865	Up
ENSG00000106244.13	1.12908	0.00627501	0.0168963	Up
ENSG00000106245.11	1.63991	1.34922e-07	9.58753e-07	Up
ENSG00000146833.16	1.31509	0.00359588	0.0104414	Up
ENSG00000166526.18	1.25763	8.17412e-05	0.00035429	Up
ENSG00000197093.11	3.80096	0.00899541	0.022977	Up
ENSG00000066923.18	1.05149	0.00891582	0.0228043	Up
ENSG00000085514.16	1.05237	0.00958997	0.0243082	Up
ENSG00000106327.13	1.75721	0.000112996	0.000474663	Up
ENSG00000087077.14	1.15161	0.00221849	0.0068325	Up
ENSG00000106397.12	1.84561	0.00882873	0.0226281	Up
ENSG00000160999.10	1.6119	3.42149e-06	1.92883e-05	Up
ENSG00000160993.4	2.14692	1.34296e-06	8.1478e-06	Up
ENSG00000286830.1	3.65415	2.58074e-08	2.06223e-07	Up
ENSG00000222011.9	1.30619	2.80846e-07	1.90261e-06	Up
ENSG00000161040.16	1.14571	0.00814954	0.0211062	Up
ENSG00000170632.14	1.05662	3.19113e-05	0.000150186	Up
ENSG00000161048.12	1.20216	0.00509034	0.0141482	Up
ENSG00000170629.14	1.22204	0.0150588	0.0358904	Up
ENSG00000164815.11	1.33441	1.88569e-06	1.12106e-05	Up
ENSG00000091127.14	1.33326	5.58308e-26	2.28245e-24	Up
ENSG00000185055.11	1.18535	0.0155214	0.0367991	Up
ENSG00000128536.16	3.97534	1.0589e-14	1.80931e-13	Up
ENSG00000005249.13	2.17992	0.0190309	0.0438605	Up
ENSG00000128573.26	4.86337	9.42606e-10	9.22383e-09	Up
ENSG00000279086.1	2.06995	0.00104883	0.00352884	Up
ENSG00000135269.18	1.87191	6.51265e-13	9.17702e-12	Up
ENSG00000243243.5	1.83117	1.10406e-12	1.52586e-11	Up
ENSG00000237813.4	1.17346	1.16286e-15	2.17063e-14	Up
ENSG00000105976.16	1.5377	1.31342e-14	2.22582e-13	Up
ENSG00000077063.11	5.86722	3.16445e-06	1.79985e-05	Up
ENSG00000106034.18	1.47482	0.0109395	0.0272124	Up
ENSG00000287554.1	4.56741	0.00268069	0.00809148	Up
ENSG00000196937.11	1.36048	0.00349931	0.010191	Up
ENSG00000234418.2	4.38439	0.00141649	0.00461942	Up
ENSG00000081803.16	4.23592	4.44569e-10	4.52968e-09	Up
ENSG00000240499.7	4.76416	0.00123299	0.00408049	Up
ENSG00000242261.1	1.24169	0.0022322	0.00686835	Up
ENSG00000273184.1	1.19063	1.91554e-12	2.57851e-11	Up
ENSG00000128602.11	2.46035	0.00562805	0.0153997	Up
ENSG00000286722.1	3.63443	0.00320711	0.00945515	Up
ENSG00000273329.1	1.38403	0.00578625	0.0157674	Up
ENSG00000271204.1	3.12832	1.70106e-08	1.39635e-07	Up
ENSG00000273319.1	2.5028	5.1414e-42	5.42205e-40	Up
ENSG00000286458.1	1.03126	0.0045713	0.0128523	Up
ENSG00000243317.8	1.50769	9.75999e-07	6.06592e-06	Up
ENSG00000064393.16	1.76591	9.52885e-24	3.42232e-22	Up
ENSG00000006459.11	1.83954	0.00076638	0.00268379	Up
ENSG00000157800.18	1.60114	3.52815e-16	6.97947e-15	Up
ENSG00000240889.1	4.67243	0.00191723	0.00602573	Up
ENSG00000090263.16	1.18394	1.12199e-05	5.79439e-05	Up
ENSG00000261570.2	4.46522	0.00371523	0.0107278	Up
ENSG00000244198.7	2.95104	3.21431e-07	2.15725e-06	Up
ENSG00000284644.1	2.83825	2.98373e-05	0.000141431	Up
ENSG00000244479.7	3.40198	0.000907784	0.00311636	Up
ENSG00000196511.14	2.01202	1.18952e-06	7.28897e-06	Up
ENSG00000204947.9	1.90494	4.29892e-07	2.83353e-06	Up
ENSG00000181652.19	5.97313	5.81164e-06	3.14466e-05	Up
ENSG00000164889.15	2.54257	0.0104766	0.0262263	Up
ENSG00000082014.17	5.22253	0.000186388	0.000747582	Up
ENSG00000225416.1	4.32421	0.00169478	0.00541289	Up
ENSG00000133627.18	1.65362	8.5869e-21	2.5208e-19	Up
ENSG00000157212.19	1.04834	0.00973928	0.0246527	Up
ENSG00000105982.17	1.82709	0.000418112	0.00155601	Up
ENSG00000146909.8	1.4373	9.89744e-09	8.37363e-08	Up
ENSG00000223508.5	2.05679	0.00119427	0.00397057	Up
ENSG00000283239.1	1.91349	1.22493e-19	3.23463e-18	Up
ENSG00000104728.16	2.1954	3.01167e-20	8.42302e-19	Up
ENSG00000147316.13	1.1051	1.0289e-14	1.76168e-13	Up
ENSG00000091879.14	1.10865	9.50276e-11	1.04682e-09	Up
ENSG00000249898.8	1.17165	1.63738e-06	9.83316e-06	Up
ENSG00000284620.2	5.549	3.10782e-10	3.20799e-09	Up
ENSG00000214268.2	5.15525	0.000251231	0.00098191	Up
ENSG00000284606.1	2.06659	6.8515e-34	4.70706e-32	Up
ENSG00000244427.1	4.34772	0.00523946	0.0145091	Up
ENSG00000248538.8	4.26628	0.000204325	0.000813419	Up
ENSG00000079459.13	1.26366	0.00032227	0.0012286	Up
ENSG00000283674.3	1.93042	2.22244e-51	3.50447e-49	Up
ENSG00000242607.1	3.234	7.7303e-10	7.65494e-09	Up
ENSG00000244289.1	4.85155	0.0009201	0.0031508	Up
ENSG00000104219.13	2.11956	1.70808e-18	4.16504e-17	Up
ENSG00000129422.14	2.13649	4.76107e-29	2.3461e-27	Up
ENSG00000253944.1	3.3868	5.36134e-14	8.54357e-13	Up
ENSG00000253671.3	1.5759	0.0166407	0.0390533	Up
ENSG00000253557.6	2.62956	0.00665241	0.0177881	Up
ENSG00000254242.2	3.04175	0.00436188	0.0123389	Up
ENSG00000104613.12	1.66791	2.2239e-11	2.6282e-10	Up
ENSG00000158806.14	4.57146	0.00265075	0.00801615	Up
ENSG00000284948.1	3.50195	0.0197768	0.0453399	Up
ENSG00000284956.1	2.90775	0.00661928	0.0177138	Up
ENSG00000120915.14	2.06921	0.000389553	0.00145891	Up
ENSG00000197265.9	1.20613	8.56532e-17	1.80198e-15	Up
ENSG00000253112.1	3.05083	0.00347833	0.0101446	Up
ENSG00000104691.16	2.31811	6.04387e-23	2.03391e-21	Up
ENSG00000172728.16	1.2559	1.58995e-15	2.92497e-14	Up
ENSG00000147471.12	1.86833	1.3117e-09	1.25973e-08	Up
ENSG00000020181.18	1.92164	0.0210721	0.0477854	Up
ENSG00000253356.1	1.80326	0.000159149	0.000647429	Up
ENSG00000255201.1	4.26173	0.00219402	0.00676343	Up
ENSG00000169490.17	1.47802	0.0157538	0.0372728	Up
ENSG00000120925.16	1.20619	0.000154291	0.000630706	Up
ENSG00000248347.3	2.09712	0.0101566	0.0255411	Up
ENSG00000008988.11	1.68755	3.28237e-08	2.59285e-07	Up
ENSG00000251396.7	3.55793	7.56807e-08	5.64689e-07	Up
ENSG00000137561.5	7.65278	2.01053e-10	2.13661e-09	Up
ENSG00000245910.8	1.76529	6.04133e-10	6.07487e-09	Up
ENSG00000261787.2	2.61212	0.00723216	0.0190431	Up
ENSG00000246366.6	1.27729	0.00021092	0.000836657	Up
ENSG00000147604.14	1.97405	0.00792675	0.0206033	Up
ENSG00000104381.14	2.06243	5.34867e-22	1.71292e-20	Up
ENSG00000164749.13	6.13954	8.51841e-07	5.3353e-06	Up
ENSG00000104427.12	1.42896	1.99483e-06	1.17959e-05	Up
ENSG00000104432.14	1.57503	1.25019e-07	8.96463e-07	Up
ENSG00000205189.12	1.76586	0.00133724	0.00438429	Up
ENSG00000254162.1	2.24846	2.62849e-05	0.000126474	Up
ENSG00000280193.1	1.07122	0.0147169	0.0352019	Up
ENSG00000133740.11	2.04099	3.15963e-07	2.12572e-06	Up
ENSG00000185015.8	2.89661	1.00964e-15	1.88889e-14	Up
ENSG00000257962.1	3.80141	0.00861138	0.022174	Up
ENSG00000133742.14	4.76416	0.00123299	0.00408049	Up
ENSG00000253553.7	2.47495	2.03286e-05	9.97865e-05	Up
ENSG00000246662.6	2.05004	0.00336051	0.00984953	Up
ENSG00000188343.13	1.59628	1.37588e-08	1.14131e-07	Up
ENSG00000253848.1	3.89125	0.00731688	0.0192325	Up
ENSG00000164953.16	1.47783	3.9009e-23	1.32623e-21	Up
ENSG00000254057.1	3.44887	0.0048264	0.0134916	Up
ENSG00000164951.16	7.13299	2.47526e-60	4.99792e-58	Up
ENSG00000199701.1	4.85044	0.000923001	0.00315812	Up
ENSG00000177459.11	2.03996	3.97552e-08	3.11083e-07	Up
ENSG00000147669.11	1.04182	0.0203561	0.0463854	Up
ENSG00000070756.17	1.61992	3.168e-27	1.40623e-25	Up
ENSG00000120963.12	1.64396	7.33702e-05	0.000320694	Up
ENSG00000253923.2	2.50025	6.9616e-06	3.7074e-05	Up
ENSG00000221387.1	2.91759	0.00990331	0.0250228	Up
ENSG00000253320.7	1.82717	0.000680157	0.00241608	Up
ENSG00000164932.13	1.66098	0.00209762	0.00651355	Up
ENSG00000164933.12	1.3303	5.62831e-09	4.92016e-08	Up
ENSG00000285982.1	1.0486	2.22946e-07	1.53231e-06	Up
ENSG00000261670.1	2.33602	0.00872726	0.0224166	Up
ENSG00000253582.1	1.65826	0.0137397	0.0331568	Up
ENSG00000147679.12	1.66638	6.37719e-07	4.07201e-06	Up
ENSG00000155792.10	1.61075	0.000235522	0.000924718	Up
ENSG00000254343.2	3.88605	0.00717871	0.0189294	Up
ENSG00000172164.15	3.74281	1.82865e-06	1.08792e-05	Up
ENSG00000245149.4	1.30591	0.00266083	0.0080393	Up
ENSG00000286122.1	5.45824	1.1975e-48	1.65225e-46	Up
ENSG00000245164.8	5.05527	3.24696e-15	5.81818e-14	Up
ENSG00000254166.3	3.12579	1.50941e-13	2.26781e-12	Up
ENSG00000136997.21	1.01597	1.55633e-06	9.37707e-06	Up
ENSG00000129295.9	2.40379	0.000293204	0.00112688	Up
ENSG00000131773.14	1.83799	8.00502e-05	0.000347585	Up
ENSG00000186583.12	2.52532	0.0131557	0.0319148	Up
ENSG00000179526.17	1.8379	0.000170293	0.000688869	Up
ENSG00000161016.18	2.3967	0.0111212	0.0276145	Up
ENSG00000170122.6	4.34489	0.00561455	0.0153729	Up
ENSG00000107104.20	1.86053	2.50137e-27	1.11933e-25	Up
ENSG00000227914.3	4.92886	0.000746329	0.00262134	Up
ENSG00000120158.12	1.49533	4.88095e-11	5.55804e-10	Up
ENSG00000120215.10	1.66707	0.0185439	0.0428756	Up
ENSG00000178445.10	3.00071	4.47208e-07	2.93477e-06	Up
ENSG00000236924.1	3.30692	3.51895e-35	2.62447e-33	Up
ENSG00000229057.1	4.32662	0.00178509	0.00565336	Up
ENSG00000225489.7	3.44608	5.27208e-09	4.64061e-08	Up
ENSG00000155158.20	1.0198	0.000106622	0.000451842	Up
ENSG00000147874.11	1.11528	2.42772e-11	2.85481e-10	Up
ENSG00000201118.1	2.02551	0.0215081	0.0486356	Up
ENSG00000147872.10	2.78441	0.000317555	0.00121174	Up
ENSG00000232176.1	4.46205	0.00368443	0.0106463	Up
ENSG00000272842.1	2.02419	0.0107186	0.0267592	Up
ENSG00000234853.2	4.12362	0.00333053	0.00977375	Up
ENSG00000285911.1	5.15181	0.00029068	0.00111873	Up
ENSG00000171889.5	2.19962	5.5493e-18	1.29045e-16	Up
ENSG00000099810.21	2.111	1.81993e-34	1.30444e-32	Up
ENSG00000264545.2	1.8428	4.52624e-30	2.46516e-28	Up
ENSG00000265194.1	3.70906	0.0115682	0.0285658	Up
ENSG00000236796.1	3.60677	0.0148841	0.0355352	Up
ENSG00000137074.20	1.18521	1.83979e-12	2.48868e-11	Up
ENSG00000122692.9	1.29401	1.6189e-30	9.21103e-29	Up
ENSG00000107262.26	1.7776	3.58215e-06	2.01323e-05	Up
ENSG00000010438.17	4.65138	6.23864e-53	1.06488e-50	Up
ENSG00000235481.3	4.01338	1.152e-12	1.58816e-11	Up
ENSG00000228352.2	2.08624	0.00288114	0.00861533	Up
ENSG00000198876.13	1.27556	2.50744e-09	2.31802e-08	Up
ENSG00000122735.16	3.24245	7.34887e-05	0.000321128	Up
ENSG00000230074.3	5.76421	1.94588e-05	9.58583e-05	Up
ENSG00000288583.1	5.0101	0.000456209	0.00168378	Up
ENSG00000198722.14	1.25466	1.25549e-05	6.43965e-05	Up
ENSG00000159884.12	1.83288	1.55473e-05	7.82185e-05	Up
ENSG00000137135.18	1.79099	1.4952e-05	7.55678e-05	Up
ENSG00000227388.3	1.0151	0.00879361	0.0225485	Up
ENSG00000122694.16	2.9267	0.000474282	0.00174272	Up
ENSG00000147905.18	1.66031	4.94787e-30	2.67719e-28	Up
ENSG00000168795.5	1.68714	2.40224e-15	4.35163e-14	Up
ENSG00000137054.16	3.06133	2.67594e-22	8.68737e-21	Up
ENSG00000147912.13	3.01491	1.10357e-10	1.20845e-09	Up
ENSG00000256966.6	1.81251	8.30905e-08	6.14989e-07	Up
ENSG00000165275.10	1.3795	3.04069e-09	2.77229e-08	Up
ENSG00000107371.14	1.2842	5.02188e-11	5.70675e-10	Up
ENSG00000122741.16	1.10374	2.0392e-06	1.20367e-05	Up
ENSG00000137124.8	2.65294	3.33783e-27	1.47766e-25	Up
ENSG00000180071.20	1.24935	0.00696043	0.0184479	Up
ENSG00000224038.1	4.85312	0.000961753	0.00327447	Up
ENSG00000183148.7	4.85133	0.000920677	0.00315212	Up
ENSG00000240240.9	4.58749	5.81989e-05	0.000260432	Up
ENSG00000278122.1	5.40797	8.7884e-05	0.000378439	Up
ENSG00000274067.1	5.40797	8.7884e-05	0.000378439	Up
ENSG00000184906.11	3.71649	1.20914e-06	7.39279e-06	Up
ENSG00000276500.1	4.34253	3.84542e-06	2.15242e-05	Up
ENSG00000275239.4	1.47593	0.000196675	0.000786176	Up
ENSG00000275649.1	7.62098	2.28204e-13	3.36154e-12	Up
ENSG00000236816.3	3.63012	2.5248e-05	0.000121804	Up
ENSG00000276422.2	4.12509	0.00341051	0.00997548	Up
ENSG00000283541.1	1.82232	2.77863e-15	5.01699e-14	Up
ENSG00000231527.7	1.6366	8.07397e-20	2.16663e-18	Up
ENSG00000276845.1	1.97823	0.00538759	0.0148522	Up
ENSG00000234665.9	5.46377	6.41708e-05	0.000284513	Up
ENSG00000182021.10	4.07961	0.000576492	0.00208224	Up
ENSG00000176115.9	5.47487	1.93566e-05	9.54397e-05	Up
ENSG00000237238.3	1.20162	3.18954e-07	2.1441e-06	Up
ENSG00000186466.5	5.28812	0.000152079	0.000623181	Up
ENSG00000172014.12	4.88953	0.000230259	0.000905988	Up
ENSG00000181997.8	5.50263	1.67467e-05	8.35668e-05	Up
ENSG00000176134.5	3.99588	0.000809335	0.00281812	Up
ENSG00000279955.3	4.03869	0.000684257	0.00242804	Up
ENSG00000279688.1	5.503	1.7098e-05	8.51916e-05	Up
ENSG00000286945.1	4.88777	0.000222742	0.000878916	Up
ENSG00000276203.5	3.65818	0.000217436	0.000859823	Up
ENSG00000277350.2	3.71028	0.0116592	0.0287692	Up
ENSG00000260691.6	3.3573	3.33224e-06	1.88364e-05	Up
ENSG00000187559.6	4.34489	0.00561455	0.0153729	Up
ENSG00000119121.22	5.34882	0.000115442	0.000484242	Up
ENSG00000099139.14	4.22297	3.59967e-18	8.5509e-17	Up
ENSG00000135002.12	1.68849	1.66561e-10	1.7792e-09	Up
ENSG00000172159.16	1.2759	0.0111683	0.0277232	Up
ENSG00000165030.4	1.42191	0.00735518	0.0193179	Up
ENSG00000169071.15	6.92277	1.48424e-20	4.25901e-19	Up
ENSG00000165238.16	2.26497	7.44642e-05	0.000324876	Up
ENSG00000188938.17	1.16008	4.18827e-09	3.74434e-08	Up
ENSG00000130957.5	1.51518	0.0220348	0.0496605	Up
ENSG00000175611.12	1.92631	0.0107078	0.0267404	Up
ENSG00000130956.14	1.01408	0.000131911	0.00054752	Up
ENSG00000158122.12	1.20823	1.24568e-07	8.93622e-07	Up
ENSG00000225564.6	1.85681	3.83414e-12	4.98288e-11	Up
ENSG00000138835.22	3.55184	2.67043e-12	3.53149e-11	Up
ENSG00000196739.15	2.79505	0.000478396	0.00175706	Up
ENSG00000106689.11	5.28632	0.000144756	0.000596496	Up
ENSG00000239705.2	1.17795	0.00585805	0.0159369	Up
ENSG00000136895.19	1.12871	5.57217e-05	0.000250226	Up
ENSG00000106992.19	3.75211	0.00197174	0.00617828	Up
ENSG00000167103.12	2.96972	0.000351715	0.00133075	Up
ENSG00000167157.11	5.31552	2.90183e-09	2.65445e-08	Up
ENSG00000107130.10	1.74896	8.12289e-05	0.000352254	Up
ENSG00000050555.19	5.48187	4.42658e-18	1.04552e-16	Up
ENSG00000196205.8	2.32765	0.000347939	0.00131736	Up
ENSG00000148411.8	1.74169	0.00302557	0.00899039	Up
ENSG00000165688.12	1.07017	0.00627146	0.0168939	Up
ENSG00000148408.13	4.66484	3.66354e-05	0.000170242	Up
ENSG00000151240.17	3.72179	2.35623e-10	2.48643e-09	Up
ENSG00000107929.15	1.06909	5.18749e-16	9.99875e-15	Up
ENSG00000148377.6	1.93459	0.00663645	0.017754	Up
ENSG00000232656.9	2.11367	0.00048198	0.00176865	Up
ENSG00000196372.13	4.19153	0.00273226	0.00822958	Up
ENSG00000226647.2	1.82568	6.35915e-07	4.06205e-06	Up
ENSG00000134461.16	1.20446	0.00178054	0.00564218	Up
ENSG00000134452.20	1.43729	0.00367935	0.0106357	Up
ENSG00000134453.16	1.29034	2.42217e-07	1.65595e-06	Up
ENSG00000170525.21	2.17849	1.78844e-23	6.24709e-22	Up
ENSG00000215244.3	2.80483	0.000497486	0.00181789	Up
ENSG00000165629.20	2.06425	9.70072e-05	0.000414383	Up
ENSG00000148429.14	1.28978	3.58018e-07	2.38731e-06	Up
ENSG00000134463.15	6.0453	4.57876e-06	2.52702e-05	Up
ENSG00000225778.5	1.06635	7.2033e-05	0.000315766	Up
ENSG00000065665.21	1.03503	0.0128702	0.0313094	Up
ENSG00000165609.13	1.13882	0.000154378	0.000630807	Up
ENSG00000151465.14	2.15782	1.56513e-21	4.84371e-20	Up
ENSG00000228302.2	3.14311	4.81824e-12	6.17458e-11	Up
ENSG00000183049.13	1.62417	7.12137e-15	1.23594e-13	Up
ENSG00000285520.1	3.72043	0.000157907	0.000642849	Up
ENSG00000151468.11	2.43962	4.71636e-07	3.08043e-06	Up
ENSG00000065328.17	1.31734	4.44722e-08	3.45584e-07	Up
ENSG00000272055.1	7.42013	1.85591e-09	1.74439e-08	Up
ENSG00000284024.4	1.89523	4.19925e-06	2.33783e-05	Up
ENSG00000187522.16	1.5378	7.51984e-06	3.97783e-05	Up
ENSG00000197889.10	2.91985	5.20149e-05	0.000234918	Up
ENSG00000148468.17	6.04937	1.19227e-25	4.76821e-24	Up
ENSG00000287925.1	1.98035	0.000322931	0.00123056	Up
ENSG00000148484.18	1.00704	4.8028e-06	2.64098e-05	Up
ENSG00000107614.22	1.33951	0.0217356	0.0490628	Up
ENSG00000148488.17	3.79982	0.00909931	0.0232173	Up
ENSG00000204832.10	4.22287	0.00804153	0.0208656	Up
ENSG00000165996.14	2.02568	1.51281e-14	2.54807e-13	Up
ENSG00000165995.22	2.6855	8.48795e-21	2.49618e-19	Up
ENSG00000240291.1	1.46547	1.06266e-05	5.5086e-05	Up
ENSG00000225527.1	3.53038	0.00422357	0.0119969	Up
ENSG00000241058.4	1.50055	1.18959e-09	1.14846e-08	Up
ENSG00000078403.17	1.30437	3.4895e-17	7.57217e-16	Up
ENSG00000136770.11	1.81073	3.79854e-16	7.48719e-15	Up
ENSG00000150867.14	2.65907	5.13171e-28	2.38668e-26	Up
ENSG00000286924.1	3.18256	0.0135862	0.0328282	Up
ENSG00000285859.1	3.70785	0.0114608	0.0283557	Up
ENSG00000151023.17	3.70785	0.0114608	0.0283557	Up
ENSG00000185875.13	4.08506	0.0119277	0.0293398	Up
ENSG00000148459.16	2.01186	6.10447e-11	6.88969e-10	Up
ENSG00000235843.1	4.32405	0.00172524	0.005489	Up
ENSG00000107890.17	1.74895	3.57666e-17	7.7309e-16	Up
ENSG00000136758.19	1.31202	9.01454e-16	1.69993e-14	Up
ENSG00000099246.17	1.46579	3.08569e-07	2.08105e-06	Up
ENSG00000150051.14	7.44482	6.75871e-10	6.74419e-09	Up
ENSG00000169126.16	7.78574	2.27703e-10	2.40746e-09	Up
ENSG00000233472.1	4.46234	0.00359279	0.0104343	Up
ENSG00000150054.18	3.42252	3.66911e-93	2.09481e-90	Up
ENSG00000237128.1	3.67091	1.78952e-06	1.06579e-05	Up
ENSG00000224597.10	2.6515	2.44834e-21	7.5348e-20	Up
ENSG00000259994.1	2.77714	8.63646e-10	8.48125e-09	Up
ENSG00000107951.15	1.72032	4.75254e-23	1.60587e-21	Up
ENSG00000285824.1	1.91557	2.44902e-08	1.96551e-07	Up
ENSG00000183621.15	1.15413	0.000403013	0.00150455	Up
ENSG00000148516.22	3.27429	1.90126e-06	1.1291e-05	Up
ENSG00000165322.18	2.45411	9.3437e-47	1.21814e-44	Up
ENSG00000170759.11	1.387	1.58389e-10	1.69958e-09	Up
ENSG00000120616.16	1.58832	5.93361e-16	1.13839e-14	Up
ENSG00000229327.1	2.04015	1.32515e-05	6.76374e-05	Up
ENSG00000216937.13	3.0738	2.95778e-12	3.88976e-11	Up
ENSG00000228816.1	4.67191	0.00181231	0.00572902	Up
ENSG00000095794.19	1.90539	1.02395e-10	1.12349e-09	Up
ENSG00000253054.1	3.88821	0.00669185	0.0178734	Up
ENSG00000075407.18	1.77087	0.000329584	0.00125504	Up
ENSG00000283930.1	1.23442	0.000536456	0.0019474	Up
ENSG00000182632.15	7.59527	2.88622e-10	2.99793e-09	Up
ENSG00000185904.12	3.98577	5.68732e-09	4.96651e-08	Up
ENSG00000234420.7	1.18596	0.000351943	0.00133131	Up
ENSG00000285712.1	6.4354	4.83924e-07	3.1562e-06	Up
ENSG00000196793.14	1.56204	0.000341011	0.00129409	Up
ENSG00000172671.20	1.50055	1.50099e-13	2.25721e-12	Up
ENSG00000188234.14	1.09768	1.6781e-08	1.37887e-07	Up
ENSG00000239883.8	1.41882	1.09635e-41	1.12747e-39	Up
ENSG00000265354.4	1.16691	1.25452e-22	4.14593e-21	Up
ENSG00000266412.6	1.47097	1.81089e-07	1.25873e-06	Up
ENSG00000229227.8	1.15513	0.00417575	0.0118773	Up
ENSG00000224919.1	1.33344	6.87523e-05	0.000302558	Up
ENSG00000128805.15	6.11931	2.61267e-06	1.50462e-05	Up
ENSG00000227345.9	1.18998	2.36598e-24	8.76366e-23	Up
ENSG00000204152.14	1.50137	9.37175e-29	4.53708e-27	Up
ENSG00000178440.8	1.30867	3.06431e-26	1.28445e-24	Up
ENSG00000185532.20	2.43992	5.66837e-05	0.000254133	Up
ENSG00000165449.12	5.6954	1.32734e-07	9.46457e-07	Up
ENSG00000151150.22	1.11115	0.000162995	0.000661287	Up
ENSG00000228566.2	3.32091	0.00144467	0.00470021	Up
ENSG00000228065.11	6.73311	8.38029e-28	3.81188e-26	Up
ENSG00000138336.9	1.05445	2.06293e-09	1.92536e-08	Up
ENSG00000165730.16	2.06113	4.77525e-11	5.44326e-10	Up
ENSG00000107719.9	6.69816	1.62612e-10	1.74038e-09	Up
ENSG00000138316.11	5.41051	0.0001122	0.000472095	Up
ENSG00000107731.12	3.78684	9.04905e-06	4.72933e-05	Up
ENSG00000156042.18	2.73594	2.56954e-08	2.05525e-07	Up
ENSG00000226051.8	5.63461	2.40097e-13	3.51796e-12	Up
ENSG00000270087.5	5.47966	1.33361e-12	1.82635e-11	Up
ENSG00000148655.15	4.29069	5.24506e-09	4.62174e-08	Up
ENSG00000234743.1	4.7637	0.00131247	0.00430664	Up
ENSG00000178429.9	2.01273	0.00708076	0.0187158	Up
ENSG00000182771.19	4.88996	0.000221664	0.000875291	Up
ENSG00000148680.16	4.29635	8.94499e-21	2.61665e-19	Up
ENSG00000228701.2	2.63228	0.00660648	0.0176824	Up
ENSG00000095464.10	2.44878	0.0167118	0.0391811	Up
ENSG00000176273.15	1.73325	0.013799	0.0332713	Up
ENSG00000173145.11	1.51541	4.01263e-09	3.60092e-08	Up
ENSG00000095637.22	2.41628	0.000341206	0.00129454	Up
ENSG00000270099.1	1.95914	0.00575968	0.0157054	Up
ENSG00000177853.14	1.64702	8.86138e-16	1.67486e-14	Up
ENSG00000155629.15	4.32834	0.00203868	0.00635915	Up
ENSG00000241935.9	1.59228	0.000791228	0.00276258	Up
ENSG00000120053.12	1.08354	0.0184605	0.0427287	Up
ENSG00000155287.11	1.87546	0.0102575	0.0257597	Up
ENSG00000119929.13	1.15748	2.56047e-12	3.3915e-11	Up
ENSG00000023839.12	2.39569	6.99469e-23	2.34435e-21	Up
ENSG00000107554.17	1.44861	4.21584e-27	1.8466e-25	Up
ENSG00000227695.6	1.48181	4.39018e-15	7.76584e-14	Up
ENSG00000283232.1	2.48895	0.0161792	0.0381104	Up
ENSG00000099194.6	1.78467	8.59395e-14	1.33606e-12	Up
ENSG00000235823.3	1.36583	3.66874e-08	2.87883e-07	Up
ENSG00000255339.6	1.63238	0.00743029	0.0194935	Up
ENSG00000075891.23	5.46055	7.64295e-05	0.000333012	Up
ENSG00000107815.10	1.36006	0.00709386	0.0187385	Up
ENSG00000107829.15	1.30349	6.57604e-09	5.69751e-08	Up
ENSG00000226009.2	2.2446	5.44511e-08	4.16997e-07	Up
ENSG00000107874.11	3.17991	3.94502e-05	0.000182248	Up
ENSG00000269609.6	1.95209	6.21544e-18	1.43527e-16	Up
ENSG00000120055.7	3.05179	6.59326e-19	1.67174e-17	Up
ENSG00000138111.14	3.38179	2.28295e-89	1.14542e-86	Up
ENSG00000138107.13	2.76766	1.3441e-76	4.54169e-74	Up
ENSG00000166275.16	1.76026	0.000366462	0.00138086	Up
ENSG00000270316.1	1.89841	5.9603e-06	3.21868e-05	Up
ENSG00000286575.1	4.04831	0.00420772	0.011958	Up
ENSG00000148842.18	1.12414	2.15056e-15	3.91694e-14	Up
ENSG00000156374.16	1.15943	7.65172e-19	1.92537e-17	Up
ENSG00000173915.16	1.63369	3.46088e-05	0.000161824	Up
ENSG00000107960.11	1.2736	0.0123005	0.0301181	Up
ENSG00000156384.15	2.36878	0.00093792	0.00320255	Up
ENSG00000197748.13	1.12895	7.67e-06	4.0482e-05	Up
ENSG00000065621.15	3.15471	9.27077e-53	1.55047e-50	Up
ENSG00000119950.21	1.81104	1.95889e-05	9.64129e-05	Up
ENSG00000119953.14	2.85073	0.000896295	0.00308203	Up
ENSG00000203867.8	3.0947	1.91108e-10	2.03353e-09	Up
ENSG00000150593.18	1.24846	6.01584e-10	6.05497e-09	Up
ENSG00000214413.9	1.19394	3.3613e-09	3.04781e-08	Up
ENSG00000197142.10	5.72504	1.69573e-37	1.42519e-35	Up
ENSG00000232934.8	7.37758	2.14552e-09	1.9957e-08	Up
ENSG00000023041.11	1.92911	9.11159e-06	4.75901e-05	Up
ENSG00000151532.14	1.74958	6.12811e-60	1.20789e-57	Up
ENSG00000225292.2	5.46392	6.89056e-05	0.00030302	Up
ENSG00000148737.17	1.63777	1.34478e-37	1.136e-35	Up
ENSG00000227560.1	2.13738	5.55244e-26	2.27554e-24	Up
ENSG00000287655.1	1.27871	0.00786126	0.0204878	Up
ENSG00000165646.14	1.79372	2.83254e-05	0.000134959	Up
ENSG00000165650.12	1.45127	7.3996e-21	2.19168e-19	Up
ENSG00000165669.14	1.56281	0.010023	0.0252771	Up
ENSG00000107651.14	2.0634	2.30385e-34	1.63712e-32	Up
ENSG00000220842.6	2.63462	0.00916841	0.0233613	Up
ENSG00000226864.2	2.05416	0.000798932	0.00278541	Up
ENSG00000255624.3	1.3626	8.48095e-08	6.27147e-07	Up
ENSG00000196177.13	1.57529	5.64927e-05	0.000253414	Up
ENSG00000280561.1	1.77888	0.000274616	0.00106133	Up
ENSG00000107938.18	1.65863	6.3921e-06	3.43171e-05	Up
ENSG00000236991.6	1.6795	0.000395979	0.00148063	Up
ENSG00000154485.5	1.69966	0.000899025	0.00308998	Up
ENSG00000107949.17	1.89982	9.62447e-20	2.56193e-18	Up
ENSG00000255284.2	1.01213	0.0036617	0.0105972	Up
ENSG00000177600.9	1.68835	0.000398026	0.00148795	Up
ENSG00000053918.18	1.40798	2.57201e-06	1.48431e-05	Up
ENSG00000021762.20	1.6401	0.000149336	0.00061353	Up
ENSG00000284605.1	1.80695	0.0190623	0.0439207	Up
ENSG00000254757.1	2.76848	0.00152097	0.00492331	Up
ENSG00000255367.3	3.46844	4.46724e-08	3.46924e-07	Up
ENSG00000196565.15	8.91734	1.03135e-13	1.58552e-12	Up
ENSG00000239920.2	1.02182	6.47569e-08	4.89357e-07	Up
ENSG00000213931.7	8.9072	1.10496e-13	1.68928e-12	Up
ENSG00000167355.8	8.89692	1.18735e-13	1.80856e-12	Up
ENSG00000187918.5	7.30098	3.51341e-09	3.17425e-08	Up
ENSG00000166313.19	2.51118	0.00696339	0.0184528	Up
ENSG00000149054.16	1.22862	1.493e-05	7.54799e-05	Up
ENSG00000130413.15	6.4833	6.28928e-14	9.92675e-13	Up
ENSG00000166436.16	1.03522	4.45298e-05	0.000203669	Up
ENSG00000166441.13	2.1181	1.1024e-06	6.79796e-06	Up
ENSG00000166452.12	1.80026	5.9165e-05	0.000264415	Up
ENSG00000184014.9	1.20819	8.04181e-16	1.52868e-14	Up
ENSG00000133805.15	2.97041	1.0406e-34	7.52365e-33	Up
ENSG00000110315.7	3.11881	4.77926e-16	9.28758e-15	Up
ENSG00000110328.6	2.36679	2.63395e-06	1.51583e-05	Up
ENSG00000286959.1	5.44392	2.16211e-05	0.00010563	Up
ENSG00000152270.9	1.66373	2.17556e-08	1.75797e-07	Up
ENSG00000186104.11	3.42448	0.00585787	0.0159369	Up
ENSG00000255448.1	2.43547	0.000125897	0.00052456	Up
ENSG00000129167.9	2.55457	4.66233e-05	0.000212072	Up
ENSG00000171714.12	3.97759	0.000835372	0.00289721	Up
ENSG00000148943.12	1.44767	5.70261e-11	6.46257e-10	Up
ENSG00000245573.9	1.64312	0.00181252	0.00572902	Up
ENSG00000247151.7	3.59769	1.10756e-25	4.45093e-24	Up
ENSG00000200485.1	5.01128	0.000468484	0.00172409	Up
ENSG00000149084.13	2.4181	6.94698e-55	1.26397e-52	Up
ENSG00000246250.3	4.1089	1.98672e-94	1.17479e-91	Up
ENSG00000283375.1	8.46743	1.42948e-30	8.18957e-29	Up
ENSG00000157570.12	6.01311	5.31022e-06	2.89978e-05	Up
ENSG00000165905.18	3.03072	0.00435071	0.0123094	Up
ENSG00000247675.7	1.64972	0.00863531	0.0222141	Up
ENSG00000200090.1	1.73717	0.000178947	0.000720356	Up
ENSG00000186907.8	3.70639	0.0119054	0.0293113	Up
ENSG00000149150.9	4.50083	0.000952861	0.0032482	Up
ENSG00000255303.2	3.51837	0.00454102	0.0127802	Up
ENSG00000110031.13	1.61681	0.00293989	0.00877041	Up
ENSG00000287264.1	1.54055	0.00166845	0.00534013	Up
ENSG00000256813.1	1.46293	0.00778965	0.0203172	Up
ENSG00000110104.13	1.46293	0.00778965	0.0203172	Up
ENSG00000149483.12	1.06655	0.0143761	0.0344713	Up
ENSG00000149485.19	1.16559	0.00836139	0.0215873	Up
ENSG00000162174.12	4.46337	3.3055e-13	4.7882e-12	Up
ENSG00000173511.10	4.05145	0.0047026	0.0131834	Up
ENSG00000068831.19	5.66977	2.42775e-05	0.000117567	Up
ENSG00000146670.10	1.17998	0.00338611	0.00991928	Up
ENSG00000126391.14	1.10341	1.78445e-07	1.24191e-06	Up
ENSG00000173727.12	4.48122	2.79711e-32	1.78122e-30	Up
ENSG00000273819.1	3.76617	1.36582e-05	6.94956e-05	Up
ENSG00000251637.6	2.45014	0.00655452	0.0175576	Up
ENSG00000254610.3	4.85022	0.00100582	0.00340212	Up
ENSG00000110717.13	1.11658	0.0201472	0.0460371	Up
ENSG00000110721.12	1.22646	1.07277e-12	1.4851e-11	Up
ENSG00000110090.13	1.06969	1.03277e-11	1.27211e-10	Up
ENSG00000172927.8	2.83478	0.011711	0.0288842	Up
ENSG00000162344.4	6.89123	3.91561e-08	3.06819e-07	Up
ENSG00000131620.17	2.29147	1.88452e-05	9.30849e-05	Up
ENSG00000248671.8	2.2095	2.62217e-06	1.50957e-05	Up
ENSG00000255319.5	2.8609	0.00251963	0.00765739	Up
ENSG00000285864.1	1.70006	1.90413e-12	2.56731e-11	Up
ENSG00000162129.14	1.14953	6.45684e-12	8.11738e-11	Up
ENSG00000285693.1	1.25543	7.38701e-05	0.000322454	Up
ENSG00000165434.8	1.19668	0.00598291	0.0162178	Up
ENSG00000179240.13	1.98401	0.00463314	0.0130063	Up
ENSG00000255135.4	2.0853	0.00302047	0.00897683	Up
ENSG00000149269.10	2.03841	1.88884e-14	3.15576e-13	Up
ENSG00000074201.9	1.41584	1.73163e-28	8.21505e-27	Up
ENSG00000178301.4	2.2157	3.67691e-19	9.4532e-18	Up
ENSG00000087884.14	1.43275	2.02837e-07	1.39932e-06	Up
ENSG00000254459.1	2.10533	4.72493e-06	2.60422e-05	Up
ENSG00000254691.1	2.21375	0.00875401	0.0224644	Up
ENSG00000159063.14	1.14162	4.87492e-12	6.23757e-11	Up
ENSG00000033327.13	2.25718	3.45612e-06	1.94669e-05	Up
ENSG00000254420.1	1.67754	1.20645e-06	7.3791e-06	Up
ENSG00000137513.10	1.63539	3.17043e-24	1.16651e-22	Up
ENSG00000137502.10	1.50847	0.00169155	0.00540467	Up
ENSG00000137500.9	1.04391	0.0167692	0.039299	Up
ENSG00000255234.6	1.8746	0.00335371	0.00983134	Up
ENSG00000171204.13	1.72615	5.10455e-05	0.000230918	Up
ENSG00000150676.13	4.56772	1.19811e-06	7.33892e-06	Up
ENSG00000280385.1	4.85044	0.000969083	0.00329468	Up
ENSG00000110172.12	1.51667	0.000256076	0.00099808	Up
ENSG00000166012.17	1.02907	7.69096e-06	4.05797e-05	Up
ENSG00000284057.1	1.09356	2.2531e-11	2.65892e-10	Up
ENSG00000042429.12	1.21967	1.3565e-10	1.47083e-09	Up
ENSG00000263465.5	3.21451	0.000106355	0.000450942	Up
ENSG00000149218.5	1.07926	0.0120522	0.0296021	Up
ENSG00000149212.12	3.50195	0.0197768	0.0453399	Up
ENSG00000110675.13	2.60177	0.00797797	0.0207169	Up
ENSG00000110660.15	1.06361	2.96188e-29	1.50715e-27	Up
ENSG00000255467.1	1.10588	0.00758885	0.0198685	Up
ENSG00000075239.14	1.54969	6.79078e-12	8.52425e-11	Up
ENSG00000285696.1	1.60499	0.00230702	0.00707608	Up
ENSG00000254416.6	5.92914	2.56184e-06	1.47895e-05	Up
ENSG00000137714.3	1.08259	0.000544753	0.00197324	Up
ENSG00000255561.7	1.3096	0.00128182	0.00421846	Up
ENSG00000150764.14	3.02092	4.04619e-15	7.20352e-14	Up
ENSG00000150768.17	1.05833	0.000114919	0.000482188	Up
ENSG00000204370.13	1.61596	8.82473e-11	9.76025e-10	Up
ENSG00000255292.9	1.16108	1.90116e-12	2.5654e-11	Up
ENSG00000197580.13	2.84425	5.60977e-07	3.61968e-06	Up
ENSG00000150787.8	1.12723	0.000542374	0.0019663	Up
ENSG00000188771.5	4.56958	0.00247194	0.0075249	Up
ENSG00000250303.4	5.08627	9.34919e-05	0.000400503	Up
ENSG00000226645.1	1.67315	5.32469e-05	0.000239959	Up
ENSG00000109917.11	1.21962	4.85046e-08	3.74926e-07	Up
ENSG00000278768.2	1.15626	0.0021397	0.00662312	Up
ENSG00000110274.16	1.27217	8.99135e-07	5.62409e-06	Up
ENSG00000250699.1	2.21592	0.00440845	0.0124472	Up
ENSG00000160588.10	1.66295	0.000345404	0.00130853	Up
ENSG00000255435.7	1.43346	0.000925646	0.0031639	Up
ENSG00000118096.10	1.76208	2.18157e-12	2.90824e-11	Up
ENSG00000118181.11	1.76187	0.000109473	0.00046262	Up
ENSG00000076706.17	5.5685	4.07843e-05	0.000187835	Up
ENSG00000245248.8	3.09213	1.42906e-17	3.19311e-16	Up
ENSG00000184232.9	2.64153	0.0183769	0.0425487	Up
ENSG00000181264.9	3.36539	0.000133928	0.000554915	Up
ENSG00000149403.13	5.931	7.52968e-06	3.97922e-05	Up
ENSG00000286044.1	5.76369	6.52449e-44	7.50181e-42	Up
ENSG00000286023.1	5.2141	2.30469e-06	1.3422e-05	Up
ENSG00000255248.9	2.07644	2.81345e-47	3.72658e-45	Up
ENSG00000259571.2	5.35059	0.00012608	0.000525028	Up
ENSG00000198975.2	3.79821	0.00931986	0.0237143	Up
ENSG00000109971.14	2.22095	0.0046792	0.0131244	Up
ENSG00000288061.1	1.11644	0.00574271	0.015672	Up
ENSG00000166250.12	1.03008	0.000787127	0.00275005	Up
ENSG00000023171.18	1.98888	7.04678e-08	5.29853e-07	Up
ENSG00000154144.13	1.74276	0.0122857	0.0300953	Up
ENSG00000110013.13	1.12319	0.00889122	0.02276	Up
ENSG00000064309.15	3.30597	0.000236303	0.000927564	Up
ENSG00000255062.1	1.08243	2.07784e-05	0.000101784	Up
ENSG00000175773.13	2.8217	0.0114568	0.0283543	Up
ENSG00000139044.12	1.22504	0.000796617	0.00277851	Up
ENSG00000250132.6	1.31332	0.000920049	0.0031508	Up
ENSG00000256150.2	1.36111	0.00349509	0.0101827	Up
ENSG00000258325.2	1.37486	0.00375764	0.0108427	Up
ENSG00000250899.3	2.29742	1.0687e-06	6.60736e-06	Up
ENSG00000130038.10	1.6684	0.020001	0.0457588	Up
ENSG00000010610.10	7.04802	7.13022e-09	6.1455e-08	Up
ENSG00000010626.15	1.02792	0.000252614	0.00098598	Up
ENSG00000111679.17	6.91208	3.42974e-08	2.69896e-07	Up
ENSG00000215009.5	4.03832	0.00075293	0.00264228	Up
ENSG00000171860.5	2.37827	0.0178042	0.0413966	Up
ENSG00000286895.1	3.26961	1.06304e-07	7.73319e-07	Up
ENSG00000256589.2	3.41176	0.00092327	0.00315839	Up
ENSG00000226091.7	4.06399	6.13062e-08	4.64765e-07	Up
ENSG00000256552.2	3.1299	0.000716311	0.00252716	Up
ENSG00000139187.10	5.17021	2.68966e-06	1.54681e-05	Up
ENSG00000180574.3	1.26184	1.59739e-10	1.71185e-09	Up
ENSG00000273079.7	3.36173	0.00153267	0.00495537	Up
ENSG00000244573.3	2.68709	0.00544445	0.0149865	Up
ENSG00000182993.5	3.80303	0.00918811	0.0234078	Up
ENSG00000008394.13	9.3611	3.31212e-15	5.92211e-14	Up
ENSG00000283240.1	4.34928	0.00533878	0.0147447	Up
ENSG00000285854.1	1.51457	0.00515078	0.0142946	Up
ENSG00000111716.14	1.69528	0.00458557	0.0128902	Up
ENSG00000247903.1	1.36035	1.06451e-05	5.51648e-05	Up
ENSG00000064763.11	1.00605	0.0118213	0.0291215	Up
ENSG00000170456.16	1.11352	1.85046e-19	4.84778e-18	Up
ENSG00000255867.1	1.74569	0.00760126	0.0198947	Up
ENSG00000139160.13	2.98892	0.000104571	0.000444287	Up
ENSG00000151743.11	1.60628	2.83198e-12	3.73024e-11	Up
ENSG00000151229.13	2.02455	3.26939e-06	1.85128e-05	Up
ENSG00000257261.6	1.95317	1.12821e-44	1.36348e-42	Up
ENSG00000272369.1	2.01627	0.00451815	0.0127266	Up
ENSG00000211584.14	1.3125	1.49383e-09	1.42555e-08	Up
ENSG00000061273.18	1.41207	0.00586902	0.0159641	Up
ENSG00000152556.17	2.12303	0.0148444	0.0354608	Up
ENSG00000167528.13	2.53341	0.0113903	0.0282107	Up
ENSG00000178401.16	5.78976	1.93558e-61	4.162e-59	Up
ENSG00000123352.18	1.35389	2.82926e-29	1.44581e-27	Up
ENSG00000257954.1	2.40958	0.0178913	0.0415756	Up
ENSG00000257464.1	4.26207	0.0021871	0.00674712	Up
ENSG00000135519.8	3.50675	0.00449853	0.0126778	Up
ENSG00000214511.3	2.21214	0.0021469	0.0066429	Up
ENSG00000257246.1	1.11615	0.0175856	0.0409283	Up
ENSG00000258137.5	4.74309	1.3842e-22	4.55631e-21	Up
ENSG00000258086.1	4.02911	5.74339e-13	8.16251e-12	Up
ENSG00000170627.11	8.21395	1.18183e-11	1.44091e-10	Up
ENSG00000135424.18	6.0874	3.87468e-06	2.1666e-05	Up
ENSG00000197728.11	1.19984	0.0133118	0.0322511	Up
ENSG00000229117.9	2.2302	0.00125146	0.00413086	Up
ENSG00000257576.1	2.50416	0.000718793	0.00253322	Up
ENSG00000196531.14	1.26534	1.62605e-05	8.14355e-05	Up
ENSG00000285625.1	1.11138	2.40069e-05	0.000116393	Up
ENSG00000025423.11	1.48992	0.00304716	0.00904802	Up
ENSG00000155980.13	3.11488	0.00346269	0.0101043	Up
ENSG00000118596.12	2.0629	0.000109242	0.000461997	Up
ENSG00000257354.2	1.50926	0.00135193	0.00442456	Up
ENSG00000139239.7	1.87925	0.0132691	0.0321618	Up
ENSG00000249753.2	1.26827	0.00245563	0.00748352	Up
ENSG00000288665.1	1.60951	1.14054e-06	7.00959e-06	Up
ENSG00000111490.15	2.95928	1.82182e-08	1.48901e-07	Up
ENSG00000288591.1	3.38127	1.35076e-11	1.63244e-10	Up
ENSG00000255693.3	5.97322	5.58723e-06	3.03781e-05	Up
ENSG00000174099.12	3.43183	2.52431e-10	2.65702e-09	Up
ENSG00000250748.6	4.02274	2.23981e-11	2.64512e-10	Up
ENSG00000256268.2	3.61067	0.0156336	0.0370204	Up
ENSG00000149948.14	2.00436	7.75195e-62	1.6888e-59	Up
ENSG00000197301.7	1.74544	6.20022e-20	1.6829e-18	Up
ENSG00000256083.1	2.18315	1.1127e-08	9.34702e-08	Up
ENSG00000139233.7	2.14791	9.31055e-12	1.15472e-10	Up
ENSG00000286563.1	2.45593	0.012995	0.0316037	Up
ENSG00000135643.5	2.96124	4.31342e-08	3.35765e-07	Up
ENSG00000258168.6	3.92178	1.31332e-15	2.44047e-14	Up
ENSG00000251138.7	2.93325	2.86223e-08	2.27617e-07	Up
ENSG00000067715.14	6.62669	2.31758e-35	1.75215e-33	Up
ENSG00000257191.1	5.93372	6.80128e-06	3.63488e-05	Up
ENSG00000257894.2	2.53811	9.39737e-10	9.2012e-09	Up
ENSG00000111052.8	3.96945	0.00579248	0.0157818	Up
ENSG00000179104.9	1.98255	2.09492e-22	6.82788e-21	Up
ENSG00000049130.16	4.86199	1.07369e-35	8.23012e-34	Up
ENSG00000281333.2	2.98159	0.0204229	0.046512	Up
ENSG00000257252.6	2.77848	0.000117608	0.000492347	Up
ENSG00000198015.14	1.18448	7.6892e-12	9.63011e-11	Up
ENSG00000243015.2	1.61823	0.0101223	0.0254782	Up
ENSG00000246985.8	2.56787	0.0130898	0.0317782	Up
ENSG00000136040.9	2.31567	0.000101753	0.000433314	Up
ENSG00000258172.1	5.51862	5.27551e-05	0.000237937	Up
ENSG00000139344.8	2.25485	0.0121717	0.0298381	Up
ENSG00000139351.15	1.38962	0.00631747	0.0169996	Up
ENSG00000257202.1	2.24352	0.000509789	0.00185752	Up
ENSG00000281344.1	1.90765	0.00134513	0.0044058	Up
ENSG00000283052.1	3.70858	0.0118255	0.0291276	Up
ENSG00000136010.14	1.46954	0.0021056	0.00653465	Up
ENSG00000111783.13	3.6078	0.0150111	0.0357872	Up
ENSG00000189046.11	3.20444	0.00195414	0.00612893	Up
ENSG00000076555.15	1.21413	2.79486e-05	0.000133318	Up
ENSG00000174527.10	4.81138	2.11379e-43	2.41366e-41	Up
ENSG00000110906.13	4.56975	2.24349e-44	2.67234e-42	Up
ENSG00000139438.6	5.51012	7.83836e-13	1.0989e-11	Up
ENSG00000255650.6	4.31824	1.17842e-07	8.50156e-07	Up
ENSG00000173093.13	3.86836	8.42373e-05	0.000364251	Up
ENSG00000257539.2	1.80801	0.0131252	0.031855	Up
ENSG00000257767.3	2.23119	0.0025904	0.00785087	Up
ENSG00000111275.13	1.75105	1.75966e-05	8.74388e-05	Up
ENSG00000089009.16	1.14243	0.00672479	0.017944	Up
ENSG00000089169.15	2.14656	0.00668668	0.0178624	Up
ENSG00000249550.7	1.44569	0.000211096	0.000837153	Up
ENSG00000258337.1	1.22747	0.0163383	0.0384252	Up
ENSG00000258018.2	5.1497	2.84111e-06	1.62826e-05	Up
ENSG00000196668.4	3.18015	0.000457068	0.00168646	Up
ENSG00000258102.5	2.78189	0.00330387	0.00970584	Up
ENSG00000135119.15	1.06529	1.45423e-14	2.4519e-13	Up
ENSG00000088992.18	6.97221	2.41411e-08	1.94031e-07	Up
ENSG00000171435.14	4.12885	8.5106e-75	2.8182e-72	Up
ENSG00000123009.4	5.66814	2.63552e-05	0.000126739	Up
ENSG00000135097.7	1.14874	0.0171866	0.0401352	Up
ENSG00000256008.3	4.62259	3.64829e-05	0.000169692	Up
ENSG00000157782.9	3.50196	0.0198956	0.045568	Up
ENSG00000255946.1	2.30464	0.00241185	0.00736635	Up
ENSG00000256546.2	4.95308	6.906e-37	5.63264e-35	Up
ENSG00000274191.1	2.49847	0.00686292	0.0182303	Up
ENSG00000130783.14	2.54468	9.23298e-16	1.73519e-14	Up
ENSG00000197653.16	1.86331	0.00221993	0.00683565	Up
ENSG00000139364.10	3.28005	0.00146061	0.00474836	Up
ENSG00000249345.8	6.03103	1.49946e-08	1.23762e-07	Up
ENSG00000247077.7	1.99742	1.11975e-16	2.33497e-15	Up
ENSG00000121743.4	2.35427	3.93773e-09	3.53755e-08	Up
ENSG00000165475.15	1.01029	0.0040345	0.011527	Up
ENSG00000213621.3	2.25063	0.00925316	0.0235627	Up
ENSG00000173141.5	1.81417	3.27188e-07	2.19322e-06	Up
ENSG00000235438.7	3.80373	0.00941669	0.0239313	Up
ENSG00000151835.16	1.57388	0.000761253	0.00266809	Up
ENSG00000273167.1	1.78933	2.11003e-07	1.45324e-06	Up
ENSG00000182957.16	1.78933	2.11003e-07	1.45324e-06	Up
ENSG00000253771.6	3.01521	0.00504445	0.0140371	Up
ENSG00000275294.4	4.17276	4.4007e-61	9.22309e-59	Up
ENSG00000234772.2	2.09644	7.51516e-07	4.74375e-06	Up
ENSG00000139517.9	1.38618	0.0153772	0.0365279	Up
ENSG00000122025.15	4.04715	0.00438704	0.0123931	Up
ENSG00000233588.1	3.50357	2.633e-21	8.04328e-20	Up
ENSG00000189403.15	2.46149	8.32856e-26	3.37154e-24	Up
ENSG00000073910.23	6.08469	3.25704e-06	1.84491e-05	Up
ENSG00000270008.1	3.1551	0.0024694	0.00752132	Up
ENSG00000133119.13	1.16582	0.000155692	0.000635552	Up
ENSG00000120693.14	4.90567	3.2562e-18	7.77963e-17	Up
ENSG00000120699.13	2.31716	2.80043e-06	1.60549e-05	Up
ENSG00000102743.15	1.90882	0.00193489	0.00607662	Up
ENSG00000278390.5	1.67443	3.21889e-15	5.77412e-14	Up
ENSG00000288598.2	1.21206	0.0209877	0.0476148	Up
ENSG00000120658.13	4.98799	1.99926e-12	2.67814e-11	Up
ENSG00000151773.13	2.1002	1.25307e-05	6.42919e-05	Up
ENSG00000235903.9	3.28576	0.0105565	0.0264104	Up
ENSG00000080618.17	4.6694	0.00174357	0.00553776	Up
ENSG00000136159.4	1.39386	5.48608e-06	2.98695e-05	Up
ENSG00000198553.9	1.1067	0.00708762	0.0187271	Up
ENSG00000136104.21	1.24002	4.797e-10	4.87563e-09	Up
ENSG00000236778.8	2.84006	1.58391e-11	1.90172e-10	Up
ENSG00000197168.13	1.87611	0.000294106	0.00112982	Up
ENSG00000136098.17	2.47675	9.63923e-05	0.000411863	Up
ENSG00000136100.14	1.21225	4.1465e-05	0.000190598	Up
ENSG00000165416.15	1.64228	3.12272e-17	6.79407e-16	Up
ENSG00000083535.16	1.08313	1.65039e-19	4.33738e-18	Up
ENSG00000136111.14	1.25502	5.2362e-09	4.61639e-08	Up
ENSG00000227354.7	1.45555	6.83384e-06	3.64758e-05	Up
ENSG00000214182.5	1.51819	0.0034623	0.0101043	Up
ENSG00000287635.1	3.29113	0.00822676	0.0212696	Up
ENSG00000233124.2	3.90612	0.000923982	0.00315951	Up
ENSG00000125246.15	1.38585	4.21745e-13	6.05098e-12	Up
ENSG00000274605.2	2.8714	2.88971e-08	2.29692e-07	Up
ENSG00000134864.10	3.25927	0.0109598	0.0272547	Up
ENSG00000224356.5	3.18524	0.0135071	0.0326716	Up
ENSG00000125247.16	1.85915	4.55362e-14	7.30564e-13	Up
ENSG00000237082.1	2.55263	7.11172e-06	3.78005e-05	Up
ENSG00000126217.21	5.91041	2.45586e-06	1.42273e-05	Up
ENSG00000126226.22	1.4374	6.42807e-05	0.000284827	Up
ENSG00000139842.15	1.09556	4.52988e-05	0.000207071	Up
ENSG00000139835.14	1.34048	5.93873e-06	3.20912e-05	Up
ENSG00000153531.13	3.03525	0.00125259	0.00413378	Up
ENSG00000169062.15	1.07876	1.16722e-09	1.1295e-08	Up
ENSG00000258458.8	3.5023	2.81952e-08	2.24544e-07	Up
ENSG00000100461.18	2.92315	2.36934e-12	3.14589e-11	Up
ENSG00000129460.16	1.06588	0.00299537	0.00891505	Up
ENSG00000250365.7	1.0496	2.90133e-06	1.66047e-05	Up
ENSG00000129480.13	1.23307	4.70358e-07	3.07329e-06	Up
ENSG00000183032.12	1.70017	1.61949e-06	9.7293e-06	Up
ENSG00000165506.15	1.03056	0.000447973	0.00165671	Up
ENSG00000100505.13	2.21447	0.00817273	0.0211567	Up
ENSG00000258955.2	5.23853	6.20797e-09	5.39858e-08	Up
ENSG00000258479.6	4.3196	4.52937e-06	2.50309e-05	Up
ENSG00000258942.1	3.7345	0.000156328	0.000637831	Up
ENSG00000100523.16	1.38022	9.95251e-14	1.53573e-12	Up
ENSG00000237356.7	2.31156	1.06083e-08	8.93398e-08	Up
ENSG00000235269.2	1.89948	0.00369007	0.0106607	Up
ENSG00000186615.11	1.21395	0.000105829	0.000448823	Up
ENSG00000196860.8	1.42397	0.00680048	0.0181022	Up
ENSG00000258553.5	2.49125	0.00046427	0.0017101	Up
ENSG00000258561.2	1.36942	0.00713318	0.0188277	Up
ENSG00000081181.8	1.3133	6.82533e-06	3.64421e-05	Up
ENSG00000286861.1	1.32388	0.00285463	0.0085546	Up
ENSG00000175985.10	1.96428	0.00965753	0.0244645	Up
ENSG00000133997.12	1.52729	1.29189e-08	1.07541e-07	Up
ENSG00000182732.18	3.49195	2.94484e-09	2.69231e-08	Up
ENSG00000187097.13	1.10722	5.95848e-07	3.82382e-06	Up
ENSG00000198894.8	1.28426	6.36514e-12	8.01427e-11	Up
ENSG00000259164.1	1.3456	2.47649e-13	3.62539e-12	Up
ENSG00000197734.10	2.17937	0.00535745	0.0147864	Up
ENSG00000152315.5	3.64379	5.16894e-13	7.39051e-12	Up
ENSG00000015133.19	1.56723	0.000178061	0.00071714	Up
ENSG00000247092.7	1.63516	0.00204409	0.0063725	Up
ENSG00000140057.9	2.48486	7.06133e-07	4.48046e-06	Up
ENSG00000066629.18	2.06212	0.00020062	0.00080021	Up
ENSG00000178081.12	2.71219	1.13768e-06	6.99466e-06	Up
ENSG00000166664.14	4.5535	0.000822127	0.00285905	Up
ENSG00000260128.6	1.57466	0.000105036	0.000445919	Up
ENSG00000247728.2	1.24081	0.00511043	0.0141945	Up
ENSG00000175344.19	5.08928	3.95418e-06	2.20882e-05	Up
ENSG00000215304.3	2.31718	7.68763e-05	0.000334782	Up
ENSG00000261279.5	2.25143	0.000534249	0.00194024	Up
ENSG00000184507.16	4.61069	0.000824628	0.00286595	Up
ENSG00000175265.17	1.28321	0.00683145	0.0181612	Up
ENSG00000215252.11	1.4113	0.00152517	0.00493497	Up
ENSG00000140319.11	2.83396	0.0108352	0.0269934	Up
ENSG00000128928.10	2.29525	1.24197e-25	4.955e-24	Up
ENSG00000159433.12	1.07455	0.000153222	0.000626857	Up
ENSG00000140263.15	1.36023	0.00116926	0.00389446	Up
ENSG00000259520.6	3.35432	0.000160666	0.000653279	Up
ENSG00000137860.12	2.60553	0.0181407	0.0420997	Up
ENSG00000171766.17	2.74526	0.0115027	0.0284381	Up
ENSG00000140284.11	2.2418	8.15561e-11	9.05651e-10	Up
ENSG00000244879.8	3.95391	3.14367e-156	5.20497e-153	Up
ENSG00000259715.1	4.04141	5.17114e-37	4.25963e-35	Up
ENSG00000284284.1	4.17562	1.55682e-30	8.88835e-29	Up
ENSG00000273674.5	3.09999	3.069e-13	4.46123e-12	Up
ENSG00000128872.10	3.18228	9.8211e-05	0.000418985	Up
ENSG00000128989.11	1.23949	4.84e-07	3.1562e-06	Up
ENSG00000225973.4	1.54622	0.00832808	0.021508	Up
ENSG00000171016.13	4.706	0.000444699	0.00164681	Up
ENSG00000140297.13	2.67164	0.00715755	0.0188827	Up
ENSG00000103642.12	1.57862	0.00588644	0.0159974	Up
ENSG00000185088.14	1.52755	4.86823e-06	2.6743e-05	Up
ENSG00000259635.1	2.05161	3.82576e-06	2.14287e-05	Up
ENSG00000166831.9	2.97973	0.00119661	0.00397678	Up
ENSG00000166839.17	1.97205	1.1578e-08	9.70123e-08	Up
ENSG00000103707.10	1.02624	5.67363e-14	9.00655e-13	Up
ENSG00000275638.1	2.81294	0.00322865	0.00951358	Up
ENSG00000157890.17	1.7516	0.000432721	0.00160676	Up
ENSG00000260773.1	1.32693	1.66707e-05	8.32628e-05	Up
ENSG00000259347.7	4.14609	1.51183e-74	4.9081e-72	Up
ENSG00000137818.12	1.73473	4.32904e-12	5.59531e-11	Up
ENSG00000067141.17	1.40485	5.42514e-08	4.1566e-07	Up
ENSG00000138629.16	1.30905	0.0213347	0.0482963	Up
ENSG00000136425.14	3.41233	0.000918158	0.0031461	Up
ENSG00000080644.16	1.71557	0.00674869	0.0179962	Up
ENSG00000136378.15	4.26067	0.00023902	0.000936896	Up
ENSG00000259518.2	4.34647	0.00537927	0.0148367	Up
ENSG00000278662.5	2.60347	0.00287079	0.00859059	Up
ENSG00000277741.4	4.6684	0.00174848	0.00555015	Up
ENSG00000184206.12	3.51006	0.000508456	0.00185348	Up
ENSG00000230373.8	3.10547	0.00376501	0.0108601	Up
ENSG00000140527.15	2.27377	0.00157429	0.00506817	Up
ENSG00000182511.12	5.08203	0.000383827	0.00143942	Up
ENSG00000251209.9	1.19999	0.00296013	0.008826	Up
ENSG00000168904.15	1.3917	1.52009e-05	7.67789e-05	Up
ENSG00000140470.15	3.65341	9.94096e-12	1.22647e-10	Up
ENSG00000140471.17	1.28289	3.77285e-08	2.95772e-07	Up
ENSG00000131873.7	1.33242	1.37519e-07	9.73868e-07	Up
ENSG00000185418.16	1.57162	0.000740765	0.002604	Up
ENSG00000103202.13	1.40074	0.00527338	0.0145835	Up
ENSG00000242612.7	1.51192	0.00320859	0.00945783	Up
ENSG00000007541.17	1.94245	0.00129458	0.00425455	Up
ENSG00000127585.12	5.93142	7.34192e-06	3.89366e-05	Up
ENSG00000103227.19	1.70481	0.000199249	0.000795315	Up
ENSG00000103275.21	1.06247	0.00571346	0.0156027	Up
ENSG00000162039.17	2.30736	0.000332009	0.0012634	Up
ENSG00000260541.1	2.81294	0.00322865	0.00951358	Up
ENSG00000140988.16	2.07277	0.0172483	0.0402448	Up
ENSG00000183971.10	1.95975	0.00415562	0.0118343	Up
ENSG00000008710.20	1.05673	0.00217601	0.00672418	Up
ENSG00000167972.14	4.79915	2.10545e-05	0.000103045	Up
ENSG00000260565.7	1.98177	0.0155434	0.0368383	Up
ENSG00000262482.1	1.36505	7.70446e-06	4.0638e-05	Up
ENSG00000263212.2	1.2691	0.00246788	0.00751807	Up
ENSG00000103351.13	1.30772	9.35301e-05	0.000400535	Up
ENSG00000167984.18	3.21665	1.35544e-05	6.90312e-05	Up
ENSG00000285567.2	3.64814	0.00308277	0.00914064	Up
ENSG00000166669.13	3.51552	4.01945e-65	9.37324e-63	Up
ENSG00000069764.10	1.22586	0.00774835	0.0202286	Up
ENSG00000255037.1	4.32452	0.00172332	0.00548396	Up
ENSG00000183458.14	3.58094	2.39307e-28	1.12883e-26	Up
ENSG00000207425.1	3.83911	4.05523e-07	2.68033e-06	Up
ENSG00000250251.6	1.94933	1.58125e-12	2.1548e-11	Up
ENSG00000277770.1	3.54641	0.00355026	0.0103253	Up
ENSG00000261130.5	3.52885	2.10339e-14	3.50713e-13	Up
ENSG00000166780.11	3.20635	4.04026e-31	2.43253e-29	Up
ENSG00000133393.13	1.2795	1.46304e-10	1.57398e-09	Up
ENSG00000091262.16	3.14092	4.73364e-08	3.66752e-07	Up
ENSG00000244257.5	2.85324	2.70442e-16	5.47398e-15	Up
ENSG00000206706.1	2.44793	5.14578e-05	0.00023272	Up
ENSG00000261181.1	5.62192	3.45157e-05	0.000161571	Up
ENSG00000260126.2	1.3287	6.13746e-11	6.9222e-10	Up
ENSG00000276484.1	5.34852	0.000131354	0.000545479	Up
ENSG00000254681.6	3.25666	8.0942e-23	2.70739e-21	Up
ENSG00000206927.1	2.40436	4.30533e-05	0.000197242	Up
ENSG00000256340.8	4.88788	0.000220997	0.000873073	Up
ENSG00000134419.15	1.7574	6.762e-21	2.00642e-19	Up
ENSG00000261465.7	1.93339	0.00768364	0.0200849	Up
ENSG00000189149.12	1.65444	0.00218814	0.00674907	Up
ENSG00000169246.16	1.0963	2.30888e-25	9.0588e-24	Up
ENSG00000185864.16	1.06417	7.73871e-25	2.93876e-23	Up
ENSG00000185710.9	1.10669	1.23102e-17	2.77685e-16	Up
ENSG00000155714.14	3.20075	0.00221111	0.00681103	Up
ENSG00000183921.7	3.97089	0.00520422	0.0144211	Up
ENSG00000243716.10	1.07844	1.09572e-24	4.11379e-23	Up
ENSG00000260482.3	1.83784	0.0175598	0.0408855	Up
ENSG00000158865.12	2.74463	6.55215e-07	4.17406e-06	Up
ENSG00000260448.6	3.9726	3.81945e-05	0.000176842	Up
ENSG00000169189.17	1.18699	0.00827808	0.0213889	Up
ENSG00000169181.13	2.98644	0.00557618	0.0152856	Up
ENSG00000283662.1	3.12025	0.0156884	0.0371342	Up
ENSG00000188322.8	3.55306	9.1987e-08	6.76902e-07	Up
ENSG00000246465.1	3.88821	0.00686227	0.0182303	Up
ENSG00000198156.10	1.22424	0.000215972	0.000854443	Up
ENSG00000205609.13	1.24824	7.49193e-08	5.59765e-07	Up
ENSG00000275429.1	2.69862	0.0157851	0.0373362	Up
ENSG00000233232.7	1.00432	0.0193715	0.0445092	Up
ENSG00000261419.1	1.31402	7.37775e-08	5.51732e-07	Up
ENSG00000184110.15	1.13931	1.53982e-05	7.76807e-05	Up
ENSG00000196993.8	1.11391	0.000230561	0.000906961	Up
ENSG00000198106.8	1.47155	0.00140188	0.00457538	Up
ENSG00000254206.5	1.12669	3.08484e-08	2.44264e-07	Up
ENSG00000174938.14	2.32466	0.00601142	0.0162845	Up
ENSG00000174939.11	1.74029	9.45586e-12	1.17098e-10	Up
ENSG00000174943.11	1.37748	6.4166e-08	4.85113e-07	Up
ENSG00000149927.18	1.78237	6.42869e-05	0.000284827	Up
ENSG00000198064.13	1.10457	2.53657e-20	7.15469e-19	Up
ENSG00000099385.12	1.00867	0.000317479	0.00121173	Up
ENSG00000232748.3	1.60068	5.6644e-05	0.000254023	Up
ENSG00000177238.14	9.60916	8.33799e-16	1.57954e-14	Up
ENSG00000156886.12	2.70247	0.0167958	0.0393557	Up
ENSG00000261474.1	1.16008	6.28951e-07	4.02067e-06	Up
ENSG00000140807.7	3.80005	0.00892841	0.0228305	Up
ENSG00000159618.16	3.46943	0.00530043	0.0146509	Up
ENSG00000260851.7	2.49496	0.00592057	0.0160805	Up
ENSG00000089505.18	1.05792	2.14612e-06	1.26005e-05	Up
ENSG00000249961.10	1.73772	0.00163881	0.00525442	Up
ENSG00000172840.7	1.22811	9.59259e-08	7.03386e-07	Up
ENSG00000135740.17	2.35954	0.000259527	0.00100845	Up
ENSG00000102904.15	1.20534	0.0187614	0.0432936	Up
ENSG00000103044.11	2.51058	0.000150843	0.000618808	Up
ENSG00000260371.1	1.73037	6.09429e-28	2.80287e-26	Up
ENSG00000259900.5	1.24106	2.08162e-05	0.000101939	Up
ENSG00000132603.15	1.54679	1.10464e-05	5.71281e-05	Up
ENSG00000132604.11	1.47605	1.73574e-23	6.10001e-22	Up
ENSG00000103018.17	2.31982	7.52213e-72	2.224e-69	Up
ENSG00000260108.1	3.16212	3.92599e-06	2.19381e-05	Up
ENSG00000261602.1	1.31414	6.47206e-05	0.000286595	Up
ENSG00000223496.3	1.00691	1.39369e-17	3.12251e-16	Up
ENSG00000157429.16	1.89134	0.000381232	0.00143066	Up
ENSG00000140835.10	4.12325	0.00333333	0.00978025	Up
ENSG00000118557.16	3.42019	1.02847e-08	8.67466e-08	Up
ENSG00000261170.2	1.08084	1.79389e-05	8.89531e-05	Up
ENSG00000183196.10	3.08845	0.000864821	0.00298783	Up
ENSG00000203472.3	2.55584	0.0106778	0.0266816	Up
ENSG00000103111.15	1.65791	0.00669674	0.0178835	Up
ENSG00000205078.6	1.50868	0.0103575	0.0259715	Up
ENSG00000278985.1	2.1937	0.0061579	0.0166405	Up
ENSG00000284512.1	1.39358	1.07217e-11	1.31495e-10	Up
ENSG00000261061.1	1.34022	0.0195536	0.0448778	Up
ENSG00000166455.14	1.66397	1.52107e-05	7.68051e-05	Up
ENSG00000260643.2	1.43321	1.67259e-09	1.57796e-08	Up
ENSG00000140905.11	1.38634	3.13361e-06	1.78354e-05	Up
ENSG00000284473.1	1.3564	4.4473e-07	2.92314e-06	Up
ENSG00000197943.10	1.82085	5.33986e-15	9.35578e-14	Up
ENSG00000184860.10	6.40676	5.60523e-07	3.61816e-06	Up
ENSG00000135686.13	1.78635	1.52604e-08	1.25893e-07	Up
ENSG00000131153.9	2.15371	0.000393608	0.00147243	Up
ENSG00000131143.10	2.4844	1.55527e-05	7.82216e-05	Up
ENSG00000260456.7	1.18343	0.0204895	0.0466444	Up
ENSG00000140948.13	1.18349	9.29627e-08	6.83778e-07	Up
ENSG00000104731.14	1.52694	3.90188e-13	5.63238e-12	Up
ENSG00000051523.11	2.58387	0.00874198	0.0224474	Up
ENSG00000167508.12	1.82155	0.00865384	0.0222522	Up
ENSG00000185669.6	3.21368	0.0133057	0.0322408	Up
ENSG00000167513.9	1.52091	0.000170702	0.000690355	Up
ENSG00000176715.17	1.73003	3.36432e-05	0.00015771	Up
ENSG00000129910.8	3.96945	0.00568047	0.0155252	Up
ENSG00000170100.14	1.80043	0.012135	0.0297701	Up
ENSG00000178773.15	3.6269	5.34774e-54	9.41941e-52	Up
ENSG00000015413.9	4.76112	0.00126245	0.00416133	Up
ENSG00000075399.14	2.24982	1.76098e-13	2.62908e-12	Up
ENSG00000198211.8	1.79659	0.00213423	0.00660988	Up
ENSG00000258947.8	1.79659	0.00213423	0.00660988	Up
ENSG00000003249.15	1.88531	7.39314e-06	3.91456e-05	Up
ENSG00000262213.1	4.82228	9.6627e-14	1.49379e-12	Up
ENSG00000185924.7	1.31481	0.000409336	0.00152506	Up
ENSG00000188176.12	3.93268	0.018202	0.0422206	Up
ENSG00000108561.8	1.00377	1.24281e-07	8.91944e-07	Up
ENSG00000072849.11	1.04164	0.0171171	0.0400029	Up
ENSG00000263316.1	1.42469	0.0115108	0.0284538	Up
ENSG00000181856.15	3.02225	9.57178e-08	7.02171e-07	Up
ENSG00000072818.12	2.64958	0.000110515	0.000465596	Up
ENSG00000065320.9	1.26298	9.09971e-06	4.7543e-05	Up
ENSG00000271851.1	1.35646	0.000872115	0.00300888	Up
ENSG00000007237.19	1.87142	0.000232114	0.000912201	Up
ENSG00000007174.18	2.42935	0.00356069	0.0103483	Up
ENSG00000006740.17	2.35083	2.5242e-14	4.15853e-13	Up
ENSG00000277621.1	4.22321	0.00786532	0.0204951	Up
ENSG00000187607.16	1.39539	1.06996e-13	1.6403e-12	Up
ENSG00000255104.8	1.33763	6.27488e-13	8.85705e-12	Up
ENSG00000265095.1	4.03244	1.23806e-06	7.55289e-06	Up
ENSG00000205309.14	1.50052	4.7509e-05	0.000215864	Up
ENSG00000287058.1	1.42878	1.3397e-13	2.0257e-12	Up
ENSG00000249459.11	1.42056	4.24013e-14	6.81591e-13	Up
ENSG00000235979.9	2.87839	0.0101108	0.025453	Up
ENSG00000233098.9	1.01987	3.61514e-10	3.71314e-09	Up
ENSG00000263986.1	1.06431	1.20797e-10	1.31495e-09	Up
ENSG00000236819.2	5.89455	9.55479e-06	4.9748e-05	Up
ENSG00000184060.11	1.7035	2.36473e-08	1.90155e-07	Up
ENSG00000265743.1	4.70194	4.16452e-09	3.72512e-08	Up
ENSG00000141314.13	3.27231	5.5588e-08	4.24917e-07	Up
ENSG00000279762.3	1.75886	0.000203874	0.000811817	Up
ENSG00000266947.1	1.69997	0.0155129	0.0367869	Up
ENSG00000270977.2	2.57273	0.00149864	0.00485956	Up
ENSG00000275410.5	6.04909	1.2103e-06	7.3972e-06	Up
ENSG00000276715.4	1.25404	0.0198719	0.0455263	Up
ENSG00000275023.5	1.49142	7.7936e-20	2.09819e-18	Up
ENSG00000279119.1	1.85151	9.38816e-22	2.95513e-20	Up
ENSG00000125691.14	2.4483	1.84778e-05	9.13519e-05	Up
ENSG00000264968.1	3.60962	0.0157599	0.0372819	Up
ENSG00000073584.20	3.37403	1.29814e-72	3.90789e-70	Up
ENSG00000213424.9	5.62139	3.15976e-05	0.000148964	Up
ENSG00000171345.13	4.89069	0.000257037	0.00100088	Up
ENSG00000173812.11	1.14473	0.0148995	0.0355601	Up
ENSG00000141696.13	1.56655	3.48233e-07	2.32536e-06	Up
ENSG00000141756.19	3.37559	0.000264207	0.00102375	Up
ENSG00000141698.17	2.5333	0.00017797	0.000716946	Up
ENSG00000236383.8	1.31408	4.84449e-16	9.40331e-15	Up
ENSG00000180336.18	1.04914	0.00026698	0.00103401	Up
ENSG00000186868.17	3.29973	3.22695e-12	4.22027e-11	Up
ENSG00000262265.2	1.04623	0.000255488	0.000996025	Up
ENSG00000178852.16	1.41054	2.54848e-09	2.35332e-08	Up
ENSG00000264558.1	1.15624	0.00339417	0.00993411	Up
ENSG00000141293.16	5.43053	3.4731e-15	6.18989e-14	Up
ENSG00000263787.1	5.66952	2.4293e-05	0.000117608	Up
ENSG00000260027.5	3.77981	4.82913e-10	4.90226e-09	Up
ENSG00000244649.5	4.25936	3.01763e-10	3.12268e-09	Up
ENSG00000170703.15	3.36938	0.00681048	0.0181172	Up
ENSG00000248278.1	1.8837	6.51581e-18	1.50254e-16	Up
ENSG00000270781.1	2.83355	0.0039253	0.0112519	Up
ENSG00000262039.1	1.73485	2.86371e-05	0.000136287	Up
ENSG00000279089.1	1.67938	0.00204449	0.0063725	Up
ENSG00000141198.16	1.188	2.20296e-06	1.2889e-05	Up
ENSG00000166260.13	1.5312	4.91487e-05	0.000222947	Up
[truncated: 14,560 more rows]

## Sheet: Sheet 2
Sheet 2: TE expression changes identified using capTEs in HCT 116 cells compared to NCM460 cells. TE names are defined in the format of chromosome_ location_subfamily.
TE Name	Log2 FoldChange	P value	adjusted P value	Expression change	Gene ID	TE subfamily
chr1_100007956_100008250:AluSx3	1.1203	0.0315057	0.124206	ns	ENSG00000117620.15,ENSG00000283761.1	AluS
chr1_100016064_100016363:AluSc	-0.532343	0.388806	0.623494	ns	ENSG00000117620.15,ENSG00000283761.1	AluS
chr1_100016376_100016672:AluY	-0.921454	0.0485527	0.16699	ns	ENSG00000117620.15,ENSG00000283761.1	AluY
chr1_100021114_100021383:AluSx3	0.0727219	0.942775	0.976221	ns	ENSG00000117620.15,ENSG00000283761.1	AluS
chr1_100021395_100021688:AluJb	-0.215868	0.797341	0.906762	ns	ENSG00000117620.15,ENSG00000283761.1	AluJ
chr1_100023727_100024027:AluSc	0.759956	0.16408	0.371994	ns	ENSG00000117620.15,ENSG00000283761.1	AluS
chr1_100024273_100024569:AluSx	0.629963	0.0522567	0.175762	ns	ENSG00000117620.15,ENSG00000283761.1	AluS
chr1_100024620_100024781:AluSc5	0.636914	0.144335	0.342291	ns	ENSG00000117620.15,ENSG00000283761.1	AluS
chr1_100027942_100028238:AluSx	-0.938511	0.206975	0.429371	ns	ENSG00000117620.15,ENSG00000283761.1	AluS
chr1_100028311_100028627:AluJb	-1.28849	0.0637568	0.201282	ns	ENSG00000117620.15,ENSG00000283761.1	AluJ
chr1_100029427_100029730:AluSx1	-0.564668	0.347177	0.584501	ns	ENSG00000117620.15,ENSG00000283761.1	AluS
chr1_100046213_100046525:AluSx1	-0.247013	0.753497	0.881393	ns	ENSG00000156875.14,ENSG00000283761.1	AluS
chr1_100047418_100047721:AluSp	-0.373016	0.534855	0.742114	ns	ENSG00000156875.14,ENSG00000283761.1	AluS
chr1_100048190_100048479:AluSx	-0.586574	0.418207	0.649268	ns	ENSG00000156875.14,ENSG00000283761.1	AluS
chr1_100050813_100051109:AluJb	-0.614156	0.570353	0.767556	ns	ENSG00000156875.14,ENSG00000283761.1	AluJ
chr1_100052425_100052729:AluSx	0.388784	0.696962	0.849809	ns	ENSG00000156875.14,ENSG00000283761.1	AluS
chr1_100052772_100053083:AluSx	-0.676059	0.433155	0.661786	ns	ENSG00000156875.14,ENSG00000283761.1	AluS
chr1_100054209_100054510:AluSg7	-0.637002	0.479913	0.699887	ns	ENSG00000156875.14,ENSG00000283761.1	AluS
chr1_100086968_100087282:AluSx	0.163082	0.823573	0.919033	ns	ENSG00000156876.10	AluS
chr1_100093479_100093789:AluJb	-0.167213	0.839035	0.92487	ns	ENSG00000156876.10	AluJ
chr1_100094572_100094895:AluSx	-0.0579868	0.942615	0.976134	ns	ENSG00000156876.10	AluS
chr1_100124393_100124679:AluJb	1.74337	2.45167e-05	0.000526925	Up	ENSG00000156876.10	AluJ
chr1_100125399_100125693:AluSx	1.03372	0.17132	0.382624	ns	ENSG00000156876.10	AluS
chr1_100161653_100161945:AluJb	-3.77552	0.00835567	0.0477441	Down	ENSG00000122477.13	AluJ
chr1_100176152_100176446:AluSx	-2.42645	0.0721119	0.217751	ns	ENSG00000122477.13	AluS
chr1_100189059_100189370:AluSx	1.63753	0.0936968	0.259423	ns	ENSG00000137992.15	AluS
chr1_100193624_100193900:AluYk12	-0.596629	0.401142	0.634344	ns	ENSG00000137992.15	AluY
chr1_100194332_100194639:AluSx	-0.565478	0.153802	0.356861	ns	ENSG00000137992.15	AluS
chr1_100195665_100195964:AluSx1	-0.89935	0.00308184	0.0228998	ns	ENSG00000137992.15	AluS
chr1_100207851_100208159:AluY	-0.801622	0.2062	0.428383	ns	ENSG00000137992.15	AluY
chr1_100208617_100208939:AluJb	-0.434438	0.512753	0.725085	ns	ENSG00000137992.15	AluJ
chr1_100223478_100223767:AluJr	-1.65332	0.0166837	0.079309	ns	ENSG00000137992.15,ENSG00000285530.1	AluJ
chr1_100224735_100225043:AluSx	-1.46451	0.0246421	0.104475	ns	ENSG00000137992.15,ENSG00000285530.1	AluS
chr1_100229162_100229465:AluSc	0.838027	0.380931	0.616638	ns	ENSG00000137992.15,ENSG00000285530.1	AluS
chr1_100247417_100247717:AluSx	-1.00618	0.20914	0.432226	ns	ENSG00000137992.15,ENSG00000285530.1	AluS
chr1_100269364_100269632:AluJb	-1.36084	0.110151	0.288179	ns	ENSG00000137996.13	AluJ
chr1_100269679_100270052:L1PA8	-0.73184	0.101411	0.272852	ns	ENSG00000137996.13	L1P
chr1_100270799_100271057:AluJb	0.12596	0.854008	0.931883	ns	ENSG00000137996.13	AluJ
chr1_100271162_100271480:AluJb	0.141962	0.825834	0.919561	ns	ENSG00000137996.13	AluJ
chr1_100281711_100282004:AluSx	-0.0652999	0.940606	0.975285	ns	ENSG00000137996.13	AluS
chr1_100283161_100283460:AluSx	-0.504868	0.0703475	0.21459	ns	ENSG00000137996.13	AluS
chr1_100284398_100284693:AluSz6	-0.118755	0.865631	0.937951	ns	ENSG00000137996.13	AluS
chr1_100286176_100286483:AluYm1	-1.24859	0.110642	0.288954	ns	ENSG00000137996.13	AluY
chr1_100288815_100289123:AluSz6	-0.136415	0.897493	0.955865	ns	ENSG00000137996.13	AluS
chr1_100290489_100290792:AluJb	0.139169	0.869483	0.940556	ns	ENSG00000137996.13	AluJ
chr1_100291924_100292216:AluSx	0.101399	0.633493	0.810087	ns	ENSG00000137996.13	AluS
chr1_100292294_100292600:AluSc	0.264857	0.160562	0.366841	ns	ENSG00000137996.13	AluS
chr1_10035390_10035705:AluY	-2.61747	0.016493	0.0786613	ns	ENSG00000130939.20	AluY
chr1_10035761_10036043:AluY	-2.20751	0.00180849	0.0154193	Down	ENSG00000130939.20	AluY
chr1_100360346_100360644:AluJb	0.666899	0.291132	0.528009	ns	ENSG00000079335.20	AluJ
chr1_100401757_100402051:AluSx	1.42162	0.0179506	0.0834735	ns	ENSG00000079335.20	AluS
chr1_10064767_10065062:AluSx1	-0.45731	0.642393	0.81538	ns	ENSG00000130939.20	AluS
chr1_10069993_10070289:AluJb	-0.678841	0.41803	0.649127	ns	ENSG00000130939.20	AluJ
chr1_10078015_10078307:AluSx	-0.905322	0.246672	0.478419	ns	ENSG00000130939.20	AluS
chr1_10082633_10083203:L1PA8	-3.18463	0.010578	0.0570102	ns	ENSG00000130939.20	L1P
chr1_100923005_100923315:AluYe5	-0.413825	0.653562	0.82223	ns	ENSG00000162695.12	AluY
chr1_100933415_100933850:L1PA5	-0.869104	0.119309	0.302932	ns	ENSG00000162695.12	L1P
chr1_100960948_100961260:AluY	-0.985803	0.293535	0.530491	ns	ENSG00000162695.12	AluY
chr1_100975517_100975824:AluSc	1.00097	0.0212447	0.0940627	ns	ENSG00000162695.12	AluS
chr1_100977743_100978053:AluSq	-0.331155	0.129519	0.31927	ns	ENSG00000162695.12	AluS
chr1_100988564_100988851:AluSx	-0.910687	0.287707	0.524538	ns	NA	AluS
chr1_100991506_100991803:AluJb	0.534899	0.468136	0.690031	ns	ENSG00000117543.21	AluJ
chr1_100997368_100997664:AluY	0.0109132	0.991207	0.995307	ns	ENSG00000117543.21	AluY
chr1_101011893_101012200:AluSq2	1.07657	0.633195	0.80985	ns	ENSG00000117543.21	AluS
chr1_101016074_101016364:AluY	1.5466	0.168671	0.378947	ns	ENSG00000117543.21	AluY
chr1_10109916_10109998:AluSp	0.365246	0.64687	0.817938	ns	ENSG00000130939.20	AluS
chr1_10119181_10119272:AluSx	-0.0757782	0.921565	0.968649	ns	ENSG00000130939.20	AluS
chr1_10120239_10120549:AluSx	0.520416	0.455034	0.679906	ns	ENSG00000130939.20	AluS
chr1_10120568_10120841:AluSx	-0.0782571	0.927993	0.971252	ns	ENSG00000130939.20	AluS
chr1_10126019_10126301:AluYj4	0.594361	0.549648	0.753148	ns	ENSG00000130939.20	AluY
chr1_10137922_10138101:AluSx	-1.78882	0.0603896	0.194082	ns	ENSG00000130939.20	AluS
chr1_10138102_10138396:AluY	-2.05808	0.0235784	0.10122	ns	ENSG00000130939.20	AluY
chr1_10143123_10143409:AluSx	-0.86517	0.358757	0.595938	ns	ENSG00000130939.20	AluS
chr1_10151979_10152259:AluSx	-0.870405	0.311434	0.549407	ns	ENSG00000130939.20	AluS
chr1_10152516_10152815:AluSx1	-0.154974	0.825503	0.919521	ns	ENSG00000130939.20	AluS
chr1_10153224_10153518:AluJb	-0.364364	0.670111	0.833446	ns	ENSG00000130939.20	AluJ
chr1_10154094_10154271:AluSc8	-0.286092	0.763546	0.88698	ns	ENSG00000130939.20	AluS
chr1_10154556_10154856:AluSx3	-0.51923	0.572868	0.769386	ns	ENSG00000130939.20	AluS
chr1_10156230_10156517:AluJb	-0.263334	0.785384	0.899639	ns	ENSG00000130939.20	AluJ
chr1_10157502_10157800:AluSc	0.347435	0.700641	0.851636	ns	ENSG00000130939.20	AluS
chr1_10158727_10159037:AluSz	-0.422142	0.671856	0.834618	ns	ENSG00000130939.20	AluS
chr1_10163388_10163682:AluSc	-1.00613	0.229717	0.458017	ns	ENSG00000130939.20	AluS
chr1_10163762_10164026:AluSx	-0.914221	0.342128	0.579813	ns	ENSG00000130939.20	AluS
chr1_10223948_10224093:AluJb	-1.04151	0.245688	0.477302	ns	ENSG00000054523.18	AluJ
chr1_10224116_10224415:AluSc8	-0.822546	0.251475	0.484025	ns	ENSG00000054523.18	AluS
chr1_10234877_10235189:AluSx	-0.430526	0.605178	0.79082	ns	ENSG00000054523.18	AluS
chr1_10235254_10235552:AluJb	-0.932999	0.247706	0.479625	ns	ENSG00000054523.18	AluJ
chr1_10235579_10235883:AluSq	-0.37439	0.707181	0.854853	ns	ENSG00000054523.18	AluS
chr1_10237728_10238034:AluJb	-0.651664	0.495252	0.711534	ns	ENSG00000054523.18	AluJ
chr1_10259326_10259505:AluJb	-1.45087	0.108335	0.285127	ns	ENSG00000054523.18	AluJ
chr1_10259506_10259799:AluSx	-1.17653	0.177212	0.390421	ns	ENSG00000054523.18	AluS
chr1_10269233_10269529:AluSx3	0.215376	0.703541	0.853084	ns	ENSG00000054523.18	AluS
chr1_10273272_10273448:AluJb	-1.2977	0.00667668	0.0406321	Down	ENSG00000054523.18	AluJ
chr1_10280226_10280533:AluSc	-0.895905	0.147599	0.347535	ns	ENSG00000054523.18	AluS
chr1_10282925_10283231:AluY	-0.937688	0.222947	0.449804	ns	ENSG00000054523.18	AluY
chr1_10307300_10307609:AluJb	-1.41082	0.0939651	0.259842	ns	ENSG00000054523.18	AluJ
chr1_10313911_10314181:AluSx	-0.0699528	0.936786	0.97407	ns	ENSG00000054523.18	AluS
chr1_10314408_10314719:AluJb	0.120674	0.903319	0.959379	ns	ENSG00000054523.18	AluJ
chr1_10335257_10335551:AluSx1	-1.09693	0.100122	0.270495	ns	ENSG00000054523.18	AluS
chr1_10349157_10349456:AluJb	0.0124952	0.986859	0.993216	ns	ENSG00000054523.18	AluJ
chr1_10350011_10350241:AluSc	-0.369639	0.447241	0.67363	ns	ENSG00000054523.18	AluS
chr1_10350278_10350565:AluYj4	-0.900895	0.00586292	0.0368138	ns	ENSG00000054523.18	AluY
chr1_10350815_10351093:AluJb	-0.63761	0.0566927	0.185697	ns	ENSG00000054523.18	AluJ
chr1_10351684_10352000:AluJb	-0.421039	0.352504	0.589967	ns	ENSG00000054523.18	AluJ
chr1_103552480_103552778:AluSx	1.04972	0.154481	0.357988	ns	ENSG00000185946.16	AluS
chr1_10357727_10358029:AluSq2	0.642316	0.40398	0.636882	ns	ENSG00000054523.18	AluS
chr1_10359753_10360033:AluSz	-0.58	0.274904	0.511048	ns	ENSG00000054523.18	AluS
chr1_10360403_10360702:AluSx1	-0.411236	0.560519	0.76108	ns	ENSG00000054523.18	AluS
chr1_10380426_10380719:AluSx	0.98005	0.0736693	0.221113	ns	ENSG00000054523.18	AluS
chr1_10386543_10386847:AluY	-0.798717	0.397562	0.631311	ns	ENSG00000284735.1	AluY
chr1_10387162_10387458:AluJb	0.522928	0.57638	0.771985	ns	NA	AluJ
chr1_10389034_10389305:AluSx	1.9831	0.0201264	0.0906548	ns	NA	AluS
chr1_10389720_10389848:AluJr	2.25632	0.0473812	0.164463	ns	NA	AluJ
chr1_10390190_10390488:AluSx	1.83705	0.138871	0.333833	ns	NA	AluS
chr1_10390504_10390805:AluSg4	0.946751	0.346067	0.583345	ns	NA	AluS
chr1_10391074_10391380:AluSx	1.43804	0.09469	0.261087	ns	NA	AluS
chr1_10391398_10391701:AluSq	0.78593	0.157522	0.36237	ns	NA	AluS
chr1_10392204_10392509:AluJb	0.274547	0.73647	0.871352	ns	NA	AluJ
chr1_10394023_10394326:AluSx	0.79439	0.343312	0.581069	ns	NA	AluS
chr1_10396658_10396952:AluSx	1.93328	0.0216179	0.0951049	ns	ENSG00000284642.1	AluS
chr1_10404539_10404799:AluYk11	0.0594039	0.956259	0.979874	ns	ENSG00000142657.21	AluY
chr1_10405093_10405399:AluSc	-0.366947	0.676237	0.837239	ns	ENSG00000142657.21	AluS
chr1_10405558_10405851:AluSx	0.186105	0.818916	0.917488	ns	ENSG00000142657.21	AluS
chr1_10405855_10406152:AluYb8	0.340196	0.604785	0.790544	ns	ENSG00000142657.21	AluY
chr1_10407167_10407455:AluJb	0.742854	0.374792	0.610919	ns	ENSG00000142657.21	AluJ
chr1_10441314_10441612:AluJb	0.26625	0.677146	0.837941	ns	ENSG00000251503.8,ENSG00000175279.22	AluJ
chr1_10441621_10441924:AluY	-0.0315314	0.954912	0.979548	ns	ENSG00000251503.8,ENSG00000175279.22	AluY
chr1_10441940_10442086:AluJb	-0.801327	0.275277	0.51148	ns	ENSG00000251503.8,ENSG00000175279.22	AluJ
chr1_10447311_10447602:AluSx	0.838045	0.199427	0.420222	ns	ENSG00000251503.8	AluS
chr1_10447698_10448006:AluY	-0.193012	0.75594	0.882798	ns	ENSG00000251503.8	AluY
chr1_10452214_10452372:AluSx	0.407472	0.662822	0.828149	ns	NA	AluS
chr1_10452373_10452673:AluSp	1.03351	0.194577	0.414393	ns	NA	AluS
chr1_10453045_10453352:AluSz6	0.169561	0.806668	0.911635	ns	NA	AluS
chr1_10453357_10453650:AluSx	0.256574	0.730314	0.867336	ns	NA	AluS
chr1_10454167_10454471:AluYe5	-0.0975644	0.886263	0.949702	ns	NA	AluY
chr1_10454857_10455020:AluSx	1.00937	0.0678246	0.209599	ns	NA	AluS
chr1_10455050_10455360:AluSx3	0.486712	0.201018	0.421925	ns	NA	AluS
chr1_10455492_10455793:AluY	0.147318	0.677928	0.838472	ns	NA	AluY
chr1_10455834_10456142:AluSx	-0.219225	0.522286	0.732698	ns	NA	AluS
chr1_10457148_10457365:AluJb	0.747057	0.000177587	0.00258874	ns	ENSG00000160049.12	AluJ
chr1_10457390_10457700:AluSx	0.152873	0.444347	0.671134	ns	ENSG00000160049.12	AluS
chr1_10457916_10458020:AluJr	-0.099007	0.647	0.817966	ns	ENSG00000160049.12	AluJ
chr1_10458535_10458836:AluYa8	-0.305024	0.104087	0.27771	ns	ENSG00000203469.2,ENSG00000160049.12	AluY
chr1_10458857_10459153:AluSx	-0.278923	0.19263	0.411796	ns	ENSG00000203469.2,ENSG00000160049.12	AluS
chr1_10459963_10460261:AluSx	0.51014	0.0519613	0.175056	ns	ENSG00000160049.12	AluS
chr1_10460263_10460518:AluSx	0.43335	0.065908	0.205882	ns	ENSG00000160049.12	AluS
chr1_10460531_10460827:AluY	0.479398	0.0336609	0.130201	ns	ENSG00000160049.12	AluY
chr1_10460908_10461207:AluY	0.425136	0.114264	0.294782	ns	ENSG00000160049.12	AluY
chr1_10461861_10462157:AluY	1.48223	2.03685e-05	0.000453029	Up	ENSG00000160049.12	AluY
chr1_10462168_10462430:AluSx	0.845279	0.123058	0.308889	ns	ENSG00000160049.12	AluS
chr1_10463668_10463964:AluSx	-0.588079	0.223702	0.450754	ns	ENSG00000160049.12	AluS
chr1_10464088_10464391:AluYj4	-1.60578	0.0696685	0.213381	ns	ENSG00000160049.12	AluY
chr1_10464433_10464740:AluJb	-0.403767	0.487738	0.705888	ns	ENSG00000160049.12	AluJ
chr1_10465103_10465261:AluY	-0.656296	0.225612	0.453164	ns	ENSG00000160049.12	AluY
chr1_10465271_10465563:AluSg4	-0.169026	0.669423	0.832945	ns	ENSG00000160049.12	AluS
chr1_10465564_10465689:AluY	0.394763	0.418216	0.649269	ns	ENSG00000160049.12	AluY
chr1_10466188_10466488:AluY	0.434346	0.619122	0.800135	ns	ENSG00000160049.12	AluY
chr1_10467507_10467810:AluSx1	-0.131454	0.892524	0.953275	ns	ENSG00000160049.12	AluS
chr1_10468742_10468988:AluSx1	-0.305413	0.718737	0.860967	ns	ENSG00000160049.12	AluS
chr1_10469522_10469818:AluSg	0.595791	0.424405	0.654638	ns	ENSG00000160049.12	AluS
chr1_10500122_10500402:AluSx	-0.277076	0.734132	0.869736	ns	ENSG00000142655.13	AluS
chr1_10506272_10506575:AluSx	-0.896729	0.276141	0.512482	ns	ENSG00000142655.13	AluS
chr1_10520143_10520457:AluJb	-1.86825	0.000195573	0.00278881	Down	ENSG00000142655.13	AluJ
chr1_10544755_10545062:AluJr	-0.638569	0.330648	0.568202	ns	ENSG00000142655.13	AluJ
chr1_10546284_10546584:AluSz	-1.10021	0.246168	0.477869	ns	ENSG00000142655.13	AluS
chr1_10546585_10546884:AluY	-0.305413	0.718737	0.860967	ns	ENSG00000142655.13	AluY
chr1_10547934_10548244:AluSx3	-0.22486	0.795411	0.905563	ns	ENSG00000142655.13	AluS
chr1_10571527_10571830:AluSx1	-0.9285	0.20689	0.4293	ns	ENSG00000142655.13	AluS
chr1_10585638_10585912:AluSx	0.487239	0.650383	0.820099	ns	ENSG00000142655.13	AluS
chr1_10587944_10588230:AluSx	1.18991	0.251806	0.484392	ns	ENSG00000142655.13	AluS
chr1_108754034_108754335:AluJb	0.575762	0.280819	0.51761	ns	ENSG00000116266.11	AluJ
chr1_108765847_108766152:AluSx	-1.42934	0.00883601	0.0498696	Down	ENSG00000116266.11	AluS
chr1_108767679_108767883:AluJb	-1.81242	0.000238104	0.00325582	Down	ENSG00000116266.11	AluJ
chr1_108768279_108768394:AluJb	-2.92238	8.12911e-07	3.06336e-05	Down	ENSG00000116266.11	AluJ
chr1_108780549_108780668:AluSq	-1.8406	0.0483464	0.166504	ns	ENSG00000116266.11	AluS
chr1_108780765_108781029:AluSz6	-1.63791	0.0870294	0.247216	ns	ENSG00000116266.11	AluS
chr1_108798404_108798712:AluSg	-0.00969921	0.989955	0.994694	ns	ENSG00000116266.11	AluS
chr1_108808241_108808366:AluJr4	-0.867704	0.316125	0.554424	ns	ENSG00000116266.11	AluJ
chr1_108894416_108894706:AluSz6	-2.98462	0.0205626	0.0920701	ns	ENSG00000162641.20,ENSG00000121957.15	AluS
chr1_108900234_108900538:AluSq2	-0.598446	0.537936	0.74438	ns	ENSG00000162641.20,ENSG00000121957.15	AluS
chr1_108906595_108906811:AluSx	-0.852813	0.324381	0.562087	ns	ENSG00000162641.20,ENSG00000121957.15	AluS
chr1_108908090_108908394:AluY	-0.616942	0.389808	0.624284	ns	ENSG00000162641.20,ENSG00000121957.15	AluY
chr1_108908402_108908673:AluY	-0.107394	0.870079	0.940948	ns	ENSG00000162641.20,ENSG00000121957.15	AluY
chr1_108908708_108908847:AluJb	-0.167859	0.82475	0.919389	ns	ENSG00000162641.20,ENSG00000121957.15	AluJ
chr1_108909623_108909927:AluSc	-0.191541	0.800212	0.908231	ns	ENSG00000162641.20,ENSG00000121957.15	AluS
chr1_108911800_108912106:AluJb	-1.35694	0.0627962	0.199169	ns	ENSG00000162641.20,ENSG00000121957.15	AluJ
chr1_108912467_108912750:AluJb	-1.34518	0.0681309	0.210274	ns	ENSG00000162641.20,ENSG00000121957.15	AluJ
chr1_108915961_108916278:AluJb	0.909273	0.366009	0.60241	ns	ENSG00000162641.20,ENSG00000121957.15	AluJ
chr1_108919003_108919307:AluSz	0.346181	0.716288	0.859721	ns	ENSG00000162641.20,ENSG00000121957.15	AluS
chr1_108927696_108927982:AluJb	0.00580647	0.985765	0.992628	ns	ENSG00000121940.16,ENSG00000162641.20,ENSG00000121957.15	AluJ
chr1_108928720_108929007:AluSz	-0.2737	0.626809	0.805089	ns	ENSG00000121940.16,ENSG00000162641.20,ENSG00000121957.15	AluS
chr1_108930476_108930607:AluJb	-0.64765	0.0631421	0.199957	ns	ENSG00000121940.16,ENSG00000162641.20,ENSG00000121957.15	AluJ
chr1_108930608_108930904:AluSz	-0.865591	0.00783226	0.0454545	ns	ENSG00000121940.16,ENSG00000162641.20,ENSG00000121957.15	AluS
chr1_108930905_108931058:AluJb	-0.514027	0.169387	0.380029	ns	ENSG00000121940.16,ENSG00000162641.20,ENSG00000121957.15	AluJ
chr1_108931991_108932283:AluSx	-0.632705	0.201869	0.423022	ns	ENSG00000121940.16,ENSG00000162641.20,ENSG00000121957.15	AluS
chr1_108944636_108944928:AluYk2	0.770059	0.364	0.600794	ns	ENSG00000121940.16,ENSG00000162641.20	AluY
chr1_108945885_108946027:AluSz	0.398753	0.612976	0.795956	ns	ENSG00000121940.16,ENSG00000162641.20	AluS
chr1_108946028_108946324:AluY	0.476274	0.65386	0.82242	ns	ENSG00000121940.16,ENSG00000162641.20	AluY
chr1_108946882_108947178:AluSx1	0.615873	0.544365	0.749357	ns	ENSG00000121940.16,ENSG00000162641.20	AluS
chr1_108950534_108950814:AluJb	0.507684	0.570878	0.767909	ns	ENSG00000121940.16,ENSG00000162641.20	AluJ
chr1_108951767_108952075:AluJb	-1.02533	0.254018	0.486712	ns	ENSG00000121940.16,ENSG00000162641.20	AluJ
chr1_108958892_108959194:AluSp	-1.21863	0.115197	0.296197	ns	ENSG00000121940.16,ENSG00000162641.20	AluS
chr1_108959848_108960162:AluJb	-3.10154	0.0134922	0.0679516	ns	ENSG00000121940.16,ENSG00000162641.20	AluJ
chr1_108960855_108960987:FLAM_C	-3.33241	0.006573	0.0401826	Down	ENSG00000121940.16,ENSG00000162641.20	FLAM
chr1_108962588_108962886:AluJb	-3.64988	2.14326e-05	0.000472269	Down	ENSG00000121940.16,ENSG00000162641.20	AluJ
chr1_109062033_109062339:AluYm1	-1.84317	0.125517	0.312612	ns	NA	AluY
chr1_109063007_109063305:AluYk2	-0.319967	0.144941	0.343106	ns	ENSG00000197780.10	AluY
chr1_109063453_109063741:AluSx	-0.319823	0.142866	0.339991	ns	ENSG00000197780.10	AluS
chr1_109063876_109064181:AluY	1.03323	0.0437927	0.155948	ns	ENSG00000197780.10	AluY
chr1_109065210_109065486:AluJb	-0.781487	0.225061	0.452392	ns	ENSG00000197780.10	AluJ
chr1_109090164_109090297:AluSp	0.295837	0.740723	0.873891	ns	ENSG00000273382.1	AluS
chr1_109101332_109101631:AluSg7	0.220743	0.711382	0.857309	ns	NA	AluS
chr1_109102013_109102325:AluSx	-0.0303615	0.956945	0.980056	ns	NA	AluS
chr1_109102472_109102782:AluSq	0.754946	0.0753986	0.224561	ns	NA	AluS
chr1_109102799_109103111:AluSx	0.531899	0.172183	0.383592	ns	NA	AluS
chr1_109103683_109103993:AluY	0.57897	0.383805	0.618914	ns	ENSG00000251484.3	AluY
chr1_109103998_109104286:AluSg7	0.959079	0.190041	0.408353	ns	ENSG00000251484.3	AluS
chr1_109215695_109216003:AluSz	1.83224	0.0172225	0.0811413	ns	ENSG00000031698.13	AluS
chr1_109216628_109216920:AluJb	2.49466	1.95776e-20	1.03235e-17	Up	ENSG00000031698.13	AluJ
chr1_109222012_109222163:AluJb	-0.0923879	0.892243	0.953188	ns	ENSG00000031698.13	AluJ
chr1_109222728_109223026:AluJb	0.0550749	0.905058	0.960006	ns	ENSG00000031698.13	AluJ
chr1_109223540_109223822:AluSx	0.201642	0.624095	0.803264	ns	ENSG00000031698.13	AluS
chr1_109226994_109227292:AluSg4	-1.2363	0.127508	0.315918	ns	ENSG00000031698.13	AluS
chr1_109227620_109227938:AluSx	-1.28821	0.0638145	0.201414	ns	ENSG00000031698.13	AluS
chr1_109276529_109276827:AluSx	-0.351863	0.529352	0.738025	ns	NA	AluS
chr1_109276891_109277187:AluJb	-1.01259	0.182499	0.397809	ns	NA	AluJ
chr1_109402694_109403004:AluSp	-1.36469	0.00195458	0.0163275	Down	ENSG00000143106.13	AluS
chr1_109404039_109404310:AluSx	-0.184986	0.823223	0.918949	ns	ENSG00000143106.13	AluS
chr1_109406999_109407286:AluY	-1.12049	0.286854	0.52346	ns	ENSG00000143106.13	AluY
chr1_109407638_109407933:AluSx	-0.267864	0.645293	0.816894	ns	ENSG00000143106.13	AluS
chr1_109408680_109408980:AluSx	-0.544689	0.302261	0.540521	ns	ENSG00000143106.13	AluS
chr1_109409156_109409456:AluSz6	-1.61933	0.000154788	0.00232604	Down	ENSG00000143106.13	AluS
chr1_109416823_109417124:AluJb	-0.904085	0.10978	0.28747	ns	ENSG00000143106.13	AluJ
chr1_109419523_109419824:AluSx	-1.03565	0.188099	0.405554	ns	ENSG00000143106.13	AluS
chr1_109420899_109421193:AluJb	-0.864692	0.379838	0.615402	ns	ENSG00000143106.13	AluJ
chr1_109558897_109559211:AluSx	-0.598824	0.285188	0.521761	ns	ENSG00000065135.12	AluS
chr1_109575535_109575829:AluSx	-0.918375	0.185487	0.401785	ns	ENSG00000065135.12	AluS
chr1_109576066_109576367:AluSq2	-1.4055	0.0503486	0.171172	ns	ENSG00000065135.12	AluS
chr1_109576506_109576821:AluSp	-0.686655	0.514681	0.72639	ns	ENSG00000065135.12	AluS
chr1_109577270_109577574:AluSc	-0.898551	0.301804	0.539932	ns	ENSG00000065135.12	AluS
chr1_109578191_109578500:AluSq2	-1.57585	0.143752	0.341473	ns	ENSG00000065135.12	AluS
chr1_109588613_109588886:AluSc	-0.738949	0.431928	0.660855	ns	ENSG00000065135.12	AluS
chr1_109594647_109594935:AluY	1.1295	2.96541e-05	0.000614555	Up	ENSG00000065135.12	AluY
chr1_109597180_109597451:AluSz	0.201441	0.735119	0.870484	ns	ENSG00000225113.1,ENSG00000065135.12	AluS
chr1_109602675_109602971:AluSx	-0.961464	0.0375482	0.139885	ns	NA	AluS
chr1_1096201_1096464:AluJb	0.533485	0.27142	0.507047	ns	ENSG00000131591.18	AluJ
chr1_1096736_1097028:AluJb	-0.413394	0.425055	0.655064	ns	ENSG00000131591.18	AluJ
chr1_1097117_1097404:AluSz6	-0.150357	0.838727	0.924756	ns	ENSG00000131591.18	AluS
chr1_1097407_1097712:AluJb	-0.54702	0.549115	0.752803	ns	ENSG00000131591.18,ENSG00000285812.1	AluJ
chr1_1098077_1098368:AluSx3	0.248636	0.551865	0.754768	ns	ENSG00000131591.18,ENSG00000285812.1	AluS
chr1_1098620_1098911:AluSx	0.127856	0.855909	0.93277	ns	ENSG00000131591.18,ENSG00000285812.1	AluS
chr1_110001191_110001485:AluSx	0.435327	0.374392	0.610467	ns	ENSG00000168710.18	AluS
chr1_110020976_110021265:AluSx	1.05831	0.0543724	0.180685	ns	ENSG00000168710.18	AluS
chr1_1101202_1101488:AluSz6	-0.169601	0.532053	0.740195	ns	ENSG00000131591.18,ENSG00000285812.1	AluS
chr1_1101790_1102100:AluSx	-0.276161	0.397979	0.631666	ns	ENSG00000131591.18,ENSG00000285812.1	AluS
chr1_11019867_11020159:AluSx	-2.16746	0.0309629	0.122639	ns	ENSG00000120948.19	AluS
chr1_11020627_11020923:AluSx	-0.757363	0.33958	0.577333	ns	ENSG00000120948.19	AluS
chr1_11021141_11021440:AluSq2	-0.135531	0.882305	0.947943	ns	ENSG00000120948.19	AluS
chr1_11021444_11021574:AluSq	-0.520455	0.489395	0.706903	ns	ENSG00000120948.19	AluS
chr1_110247545_110247850:AluSx	0.578047	0.220108	0.446045	ns	ENSG00000116396.15	AluS
chr1_1102498_1102818:AluSx	0.896983	0.224901	0.452175	ns	ENSG00000131591.18,ENSG00000285812.1	AluS
chr1_11028698_11028981:AluY	1.3293	0.0549439	0.181932	ns	ENSG00000120948.19,ENSG00000009724.17	AluY
chr1_11028984_11029299:AluY	1.7111	0.0211575	0.0938187	ns	ENSG00000120948.19,ENSG00000009724.17	AluY
chr1_11029328_11029417:AluSc	2.27922	0.0209159	0.0931063	ns	ENSG00000120948.19,ENSG00000009724.17	AluS
chr1_11029635_11029912:AluSx	0.010323	0.970267	0.985385	ns	ENSG00000120948.19,ENSG00000009724.17	AluS
chr1_110349899_110350164:AluSx	0.421026	0.516421	0.72771	ns	ENSG00000224699.9	AluS
chr1_110358048_110358342:AluJb	0.0615646	0.929872	0.972106	ns	ENSG00000224699.9	AluJ
chr1_110359282_110359590:AluJb	-0.228952	0.758921	0.884178	ns	ENSG00000224699.9	AluJ
chr1_110359806_110360096:AluSq2	-0.263451	0.710854	0.857214	ns	ENSG00000224699.9	AluS
chr1_110360224_110360510:AluJb	0.026283	0.959501	0.981086	ns	ENSG00000224699.9	AluJ
chr1_110361247_110361556:AluSx	0.130186	0.848467	0.92915	ns	ENSG00000224699.9	AluS
chr1_110362333_110362633:AluSx1	0.191923	0.711707	0.857484	ns	ENSG00000224699.9	AluS
chr1_110363346_110363644:AluSc8	-2.06449	0.00106955	0.0103682	Down	ENSG00000168679.18,ENSG00000224699.9	AluS
chr1_110364500_110364810:AluSx	-0.85112	0.0314472	0.12402	ns	ENSG00000168679.18,ENSG00000224699.9	AluS
chr1_110366160_110366433:AluSx3	0.0947812	0.863279	0.936756	ns	ENSG00000168679.18,ENSG00000224699.9	AluS
chr1_110367212_110367359:AluJb	0.415608	0.456661	0.681176	ns	ENSG00000168679.18,ENSG00000224699.9	AluJ
chr1_110367361_110367700:AluJb	-0.124446	0.83299	0.921951	ns	ENSG00000168679.18,ENSG00000224699.9	AluJ
chr1_110367834_110368127:AluYk2	-0.201605	0.756827	0.883093	ns	ENSG00000168679.18,ENSG00000224699.9	AluY
chr1_110369318_110369610:AluSx	0.208494	0.793026	0.904388	ns	ENSG00000168679.18,ENSG00000224699.9	AluS
chr1_110375890_110376176:AluJb	-1.15059	0.0205614	0.0920701	ns	ENSG00000168679.18,ENSG00000224699.9	AluJ
chr1_110377821_110378128:AluY	-0.685896	0.308869	0.547298	ns	ENSG00000168679.18,ENSG00000224699.9	AluY
chr1_110388719_110389009:AluSx	-0.77077	0.352048	0.589499	ns	ENSG00000168679.18,ENSG00000224699.9	AluS
chr1_1103987_1104286:AluSx3	-0.556434	0.405956	0.638737	ns	ENSG00000131591.18,ENSG00000285812.1	AluS
chr1_110403327_110403631:AluJb	0.55634	0.525039	0.73478	ns	ENSG00000134248.14,ENSG00000224699.9	AluJ
chr1_1105238_1105529:AluJb	-0.33578	0.722992	0.863246	ns	ENSG00000131591.18	AluJ
chr1_11055121_11055408:AluSx	-0.107527	0.881839	0.947807	ns	ENSG00000116649.10	AluS
chr1_11055418_11055713:AluY	0.0236214	0.975236	0.987509	ns	ENSG00000116649.10	AluY
chr1_11056875_11057156:AluJb	-0.384094	0.664908	0.82972	ns	ENSG00000116649.10	AluJ
chr1_11057324_11057561:AluY	-0.30569	0.662398	0.828039	ns	ENSG00000116649.10	AluY
chr1_11057776_11058078:AluSx	-0.168809	0.821267	0.918065	ns	ENSG00000116649.10	AluS
chr1_11063674_11063993:AluSx1	0.734553	0.377421	0.613492	ns	NA	AluS
chr1_11075042_11075318:AluSx	-0.728411	0.36483	0.601355	ns	ENSG00000171824.14	AluS
chr1_11076988_11077290:AluSx	0.728705	0.424163	0.654533	ns	ENSG00000171824.14	AluS
chr1_11081801_11082104:AluYe5	-0.673541	0.380636	0.616304	ns	ENSG00000171824.14	AluY
chr1_11082997_11083247:AluSx3	-0.520998	0.569294	0.766671	ns	ENSG00000171824.14	AluS
chr1_11094296_11094600:AluSx	-0.933191	0.343528	0.581155	ns	ENSG00000171824.14	AluS
chr1_110946652_110946956:AluSx	-0.131929	0.685534	0.842605	ns	ENSG00000232811.1	AluS
chr1_110946994_110947111:FLAM_A	0.0731653	0.897457	0.95584	ns	ENSG00000232811.1	FLAM
chr1_110957177_110957492:AluY	1.29611	0.00301378	0.0224944	Up	ENSG00000121931.16	AluY
chr1_110959470_110959761:AluSx	1.90468	0.025575	0.107168	ns	ENSG00000121931.16	AluS
chr1_111130424_111130713:AluSx	0.19068	0.796919	0.906512	ns	ENSG00000156171.15	AluS
chr1_111132671_111132978:AluJb	-0.388327	0.651238	0.820761	ns	ENSG00000156171.15	AluJ
chr1_111133179_111133477:AluSz	-0.828836	0.319107	0.557093	ns	ENSG00000156171.15	AluS
chr1_111136285_111136614:AluSx	0.0471174	0.841212	0.925724	ns	ENSG00000156171.15	AluS
chr1_111136774_111136945:AluSc8	-0.14045	0.727324	0.865786	ns	ENSG00000156171.15	AluS
chr1_111136972_111137274:AluYe5	0.0362147	0.938425	0.974728	ns	ENSG00000156171.15	AluY
chr1_111151115_111151421:AluSx	1.93592	0.00550437	0.0351936	Up	ENSG00000134255.14	AluS
chr1_11116316_11116609:AluJb	0.574937	0.528054	0.736931	ns	ENSG00000198793.13	AluJ
chr1_111165045_111165347:AluY	-1.54171	0.037486	0.139716	ns	ENSG00000134255.14	AluY
chr1_11117175_11117460:AluSz6	0.352369	0.711369	0.857309	ns	ENSG00000198793.13	AluS
chr1_11117798_11118100:AluSq	1.44904	0.151023	0.352977	ns	ENSG00000198793.13	AluS
chr1_11118616_11118926:AluJb	0.320616	0.599587	0.787131	ns	ENSG00000198793.13	AluJ
chr1_111189890_111190183:AluY	1.52465	0.0321404	0.126035	ns	ENSG00000162777.17	AluY
chr1_11119149_11119284:AluSz	-0.15579	0.734782	0.870262	ns	ENSG00000198793.13	AluS
chr1_11119285_11119599:AluY	-0.318621	0.550545	0.753694	ns	ENSG00000198793.13	AluY
chr1_11136502_11136792:AluJb	0.169853	0.822587	0.91873	ns	ENSG00000198793.13	AluJ
chr1_11136845_11137140:AluSz	-0.362565	0.362623	0.599692	ns	ENSG00000198793.13	AluS
chr1_111439288_111439569:AluSx	0.856336	0.447678	0.674033	ns	ENSG00000243960.1	AluS
chr1_111632631_111632944:AluSx	-1.66102	0.000775405	0.00814143	Down	ENSG00000116473.14	AluS
chr1_111635553_111635872:AluSx	-0.444257	0.634253	0.81045	ns	ENSG00000116473.14	AluS
chr1_111636484_111636777:AluSx	-0.239629	0.759593	0.884702	ns	ENSG00000116473.14	AluS
chr1_111640678_111640976:AluJb	-0.205999	0.770501	0.891289	ns	ENSG00000116473.14	AluJ
chr1_111642787_111643069:AluSx	-0.202887	0.64534	0.816894	ns	ENSG00000116473.14	AluS
chr1_111650796_111651098:AluY	-0.842875	0.0874393	0.24796	ns	ENSG00000116473.14	AluY
chr1_111651474_111651775:AluSz6	-0.196181	0.740759	0.873906	ns	ENSG00000116473.14	AluS
chr1_111651781_111651910:AluSc	-0.453815	0.494449	0.710838	ns	ENSG00000116473.14	AluS
chr1_111651973_111652261:AluSx	-0.497053	0.438756	0.666531	ns	ENSG00000116473.14	AluS
chr1_111653400_111653709:AluSp	-0.347312	0.617957	0.799239	ns	ENSG00000116473.14	AluS
chr1_111654889_111655042:FRAM	0.236601	0.755909	0.882798	ns	ENSG00000116473.14	FRAM
chr1_111655659_111655988:AluY	-1.57998	0.0798448	0.233249	ns	ENSG00000116473.14	AluY
chr1_111661519_111661817:AluSg	-0.127657	0.864692	0.937432	ns	ENSG00000116473.14	AluS
chr1_111662114_111662418:AluYk4	-1.06193	0.230591	0.45912	ns	ENSG00000116473.14	AluY
chr1_111662909_111663211:AluSq2	0.00732185	0.993398	0.996508	ns	ENSG00000116473.14	AluS
chr1_111664092_111664403:AluSx	0.39269	0.639566	0.813661	ns	ENSG00000116473.14	AluS
chr1_111670192_111670500:AluJb	0.134492	0.882962	0.948261	ns	ENSG00000116473.14	AluJ
chr1_11170434_11170562:FLAM_C	-1.08852	0.111153	0.289812	ns	ENSG00000198793.13	FLAM
chr1_11185294_11185626:AluJb	-1.34402	0.0164048	0.0783731	ns	ENSG00000198793.13	AluJ
chr1_11185800_11186105:AluY	-1.38166	0.0245747	0.104236	ns	ENSG00000198793.13	AluY
chr1_11196574_11196878:AluSc	-1.19564	0.262122	0.496192	ns	ENSG00000198793.13	AluS
chr1_11200734_11201030:AluYk2	0.417789	0.615331	0.797603	ns	ENSG00000198793.13	AluY
chr1_11238764_11239073:AluY	-0.559741	0.566638	0.765402	ns	ENSG00000198793.13	AluY
chr1_11239624_11239932:AluSz	-0.889254	0.236421	0.466144	ns	ENSG00000198793.13	AluS
chr1_112408245_112408342:AluJr	-2.55995	0.00107333	0.0103951	Down	ENSG00000143079.15	AluJ
chr1_112408845_112409147:AluSz	-1.84868	2.22394e-05	0.00048694	Down	ENSG00000143079.15	AluS
chr1_112410111_112410406:AluSp	-1.71957	0.0351854	0.134128	ns	ENSG00000143079.15	AluS
chr1_112412609_112412923:AluSx	-0.593373	0.510417	0.723243	ns	ENSG00000143079.15	AluS
chr1_112414084_112414375:AluSx1	-1.45902	0.0637986	0.201381	ns	ENSG00000143079.15	AluS
chr1_112415552_112415854:AluSg	-1.35805	0.114577	0.295291	ns	ENSG00000143079.15	AluS
chr1_112420149_112420442:AluSx3	-0.81452	0.293267	0.530244	ns	ENSG00000143079.15	AluS
chr1_112420473_112420761:AluJb	-1.78377	0.0267796	0.110845	ns	ENSG00000143079.15	AluJ
chr1_112421156_112421301:FLAM_C	-1.78324	0.0287041	0.116207	ns	ENSG00000143079.15	FLAM
chr1_112421302_112421599:AluSx	-2.27956	0.00533247	0.0343806	Down	ENSG00000143079.15	AluS
chr1_112425189_112425490:AluSx	-3.48175	5.68468e-05	0.00104644	Down	ENSG00000143079.15	AluS
chr1_112426606_112426905:AluSq	-3.62567	0.00255641	0.0200161	Down	ENSG00000143079.15	AluS
chr1_112427615_112427910:AluSc8	-2.82716	0.00216565	0.0175295	Down	ENSG00000143079.15	AluS
chr1_112430547_112430882:AluSx	-2.54984	0.000484539	0.00569368	Down	ENSG00000143079.15	AluS
chr1_112431859_112431953:AluJb	-3.13254	0.0124255	0.064346	ns	ENSG00000143079.15	AluJ
chr1_112432067_112432360:AluYc	-2.42289	3.89746e-07	1.62518e-05	Down	ENSG00000143079.15	AluY
chr1_112433906_112434001:FLAM_C	-1.12894	0.199918	0.420823	ns	ENSG00000143079.15	FLAM
chr1_112434861_112435166:AluSx	-1.67772	0.0276993	0.11333	ns	ENSG00000143079.15	AluS
chr1_112535091_112535375:AluSx	-0.783589	0.221696	0.448155	ns	ENSG00000007341.19	AluS
chr1_112535448_112535736:AluJb	-1.34932	0.143149	0.340413	ns	ENSG00000007341.19	AluJ
chr1_112538353_112538646:AluJb	0.193999	0.802385	0.909447	ns	ENSG00000007341.19	AluJ
chr1_112541004_112541297:AluJb	0.892779	0.3271	0.564583	ns	ENSG00000007341.19	AluJ
chr1_112556696_112556996:AluSx	1.02308	0.288428	0.525083	ns	ENSG00000007341.19	AluS
chr1_112560680_112560984:AluSq2	-0.912236	0.361713	0.598878	ns	ENSG00000007341.19	AluS
chr1_112584495_112584785:AluSq2	0.392995	0.7159	0.859594	ns	ENSG00000007341.19	AluS
chr1_112585461_112585747:AluY	0.764386	0.528545	0.737337	ns	ENSG00000007341.19	AluY
chr1_112589257_112589388:FLAM_C	0.675954	0.44789	0.674153	ns	ENSG00000007341.19	FLAM
chr1_112590930_112591230:AluY	0.320102	0.599894	0.787397	ns	ENSG00000007341.19	AluY
chr1_112596644_112596936:AluSx1	-0.880759	0.2225	0.449207	ns	ENSG00000007341.19	AluS
chr1_112602705_112603014:AluY	0.424071	0.620322	0.801042	ns	ENSG00000007341.19	AluY
chr1_112604026_112604326:AluSz	0.0489394	0.898303	0.956346	ns	ENSG00000007341.19	AluS
chr1_112604647_112604791:FLAM_C	-0.249771	0.578103	0.773285	ns	ENSG00000007341.19	FLAM
chr1_112607318_112607617:AluSq2	0.512748	0.382769	0.617993	ns	ENSG00000007341.19	AluS
chr1_112611658_112611994:AluJb	0.38044	0.340705	0.578478	ns	ENSG00000007341.19	AluJ
chr1_112621762_112622060:AluSx3	-0.129897	0.797186	0.906722	ns	ENSG00000116489.13	AluS
chr1_112622884_112623181:AluSx	0.408146	0.530539	0.738976	ns	ENSG00000116489.13	AluS
chr1_112623708_112624035:AluY	-0.142661	0.807319	0.911816	ns	ENSG00000116489.13	AluY
chr1_112624327_112624631:AluSx	0.0200412	0.967777	0.984472	ns	ENSG00000116489.13	AluS
chr1_112626306_112626448:FLAM_C	-0.27471	0.736314	0.87126	ns	ENSG00000116489.13	FLAM
chr1_112630334_112630642:AluSg4	-0.819375	0.413921	0.645391	ns	ENSG00000116489.13	AluS
chr1_112630646_112630773:FLAM_C	-0.372756	0.596524	0.784997	ns	ENSG00000116489.13	FLAM
chr1_112635750_112636048:AluSg	0.724333	0.417282	0.648296	ns	ENSG00000116489.13	AluS
chr1_112642203_112642514:AluSx	-0.476168	0.419271	0.650255	ns	ENSG00000116489.13	AluS
chr1_112643839_112644144:AluSz	-0.17186	0.796535	0.906225	ns	ENSG00000116489.13	AluS
chr1_112644185_112644492:AluSx1	0.406955	0.26906	0.504321	ns	ENSG00000116489.13	AluS
chr1_112645816_112645977:FRAM	0.989503	0.200445	0.421441	ns	ENSG00000116489.13	FRAM
chr1_112651834_112652118:AluSx	-0.447493	0.386283	0.621236	ns	ENSG00000116489.13	AluS
chr1_112652200_112652496:AluSx	-0.327031	0.383474	0.618552	ns	ENSG00000116489.13	AluS
chr1_112655198_112655499:AluSx	0.623428	0.550501	0.753691	ns	ENSG00000116489.13	AluS
chr1_112655567_112655862:AluSx1	0.321748	0.558178	0.759273	ns	ENSG00000116489.13	AluS
chr1_112656902_112657194:AluSx	-0.65921	0.320396	0.558482	ns	ENSG00000116489.13	AluS
chr1_112657593_112657891:AluSq	-0.0316431	0.966045	0.983729	ns	ENSG00000116489.13	AluS
chr1_112660881_112661102:AluSx	0.433266	0.568344	0.766388	ns	ENSG00000116489.13	AluS
chr1_112662390_112662697:AluY	-0.680022	0.197985	0.418507	ns	ENSG00000116489.13	AluY
chr1_112662962_112663262:AluSc8	-0.833749	0.0309157	0.122509	ns	ENSG00000116489.13	AluS
chr1_112663527_112663801:AluSx3	-0.818633	0.0877025	0.24838	ns	ENSG00000116489.13	AluS
chr1_112663953_112664249:AluSc8	-0.32095	0.668221	0.83195	ns	ENSG00000116489.13	AluS
chr1_11274603_11274907:AluSg	1.33953	0.198182	0.418771	ns	ENSG00000120942.14	AluS
chr1_11276382_11276679:AluSz	0.142015	0.845032	0.927278	ns	ENSG00000120942.14	AluS
chr1_11276956_11277255:AluSx	1.13843	0.229585	0.457983	ns	ENSG00000120942.14	AluS
chr1_11277294_11277573:AluSx	0.625496	0.486634	0.704954	ns	ENSG00000120942.14	AluS
chr1_11277645_11277943:AluSx	-0.300992	0.766477	0.888875	ns	ENSG00000120942.14	AluS
chr1_11282866_11283161:AluSp	-1.23135	0.130608	0.320932	ns	ENSG00000120942.14	AluS
chr1_112846777_112847087:AluSz	-4.51181	0.00234409	0.0186753	Down	ENSG00000215866.8	AluS
chr1_112856171_112856469:AluSx3	-5.04097	0.000342444	0.00432299	Down	ENSG00000224167.2	AluS
chr1_112856481_112856787:AluSp	-5.28057	0.000118338	0.00187829	Down	ENSG00000224167.2	AluS
chr1_112861174_112861477:AluY	-4.65237	0.00144088	0.0129526	Down	ENSG00000224167.2	AluY
chr1_112862336_112862460:AluSc8	-4.74858	0.000993811	0.00980422	Down	ENSG00000224167.2	AluS
chr1_112863451_112863746:AluSx	-5.07235	0.000290878	0.00381802	Down	ENSG00000224167.2	AluS
chr1_112863747_112863908:AluSx3	-5.30994	0.000106135	0.00171167	Down	ENSG00000224167.2	AluS
chr1_112864504_112864806:AluSx	-4.15289	0.00757491	0.0443645	Down	ENSG00000224167.2	AluS
chr1_112865593_112865906:AluSq10	-5.7054	1.66463e-05	0.000382105	Down	ENSG00000224167.2	AluS
chr1_112866704_112867003:AluSx	-6.10938	2.26351e-06	7.24906e-05	Down	ENSG00000224167.2	AluS
chr1_112867257_112867556:AluSg	-7.39676	1.90096e-09	1.55211e-07	Down	ENSG00000224167.2	AluS
chr1_112867826_112868118:AluSx	-7.87538	1.09001e-10	1.20829e-08	Down	ENSG00000224167.2	AluS
chr1_112872008_112872345:AluSx	-4.90526	0.000555261	0.00630989	Down	ENSG00000224167.2	AluS
chr1_112873719_112874023:AluJb	-4.81913	0.000749363	0.00792064	Down	ENSG00000224167.2	AluJ
chr1_112874494_112874794:AluSp	-4.82907	0.000736721	0.00783055	Down	ENSG00000224167.2	AluS
chr1_112875435_112875741:AluSx3	-4.69458	0.00123644	0.0116528	Down	ENSG00000224167.2	AluS
chr1_112875877_112876183:AluSg	-4.48614	0.00270083	0.0208542	Down	ENSG00000224167.2	AluS
chr1_11287649_11287952:AluY	0.990363	0.158664	0.364335	ns	ENSG00000120942.14	AluY
chr1_112877144_112877443:AluYk2	-4.70569	0.00118171	0.0112079	Down	ENSG00000224167.2	AluY
chr1_112907177_112907483:AluSx	1.34941	0.0859327	0.245112	ns	NA	AluS
chr1_112908129_112908424:AluSp	0.537203	0.516181	0.727493	ns	NA	AluS
chr1_112911367_112911671:AluSz	0.866328	0.0152687	0.0745259	ns	NA	AluS
chr1_112916221_112916522:AluSq2	0.738158	0.0262504	0.109181	ns	ENSG00000155380.13	AluS
chr1_112916649_112916944:AluSx	0.782295	0.295197	0.532365	ns	ENSG00000155380.13	AluS
chr1_112919047_112919333:AluY	-0.2776	0.75628	0.882953	ns	ENSG00000155380.13	AluY
chr1_112920192_112920325:AluSq	0.695181	0.37277	0.608892	ns	ENSG00000155380.13	AluS
chr1_112920326_112920630:AluSq	0.388545	0.456914	0.681319	ns	ENSG00000155380.13	AluS
chr1_112920858_112921166:AluY	0.520704	0.36641	0.60282	ns	ENSG00000155380.13	AluY
chr1_112922492_112922799:AluSx	0.330777	0.701026	0.851657	ns	ENSG00000155380.13	AluS
chr1_112925378_112925678:AluJb	-1.18948	0.126073	0.313482	ns	ENSG00000155380.13	AluJ
chr1_112926310_112926551:AluSx	-1.68589	0.0114921	0.0606372	ns	ENSG00000155380.13	AluS
chr1_112926592_112926881:AluJb	-1.55189	0.000265064	0.00354537	Down	ENSG00000155380.13	AluJ
chr1_112930725_112931018:AluSx	-1.47536	0.0466727	0.162935	ns	ENSG00000155380.13	AluS
chr1_112931364_112931668:AluSx	-0.831194	0.286148	0.522905	ns	ENSG00000155380.13	AluS
chr1_112932521_112932812:AluSx	-1.57117	0.144656	0.342719	ns	ENSG00000155380.13	AluS
chr1_112938878_112939190:AluSx	0.290154	0.652533	0.821664	ns	ENSG00000155380.13	AluS
chr1_112939541_112939803:AluSx	1.03864	0.247651	0.479558	ns	ENSG00000155380.13	AluS
chr1_112940040_112940339:AluJb	-0.445734	0.485304	0.70422	ns	ENSG00000155380.13	AluJ
chr1_112940878_112941206:L1PA16	-0.47006	0.475553	0.695979	ns	ENSG00000155380.13	L1P
chr1_112941279_112941582:AluSp	-0.902309	0.0969316	0.265217	ns	ENSG00000155380.13	AluS
chr1_112941978_112942271:AluSq2	-0.715277	0.300244	0.53791	ns	ENSG00000155380.13	AluS
chr1_112943246_112943360:AluSx	-0.555707	0.495834	0.712005	ns	ENSG00000155380.13	AluS
chr1_112943506_112943808:AluSx1	-0.402815	0.557163	0.758585	ns	ENSG00000155380.13	AluS
chr1_112944169_112944458:AluJb	-0.618994	0.298684	0.536423	ns	ENSG00000155380.13	AluJ
chr1_112944705_112944992:AluSz	-1.04532	0.105957	0.280855	ns	ENSG00000155380.13	AluS
chr1_112945713_112946009:AluSp	-0.625661	0.395257	0.629282	ns	ENSG00000155380.13	AluS
chr1_112946290_112946359:AluSz	0.0196337	0.972116	0.9863	ns	ENSG00000155380.13	AluS
chr1_112946542_112946824:AluSx	0.133258	0.802366	0.909441	ns	ENSG00000155380.13	AluS
chr1_112947938_112948216:AluSq	0.388079	0.422228	0.652934	ns	ENSG00000155380.13	AluS
chr1_112948511_112948800:AluSx1	-0.43873	0.508215	0.721394	ns	ENSG00000155380.13	AluS
chr1_112948824_112949131:AluY	-0.593702	0.42531	0.655272	ns	ENSG00000155380.13	AluY
chr1_112949132_112949348:AluSp	-0.31992	0.723948	0.86383	ns	ENSG00000155380.13	AluS
chr1_112958474_112958775:AluSx	-0.510642	0.449162	0.675177	ns	ENSG00000226419.8	AluS
chr1_112959494_112959785:AluSx	-0.193139	0.818096	0.917043	ns	ENSG00000226419.8	AluS
chr1_112963427_112963729:AluSp	0.442568	0.601996	0.788589	ns	ENSG00000226419.8	AluS
chr1_112963967_112964059:L1PA4	-0.416839	0.600943	0.788175	ns	ENSG00000226419.8	L1P
chr1_112965171_112965443:AluSx	-0.372975	0.61915	0.800142	ns	ENSG00000226419.8	AluS
chr1_112965675_112965957:AluY	-0.440156	0.304218	0.542778	ns	ENSG00000226419.8	AluY
chr1_112966547_112966846:AluSg	-0.407067	0.319914	0.55786	ns	ENSG00000226419.8	AluS
chr1_112967159_112967466:AluSx	0.193334	0.769934	0.890993	ns	ENSG00000226419.8	AluS
chr1_112968694_112968996:AluY	0.193266	0.413015	0.644794	ns	ENSG00000226419.8	AluY
chr1_112969104_112969395:AluJb	0.0798942	0.777909	0.895672	ns	ENSG00000226419.8	AluJ
chr1_112969408_112969707:AluSx	-0.0358822	0.915693	0.9654	ns	ENSG00000226419.8	AluS
chr1_112969878_112970032:L1PA3	0.778053	0.238678	0.468975	ns	ENSG00000226419.8	L1P
chr1_112970376_112970679:AluSx	0.704291	0.378381	0.614215	ns	ENSG00000226419.8	AluS
chr1_112971635_112971946:AluSz	0.748259	0.266521	0.501245	ns	ENSG00000226419.8	AluS
chr1_112972103_112972399:AluY	0.111491	0.848518	0.929161	ns	ENSG00000226419.8	AluY
chr1_112972575_112972875:AluSz6	0.64585	0.200141	0.421068	ns	ENSG00000226419.8	AluS
chr1_112973444_112973689:AluSx1	0.650977	0.389823	0.624284	ns	ENSG00000226419.8	AluS
chr1_112974047_112974332:AluSx1	1.32067	0.171647	0.382914	ns	ENSG00000226419.8	AluS
chr1_112974337_112974420:FLAM_A	1.10586	0.27579	0.512168	ns	ENSG00000226419.8	FLAM
chr1_112976018_112976129:AluSx	0.75309	0.505031	0.718982	ns	ENSG00000226419.8	AluS
chr1_112976549_112976844:AluSg	1.1279	0.312894	0.550735	ns	ENSG00000226419.8	AluS
chr1_112977681_112977981:AluSx	0.934714	0.306316	0.544591	ns	ENSG00000226419.8	AluS
chr1_112978115_112978403:AluJb	1.10258	0.210894	0.434527	ns	ENSG00000226419.8	AluJ
chr1_112979546_112979846:AluSg	0.686954	0.422129	0.652822	ns	ENSG00000226419.8,ENSG00000287807.1	AluS
chr1_112980037_112980331:AluSx	0.337149	0.565069	0.764375	ns	ENSG00000226419.8,ENSG00000287807.1	AluS
chr1_112980889_112981195:AluY	0.718552	0.370206	0.606492	ns	ENSG00000226419.8,ENSG00000287807.1	AluY
chr1_112981203_112981497:AluSx	0.838923	0.378872	0.614813	ns	ENSG00000226419.8,ENSG00000287807.1	AluS
chr1_112982094_112982233:AluSx	1.13054	0.0165164	0.0787379	ns	ENSG00000226419.8,ENSG00000287807.1	AluS
chr1_112982234_112982379:L1PA5	0.970327	0.0445264	0.157955	ns	ENSG00000226419.8,ENSG00000287807.1	L1P
chr1_112982713_112982896:AluSx	0.385881	0.697729	0.850316	ns	ENSG00000226419.8,ENSG00000287807.1	AluS
chr1_11298286_11298569:AluSx	2.97849	2.10289e-07	9.56158e-06	Up	NA	AluS
chr1_112990896_112991189:AluSg	0.55319	0.440341	0.667671	ns	ENSG00000226419.8,ENSG00000287807.1	AluS
chr1_112991613_112991679:Alu	0.382676	0.635305	0.811108	ns	ENSG00000226419.8,ENSG00000287807.1	Alu
chr1_112993920_112994218:AluSg	1.41461	0.101482	0.272943	ns	ENSG00000226419.8,ENSG00000287807.1	AluS
chr1_112995147_112995448:AluSp	0.376064	0.693406	0.847769	ns	ENSG00000226419.8,ENSG00000287807.1	AluS
chr1_112996656_112996955:AluSx	2.09587	0.0796665	0.232926	ns	ENSG00000226419.8,ENSG00000287807.1	AluS
chr1_112997089_112997395:AluY	1.22745	0.0630141	0.199718	ns	ENSG00000226419.8,ENSG00000287807.1	AluY
chr1_113000986_113001291:AluSp	0.28437	0.737949	0.872235	ns	ENSG00000226419.8	AluS
chr1_113001360_113001676:AluY	0.448749	0.360233	0.597412	ns	ENSG00000226419.8	AluY
chr1_113001677_113001755:AluSx	0.830746	0.0380552	0.141156	ns	ENSG00000226419.8	AluS
chr1_113002866_113003135:AluSg7	0.73883	0.245357	0.477024	ns	ENSG00000226419.8	AluS
chr1_113003341_113003650:AluSg	1.00867	0.0273048	0.112297	ns	ENSG00000226419.8	AluS
chr1_113003850_113004155:AluSx	0.932124	0.0238267	0.101951	ns	ENSG00000226419.8	AluS
chr1_113004784_113005082:AluSg	0.958495	0.132923	0.324668	ns	ENSG00000226419.8	AluS
chr1_113005083_113005394:AluSp	1.03402	0.165443	0.373963	ns	ENSG00000226419.8	AluS
chr1_113005486_113005797:AluY	1.41206	0.0657255	0.20549	ns	ENSG00000226419.8	AluY
chr1_113011074_113011381:AluSx3	-0.343731	0.682672	0.841365	ns	ENSG00000226419.8	AluS
chr1_113011856_113012163:AluSg	-0.043647	0.939944	0.974967	ns	ENSG00000238198.2,ENSG00000226419.8	AluS
chr1_113013561_113013856:AluSz	-0.348815	0.52936	0.738025	ns	ENSG00000238198.2,ENSG00000226419.8	AluS
chr1_113014285_113014592:AluSx1	-0.715863	0.359258	0.596394	ns	ENSG00000238198.2,ENSG00000226419.8	AluS
chr1_113016605_113016905:AluY	0.204574	0.782768	0.898383	ns	ENSG00000238198.2,ENSG00000226419.8	AluY
chr1_113016971_113017259:AluSp	0.0636954	0.925288	0.970159	ns	ENSG00000238198.2,ENSG00000226419.8	AluS
chr1_113017942_113018206:AluJr4	-0.140151	0.85155	0.930464	ns	ENSG00000238198.2,ENSG00000226419.8	AluJ
chr1_113018513_113018821:AluY	-0.016778	0.985382	0.992429	ns	ENSG00000238198.2,ENSG00000226419.8	AluY
chr1_113020363_113020655:AluYk3	-0.218981	0.777608	0.89547	ns	ENSG00000238198.2,ENSG00000226419.8	AluY
chr1_113020960_113021258:AluJr	-0.134972	0.783268	0.89858	ns	ENSG00000238198.2,ENSG00000226419.8	AluJ
chr1_113028004_113028307:AluSx	0.94071	0.28155	0.518441	ns	ENSG00000238198.2,ENSG00000226419.8	AluS
chr1_113029204_113029503:AluSc	0.729797	0.328306	0.565653	ns	ENSG00000238198.2,ENSG00000226419.8	AluS
chr1_113030304_113030599:AluSx	0.80417	0.491019	0.708163	ns	ENSG00000238198.2,ENSG00000226419.8	AluS
chr1_113034493_113034776:AluSx	2.32945	0.0174308	0.0818406	ns	ENSG00000238198.2,ENSG00000226419.8	AluS
chr1_113034939_113035113:AluSx	1.82899	0.0531213	0.177827	ns	ENSG00000238198.2,ENSG00000226419.8	AluS
chr1_113039116_113039457:AluSx	1.42508	0.0219749	0.0962629	ns	ENSG00000238198.2,ENSG00000226419.8	AluS
chr1_113046123_113046447:AluSx	0.955636	0.358534	0.595799	ns	ENSG00000238198.2,ENSG00000226419.8	AluS
chr1_113074936_113075223:AluSx	-1.60479	0.142335	0.339307	ns	ENSG00000198799.12	AluS
chr1_113077143_113077441:AluSx	-1.21779	0.164414	0.372603	ns	ENSG00000198799.12	AluS
chr1_113077738_113078215:L1PA5	-1.07912	0.14943	0.350454	ns	ENSG00000198799.12	L1P
chr1_113078245_113078499:AluSx1	-0.627457	0.392264	0.626513	ns	ENSG00000198799.12	AluS
chr1_113078639_113078939:AluSx	-0.690754	0.256598	0.489628	ns	ENSG00000198799.12	AluS
chr1_113079404_113079701:AluSx	-0.796519	0.333513	0.571487	ns	ENSG00000198799.12	AluS
chr1_113079741_113080015:AluSx	-0.802509	0.423576	0.654017	ns	ENSG00000198799.12	AluS
chr1_113080020_113080318:AluSg	-0.719663	0.239844	0.470402	ns	ENSG00000198799.12	AluS
chr1_113080375_113080677:AluY	-0.950786	0.0363714	0.136892	ns	ENSG00000198799.12	AluY
chr1_113080837_113081140:AluSg	-0.250277	0.520918	0.731401	ns	ENSG00000198799.12	AluS
chr1_113081434_113081564:AluSc	-0.291329	0.461338	0.684637	ns	ENSG00000198799.12	AluS
chr1_113081565_113081819:AluSq	-0.141077	0.690412	0.845823	ns	ENSG00000198799.12	AluS
chr1_113082657_113082953:AluSx1	0.594183	0.468452	0.69039	ns	ENSG00000198799.12	AluS
chr1_113083346_113083645:AluSx	-0.976098	0.316655	0.554926	ns	ENSG00000198799.12	AluS
chr1_113084211_113084513:AluY	-0.258809	0.646733	0.817886	ns	ENSG00000198799.12	AluY
chr1_113085272_113085583:AluSp	-0.281429	0.67298	0.835187	ns	ENSG00000198799.12	AluS
chr1_113086031_113086304:AluSq4	-0.195201	0.698897	0.850886	ns	ENSG00000198799.12	AluS
chr1_113087336_113087648:AluSx1	-0.117214	0.760372	0.885118	ns	ENSG00000198799.12	AluS
chr1_113090856_113091223:AluSx	0.340409	0.658588	0.825593	ns	ENSG00000198799.12	AluS
chr1_113099237_113099538:AluJb	0.375442	0.693895	0.848081	ns	ENSG00000198799.12	AluJ
chr1_113101085_113101364:AluSx1	-0.442436	0.580799	0.774719	ns	ENSG00000198799.12	AluS
chr1_113112147_113112296:FRAM	-1.4618	0.182939	0.398295	ns	ENSG00000198799.12	FRAM
chr1_113123293_113123601:AluSp	0.278295	0.685497	0.842594	ns	ENSG00000198799.12	AluS
chr1_113124890_113125188:AluJb	0.658907	0.358363	0.595647	ns	ENSG00000198799.12	AluJ
chr1_113127215_113127530:AluSx	0.325199	0.61297	0.795956	ns	ENSG00000198799.12	AluS
chr1_113127570_113127867:AluSx3	0.321734	0.584434	0.777222	ns	ENSG00000198799.12	AluS
chr1_113129039_113129328:AluSx	0.354875	0.494266	0.710695	ns	ENSG00000198799.12	AluS
chr1_113129899_113130184:AluJb	0.818663	0.126343	0.313887	ns	ENSG00000198799.12	AluJ
chr1_113130938_113131234:AluSx	0.438721	0.370852	0.607039	ns	ENSG00000198799.12	AluS
chr1_113686537_113686839:AluSx	-1.86662	0.0774106	0.228477	ns	NA	AluS
chr1_113733978_113734289:AluSx1	-0.915778	0.0929731	0.258056	ns	ENSG00000116793.16	AluS
chr1_113735084_113735395:AluSx	-0.659572	0.323591	0.561364	ns	ENSG00000116793.16	AluS
chr1_113750577_113750860:AluSx	-2.84868	0.00191743	0.016145	Down	ENSG00000116793.16	AluS
chr1_113750980_113751109:AluJo	-0.916598	0.45868	0.683004	ns	ENSG00000116793.16	AluJ
chr1_113753421_113753723:AluSx	-1.41638	0.199723	0.420541	ns	ENSG00000116793.16	AluS
chr1_113755772_113756083:AluY	-1.24071	0.0029861	0.0223283	Down	ENSG00000116793.16	AluY
chr1_113775341_113775636:AluSx	-1.09892	0.152968	0.355906	ns	ENSG00000081019.13	AluS
chr1_113801961_113802255:AluSx3	-1.55825	0.0516098	0.174196	ns	ENSG00000081019.13	AluS
chr1_113896863_113897157:AluSx	0.122994	0.891187	0.952502	ns	ENSG00000226167.1,ENSG00000134262.13	AluS
chr1_113907465_113907773:AluSx	-1.77556	0.0412314	0.149459	ns	ENSG00000118655.7	AluS
chr1_113932371_113932678:AluSx	1.21459	0.143059	0.340251	ns	ENSG00000163349.22	AluS
chr1_113933599_113933855:AluJb	0.676834	0.490328	0.707579	ns	ENSG00000163349.22	AluJ
chr1_114403382_114403537:AluSx	0.932379	0.307538	0.545973	ns	ENSG00000197323.12	AluS
chr1_114403826_114403962:AluSx	0.436726	0.617195	0.798903	ns	ENSG00000197323.12	AluS
chr1_114404136_114404444:AluSx	0.492424	0.597508	0.785583	ns	ENSG00000197323.12	AluS
chr1_114413278_114413588:AluSp	-0.199605	0.496906	0.712912	ns	ENSG00000197323.12	AluS
chr1_114414990_114415293:AluJr	-0.808614	0.242837	0.473776	ns	ENSG00000197323.12	AluJ
chr1_114415669_114415965:AluSx	-0.841763	0.218	0.443517	ns	ENSG00000197323.12	AluS
chr1_114417652_114417955:AluYh3	-0.394952	0.608418	0.792899	ns	ENSG00000197323.12	AluY
chr1_114436121_114436424:AluSc	1.8086	0.0818471	0.237237	ns	ENSG00000197323.12	AluS
chr1_114437342_114437636:AluSc	1.03089	0.225607	0.453164	ns	ENSG00000197323.12	AluS
chr1_114497300_114497600:AluSx	0.0377987	0.921227	0.968431	ns	ENSG00000197323.12	AluS
chr1_114497980_114498146:AluSg	-0.241156	0.740152	0.873606	ns	ENSG00000197323.12	AluS
chr1_114498366_114498645:AluSx	-0.62862	0.433423	0.662013	ns	ENSG00000197323.12	AluS
chr1_114499879_114500170:AluSx	-1.10006	0.137995	0.332506	ns	ENSG00000197323.12	AluS
chr1_114500909_114501215:AluYa5	-1.31069	0.156221	0.360468	ns	ENSG00000197323.12	AluY
chr1_114505558_114505867:AluSx1	-0.429742	0.540798	0.746707	ns	ENSG00000197323.12	AluS
chr1_114541128_114541436:AluSx3	0.658245	0.494571	0.710891	ns	NA	AluS
chr1_114562508_114563893:L1PA5	-0.365085	0.619833	0.800641	ns	NA	L1P
chr1_114577911_114578217:AluSc	2.02466	0.0165718	0.078929	ns	ENSG00000116752.6	AluS
chr1_114583525_114583825:AluSq2	0.885758	0.225453	0.452959	ns	ENSG00000175984.15	AluS
chr1_114614733_114615026:AluSx	-0.603306	0.488709	0.706311	ns	ENSG00000175984.15	AluS
chr1_114622121_114622415:AluJb	-1.8513	0.12445	0.311205	ns	ENSG00000175984.15	AluJ
chr1_114650040_114650335:AluSq2	-0.886977	0.242491	0.47334	ns	ENSG00000175984.15	AluS
chr1_114654151_114654455:AluY	0.677958	0.435167	0.663324	ns	ENSG00000175984.15	AluY
chr1_114705630_114705788:AluSx4	-0.916682	0.456751	0.681237	ns	ENSG00000213281.5	AluS
chr1_114723038_114723156:AluSg	0.523744	0.531774	0.74006	ns	ENSG00000009307.16	AluS
chr1_114729106_114729397:AluYk2	-0.137311	0.717677	0.860624	ns	ENSG00000009307.16	AluY
chr1_114731828_114732108:AluSx1	-0.566097	0.178765	0.392656	ns	ENSG00000009307.16	AluS
chr1_114733246_114733549:AluSc	-0.331787	0.51642	0.72771	ns	ENSG00000009307.16	AluS
chr1_114747579_114747877:AluSg	-0.698808	0.355491	0.592427	ns	ENSG00000009307.16	AluS
chr1_114770117_114770414:AluYh3	1.47119	2.46906e-10	2.51655e-08	Up	ENSG00000052723.12	AluY
chr1_116535560_116535868:AluY	5.9149	6.18415e-06	0.000168914	Up	ENSG00000116815.16	AluY
chr1_116555976_116556281:AluSz	-0.0871751	0.836594	0.923893	ns	ENSG00000116815.16	AluS
chr1_116557680_116557973:AluJo	0.555062	0.555904	0.757753	ns	ENSG00000116815.16	AluJ
chr1_11656465_11656762:AluSx1	-1.8558	0.0762347	0.226153	ns	ENSG00000132879.14	AluS
chr1_11662945_11663256:AluY	1.77584	0.0207795	0.0927166	ns	ENSG00000132879.14	AluY
chr1_11674023_11674333:AluY	5.27078	3.989e-05	0.000782679	Up	ENSG00000116663.11	AluY
chr1_117035550_117035850:AluY	-1.40102	0.00279582	0.0213985	Down	ENSG00000134256.12,ENSG00000236137.1	AluY
chr1_117066019_117066136:AluJo	0.66188	0.38853	0.623305	ns	ENSG00000116830.12	AluJ
chr1_117066696_117067002:AluSx	0.108585	0.873261	0.942882	ns	ENSG00000116830.12	AluS
chr1_117067250_117067548:AluSx	-0.854511	0.189324	0.407228	ns	ENSG00000116830.12	AluS
chr1_117068268_117068556:L1PA5	-0.762793	0.390298	0.624755	ns	ENSG00000116830.12	L1P
chr1_117080009_117080311:AluSx	-0.58634	0.471244	0.692509	ns	ENSG00000116830.12	AluS
chr1_117082220_117082512:AluJb	1.2272	0.217172	0.442628	ns	ENSG00000116830.12	AluJ
chr1_117101860_117102158:AluJr	0.974355	0.00163593	0.0142717	ns	ENSG00000116830.12	AluJ
chr1_117103673_117103981:AluSc	0.908541	0.315103	0.553073	ns	ENSG00000116830.12	AluS
chr1_117111660_117111973:AluSx	-0.00325923	0.991418	0.995416	ns	ENSG00000134253.10	AluS
chr1_117375916_117376210:AluY	-0.151335	0.892483	0.953275	ns	ENSG00000198162.12	AluY
chr1_117397646_117397951:AluSq2	-1.32403	0.162555	0.369816	ns	ENSG00000198162.12	AluS
chr1_11743995_11744293:AluJb	0.0737943	0.923773	0.969493	ns	ENSG00000177674.16	AluJ
chr1_117550748_117551047:AluSx3	4.3333	0.00440117	0.0298783	Up	NA	AluS
chr1_11809447_11809757:AluSx	-0.401261	0.558738	0.759599	ns	ENSG00000011021.23	AluS
chr1_11846620_11846913:AluSc	0.186719	0.742883	0.875269	ns	ENSG00000175206.10,ENSG00000011021.23	AluS
chr1_119038678_119038978:AluSx	1.24362	0.244116	0.475379	ns	ENSG00000116874.12	AluS
chr1_119131452_119131759:AluY	-1.20754	0.0470256	0.163625	ns	ENSG00000116874.12	AluY
chr1_119158532_119158824:AluSx3	-2.55656	0.0550949	0.182312	ns	ENSG00000231365.6	AluS
chr1_11921540_11921849:AluSx	1.4937	0.0796647	0.232926	ns	ENSG00000116685.16	AluS
chr1_11943951_11944244:AluSx1	1.63464	0.0189962	0.0869932	ns	ENSG00000083444.17	AluS
chr1_11945138_11945458:AluJb	1.3034	0.0693598	0.212724	ns	ENSG00000083444.17	AluJ
chr1_11945697_11946008:AluSz	1.08589	0.195007	0.414884	ns	ENSG00000083444.17	AluS
chr1_119727549_119727857:AluY	-0.305911	0.554274	0.75651	ns	ENSG00000092621.13	AluY
chr1_11981223_11981469:AluSx	-4.16896	0.00727097	0.0431794	Down	ENSG00000116688.18	AluS
chr1_11985496_11985767:AluSx	-1.96284	0.0583746	0.189466	ns	ENSG00000116688.18	AluS
chr1_11986581_11986876:AluSx	-2.27663	0.0242015	0.103056	ns	ENSG00000116688.18	AluS
chr1_11993455_11993761:AluY	-1.05481	0.000226204	0.00314067	Down	ENSG00000116688.18	AluY
chr1_11994307_11994618:AluY	-0.785298	0.0128594	0.0659366	ns	ENSG00000116688.18	AluY
chr1_11994966_11995297:AluJb	-0.808043	0.110126	0.288142	ns	ENSG00000116688.18	AluJ
chr1_11995351_11995656:AluSx	-1.3947	0.0791702	0.232074	ns	ENSG00000116688.18	AluS
chr1_119991545_119991856:AluSq2	1.1415	0.134685	0.327463	ns	ENSG00000134250.20	AluS
chr1_11999517_11999657:AluJb	-1.83103	0.0219846	0.0962829	ns	ENSG00000116688.18	AluJ
chr1_119997694_119997992:AluSg	0.116118	0.843607	0.926706	ns	ENSG00000134250.20	AluS
chr1_119998701_119999218:L1PA5	-0.181308	0.638523	0.813111	ns	ENSG00000134250.20	L1P
chr1_119999600_119999865:AluSx	-0.686259	0.0978747	0.266989	ns	ENSG00000134250.20	AluS
chr1_120000254_120000552:AluY	-0.7315	0.334513	0.572317	ns	ENSG00000134250.20	AluY
chr1_120011735_120012036:AluY	2.90275	0.000566685	0.00641284	Up	ENSG00000134250.20	AluY
chr1_120027461_120028055:L1PA8	-0.0674503	0.937905	0.97444	ns	ENSG00000134250.20	L1P
chr1_120040441_120040563:L1PA4	0.0841197	0.909195	0.962342	ns	ENSG00000134250.20	L1P
chr1_120040756_120041071:AluY	0.508871	0.432558	0.661486	ns	ENSG00000134250.20	AluY
chr1_120058222_120058520:AluSp	1.04434	0.175544	0.38816	ns	ENSG00000134250.20	AluS
chr1_120151401_120151677:AluSx	-0.834263	0.145294	0.343641	ns	ENSG00000265808.4	AluS
chr1_120262087_120262386:AluSx	1.38522	0.0717662	0.217238	ns	ENSG00000274642.1	AluS
chr1_120294043_120294930:L1PB1	-0.286021	0.749108	0.878677	ns	ENSG00000274642.1,ENSG00000223804.5	L1P
chr1_120294931_120295201:AluSx	0.131418	0.874727	0.943669	ns	ENSG00000274642.1,ENSG00000223804.5	AluS
chr1_120316310_120316620:AluSz	-0.647552	0.389683	0.624152	ns	ENSG00000274642.1,ENSG00000223804.5	AluS
chr1_120343529_120344084:L1PA3	1.06649	0.388258	0.623056	ns	NA	L1P
chr1_120417151_120417449:AluJb	1.59061	0.0996259	0.269674	ns	NA	AluJ
chr1_120424444_120424739:AluSx	-1.5334	0.237023	0.466937	ns	ENSG00000270231.4	AluS
chr1_120429803_120429866:Alu	0.498154	0.270035	0.505496	ns	ENSG00000270231.4	Alu
chr1_120430477_120430779:AluSc8	0.474647	0.463659	0.686746	ns	ENSG00000270231.4	AluS
chr1_120435562_120435879:AluY	0.723707	0.372478	0.608624	ns	ENSG00000270231.4	AluY
chr1_120457082_120457737:L1PA4	0.633701	0.439702	0.667091	ns	ENSG00000270231.4	L1P
chr1_120581766_120582076:AluSz	-0.647552	0.389683	0.624152	ns	ENSG00000275131.3	AluS
chr1_120603190_120603460:AluSx	0.131418	0.874727	0.943669	ns	ENSG00000275131.3	AluS
chr1_120603461_120604348:L1PB1	-0.286021	0.749108	0.878677	ns	ENSG00000275131.3	L1P
chr1_120635995_120636294:AluSx	1.38522	0.0717662	0.217238	ns	ENSG00000275131.3	AluS
chr1_120735066_120735364:AluSp	0.90731	0.231136	0.459735	ns	ENSG00000286106.1,ENSG00000273136.7	AluS
chr1_120752559_120752873:AluY	0.508871	0.432558	0.661486	ns	ENSG00000286106.1,ENSG00000273136.7	AluY
chr1_120753066_120753188:L1PA4	0.169644	0.819699	0.91761	ns	ENSG00000286106.1,ENSG00000273136.7	L1P
chr1_120765564_120766158:L1PA8	-0.0674503	0.937905	0.97444	ns	ENSG00000286106.1,ENSG00000273136.7	L1P
chr1_120781564_120781856:AluY	2.62199	0.000908223	0.00919277	Up	ENSG00000286106.1,ENSG00000273136.7	AluY
chr1_120790011_120790313:AluY	-0.667579	0.255619	0.488605	ns	ENSG00000286106.1,ENSG00000273136.7	AluY
chr1_120790634_120790899:AluSx	-0.652013	0.0915199	0.255239	ns	ENSG00000286106.1,ENSG00000273136.7	AluS
chr1_120791281_120791798:L1PA5	-0.279347	0.475454	0.695944	ns	ENSG00000286106.1,ENSG00000273136.7	L1P
chr1_120792507_120792799:AluSg	0.116118	0.843607	0.926706	ns	ENSG00000286106.1,ENSG00000273136.7	AluS
chr1_120798610_120798929:AluSq2	1.07236	0.164999	0.373312	ns	ENSG00000273136.7	AluS
chr1_120801548_120801851:AluJr	1.59412	0.0157082	0.0759826	ns	ENSG00000273136.7	AluJ
chr1_120921586_120921875:AluSx	1.20159	0.263714	0.497951	ns	ENSG00000226067.7	AluS
chr1_120934137_120934431:AluY	1.07042	0.138597	0.333486	ns	ENSG00000226067.7	AluY
chr1_120936120_120936434:AluSx1	0.648791	0.426745	0.65651	ns	ENSG00000226067.7	AluS
chr1_120938649_120938951:AluSx	0.477488	0.530547	0.738976	ns	ENSG00000226067.7	AluS
chr1_120940231_120940516:AluSx	0.814756	0.382568	0.617808	ns	ENSG00000226067.7	AluS
chr1_121006550_121006670:FLAM_C	-0.302782	0.725216	0.864704	ns	ENSG00000275585.2,ENSG00000226067.7	FLAM
chr1_121007445_121007739:AluSx	-0.28622	0.684812	0.842458	ns	ENSG00000275585.2,ENSG00000226067.7	AluS
chr1_121162599_121162910:AluSz	-0.0937186	0.91415	0.964825	ns	NA	AluS
chr1_121169016_121169320:AluJb	0.799877	0.353726	0.590733	ns	ENSG00000188610.12	AluJ
chr1_121169972_121170271:AluSx	-0.305619	0.588491	0.779937	ns	ENSG00000188610.12	AluS
chr1_121172056_121172348:AluJb	-0.519308	0.488837	0.706414	ns	ENSG00000188610.12	AluJ
chr1_121172482_121172782:AluSx	-0.307795	0.718913	0.861002	ns	ENSG00000188610.12	AluS
chr1_121174355_121174666:AluSp	-0.458592	0.61729	0.79892	ns	ENSG00000188610.12	AluS
chr1_121174676_121174946:AluSx	-0.023229	0.979309	0.989341	ns	ENSG00000188610.12	AluS
chr1_121176172_121176471:AluJb	-0.380012	0.649199	0.819321	ns	ENSG00000188610.12	AluJ
chr1_121177586_121177848:AluSx	-0.756926	0.370137	0.606411	ns	ENSG00000188610.12	AluS
chr1_121179099_121179395:AluSz	-2.62152	2.49306e-06	7.87789e-05	Down	ENSG00000188610.12	AluS
chr1_121179405_121179541:AluSz6	-2.16162	0.00246099	0.0194535	Down	ENSG00000188610.12	AluS
chr1_121179546_121179857:AluJb	-1.83288	0.00478683	0.0317033	Down	ENSG00000188610.12	AluJ
chr1_121180260_121180573:AluSx	-1.79771	0.0359138	0.135661	ns	ENSG00000188610.12	AluS
chr1_121193661_121193887:AluJr	-1.40178	5.54674e-06	0.000154279	Down	ENSG00000171943.12	AluJ
chr1_121194406_121194691:AluSx	-1.07583	1.63619e-05	0.00037683	Down	ENSG00000171943.12	AluS
chr1_121195129_121195437:AluSx1	-0.909603	0.00473381	0.0314509	ns	ENSG00000171943.12	AluS
chr1_121196057_121196313:AluSp	-0.827144	0.034484	0.13236	ns	ENSG00000171943.12	AluS
chr1_121202432_121202726:AluSg	-1.0697	0.177252	0.390466	ns	ENSG00000171943.12	AluS
chr1_121204379_121204559:AluSz	-0.954883	0.00431992	0.0295998	ns	ENSG00000171943.12	AluS
chr1_121204756_121205065:AluJb	-0.614931	0.120151	0.304388	ns	ENSG00000171943.12	AluJ
chr1_121212124_121212429:AluSx4	-0.843499	0.283004	0.519743	ns	ENSG00000171943.12	AluS
chr1_121213045_121213345:AluSx	-1.97287	4.88238e-05	0.000926603	Down	ENSG00000171943.12	AluS
chr1_121214014_121214298:AluSx	-2.16784	1.37899e-05	0.00032744	Down	ENSG00000171943.12	AluS
chr1_121221429_121221732:AluSx3	-0.91119	0.29142	0.528339	ns	ENSG00000171943.12	AluS
chr1_121222352_121222663:AluJb	0.0269805	0.977374	0.988419	ns	ENSG00000171943.12	AluJ
chr1_121225716_121226003:AluSx	-0.896219	0.292239	0.529255	ns	ENSG00000171943.12	AluS
chr1_121230692_121231199:L1PA7	-1.68494	0.0197172	0.0892883	ns	ENSG00000171943.12	L1P
chr1_121247721_121248021:AluSp	-0.416932	0.621714	0.801872	ns	ENSG00000171943.12	AluS
chr1_121248446_121248745:AluY	-1.12091	0.00858201	0.0487549	Down	ENSG00000171943.12	AluY
chr1_121249586_121249955:L1PA5	-2.54946	1.14141e-08	7.43317e-07	Down	ENSG00000171943.12	L1P
chr1_121258466_121258678:AluSp	-1.96894	0.104518	0.278421	ns	ENSG00000171943.12	AluS
chr1_121259189_121259498:AluSx	-0.872498	0.42421	0.654533	ns	ENSG00000171943.12	AluS
chr1_121263072_121263346:AluSx	-1.41261	0.0299007	0.119511	ns	ENSG00000171943.12	AluS
chr1_121263349_121263450:AluY	-1.69712	0.0517119	0.174491	ns	ENSG00000171943.12	AluY
chr1_121265973_121266274:AluSq10	0.0758209	0.933907	0.973089	ns	ENSG00000171943.12	AluS
chr1_121267203_121267491:AluSz6	-0.734942	0.405704	0.638487	ns	ENSG00000171943.12	AluS
chr1_121295771_121296059:AluSp	-1.01685	0.150338	0.351906	ns	ENSG00000171943.12	AluS
chr1_121328595_121328919:AluJb	0.419751	0.63654	0.811973	ns	ENSG00000171943.12	AluJ
chr1_121337350_121337634:AluSx	-1.46457	0.0158865	0.0765961	ns	ENSG00000171943.12	AluS
chr1_121339253_121339554:AluSx	-0.731748	0.0149311	0.073283	ns	ENSG00000171943.12	AluS
chr1_121345647_121345950:AluSx	-0.0717482	0.908252	0.96186	ns	ENSG00000171943.12	AluS
chr1_121351328_121351610:AluY	0.446237	0.681018	0.84054	ns	ENSG00000171943.12	AluY
chr1_121370440_121370743:AluY	-1.00242	0.0616037	0.196866	ns	ENSG00000171943.12,ENSG00000230806.1	AluY
chr1_121375312_121375638:AluSx	-3.19004	1.21076e-07	5.94289e-06	Down	ENSG00000171943.12,ENSG00000230806.1	AluS
chr1_121390759_121391070:AluSx	0.355955	0.226592	0.454189	ns	ENSG00000171943.12,ENSG00000230806.1	AluS
chr1_121391078_121391237:AluSx	0.290198	0.191852	0.410756	ns	ENSG00000171943.12,ENSG00000230806.1	AluS
chr1_121541789_121542050:AluSx1	-1.90266	0.113234	0.293074	ns	ENSG00000231752.6	AluS
chr1_12236383_12236682:AluJb	-0.462586	0.527561	0.736544	ns	ENSG00000048707.15	AluJ
chr1_12243494_12243608:AluJb	0.574478	0.451753	0.67725	ns	ENSG00000048707.15	AluJ
chr1_12254514_12254827:AluSx	0.758191	0.29319	0.530169	ns	ENSG00000048707.15	AluS
chr1_12254944_12255244:AluSx	0.849235	0.173882	0.386053	ns	ENSG00000048707.15	AluS
chr1_12256053_12256181:FLAM_C	0.625496	0.486634	0.704954	ns	ENSG00000048707.15	FLAM
chr1_12326647_12326942:AluSc8	-1.87675	0.117632	0.30028	ns	ENSG00000048707.15	AluS
chr1_12425276_12425577:AluSx	-1.85562	0.0475954	0.165011	ns	ENSG00000048707.15	AluS
chr1_12429291_12429591:AluSq2	-0.398303	0.601557	0.788494	ns	ENSG00000048707.15	AluS
chr1_12508424_12508707:AluY	-0.555774	0.640336	0.814056	ns	ENSG00000048707.15	AluY
chr1_1256601_1256911:AluY	-2.36128	0.00059918	0.00669869	Down	ENSG00000160087.21	AluY
chr1_12571527_12571833:AluSx3	1.29409	0.279074	0.515695	ns	ENSG00000162496.9	AluS
chr1_12572160_12572469:AluY	0.086821	0.903426	0.959479	ns	ENSG00000162496.9	AluY
chr1_12579474_12579772:AluSx	1.17828	0.0166868	0.0793112	ns	ENSG00000162496.9	AluS
chr1_12590315_12590609:AluSp	-1.97287	0.0960481	0.263636	ns	ENSG00000162496.9	AluS
chr1_12604769_12605097:AluSx	-0.117027	0.874454	0.943582	ns	ENSG00000162496.9	AluS
chr1_12610069_12610376:AluSx	1.41015	0.172023	0.383429	ns	ENSG00000162496.9	AluS
chr1_12611810_12611928:AluJo	0.458261	0.523846	0.733866	ns	ENSG00000162496.9	AluJ
chr1_12612781_12613073:AluSp	-0.839142	0.18985	0.408035	ns	ENSG00000162496.9	AluS
chr1_12613763_12614070:AluSz	-0.345528	0.458806	0.68301	ns	ENSG00000162496.9	AluS
chr1_1268696_1268965:AluJb	-0.130591	0.858905	0.934426	ns	ENSG00000160087.21	AluJ
chr1_1269458_1269763:AluSx3	0.798955	0.102647	0.275063	ns	ENSG00000160087.21	AluS
chr1_1271693_1272004:AluSp	0.603074	0.250909	0.483351	ns	ENSG00000160087.21	AluS
chr1_1316644_1316945:AluSx	1.49938	0.00291228	0.0219841	Up	ENSG00000127054.21	AluS
chr1_1316946_1317093:AluJb	1.48669	0.00428863	0.0294385	Up	ENSG00000127054.21	AluJ
chr1_1317108_1317420:AluSx	1.26858	0.0134832	0.0679241	ns	ENSG00000127054.21	AluS
chr1_13617474_13617670:AluYk2	-9.00915	1.17125e-13	2.46362e-11	Down	ENSG00000162493.17	AluY
chr1_13715984_13716460:L1PA2	-3.7658	0.00883047	0.0498531	Down	ENSG00000116731.22	L1P
chr1_13758163_13758465:AluSx	-0.738364	0.0213372	0.0942964	ns	ENSG00000116731.22	AluS
chr1_13771450_13771748:AluY	-0.915088	0.324065	0.561868	ns	ENSG00000116731.22	AluY
chr1_1388241_1388543:AluYi6_4d	0.687219	0.180619	0.395229	ns	ENSG00000221978.12	AluY
chr1_1388613_1388794:AluSg4	0.776148	0.238964	0.469294	ns	ENSG00000221978.12	AluS
chr1_1389091_1389379:AluY	-1.51101	0.124505	0.31121	ns	ENSG00000221978.12	AluY
chr1_1389679_1389968:AluYe5	-0.565671	0.429665	0.6589	ns	ENSG00000221978.12	AluY
chr1_1393845_1394140:AluSx	-0.703842	0.0464928	0.162524	ns	ENSG00000221978.12	AluS
chr1_1394468_1394776:AluSz6	-0.84211	0.0452485	0.159584	ns	ENSG00000221978.12	AluS
chr1_1402703_1402833:AluSp	0.61502	0.215657	0.440833	ns	ENSG00000242485.6	AluS
chr1_1402847_1403155:AluY	0.0558317	0.95024	0.978387	ns	ENSG00000242485.6	AluY
chr1_1403242_1403541:AluYk2	0.920541	0.401259	0.634449	ns	ENSG00000242485.6	AluY
chr1_1404148_1404453:AluY	0.537039	0.564998	0.764319	ns	ENSG00000242485.6	AluY
chr1_1404494_1404771:AluY	0.160832	0.830801	0.921241	ns	ENSG00000242485.6	AluY
chr1_1404994_1405274:AluSx	0.423499	0.558333	0.759352	ns	ENSG00000242485.6	AluS
chr1_1409167_1409448:AluSx	0.387711	0.646001	0.817322	ns	ENSG00000272455.1	AluS
chr1_1409453_1409688:AluJb	0.665893	0.43359	0.662131	ns	ENSG00000272455.1	AluJ
chr1_1416771_1417071:AluY	-6.35835	6.75198e-07	2.61447e-05	Down	NA	AluY
chr1_143398884_143399188:AluJb	1.90726	0.0272476	0.112099	ns	NA	AluJ
chr1_143407484_143407563:Alu	1.80515	0.0171943	0.0810389	ns	NA	Alu
chr1_143408302_143408575:AluSx	2.61479	5.76331e-05	0.0010563	Up	NA	AluS
chr1_143408958_143409207:AluSx	2.19093	0.000466063	0.00553048	Up	NA	AluS
chr1_143409562_143409858:AluY	2.34783	0.00731329	0.0433076	Up	NA	AluY
chr1_143410081_143410355:AluSz6	2.90723	0.00588778	0.0369101	Up	NA	AluS
chr1_143411117_143411404:AluSx	2.42373	0.00124583	0.0117162	Up	NA	AluS
chr1_143411549_143411814:AluSx	1.13772	0.199124	0.420024	ns	NA	AluS
chr1_143412524_143412835:AluSx	2.71202	0.01268	0.0652944	ns	NA	AluS
chr1_143412984_143413278:AluSc	1.19835	0.10806	0.28466	ns	NA	AluS
chr1_143414685_143414994:AluSc	0.0406974	0.960241	0.981346	ns	NA	AluS
chr1_143417294_143417602:AluSp	3.14797	6.08342e-08	3.2738e-06	Up	NA	AluS
chr1_143418377_143418681:AluSx	3.27465	0.00135827	0.0124029	Up	NA	AluS
chr1_143419217_143419536:AluSx	3.23157	0.0337167	0.130331	ns	NA	AluS
chr1_143789721_143789843:FLAM_C	-0.456037	0.607335	0.792075	ns	NA	FLAM
chr1_143790625_143790919:AluSx	-0.28622	0.684812	0.842458	ns	ENSG00000263590.2	AluS
chr1_143933414_143933708:AluSp	-0.908174	0.291248	0.528153	ns	ENSG00000230186.3	AluS
chr1_143950228_143950557:AluSz	-0.0937186	0.91415	0.964825	ns	NA	AluS
chr1_143956663_143956966:AluJb	0.799877	0.353726	0.590733	ns	ENSG00000263513.5	AluJ
chr1_143957618_143957917:AluSx	-0.284542	0.609213	0.793635	ns	ENSG00000263513.5	AluS
chr1_143959700_143959991:AluJb	-0.242202	0.747878	0.877953	ns	ENSG00000263513.5	AluJ
chr1_143960125_143960426:AluSx	-0.0520238	0.952026	0.978971	ns	ENSG00000263513.5	AluS
chr1_143962003_143962313:AluSp	-0.458592	0.61729	0.79892	ns	ENSG00000263513.5	AluS
chr1_143962323_143962592:AluSx	-0.0169805	0.984101	0.991755	ns	ENSG00000263513.5	AluS
chr1_143963818_143964118:AluJb	-0.380012	0.649199	0.819321	ns	ENSG00000263513.5	AluJ
chr1_143965233_143965495:AluSx	-0.756926	0.370137	0.606411	ns	ENSG00000263513.5	AluS
chr1_143966749_143967045:AluSz	-2.50918	1.79e-06	5.93538e-05	Down	ENSG00000263513.5	AluS
chr1_143967055_143967195:AluSz6	-2.25188	0.000788354	0.00824774	Down	ENSG00000263513.5	AluS
chr1_143967196_143967505:AluSx	-1.64988	0.00584227	0.0367042	Down	ENSG00000263513.5	AluS
chr1_143967911_143968223:AluSx	-1.70953	0.034373	0.13204	ns	ENSG00000263513.5	AluS
chr1_143981284_143981511:AluJr	-1.37044	9.38877e-06	0.000237956	Down	ENSG00000270872.2	AluJ
chr1_143982030_143982315:AluSx	-1.08006	1.53771e-05	0.000357948	Down	ENSG00000270872.2	AluS
chr1_143982753_143983061:AluSx1	-0.928108	0.00433393	0.0296502	ns	ENSG00000270872.2	AluS
chr1_143983674_143983929:AluSp	-0.809795	0.0382807	0.141718	ns	ENSG00000270872.2	AluS
chr1_143990058_143990351:AluSg	-1.07055	0.181616	0.396624	ns	ENSG00000270872.2	AluS
chr1_143992005_143992183:AluSz	-0.954883	0.00431992	0.0295998	ns	ENSG00000270872.2	AluS
chr1_143992382_143992691:AluJb	-0.634049	0.108231	0.284962	ns	ENSG00000270872.2	AluJ
chr1_143999722_144000045:AluSx4	-0.70527	0.355554	0.592484	ns	ENSG00000270872.2	AluS
chr1_144000661_144000960:AluSx	-1.9018	7.7012e-05	0.00132482	Down	ENSG00000270872.2	AluS
chr1_144001629_144001913:AluSx	-2.16784	1.37899e-05	0.00032744	Down	ENSG00000270872.2	AluS
chr1_144009045_144009351:AluSx3	-0.733407	0.385717	0.620763	ns	ENSG00000270872.2	AluS
chr1_144013321_144013607:AluSx	-1.06219	0.236569	0.466316	ns	ENSG00000270872.2	AluS
chr1_144018295_144018802:L1PA7	-1.67488	0.021652	0.0951942	ns	ENSG00000270872.2	L1P
chr1_144035366_144035666:AluSp	-0.416932	0.621714	0.801872	ns	ENSG00000270872.2	AluS
chr1_144036091_144036393:AluY	-1.13016	0.00726213	0.0431686	Down	ENSG00000270872.2	AluY
chr1_144037241_144037595:L1PA5	-2.56507	4.33713e-09	3.17581e-07	Down	ENSG00000270872.2	L1P
chr1_144050891_144051205:AluY	-0.969616	0.0811489	0.235944	ns	ENSG00000270872.2	AluY
chr1_144055779_144056105:AluSx	-3.18112	1.2452e-07	6.08832e-06	Down	ENSG00000270872.2	AluS
chr1_144071263_144071573:AluSx1	0.39612	0.175165	0.387662	ns	NA	AluS
chr1_144071577_144071736:AluSp	0.306942	0.15457	0.358163	ns	NA	AluS
chr1_144224483_144224787:AluJb	1.90726	0.0272476	0.112099	ns	NA	AluJ
chr1_144233078_144233160:Alu	1.80515	0.0171943	0.0810389	ns	ENSG00000232527.8	Alu
chr1_144233899_144234172:AluSx	2.61398	5.5908e-05	0.00103266	Up	ENSG00000232527.8	AluS
chr1_144234555_144234804:AluSx	2.32261	0.000289712	0.00380732	Up	ENSG00000232527.8	AluS
chr1_144235159_144235454:AluY	2.15559	0.0090584	0.0508375	ns	ENSG00000232527.8	AluY
chr1_144235695_144235969:AluSz6	2.57205	0.00721668	0.0429837	Up	ENSG00000232527.8	AluS
chr1_144236731_144237018:AluSx	2.12089	0.00603001	0.0376079	Up	ENSG00000232527.8	AluS
chr1_144238135_144238446:AluSx	2.48204	0.0101431	0.0552145	ns	ENSG00000232527.8	AluS
chr1_144238595_144238889:AluSc	1.49435	0.0368325	0.137896	ns	ENSG00000232527.8	AluS
chr1_144240296_144240605:AluSc	-0.0559159	0.944697	0.976837	ns	ENSG00000232527.8	AluS
chr1_144241_144525:AluJb	-1.34098	0.181604	0.396614	ns	ENSG00000241860.7	AluJ
chr1_144242905_144243214:AluSp	3.13127	7.40324e-08	3.87156e-06	Up	ENSG00000232527.8	AluS
chr1_144243989_144244293:AluSx	3.27465	0.00135827	0.0124029	Up	ENSG00000232527.8	AluS
chr1_144416009_144416288:AluSg4	-0.0952576	0.930938	0.97248	ns	NA	AluS
chr1_144445849_144446152:AluSc8	0.392571	0.566279	0.765295	ns	ENSG00000266338.6	AluS
chr1_144446759_144446822:Alu	0.515208	0.257683	0.490969	ns	ENSG00000266338.6	Alu
chr1_144459209_144459506:AluJb	1.14188	0.19751	0.417852	ns	ENSG00000266338.6	AluJ
chr1_144722083_144722387:AluSx	3.84463	0.0010992	0.0105974	Up	ENSG00000224363.2	AluS
chr1_144723162_144723471:AluSp	3.14797	6.08342e-08	3.2738e-06	Up	ENSG00000224363.2	AluS
chr1_144725771_144726080:AluSc	-0.0559159	0.944697	0.976837	ns	ENSG00000224363.2	AluS
chr1_144727487_144727781:AluSc	1.54604	0.0290754	0.117204	ns	ENSG00000224363.2	AluS
chr1_144727930_144728241:AluSx	2.48204	0.0101431	0.0552145	ns	ENSG00000224363.2	AluS
chr1_144729358_144729645:AluSx	2.16795	0.00484989	0.0320483	Up	ENSG00000224363.2	AluS
chr1_144730407_144730681:AluSz6	2.57205	0.00721668	0.0429837	Up	ENSG00000224363.2	AluS
chr1_144730922_144731217:AluY	1.99973	0.0112322	0.059568	ns	ENSG00000224363.2	AluY
chr1_144731572_144731821:AluSx	2.322	0.000303394	0.00395446	Up	ENSG00000224363.2	AluS
chr1_144732204_144732477:AluSx	2.58614	7.12633e-05	0.00125	Up	ENSG00000224363.2	AluS
chr1_144733216_144733297:Alu	1.80515	0.0171943	0.0810389	ns	ENSG00000224363.2	Alu
chr1_144741589_144741893:AluJb	1.68602	0.042243	0.152237	ns	ENSG00000224363.2	AluJ
chr1_144888777_144888936:AluSp	0.296971	0.185295	0.401522	ns	ENSG00000196369.11,ENSG00000224363.2	AluS
chr1_144888944_144889254:AluSx1	0.39612	0.175165	0.387662	ns	ENSG00000196369.11,ENSG00000224363.2	AluS
chr1_144904402_144904725:AluSx	-3.17514	1.41035e-07	6.76844e-06	Down	ENSG00000196369.11,ENSG00000224363.2	AluS
chr1_144909303_144909600:AluY	-0.980284	0.076244	0.226168	ns	ENSG00000196369.11,ENSG00000224363.2	AluY
chr1_144926943_144927249:AluYk2	0.213158	0.825601	0.919521	ns	ENSG00000196369.11	AluY
chr1_144928455_144928737:AluY	0.225383	0.828279	0.920307	ns	ENSG00000196369.11	AluY
chr1_144934123_144934426:AluSx	-0.0717482	0.908252	0.96186	ns	ENSG00000196369.11	AluS
chr1_144940518_144940818:AluSx	-0.694166	0.0220594	0.0965	ns	ENSG00000196369.11	AluS
chr1_144942411_144942719:AluSx	-1.46862	0.0149596	0.0733944	ns	ENSG00000196369.11	AluS
chr1_144951195_144951485:AluJb	0.158857	0.850608	0.9302	ns	ENSG00000196369.11	AluJ
chr1_144984040_144984332:AluSx	-0.822092	0.19423	0.413934	ns	ENSG00000196369.11	AluS
chr1_145012803_145013091:AluSz6	-0.734942	0.405704	0.638487	ns	ENSG00000196369.11	AluS
chr1_145014020_145014321:AluSq10	0.212205	0.812924	0.91458	ns	ENSG00000196369.11	AluS
chr1_145016843_145016948:AluY	-1.69712	0.0517119	0.174491	ns	ENSG00000196369.11	AluY
chr1_145016951_145017229:AluSx	-1.41261	0.0299007	0.119511	ns	ENSG00000196369.11	AluS
chr1_145019060_145019369:AluJb	-0.403637	0.629678	0.807453	ns	ENSG00000196369.11	AluJ
chr1_145020798_145021108:AluSx	-1.01801	0.340669	0.578458	ns	ENSG00000196369.11	AluS
chr1_145021619_145021832:AluSp	-1.99384	0.097797	0.266873	ns	ENSG00000196369.11	AluS
chr1_145030347_145030716:L1PA5	-2.5578	1.03713e-08	6.81839e-07	Down	ENSG00000196369.11	L1P
chr1_145031566_145031867:AluY	-1.09316	0.0110416	0.0588241	ns	ENSG00000196369.11	AluY
chr1_145032292_145032592:AluSp	-0.416932	0.621714	0.801872	ns	ENSG00000196369.11	AluS
chr1_145049152_145049659:L1PA7	-1.77293	0.0131707	0.066891	ns	ENSG00000196369.11	L1P
chr1_145054347_145054633:AluSx	-0.820776	0.338531	0.576283	ns	ENSG00000196369.11	AluS
chr1_145058618_145058923:AluSx3	-0.991096	0.249233	0.481516	ns	ENSG00000196369.11	AluS
chr1_145066054_145066338:AluSx	-2.16784	1.37899e-05	0.00032744	Down	ENSG00000196369.11	AluS
chr1_145067007_145067306:AluSx	-1.91718	6.67436e-05	0.00118773	Down	ENSG00000196369.11	AluS
chr1_145067922_145068231:AluSx4	-0.794057	0.288534	0.525199	ns	ENSG00000196369.11	AluS
chr1_145075303_145075609:AluJb	-0.600187	0.130548	0.320826	ns	ENSG00000196369.11	AluJ
chr1_145075806_145075986:AluSz	-0.966199	0.00375839	0.0265426	ns	ENSG00000196369.11	AluS
chr1_145077639_145077932:AluSg	-0.850532	0.279641	0.516289	ns	ENSG00000196369.11	AluS
chr1_145084063_145084317:AluSp	-0.730338	0.0612286	0.196039	ns	ENSG00000196369.11	AluS
chr1_145084933_145085241:AluSx1	-0.88713	0.00559678	0.0356199	ns	ENSG00000196369.11	AluS
chr1_145085679_145085964:AluSx	-1.07232	2.08341e-05	0.00046082	Down	ENSG00000196369.11	AluS
chr1_145086483_145086710:AluJr	-1.37227	8.40213e-06	0.000216418	Down	ENSG00000196369.11	AluJ
chr1_145099766_145100078:AluSx	-1.5688	0.0567388	0.185793	ns	ENSG00000215784.6	AluS
chr1_145100480_145100791:AluSx	-1.66234	0.00750358	0.0440964	Down	ENSG00000215784.6	AluS
chr1_145100792_145100932:AluSz6	-1.82127	0.00470511	0.0313096	Down	ENSG00000215784.6	AluS
chr1_145100942_145101238:AluSz	-2.32878	8.51973e-06	0.000219075	Down	ENSG00000215784.6	AluS
chr1_145102485_145102747:AluSx	-0.756926	0.370137	0.606411	ns	ENSG00000215784.6	AluS
chr1_145103868_145104167:AluJb	-0.248416	0.770116	0.891068	ns	ENSG00000215784.6	AluJ
chr1_145105393_145105661:AluSx	0.109153	0.895813	0.954759	ns	ENSG00000215784.6	AluS
chr1_145105671_145105982:AluSp	-0.288577	0.745761	0.877046	ns	ENSG00000215784.6	AluS
chr1_145107558_145107856:AluSx	-0.139833	0.864811	0.9375	ns	ENSG00000215784.6	AluS
chr1_145107990_145108282:AluJb	-0.402677	0.585673	0.778037	ns	ENSG00000215784.6	AluJ
chr1_145110067_145110366:AluSx	-0.284542	0.609213	0.793635	ns	ENSG00000215784.6	AluS
chr1_145111018_145111321:AluJb	0.799877	0.353726	0.590733	ns	ENSG00000215784.6	AluJ
chr1_145117420_145117744:AluSz	-0.0937186	0.91415	0.964825	ns	NA	AluS
chr1_145170286_145170581:AluSx	-0.193788	0.780318	0.897077	ns	ENSG00000272419.6	AluS
chr1_145171362_145171484:FLAM_C	-0.302782	0.725216	0.864704	ns	ENSG00000272419.6	FLAM
chr1_145188536_145188819:AluSx	0.622846	0.490067	0.707431	ns	ENSG00000272419.6	AluS
chr1_145190115_145190416:AluSx	0.461337	0.535825	0.74269	ns	ENSG00000272419.6	AluS
chr1_145192630_145192942:AluSx1	0.530614	0.521385	0.731799	ns	ENSG00000272419.6	AluS
chr1_145193178_145193487:AluY	0.626471	0.548473	0.752488	ns	ENSG00000272419.6	AluY
chr1_145194638_145194935:AluY	1.07785	0.118335	0.301498	ns	ENSG00000272419.6	AluY
chr1_145207210_145207502:AluSx	1.44087	0.168076	0.378003	ns	ENSG00000272419.6	AluS
chr1_145405917_145406233:AluY	0.653946	0.432762	0.661646	ns	NA	AluY
chr1_145411383_145411689:AluSc8	0.823007	0.304339	0.542881	ns	NA	AluS
chr1_145491575_145491879:AluSp	-1.22532	0.0999883	0.270212	ns	NA	AluS
chr1_145492323_145492758:L1PA11	-0.215971	0.776371	0.894828	ns	NA	L1P
chr1_145492944_145493255:AluJb	-0.00188869	0.99803	0.999003	ns	NA	AluJ
chr1_145499678_145500492:L1PA15	0.420253	0.536338	0.743117	ns	NA	L1P
chr1_145500489_145501226:L1P4	0.466995	0.514097	0.726101	ns	NA	L1P
chr1_145501227_145501538:AluJb	1.02214	0.158557	0.364135	ns	NA	AluJ
chr1_145594690_145595006:AluJr	1.54735	0.0944446	0.260676	ns	ENSG00000272150.5	AluJ
chr1_145625340_145625640:AluJb	0.343072	0.58877	0.780188	ns	ENSG00000117262.19	AluJ
chr1_145626668_145626964:AluSx	0.122285	0.815616	0.915858	ns	ENSG00000117262.19	AluS
chr1_145634082_145634380:AluSz	0.174262	0.849466	0.929499	ns	ENSG00000117262.19	AluS
chr1_145635125_145635424:AluYk2	0.157004	0.850624	0.9302	ns	ENSG00000117262.19	AluY
chr1_145638257_145638515:AluSx	0.341672	0.702945	0.852677	ns	ENSG00000117262.19	AluS
chr1_145639937_145640227:AluSx1	0.932457	0.310518	0.548555	ns	ENSG00000117262.19	AluS
chr1_145640415_145640712:AluSx	1.37326	0.222506	0.449207	ns	ENSG00000117262.19	AluS
chr1_145643154_145643465:AluSx	2.67219	0.0160112	0.0770358	ns	ENSG00000117262.19	AluS
chr1_145644463_145644759:AluJb	1.41015	0.124856	0.311649	ns	ENSG00000117262.19	AluJ
chr1_145676456_145676741:AluSx	0.889546	0.133504	0.325698	ns	ENSG00000174827.14	AluS
chr1_145681286_145681587:AluY	0.673596	0.394859	0.628811	ns	ENSG00000174827.14	AluY
chr1_145742885_145742998:AluSz	0.25995	0.499298	0.714413	ns	ENSG00000265491.5	AluS
chr1_145743498_145743783:AluSx1	0.2015	0.674466	0.836015	ns	ENSG00000265491.5	AluS
chr1_145745197_145745430:AluJb	1.75123	0.0215724	0.0949819	ns	ENSG00000265491.5	AluJ
chr1_145745460_145745753:AluSg	1.93224	0.00890602	0.0501528	ns	ENSG00000265491.5	AluS
chr1_145774340_145774650:AluSz	0.0269188	0.968073	0.984566	ns	ENSG00000265491.5	AluS
chr1_145774965_145775175:AluJo	0.510964	0.38774	0.622536	ns	ENSG00000265491.5	AluJ
chr1_145775713_145776026:AluSx	-0.377962	0.66712	0.831388	ns	ENSG00000265491.5	AluS
chr1_145779176_145779474:AluJb	0.267804	0.787534	0.90094	ns	ENSG00000265491.5	AluJ
chr1_145781895_145782204:AluSq10	1.56082	0.0649399	0.203764	ns	ENSG00000265491.5	AluS
chr1_145791920_145792215:AluJb	0.57258	0.472152	0.69317	ns	ENSG00000265491.5	AluJ
chr1_145809184_145809478:AluSx	-0.976602	0.282659	0.519328	ns	ENSG00000265491.5	AluS
chr1_145809489_145809793:AluSp	-0.907696	0.14463	0.342719	ns	ENSG00000265491.5	AluS
chr1_145810237_145810672:L1PA11	-0.129415	0.867684	0.939268	ns	ENSG00000265491.5	L1P
chr1_145810857_145811169:AluJb	-0.0990405	0.895771	0.95474	ns	ENSG00000265491.5	AluJ
chr1_145817606_145818420:L1PA15	0.613274	0.351454	0.589064	ns	ENSG00000265491.5	L1P
chr1_145818417_145819154:L1P4	0.679008	0.325373	0.563004	ns	ENSG00000265491.5	L1P
chr1_145819155_145819474:AluJb	1.02438	0.141497	0.337987	ns	ENSG00000265491.5	AluJ
chr1_145853128_145853439:AluSx1	1.46471	0.170985	0.382173	ns	ENSG00000131788.16	AluS
chr1_145920323_145920887:L1PA3	-1.16029	0.159063	0.364932	ns	ENSG00000265241.7,ENSG00000211451.12	L1P
chr1_145921947_145922220:AluSz6	1.25175	0.000332905	0.00423851	Up	ENSG00000265241.7,ENSG00000211451.12	AluS
chr1_145922927_145923228:AluY	0.746343	0.000810489	0.00842476	ns	ENSG00000265241.7,ENSG00000211451.12	AluY
chr1_145934293_145934587:AluYk3	1.87904	2.08663e-15	5.50154e-13	Up	ENSG00000234222.6,ENSG00000280778.1,ENSG00000271601.4	AluY
chr1_145934599_145934874:AluY	2.7747	1.04783e-17	3.95844e-15	Up	ENSG00000234222.6,ENSG00000280778.1,ENSG00000271601.4	AluY
chr1_145934885_145935183:AluSx	3.09776	6.75726e-18	2.57839e-15	Up	ENSG00000234222.6,ENSG00000280778.1,ENSG00000271601.4	AluS
chr1_146129912_146130563:L1PA4	0.0579332	0.938017	0.974485	ns	ENSG00000271425.9	L1P
chr1_146130564_146131950:L1P2	-0.428965	0.61077	0.794491	ns	ENSG00000271425.9	L1P
chr1_146132669_146132933:AluSz	-0.515909	0.575245	0.771093	ns	ENSG00000271425.9	AluS
chr1_146148509_146148813:AluJr	1.67263	0.0171672	0.0809957	ns	ENSG00000264343.6,ENSG00000271425.9	AluJ
chr1_146151036_146151347:AluSq2	0.236716	0.80963	0.913067	ns	ENSG00000264343.6,ENSG00000271425.9	AluS
chr1_146157177_146157471:AluSg	0.159594	0.776178	0.894657	ns	ENSG00000264343.6,ENSG00000271425.9	AluS
chr1_146158177_146158694:L1PA5	-0.18057	0.64243	0.815397	ns	ENSG00000264343.6,ENSG00000271425.9	L1P
chr1_146159076_146159341:AluSx	-0.664999	0.0567927	0.185945	ns	ENSG00000264343.6,ENSG00000271425.9	AluS
chr1_146159688_146159995:AluY	-0.59278	0.236286	0.465962	ns	ENSG00000264343.6,ENSG00000271425.9	AluY
chr1_146171150_146171444:AluY	2.42293	0.0012426	0.0116949	Up	ENSG00000264343.6,ENSG00000271425.9	AluY
chr1_146186863_146187457:L1PA8	0.0592353	0.943478	0.976476	ns	ENSG00000264343.6,ENSG00000271425.9	L1P
chr1_146199824_146199945:L1PA4	0.0841197	0.909195	0.962342	ns	ENSG00000264343.6,ENSG00000271425.9	L1P
chr1_146200138_146200439:AluY	0.447024	0.494318	0.710716	ns	ENSG00000264343.6,ENSG00000271425.9	AluY
chr1_146217571_146217869:AluSp	0.90731	0.231136	0.459735	ns	ENSG00000264343.6,ENSG00000271425.9	AluS
chr1_146299957_146300243:AluSx	-0.944339	0.00203203	0.0167308	ns	NA	AluS
chr1_146316202_146316459:AluSx	-0.710559	0.223665	0.450707	ns	NA	AluS
chr1_146953445_146953508:Alu	0.0744612	0.883493	0.948511	ns	ENSG00000268043.7	Alu
chr1_146954110_146954418:AluSc8	0.53767	0.437422	0.665105	ns	ENSG00000268043.7	AluS
chr1_146959194_146959506:AluY	0.631389	0.44196	0.669149	ns	ENSG00000268043.7	AluY
chr1_146960866_146961172:AluSx	0.935137	0.387087	0.622132	ns	ENSG00000268043.7	AluS
chr1_147173021_147173299:AluSc	2.38734	0.0309844	0.122706	ns	ENSG00000180867.11,ENSG00000237188.5	AluS
chr1_147261915_147262212:AluY	-3.54859	7.98819e-20	3.99057e-17	Down	ENSG00000131778.19,ENSG00000237188.5,ENSG00000278811.4	AluY
chr1_147263159_147263445:AluJb	-2.51138	0.00328219	0.0240357	Down	ENSG00000131778.19,ENSG00000237188.5,ENSG00000278811.4	AluJ
chr1_147298701_147298993:AluSx	5.08214	8.725e-05	0.00146671	Up	ENSG00000278811.4	AluS
chr1_147299003_147299050:AluY	2.39558	0.000885556	0.00905263	Up	ENSG00000278811.4	AluY
chr1_147299321_147299622:AluY	1.86039	1.74755e-05	0.000397533	Up	ENSG00000278811.4	AluY
chr1_147299755_147300024:AluSx	1.98885	0.000156675	0.00234466	Up	ENSG00000278811.4	AluS
chr1_147945724_147946025:AluJb	0.343072	0.58877	0.780188	ns	ENSG00000188092.15	AluJ
chr1_147947053_147947350:AluSx	0.122285	0.815616	0.915858	ns	ENSG00000188092.15	AluS
chr1_147956742_147957038:AluSz	0.174262	0.849466	0.929499	ns	ENSG00000188092.15	AluS
chr1_147957783_147958084:AluYk2	0.378718	0.638769	0.813248	ns	ENSG00000188092.15	AluY
chr1_147960938_147961196:AluSx	0.375677	0.691135	0.846219	ns	ENSG00000188092.15	AluS
chr1_147962616_147962908:AluSx1	1.15414	0.229855	0.458172	ns	ENSG00000188092.15	AluS
chr1_147963096_147963393:AluSg4	1.42855	0.153251	0.356269	ns	ENSG00000188092.15	AluS
chr1_147965835_147966146:AluSx	2.67219	0.0160112	0.0770358	ns	ENSG00000188092.15	AluS
chr1_147967148_147967444:AluJb	1.41015	0.124856	0.311649	ns	ENSG00000188092.15	AluJ
chr1_147999329_147999613:AluSx	0.958053	0.107952	0.284564	ns	ENSG00000215859.9	AluS
chr1_148004161_148004464:AluY	0.591443	0.467204	0.689393	ns	ENSG00000215859.9	AluY
chr1_148064699_148065008:AluSp	-1.08561	0.13554	0.328753	ns	NA	AluS
chr1_148065452_148065887:L1PA11	-0.0104625	0.989015	0.994318	ns	NA	L1P
chr1_148066072_148066383:AluJb	0.0913089	0.90747	0.961367	ns	NA	AluJ
chr1_148072829_148073643:L1PA15	0.613274	0.351454	0.589064	ns	NA	L1P
chr1_148073640_148074377:L1P4	0.679008	0.325373	0.563004	ns	NA	L1P
chr1_148074378_148074689:AluJb	0.918243	0.179019	0.3929	ns	NA	AluJ
chr1_148127641_148127954:AluY	0.712743	0.368473	0.604826	ns	ENSG00000263956.6	AluY
chr1_148132724_148133049:AluSc8	0.493841	0.448058	0.674267	ns	ENSG00000263956.6	AluS
chr1_148133656_148133719:Alu	0.234243	0.637719	0.812481	ns	ENSG00000263956.6	Alu
chr1_148396193_148396506:AluSx1	0.318966	0.721439	0.862223	ns	ENSG00000274020.4	AluS
chr1_148398761_148399064:AluSx	0.732514	0.449854	0.675609	ns	ENSG00000274020.4	AluS
chr1_148400355_148400638:AluSx	0.577961	0.558163	0.759266	ns	ENSG00000274020.4	AluS
chr1_148430906_148431208:AluSx	-0.887803	0.438557	0.666379	ns	ENSG00000231551.8,ENSG00000274020.4	AluS
chr1_148433961_148434257:AluY	0.566026	0.288619	0.525266	ns	ENSG00000274020.4	AluY
chr1_148434270_148434582:AluSx	-0.250121	0.705104	0.853776	ns	ENSG00000274020.4	AluS
chr1_148451177_148451465:AluSx	1.76684	0.116614	0.298685	ns	ENSG00000274020.4	AluS
chr1_148580863_148581518:L1PA4	0.348066	0.648	0.818465	ns	ENSG00000270629.6	L1P
chr1_148581519_148582905:L1P2	-0.332043	0.696694	0.849742	ns	ENSG00000270629.6	L1P
chr1_148583624_148583881:AluSz	-0.401557	0.666877	0.831304	ns	ENSG00000270629.6	AluS
chr1_148599457_148599754:AluJr	1.67263	0.0171672	0.0809957	ns	ENSG00000270629.6	AluJ
chr1_148608107_148608401:AluSg	0.159594	0.776178	0.894657	ns	ENSG00000270629.6,ENSG00000286019.1	AluS
chr1_148609107_148609624:L1PA5	-0.188477	0.632249	0.809238	ns	ENSG00000270629.6,ENSG00000286019.1	L1P
chr1_148610006_148610271:AluSx	-0.620904	0.0756934	0.225062	ns	ENSG00000270629.6,ENSG00000286019.1	AluS
chr1_148610614_148610913:AluY	-0.548849	0.272923	0.508861	ns	ENSG00000270629.6,ENSG00000286019.1	AluY
chr1_148622089_148622385:AluY	2.4614	0.000971665	0.00965346	Up	ENSG00000270629.6,ENSG00000286019.1	AluY
chr1_148637577_148638171:L1PA8	-0.0674503	0.937905	0.97444	ns	ENSG00000270629.6,ENSG00000286019.1	L1P
chr1_148650543_148650665:L1PA4	0.0841197	0.909195	0.962342	ns	ENSG00000270629.6,ENSG00000286019.1	L1P
chr1_148650858_148651162:AluY	0.447024	0.494318	0.710716	ns	ENSG00000270629.6,ENSG00000286019.1	AluY
chr1_148668310_148668608:AluSp	0.90731	0.231136	0.459735	ns	ENSG00000270629.6,ENSG00000286019.1	AluS
chr1_148750740_148751026:AluSx	-0.955336	0.00111126	0.0106936	ns	NA	AluS
chr1_148766985_148767242:AluSx	-0.789426	0.18088	0.395575	ns	NA	AluS
chr1_148873943_148874242:AluSx	1.38522	0.0717662	0.217238	ns	ENSG00000178104.19	AluS
chr1_148905907_148906794:L1PB1	-0.133911	0.877499	0.945324	ns	ENSG00000178104.19	L1P
chr1_148906795_148907074:AluSx	0.131418	0.874727	0.943669	ns	ENSG00000178104.19	AluS
chr1_148928169_148928479:AluSz	-0.490031	0.465446	0.688339	ns	ENSG00000178104.19	AluS
chr1_149067319_149067971:L1PA4	0.0746469	0.931353	0.972541	ns	ENSG00000269713.7	L1P
chr1_149082983_149083107:AluY	0.481578	0.587445	0.779261	ns	ENSG00000269713.7	AluY
chr1_149087824_149088130:AluSc8	0.442181	0.47635	0.69673	ns	ENSG00000269713.7	AluS
chr1_149088737_149088800:Alu	0.522574	0.256005	0.488987	ns	ENSG00000269713.7	Alu
chr1_149101105_149101403:AluJb	1.13965	0.198373	0.419047	ns	ENSG00000269713.7	AluJ
chr1_149201808_149202118:AluSz	-0.490031	0.465446	0.688339	ns	ENSG00000274265.5,ENSG00000215861.6	AluS
chr1_149223217_149223495:AluSx	0.286683	0.736824	0.871552	ns	ENSG00000274265.5,ENSG00000215861.6	AluS
chr1_149223496_149224383:L1PB1	-0.286021	0.749108	0.878677	ns	ENSG00000274265.5,ENSG00000215861.6	L1P
chr1_149256020_149256319:AluSx	1.38522	0.0717662	0.217238	ns	ENSG00000274265.5,ENSG00000215861.6	AluS
chr1_149363013_149363270:AluSx	-0.91446	0.134976	0.327857	ns	NA	AluS
chr1_149396_149703:AluSq10	1.35754	0.200017	0.420951	ns	ENSG00000241860.7	AluS
chr1_149402079_149402378:AluSp	0.90731	0.231136	0.459735	ns	ENSG00000286219.1,ENSG00000286185.1	AluS
chr1_149412899_149413207:AluSz	0.592064	0.515645	0.727282	ns	ENSG00000286219.1,ENSG00000286185.1	AluS
chr1_149419886_149420169:AluY	0.385917	0.561094	0.761467	ns	ENSG00000286219.1,ENSG00000286185.1	AluY
chr1_149420362_149420484:L1PA4	0.169644	0.819699	0.91761	ns	ENSG00000286219.1,ENSG00000286185.1	L1P
chr1_149432863_149433456:L1PA8	-0.0674503	0.937905	0.97444	ns	ENSG00000286219.1,ENSG00000286185.1	L1P
chr1_14943791_14944096:AluSx	-0.888281	0.151119	0.35314	ns	ENSG00000189337.17	AluS
chr1_149448883_149449180:AluY	2.69946	0.000551878	0.00628744	Up	ENSG00000286219.1,ENSG00000286185.1	AluY
chr1_149460334_149460636:AluY	-0.505535	0.32314	0.561089	ns	ENSG00000286219.1,ENSG00000286185.1	AluY
chr1_149460970_149461234:AluSx	-0.633622	0.0855486	0.244375	ns	ENSG00000286219.1,ENSG00000286185.1	AluS
chr1_149461616_149462133:L1PA5	-0.188884	0.628499	0.806459	ns	ENSG00000286219.1,ENSG00000286185.1	L1P
chr1_149462834_149463133:AluSg	0.0622693	0.915217	0.965261	ns	ENSG00000286219.1,ENSG00000286185.1	AluS
chr1_149468944_149469264:AluSq2	0.997675	0.200862	0.421774	ns	ENSG00000286185.1	AluS
chr1_149471890_149472193:AluJr	1.63419	0.012054	0.0630111	ns	ENSG00000286185.1	AluJ
chr1_149483849_149484502:L1PA4	0.336886	0.713625	0.858444	ns	ENSG00000286185.1,ENSG00000271383.7	L1P
chr1_149615698_149615986:AluSx	1.76684	0.116614	0.298685	ns	ENSG00000277147.6	AluS
chr1_149628258_149628553:AluY	1.25689	0.0882606	0.249351	ns	ENSG00000277147.6	AluY
chr1_149630263_149630575:AluSx1	0.629392	0.440337	0.667671	ns	ENSG00000277147.6	AluS
chr1_149632800_149633101:AluSx	0.479443	0.52893	0.737658	ns	ENSG00000277147.6	AluS
chr1_149634390_149634675:AluSx	0.814756	0.382568	0.617808	ns	ENSG00000277147.6	AluS
chr1_149698331_149698453:FLAM_C	-0.302782	0.725216	0.864704	ns	ENSG00000277147.6,ENSG00000234232.7	FLAM
chr1_149699234_149699528:AluSx	-0.28622	0.684812	0.842458	ns	ENSG00000277147.6,ENSG00000234232.7	AluS
chr1_14971662_14971789:AluY	0.271073	0.687768	0.84424	ns	ENSG00000189337.17	AluY
chr1_14972517_14972814:AluSq2	-0.319303	0.508576	0.721664	ns	ENSG00000189337.17	AluS
chr1_14982418_14982724:AluSx	-0.969368	0.171733	0.383031	ns	ENSG00000189337.17	AluS
chr1_149835171_149835507:AluSx1	-0.133151	0.837877	0.924289	ns	ENSG00000270882.2	AluS
chr1_14984085_14984396:AluSx	-0.392111	0.543659	0.748806	ns	ENSG00000189337.17	AluS
chr1_14984876_14985151:AluSx4	-0.665576	0.453825	0.6789	ns	ENSG00000189337.17	AluS
chr1_149858313_149858606:AluSx1	-0.133151	0.837877	0.924289	ns	ENSG00000270276.2	AluS
chr1_149924157_149924460:AluJb	0.365705	0.667709	0.831643	ns	ENSG00000143368.10	AluJ
chr1_149938179_149938481:AluSx	-0.319106	0.604709	0.790505	ns	ENSG00000264522.6	AluS
chr1_149938634_149938952:AluSx	0.233388	0.732073	0.868259	ns	ENSG00000264522.6	AluS
chr1_149958323_149958613:AluSx	0.959482	0.235275	0.464797	ns	ENSG00000264522.6	AluS
chr1_149958940_149959249:AluSz6	0.34091	0.696219	0.849414	ns	ENSG00000264522.6	AluS
chr1_149975747_149976039:AluSx	0.746065	0.219588	0.445454	ns	ENSG00000264522.6	AluS
chr1_149976329_149976631:AluSp	0.621454	0.442638	0.669645	ns	ENSG00000264522.6	AluS
chr1_149980439_149980725:AluSx	-1.14254	0.0589008	0.190701	ns	ENSG00000264522.6	AluS
chr1_149990714_149991003:AluSx	-0.100787	0.912909	0.964279	ns	ENSG00000264522.6	AluS
chr1_149991948_149992235:AluSc8	-0.697604	0.460215	0.683941	ns	ENSG00000264522.6	AluS
chr1_149992497_149992770:AluSx	-0.510169	0.576549	0.77205	ns	ENSG00000264522.6	AluS
chr1_149994302_149994606:AluSx	0.571233	0.453288	0.67857	ns	ENSG00000264522.6	AluS
chr1_150002969_150003274:AluY	0.0129698	0.975678	0.98775	ns	ENSG00000264522.6	AluY
chr1_150032029_150032335:AluSq2	0.122562	0.888318	0.950814	ns	NA	AluS
chr1_150046445_150046748:AluSc8	4.87461	0.000632945	0.00696712	Up	ENSG00000285184.3	AluS
chr1_150047672_150047964:AluSx	2.14701	0.0169133	0.0801283	ns	ENSG00000285184.3	AluS
chr1_150048848_150049133:AluSx	2.09608	0.0796343	0.232912	ns	ENSG00000285184.3	AluS
chr1_150049659_150049873:AluJb	1.3288	0.0991664	0.269064	ns	ENSG00000285184.3	AluJ
chr1_150088469_150088778:AluJb	-0.252563	0.757987	0.88365	ns	ENSG00000136631.15	AluJ
chr1_150089362_150089661:AluSx1	0.164968	0.853139	0.931437	ns	ENSG00000136631.15	AluS
chr1_150117577_150117866:AluJb	0.203131	0.828199	0.920307	ns	ENSG00000136631.15	AluJ
chr1_150117992_150118300:AluSx	0.378437	0.690445	0.845823	ns	ENSG00000136631.15	AluS
chr1_150119827_150120123:AluSp	0.450099	0.600689	0.787992	ns	ENSG00000136631.15	AluS
chr1_150120862_150121154:AluYc	-0.249025	0.816123	0.91617	ns	ENSG00000136631.15	AluY
chr1_150122039_150122305:AluSx	0.062704	0.944854	0.976897	ns	ENSG00000136631.15	AluS
chr1_150128734_150129021:AluY	1.28766	0.253621	0.486367	ns	ENSG00000136631.15	AluY
chr1_150131227_150131539:AluSx	0.484001	0.601355	0.788475	ns	ENSG00000136631.15	AluS
chr1_150220853_150221134:AluSx	-0.689268	0.362826	0.599849	ns	ENSG00000143401.15	AluS
chr1_150224293_150224592:AluSq10	1.05559	0.248942	0.481211	ns	ENSG00000143401.15	AluS
chr1_150294617_150294913:AluSx	2.56029	0.00722938	0.0430413	Up	ENSG00000266472.6	AluS
chr1_150294985_150295295:AluYh9	1.80871	0.023729	0.101664	ns	ENSG00000266472.6	AluY
chr1_150295334_150295448:AluJb	1.50244	0.0438958	0.156221	ns	ENSG00000266472.6	AluJ
chr1_150295953_150296247:AluSc	1.4874	0.0282299	0.114789	ns	ENSG00000266472.6	AluS
chr1_150297011_150297309:AluSc8	1.28663	0.172222	0.383635	ns	ENSG00000266472.6	AluS
chr1_150304770_150305055:AluSx	1.35172	0.202056	0.423271	ns	ENSG00000266472.6	AluS
chr1_150305056_150305338:AluJb	1.3839	0.142377	0.339339	ns	ENSG00000266472.6	AluJ
chr1_150308550_150308847:AluSx	5.19519	0.00017147	0.00252134	Up	ENSG00000266472.6	AluS
chr1_150309303_150309599:AluYj4	1.51721	0.125903	0.313275	ns	NA	AluY
chr1_150323777_150324078:AluSx3	0.850596	0.429581	0.6589	ns	ENSG00000117360.13	AluS
chr1_150324556_150324846:AluSx	1.01799	0.306803	0.545189	ns	ENSG00000117360.13	AluS
chr1_150327057_150327365:AluSx	0.769735	0.413287	0.64494	ns	ENSG00000117360.13	AluS
chr1_150328548_150328851:AluSq2	1.04205	0.21724	0.442684	ns	ENSG00000117360.13	AluS
chr1_150329038_150329328:AluSz6	0.976601	0.0991187	0.269059	ns	ENSG00000117360.13	AluS
chr1_150329762_150330059:AluSx	0.68179	0.227948	0.456014	ns	ENSG00000117360.13	AluS
chr1_150330062_150330348:AluJb	0.512713	0.277485	0.514038	ns	ENSG00000117360.13	AluJ
chr1_150330376_150330654:AluSc8	0.458846	0.497739	0.713606	ns	ENSG00000117360.13	AluS
chr1_150338499_150338814:AluSx	-0.482982	0.476537	0.696873	ns	ENSG00000117360.13	AluS
chr1_150339084_150339387:AluJb	-0.299172	0.677997	0.83853	ns	ENSG00000117360.13	AluJ
chr1_150339435_150339736:AluSp	1.37326	0.222506	0.449207	ns	ENSG00000117360.13	AluS
chr1_150339738_150340021:AluSx	-1.76838	0.0410604	0.14908	ns	ENSG00000117360.13	AluS
chr1_150340828_150341134:AluJb	0.153707	0.856704	0.933286	ns	ENSG00000117360.13	AluJ
chr1_150342100_150342399:AluY	-0.70029	0.310244	0.548301	ns	ENSG00000117360.13	AluY
chr1_150342529_150342820:AluSx	-1.32368	0.155814	0.359783	ns	ENSG00000117360.13	AluS
chr1_150345343_150345648:AluSq2	0.79884	0.00760187	0.0444949	ns	ENSG00000117360.13	AluS
chr1_150346806_150347105:AluJb	-0.210696	0.762548	0.886295	ns	ENSG00000117360.13	AluJ
chr1_150347449_150347740:AluSx	-0.594263	0.484915	0.703843	ns	ENSG00000117360.13	AluS
chr1_150348461_150348756:AluSx1	0.133468	0.898649	0.956439	ns	ENSG00000117360.13	AluS
chr1_150350985_150351273:AluSg	-0.313177	0.700563	0.851636	ns	ENSG00000117360.13	AluS
chr1_150352384_150352677:AluY	-1.37314	0.0119344	0.0625278	ns	ENSG00000117360.13	AluY
chr1_150354829_150355117:AluSc	-0.493654	0.494967	0.7113	ns	NA	AluS
chr1_150355139_150355436:AluSp	-0.428795	0.559674	0.760347	ns	NA	AluS
chr1_150357825_150358117:AluSp	1.20514	0.247345	0.479209	ns	NA	AluS
chr1_150358402_150358701:AluSx	0.644531	0.339271	0.577038	ns	NA	AluS
chr1_150369442_150369756:AluY	0.964354	0.12639	0.313928	ns	ENSG00000163125.15	AluY
chr1_150369770_150370081:AluSz6	0.963887	0.0814471	0.236523	ns	ENSG00000163125.15	AluS
chr1_150370082_150370209:AluJb	1.62424	0.0273321	0.112354	ns	ENSG00000163125.15	AluJ
chr1_150370566_150370871:AluJb	1.48749	2.30501e-06	7.35497e-05	Up	ENSG00000163125.15	AluJ
chr1_150371358_150371667:AluY	1.4454	1.70036e-10	1.82106e-08	Up	ENSG00000163125.15	AluY
chr1_150372336_150372488:AluSx	0.17537	0.770899	0.891567	ns	ENSG00000163125.15	AluS
chr1_150373012_150373312:AluSz	0.376982	0.589518	0.780633	ns	ENSG00000163125.15	AluS
chr1_150376929_150377236:AluSz6	0.947287	0.309176	0.547501	ns	ENSG00000163125.15	AluS
chr1_150377319_150377613:AluYh7	0.598697	0.400338	0.633732	ns	ENSG00000163125.15	AluY
chr1_150378696_150378999:AluSx	0.459084	0.617848	0.799166	ns	ENSG00000163125.15	AluS
chr1_150380446_150380645:AluSx	0.398908	0.677827	0.838429	ns	ENSG00000163125.15	AluS
chr1_150380651_150380943:AluSc	0.229396	0.822961	0.918787	ns	ENSG00000163125.15	AluS
chr1_150381505_150381803:AluYk2	0.707151	0.381371	0.617011	ns	ENSG00000163125.15	AluY
chr1_150382372_150382658:AluSx	0.827157	0.387257	0.622261	ns	ENSG00000163125.15	AluS
chr1_150389056_150389345:AluJb	1.18364	0.216845	0.442163	ns	ENSG00000163125.15	AluJ
chr1_150390212_150390525:AluJb	1.3562	0.123323	0.309388	ns	ENSG00000163125.15	AluJ
chr1_150391626_150391936:AluSx1	1.75142	0.101484	0.272943	ns	ENSG00000163125.15	AluS
chr1_150411844_150412134:AluSz6	1.40411	0.0200304	0.0903511	ns	ENSG00000163125.15	AluS
chr1_150413319_150413617:AluSp	1.24391	0.15965	0.365655	ns	ENSG00000163125.15	AluS
chr1_150413645_150413943:AluSp	1.15795	0.242137	0.473006	ns	ENSG00000163125.15	AluS
chr1_150413944_150414075:AluSx4	0.873878	0.507726	0.72097	ns	ENSG00000163125.15	AluS
chr1_150415043_150415333:AluSx	1.07915	0.283564	0.520341	ns	ENSG00000163125.15	AluS
chr1_150419625_150419927:AluSx	0.0652963	0.948365	0.977935	ns	ENSG00000163125.15	AluS
chr1_150420544_150420840:AluSz6	0.911551	0.360255	0.597433	ns	ENSG00000163125.15	AluS
chr1_150425362_150425665:AluSp	0.263241	0.802162	0.909303	ns	ENSG00000163125.15	AluS
chr1_150426865_150427179:AluSx	0.137345	0.869958	0.940884	ns	ENSG00000163125.15	AluS
chr1_150427191_150427502:AluSz	0.550009	0.573298	0.769651	ns	ENSG00000163125.15	AluS
chr1_150430648_150430938:AluSp	1.50942	0.170972	0.382168	ns	ENSG00000163125.15	AluS
chr1_150431474_150431780:AluSq2	1.11603	0.121339	0.306256	ns	ENSG00000163125.15	AluS
chr1_150440271_150440367:AluSq	0.0274155	0.974684	0.987142	ns	ENSG00000163125.15	AluS
chr1_150454566_150454864:AluJb	0.463203	0.558074	0.759253	ns	ENSG00000163125.15	AluJ
chr1_150455222_150455520:AluSg	0.0201156	0.98287	0.991106	ns	ENSG00000163125.15	AluS
chr1_150460423_150460702:AluSx1	1.23898	0.250309	0.482774	ns	ENSG00000163125.15	AluS
chr1_150462002_150462295:AluSx	1.53886	0.0899976	0.252654	ns	ENSG00000163125.15	AluS
chr1_150462296_150462472:AluSx	1.78548	0.0597956	0.192793	ns	ENSG00000163125.15	AluS
chr1_150464075_150464308:AluSq	1.31131	0.198846	0.419661	ns	ENSG00000163125.15	AluS
chr1_150464884_150465142:AluSx	0.665673	0.195153	0.414923	ns	ENSG00000163125.15	AluS
chr1_150465155_150465413:AluSx	0.61208	0.545457	0.750107	ns	ENSG00000163125.15	AluS
chr1_150465777_150466034:AluSx	1.22464	0.166088	0.374953	ns	ENSG00000163125.15	AluS
chr1_150466098_150466399:AluYk2	0.756188	0.396308	0.630047	ns	ENSG00000163125.15	AluY
chr1_150466400_150466562:AluJb	0.705565	0.46535	0.688243	ns	ENSG00000163125.15	AluJ
chr1_150493478_150493777:AluSp	0.686743	0.539336	0.745408	ns	ENSG00000143374.17	AluS
chr1_150502386_150502676:AluSx	-1.97316	0.0587255	0.190207	ns	ENSG00000143374.17	AluS
chr1_150503406_150503538:AluSx	-4.81913	0.000749363	0.00792064	Down	ENSG00000143374.17	AluS
chr1_150507288_150507596:AluSc8	0.44776	0.620236	0.80098	ns	ENSG00000143374.17	AluS
chr1_150565800_150565955:AluJb	-0.572216	0.424236	0.654533	ns	ENSG00000143384.14	AluJ
chr1_150566045_150566349:AluSx	-0.302569	0.615239	0.797544	ns	ENSG00000143384.14	AluS
chr1_150566969_150567240:AluSx	0.050979	0.945831	0.977117	ns	ENSG00000143384.14	AluS
chr1_150569274_150569576:AluSc5	-0.542853	0.178717	0.392608	ns	ENSG00000143384.14	AluS
chr1_150569782_150570055:AluSx	-0.840636	0.0231513	0.0998948	ns	ENSG00000143384.14	AluS
chr1_150570238_150570533:AluJb	-0.965819	0.000123978	0.00195393	ns	ENSG00000143384.14	AluJ
chr1_150570774_150571077:AluSx4	-1.07913	3.25017e-06	9.80902e-05	Down	ENSG00000143384.14	AluS
chr1_150571626_150571866:AluSx	-0.680047	0.0447978	0.158569	ns	ENSG00000143384.14	AluS
chr1_150571867_150572127:AluSx	-0.422944	0.220604	0.446684	ns	ENSG00000143384.14	AluS
chr1_150572142_150572440:AluSx	-1.0379	0.00375825	0.0265426	Down	ENSG00000143384.14	AluS
chr1_150572441_150572608:AluSg	-0.884698	0.00101029	0.00993452	ns	ENSG00000143384.14	AluS
chr1_150573670_150573933:AluSx	-0.484918	0.235632	0.465266	ns	ENSG00000143384.14	AluS
chr1_150573972_150574278:AluSp	-0.632804	0.38962	0.624129	ns	ENSG00000143384.14	AluS
chr1_150587929_150588239:AluYb8	-1.06226	0.320351	0.55843	ns	NA	AluY
chr1_150598532_150598830:AluJb	-0.0510685	0.954404	0.979402	ns	NA	AluJ
chr1_150605638_150605940:AluSx	0.752387	0.360265	0.597436	ns	ENSG00000143420.19	AluS
chr1_150607671_150607935:AluJb	0.336458	0.702229	0.8524	ns	ENSG00000143420.19	AluJ
chr1_150607947_150608256:AluSx	0.661104	0.491046	0.708184	ns	ENSG00000143420.19	AluS
chr1_150610311_150610602:AluSx1	1.10412	0.0335465	0.129864	ns	ENSG00000143420.19	AluS
chr1_150610660_150610939:AluJb	0.846699	0.33088	0.56842	ns	ENSG00000143420.19	AluJ
chr1_150610976_150611279:AluSz	0.782026	0.195522	0.415521	ns	ENSG00000143420.19	AluS
chr1_150612416_150612692:AluY	0.825788	0.200652	0.421621	ns	ENSG00000143420.19	AluY
chr1_150612997_150613279:AluSx	0.190059	0.749944	0.879223	ns	ENSG00000143420.19	AluS
chr1_150613986_150614274:AluJb	0.228966	0.757303	0.883306	ns	ENSG00000143420.19	AluJ
chr1_150614380_150614644:AluJb	0.0564397	0.930895	0.97248	ns	ENSG00000143420.19	AluJ
chr1_150614804_150615122:AluSx	0.290966	0.562393	0.762534	ns	ENSG00000143420.19	AluS
chr1_150616312_150616604:AluYg6	0.19897	0.622823	0.802444	ns	ENSG00000143420.19	AluY
chr1_150616802_150616960:AluSg4	0.749094	0.325956	0.563602	ns	ENSG00000143420.19	AluS
chr1_150617320_150617616:AluSq	0.299478	0.624067	0.803243	ns	ENSG00000143420.19	AluS
chr1_150617802_150618022:AluSq	-0.181033	0.788019	0.901168	ns	ENSG00000143420.19	AluS
chr1_150618023_150618257:AluY	-0.0379661	0.955759	0.979706	ns	ENSG00000143420.19	AluY
chr1_150618263_150618363:AluJb	0.138416	0.857674	0.933717	ns	ENSG00000143420.19	AluJ
chr1_150618364_150618646:AluSz6	0.409267	0.583286	0.776428	ns	ENSG00000143420.19	AluS
chr1_150618691_150618987:AluSq	-0.448648	0.570716	0.767869	ns	ENSG00000143420.19	AluS
chr1_150618994_150619285:AluSx	-0.588802	0.356833	0.593803	ns	ENSG00000143420.19	AluS
chr1_150620803_150621103:AluJb	-0.904384	0.168918	0.379369	ns	ENSG00000143420.19	AluJ
chr1_150621267_150621572:AluSz	-0.150495	0.760254	0.885118	ns	ENSG00000143420.19	AluS
chr1_150626566_150626843:AluYc	-0.0700784	0.946549	0.977306	ns	ENSG00000143420.19	AluY
chr1_150645246_150645538:AluSx	0.217495	0.729749	0.866856	ns	NA	AluS
chr1_150647219_150647510:AluJb	1.20902	4.48955e-06	0.000128984	Up	ENSG00000143457.11	AluJ
chr1_15065020_15065327:AluSx	0.338044	0.64648	0.817662	ns	ENSG00000189337.17	AluS
chr1_150666341_150666636:AluSx	1.21888	0.161707	0.368527	ns	ENSG00000143457.11	AluS
chr1_150667464_150667549:FLAM_C	0.709343	0.511396	0.724198	ns	ENSG00000143457.11	FLAM
chr1_150667582_150667893:AluY	0.762775	0.392	0.626318	ns	ENSG00000143457.11	AluY
chr1_150669680_150669973:AluSq	-0.742414	0.304787	0.543374	ns	ENSG00000143457.11	AluS
chr1_150670316_150670624:AluY	-0.681849	0.504635	0.718772	ns	ENSG00000143457.11	AluY
chr1_150670958_150671258:AluSx	-0.438864	0.596854	0.785158	ns	ENSG00000143457.11	AluS
chr1_150671525_150671835:AluSx	-0.142916	0.876445	0.94467	ns	ENSG00000143457.11	AluS
chr1_150672446_150672730:AluSx1	-0.112295	0.888536	0.950883	ns	ENSG00000143457.11	AluS
chr1_150673168_150673223:Alu	0.310588	0.661159	0.827236	ns	ENSG00000143457.11	Alu
chr1_150673283_150673616:AluSx	-0.201797	0.619842	0.800641	ns	ENSG00000143457.11	AluS
chr1_150673647_150673951:AluSx	-0.265143	0.657906	0.825319	ns	ENSG00000143457.11	AluS
chr1_150676635_150676944:AluSx	0.233635	0.75925	0.884479	ns	ENSG00000143457.11	AluS
chr1_150677238_150677538:AluSx	0.48772	0.587133	0.778984	ns	ENSG00000143457.11	AluS
chr1_150677625_150677925:AluJb	0.556879	0.30572	0.544341	ns	ENSG00000143457.11	AluJ
chr1_150680867_150681144:AluSx	-0.634499	0.335193	0.573054	ns	ENSG00000143457.11	AluS
chr1_150681785_150682077:AluSx	-0.454273	0.547002	0.751219	ns	ENSG00000143457.11	AluS
chr1_150682346_150682652:AluJb	-0.144883	0.822528	0.918729	ns	ENSG00000143457.11	AluJ
chr1_150683120_150683254:AluSx	-0.696349	0.34023	0.57806	ns	ENSG00000143457.11	AluS
chr1_150683255_150683553:AluYe5	-0.168637	0.841165	0.925697	ns	ENSG00000143457.11	AluY
chr1_150683554_150683729:AluSx	1.03032	0.338284	0.576134	ns	ENSG00000143457.11	AluS
chr1_150684676_150684966:AluSq2	1.08235	0.332321	0.570082	ns	ENSG00000143457.11	AluS
chr1_150685433_150685741:AluSz	-0.484718	0.61771	0.799138	ns	ENSG00000143457.11	AluS
chr1_150687296_150687595:AluSx	-0.266409	0.610175	0.794176	ns	ENSG00000143457.11	AluS
chr1_150688470_150688773:AluSx1	0.258425	0.784824	0.899328	ns	ENSG00000143457.11	AluS
chr1_150930515_150930835:AluSx	0.494363	0.532982	0.740688	ns	ENSG00000143379.12	AluS
chr1_150930978_150931281:AluJb	-0.40186	0.437579	0.665253	ns	ENSG00000143379.12	AluJ
chr1_150931304_150931550:AluYk2	-0.427824	0.325907	0.563536	ns	ENSG00000143379.12	AluY
chr1_150931551_150931620:L1PA2	-0.203485	0.704671	0.853598	ns	ENSG00000143379.12	L1P
chr1_150931672_150931746:AluSx	-0.757526	0.2903	0.526948	ns	ENSG00000143379.12	AluS
chr1_150932104_150932221:AluJb	0.0377974	0.969625	0.985234	ns	ENSG00000143379.12	AluJ
chr1_150934191_150934478:AluYk2	-0.536107	0.50086	0.71592	ns	ENSG00000143379.12	AluY
chr1_150934824_150935120:AluSq	-0.0525437	0.950344	0.978435	ns	ENSG00000143379.12	AluS
chr1_150935989_150936278:AluYe5	0.511983	0.57962	0.774163	ns	ENSG00000143379.12	AluY
chr1_150939318_150939624:AluSx	-0.407166	0.665506	0.83003	ns	ENSG00000143379.12	AluS
chr1_150955807_150956106:AluSz	1.02577	0.200089	0.42105	ns	ENSG00000143379.12	AluS
chr1_150958227_150958548:AluSc8	0.1074	0.904177	0.959585	ns	ENSG00000143379.12	AluS
chr1_150959791_150960101:AluSq2	0.728427	0.32503	0.562621	ns	ENSG00000143379.12	AluS
chr1_150960192_150960508:AluSx3	1.07741	0.237502	0.467572	ns	ENSG00000143379.12	AluS
chr1_151010672_151010955:AluSx	-0.148041	0.820673	0.917888	ns	ENSG00000143363.17	AluS
chr1_151011754_151012076:AluSc	-0.0844501	0.888196	0.950761	ns	ENSG00000143363.17	AluS
chr1_151026876_151027084:AluSq	-0.351079	0.715532	0.859338	ns	ENSG00000143363.17	AluS
chr1_151049424_151049551:FLAM_C	-3.61028	0.0027148	0.0209367	Down	ENSG00000143443.10	FLAM
chr1_151049565_151049830:AluJb	-3.4522	0.000640471	0.0070212	Down	ENSG00000143443.10	AluJ
chr1_151071444_151071771:AluSx	0.181682	0.844906	0.927274	ns	ENSG00000143458.12	AluS
chr1_151075283_151075590:AluY	0.450531	0.673938	0.835728	ns	ENSG00000143458.12	AluY
chr1_151078314_151078614:AluY	0.552996	0.569234	0.766671	ns	ENSG00000143458.12	AluY
chr1_151078631_151078970:AluSx	0.719634	0.414539	0.646052	ns	ENSG00000143458.12	AluS
chr1_151079259_151079550:AluSx1	0.181767	0.842582	0.926171	ns	ENSG00000143458.12	AluS
chr1_151082393_151082708:AluY	0.573784	0.474728	0.695388	ns	ENSG00000143458.12	AluY
chr1_151085964_151086257:AluJb	1.54903	0.0871867	0.247471	ns	ENSG00000143458.12	AluJ
chr1_151088719_151089004:AluSx	0.813497	0.442857	0.66987	ns	ENSG00000143458.12	AluS
chr1_151118797_151118941:AluSx	2.83457	0.028147	0.114542	ns	ENSG00000143458.12	AluS
chr1_151119327_151119457:AluY	2.45558	0.000373359	0.00463157	Up	ENSG00000143458.12	AluY
chr1_151119458_151119762:AluSc	2.40969	0.000511903	0.00593872	Up	ENSG00000143458.12	AluS
chr1_151119763_151119940:AluY	1.7252	0.0322691	0.126427	ns	ENSG00000143458.12	AluY
chr1_151120065_151120360:AluSx	1.9411	0.00425377	0.0292604	Up	ENSG00000143458.12	AluS
chr1_151120361_151120534:AluSx	1.68883	0.0164691	0.0785868	ns	ENSG00000143458.12	AluS
chr1_151120754_151121057:AluSp	2.25399	0.0465725	0.16272	ns	ENSG00000143458.12	AluS
chr1_151121428_151121737:AluSp	2.62544	1.84615e-05	0.000417214	Up	ENSG00000143458.12	AluS
chr1_151123174_151123482:AluSx3	1.74861	0.00155062	0.0137006	Up	ENSG00000143458.12	AluS
chr1_151123571_151123855:AluY	1.77986	0.00335734	0.0243629	Up	ENSG00000143458.12	AluY
chr1_151123899_151124033:AluSx	1.93701	0.000651901	0.00711116	Up	ENSG00000143458.12	AluS
chr1_151124150_151124446:AluSx	2.0218	4.8844e-06	0.00013861	Up	ENSG00000143458.12	AluS
chr1_151155458_151155745:AluJb	-0.650237	0.41757	0.648703	ns	NA	AluJ
chr1_151155826_151156127:AluSx	-0.28618	0.761736	0.885851	ns	NA	AluS
chr1_151177105_151177416:AluSx	0.281847	0.582828	0.776051	ns	ENSG00000163159.14	AluS
chr1_151181902_151182017:AluJo	-0.171675	0.830284	0.92114	ns	ENSG00000163159.14	AluJ
chr1_151183146_151183448:AluSx	0.400827	0.647705	0.818243	ns	ENSG00000163159.14	AluS
chr1_151199331_151199631:AluSz	0.553221	0.467956	0.689873	ns	ENSG00000143398.20	AluS
chr1_151204187_151204476:AluSq2	-0.3578	0.723109	0.863303	ns	ENSG00000143398.20	AluS
chr1_151206941_151207169:AluSz	-0.707807	0.497493	0.713364	ns	ENSG00000143398.20	AluS
chr1_151207535_151207832:AluSx	0.0698955	0.931048	0.97248	ns	ENSG00000143398.20	AluS
chr1_151207865_151208158:AluSx	-0.141251	0.859689	0.934908	ns	ENSG00000143398.20	AluS
chr1_151208352_151208658:AluSg	0.212263	0.812169	0.914097	ns	ENSG00000143398.20	AluS
chr1_151208720_151209031:AluY	-1.35418	0.141604	0.338179	ns	ENSG00000143398.20	AluY
chr1_151209293_151209437:AluSx	-0.817926	0.275345	0.511518	ns	ENSG00000143398.20	AluS
chr1_151209438_151209738:AluSp	-0.86074	0.152901	0.355826	ns	ENSG00000143398.20	AluS
chr1_151209876_151210183:AluSx	-0.854542	0.215812	0.441016	ns	ENSG00000143398.20	AluS
chr1_151210597_151210884:AluSx	-0.977626	0.122708	0.308345	ns	ENSG00000143398.20	AluS
chr1_151212176_151212258:AluSz6	-0.552963	0.587391	0.779217	ns	ENSG00000143398.20	AluS
chr1_151212583_151212871:AluSc	-0.269197	0.777007	0.895085	ns	ENSG00000143398.20	AluS
chr1_151212882_151213188:AluY	0.107086	0.82419	0.919307	ns	ENSG00000143398.20	AluY
chr1_151214342_151214680:AluSq4	-0.305719	0.746055	0.877046	ns	ENSG00000143398.20	AluS
chr1_151215338_151215624:AluSx	0.568936	0.326809	0.564311	ns	ENSG00000143398.20	AluS
chr1_151216092_151216366:AluY	0.16393	0.824032	0.919233	ns	ENSG00000143398.20	AluY
chr1_151216901_151217210:AluSx3	-0.413459	0.491983	0.708956	ns	ENSG00000143398.20	AluS
chr1_151217568_151217749:AluJb	-1.71569	0.0699347	0.21392	ns	ENSG00000143398.20	AluJ
chr1_151217763_151218078:AluSx	-1.01916	0.199063	0.419979	ns	ENSG00000143398.20	AluS
chr1_151218555_151218853:AluSc	-0.710685	0.199789	0.420656	ns	ENSG00000143398.20	AluS
chr1_151219099_151219402:AluSz	-0.540435	0.453618	0.678791	ns	ENSG00000143398.20	AluS
chr1_151220001_151220302:AluSc8	0.360867	0.585016	0.777642	ns	ENSG00000143398.20	AluS
chr1_151220474_151220766:AluSq2	0.392816	0.440134	0.667544	ns	ENSG00000143398.20	AluS
chr1_151223070_151223363:AluSq2	0.201476	0.812022	0.914097	ns	ENSG00000143398.20	AluS
chr1_151223364_151223659:AluSc8	0.424507	0.485307	0.70422	ns	ENSG00000143398.20	AluS
chr1_151223706_151223982:AluSx	0.235305	0.744886	0.876555	ns	ENSG00000143398.20	AluS
chr1_151226745_151227047:AluSz	0.450432	0.600421	0.787776	ns	ENSG00000143398.20	AluS
chr1_151227609_151227902:AluSx	0.357697	0.688378	0.844723	ns	ENSG00000143398.20	AluS
chr1_151229361_151229660:AluSp	-0.493387	0.566678	0.765402	ns	ENSG00000143398.20	AluS
chr1_151229802_151230107:AluY	-0.0989161	0.90634	0.96072	ns	ENSG00000143398.20	AluY
chr1_151230554_151230831:AluSz	-0.205825	0.804999	0.910668	ns	ENSG00000143398.20	AluS
chr1_151230941_151231231:AluSx	0.0770866	0.928842	0.971562	ns	ENSG00000143398.20	AluS
chr1_151237379_151237674:AluJb	-0.0361773	0.964341	0.983093	ns	ENSG00000143398.20	AluJ
chr1_151239256_151239543:AluSz	1.32849	0.126996	0.314931	ns	ENSG00000143398.20	AluS
chr1_151239544_151239827:AluSx1	1.08861	0.0856779	0.244604	ns	ENSG00000143398.20	AluS
chr1_151240883_151241171:AluSq2	-0.37745	0.591445	0.781727	ns	ENSG00000143398.20	AluS
chr1_151241220_151241517:AluY	-0.516785	0.480052	0.699936	ns	ENSG00000143398.20	AluY
chr1_151241527_151241817:AluSp	0.857213	0.331714	0.569376	ns	ENSG00000143398.20	AluS
chr1_151256749_151257048:AluSx	0.0502139	0.955645	0.97967	ns	ENSG00000159352.16	AluS
chr1_151257050_151257560:L1PREC2	-0.2321	0.809684	0.913067	ns	ENSG00000159352.16	L1P
chr1_151257561_151257863:AluSx	0.491476	0.312681	0.550533	ns	ENSG00000159352.16	AluS
chr1_151257864_151258013:L1PREC2	0.508546	0.28605	0.522822	ns	ENSG00000159352.16	L1P
chr1_151258014_151258327:AluSx	0.486421	0.263084	0.497231	ns	ENSG00000159352.16	AluS
chr1_151258328_151258354:L1PREC2	0.104911	0.862489	0.936474	ns	ENSG00000159352.16	L1P
chr1_151258452_151258760:AluJb	-0.0901902	0.836271	0.923791	ns	ENSG00000159352.16	AluJ
chr1_151258932_151259171:AluJb	1.2168	7.38921e-06	0.000195568	Up	ENSG00000159352.16	AluJ
chr1_151259753_151259880:FLAM_C	-0.153371	0.801422	0.908939	ns	ENSG00000159352.16	FLAM
chr1_151259917_151260221:AluSp	0.0216257	0.968538	0.984692	ns	ENSG00000159352.16	AluS
chr1_151260589_151260836:AluSq	0.690379	0.285218	0.521791	ns	ENSG00000159352.16	AluS
chr1_151260849_151261152:AluSx	-0.667631	0.295803	0.533027	ns	ENSG00000159352.16	AluS
chr1_151261164_151261473:AluSx	-0.52291	0.19868	0.419473	ns	ENSG00000159352.16	AluS
chr1_151261670_151261973:AluJr	-0.265846	0.558376	0.759352	ns	ENSG00000159352.16	AluJ
chr1_151262624_151262850:AluSx1	1.0608	0.24501	0.476546	ns	ENSG00000159352.16	AluS
chr1_151263182_151263481:AluSz6	0.445631	0.603829	0.789894	ns	ENSG00000159352.16	AluS
chr1_151263547_151263847:AluY	0.542309	0.479444	0.699624	ns	ENSG00000159352.16	AluY
chr1_151271143_151271452:AluSx4	-1.85032	0.0297206	0.118988	ns	NA	AluS
chr1_151272072_151272353:AluY	-1.16414	0.100922	0.272006	ns	NA	AluY
chr1_151317304_151317613:AluJb	0.189227	0.837226	0.924077	ns	ENSG00000143393.16	AluJ
chr1_151414501_151414797:AluSp	-0.672466	0.265113	0.499656	ns	ENSG00000143442.22	AluS
chr1_151415384_151415693:AluY	-1.31704	0.0581735	0.189098	ns	ENSG00000143442.22	AluY
chr1_151415932_151416240:AluSx	-0.98019	0.314835	0.552825	ns	ENSG00000143442.22	AluS
chr1_151417069_151417361:AluSc8	-0.370102	0.673658	0.835503	ns	ENSG00000143442.22	AluS
chr1_151419072_151419368:AluSx	-0.875112	0.337983	0.575837	ns	ENSG00000143442.22	AluS
chr1_151426189_151426484:AluSx4	0.0782848	0.939028	0.974773	ns	ENSG00000143442.22	AluS
chr1_151430952_151431065:AluJb	1.61622	0.13488	0.327772	ns	ENSG00000143442.22	AluJ
chr1_151431887_151432172:AluSz6	0.758002	0.149868	0.351156	ns	ENSG00000143442.22	AluS
chr1_151433326_151433631:AluSp	0.759151	0.218762	0.444413	ns	ENSG00000143442.22	AluS
chr1_151434894_151435200:AluSx	1.30969	0.0867189	0.246577	ns	ENSG00000143442.22	AluS
chr1_151435494_151435793:AluSz	2.03035	0.00877507	0.0495846	Up	ENSG00000143442.22	AluS
chr1_151437474_151437762:AluSz6	0.847237	0.269925	0.505318	ns	ENSG00000143442.22	AluS
chr1_151437927_151438233:AluYa8	0.738975	0.253758	0.486545	ns	ENSG00000143442.22	AluY
chr1_151442428_151442729:AluSz6	0.318191	0.641294	0.814729	ns	ENSG00000143442.22	AluS
chr1_151442749_151443048:AluYe5	0.442582	0.599568	0.787131	ns	ENSG00000143442.22	AluY
chr1_151443419_151443742:AluSx	-0.770338	0.218027	0.443537	ns	ENSG00000143442.22	AluS
chr1_151445240_151445579:AluSz	-0.384482	0.56661	0.765402	ns	ENSG00000143442.22	AluS
chr1_151446474_151446785:AluSx	-0.110028	0.77461	0.893735	ns	ENSG00000143442.22	AluS
chr1_151447104_151447384:AluSx	0.784105	0.279335	0.51596	ns	ENSG00000143442.22	AluS
chr1_151448585_151448867:AluJb	-0.0735556	0.937521	0.974377	ns	ENSG00000143442.22	AluJ
chr1_151449615_151449891:AluY	-0.594233	0.334762	0.572652	ns	ENSG00000143442.22	AluY
chr1_151450024_151450332:AluSx1	-0.558424	0.297172	0.534682	ns	ENSG00000143442.22	AluS
chr1_151450385_151450653:AluJb	-0.455754	0.381927	0.617421	ns	ENSG00000143442.22	AluJ
chr1_151450923_151451133:AluSx	-0.6468	0.203626	0.42529	ns	ENSG00000143442.22	AluS
chr1_151451313_151451625:AluSx	-0.989421	0.0706624	0.215133	ns	ENSG00000143442.22	AluS
chr1_151454832_151455120:AluSg7	-0.68929	0.076524	0.226771	ns	ENSG00000143442.22	AluS
chr1_151455904_151456042:FLAM_C	0.392106	0.284757	0.521498	ns	ENSG00000143442.22	FLAM
chr1_151456671_151456891:AluSx	0.423383	0.175494	0.38816	ns	ENSG00000143442.22	AluS
chr1_151457645_151457949:AluSx	0.467906	0.231667	0.46043	ns	ENSG00000143442.22	AluS
chr1_151556688_151556988:AluSx	-2.16785	0.0302182	0.120437	ns	ENSG00000143367.16,ENSG00000232536.1	AluS
chr1_151582924_151583233:AluSx	-0.398757	0.39013	0.624642	ns	ENSG00000143367.16	AluS
chr1_151617879_151618151:AluJb	-1.43155	0.158619	0.364242	ns	ENSG00000143376.14	AluJ
chr1_151619059_151619351:AluJb	-1.9796	0.0961846	0.263832	ns	ENSG00000143376.14	AluJ
chr1_151619405_151619600:AluJb	-1.82893	0.0552151	0.182599	ns	ENSG00000143376.14	AluJ
chr1_151620695_151620989:AluSx3	-0.583105	0.521305	0.731728	ns	ENSG00000143376.14	AluS
chr1_151625225_151625532:AluSz	0.854892	0.388818	0.623494	ns	ENSG00000143376.14	AluS
chr1_151625555_151625801:AluSx	0.53883	0.514366	0.726183	ns	ENSG00000143376.14	AluS
chr1_151637154_151637476:AluY	1.98118	0.0200759	0.0904662	ns	ENSG00000143376.14	AluY
chr1_15163849_15164129:AluSx	0.218617	0.824635	0.919365	ns	ENSG00000171729.14	AluS
chr1_151647136_151647449:AluYa8	-0.786476	0.127944	0.316671	ns	ENSG00000143376.14	AluY
chr1_15164792_15165100:AluSc	0.17634	0.738142	0.872322	ns	ENSG00000204464.7,ENSG00000171729.14	AluS
chr1_15165861_15165944:AluYe5	-0.223876	0.751572	0.880117	ns	ENSG00000204464.7,ENSG00000171729.14	AluY
chr1_15166439_15166739:AluSx	-0.308268	0.585355	0.777915	ns	ENSG00000204464.7,ENSG00000171729.14	AluS
chr1_15167046_15167356:AluY	-0.469596	0.59547	0.78433	ns	ENSG00000204464.7,ENSG00000171729.14	AluY
chr1_151676271_151676605:AluJb	0.968438	0.304118	0.542704	ns	ENSG00000143376.14	AluJ
chr1_151677571_151677703:FLAM_C	1.37904	0.0805157	0.234608	ns	ENSG00000143376.14	FLAM
chr1_151678705_151679024:AluSx	1.04742	0.149724	0.350907	ns	ENSG00000143376.14	AluS
chr1_151695411_151695720:AluJb	-0.423335	0.0455993	0.16039	ns	ENSG00000143376.14	AluJ
chr1_151696642_151696949:AluSx	-0.152638	0.439435	0.666993	ns	ENSG00000143376.14	AluS
chr1_15170381_15170612:AluSx	0.549221	0.433248	0.661834	ns	ENSG00000204464.7,ENSG00000171729.14	AluS
chr1_15170735_15170987:AluY	0.253821	0.73873	0.872743	ns	ENSG00000204464.7,ENSG00000171729.14	AluY
chr1_15172097_15172408:AluJb	0.190146	0.63234	0.809281	ns	ENSG00000171729.14	AluJ
chr1_15173212_15173520:AluSz	0.493393	0.324481	0.562184	ns	ENSG00000171729.14	AluS
chr1_151760296_151760601:AluSx	-0.0437023	0.927184	0.970767	ns	ENSG00000143436.11	AluS
chr1_151787231_151787515:AluSx4	0.0292982	0.968335	0.98465	ns	ENSG00000182134.16	AluS
chr1_151874365_151874674:AluSx	2.16657	3.14149e-07	1.35228e-05	Up	ENSG00000159445.13	AluS
chr1_151882096_151882390:AluSg	1.29666	0.11445	0.295035	ns	ENSG00000159445.13	AluS
chr1_151889902_151890204:AluSp	2.01863	0.0205631	0.0920701	ns	ENSG00000159445.13,ENSG00000285651.1	AluS
chr1_151893089_151893399:AluSz	2.0106	0.000320415	0.00411568	Up	ENSG00000159445.13,ENSG00000285651.1	AluS
chr1_15190776_15191086:AluSc8	-1.66719	0.118525	0.30176	ns	ENSG00000171729.14	AluS
chr1_15192443_15192750:AluSg7	-1.68278	0.0198675	0.0897868	ns	ENSG00000215720.4,ENSG00000171729.14	AluS
chr1_15193568_15193856:AluSx	-0.683577	0.271759	0.507513	ns	ENSG00000171729.14	AluS
chr1_15194912_15195231:AluJb	-0.182611	0.773755	0.893114	ns	ENSG00000171729.14	AluJ
chr1_151981885_151982183:AluY	-1.32823	0.0972818	0.265811	ns	NA	AluY
chr1_1527955_1528261:AluYa8	-2.34983	0.000828197	0.00857479	Down	ENSG00000197785.14	AluY
chr1_153359681_153359988:AluSp	-5.55485	4.18638e-05	0.000814254	Down	ENSG00000163220.11	AluS
chr1_153556973_153557262:AluSc	-3.23309	0.00898387	0.0504939	ns	NA	AluS
chr1_153565030_153565335:AluY	-1.26027	0.147348	0.347105	ns	ENSG00000196754.13	AluY
chr1_153585783_153586077:AluSx	-0.303939	0.710647	0.857117	ns	NA	AluS
chr1_153586799_153586930:AluJr	0.735118	0.44651	0.672859	ns	ENSG00000285867.1	AluJ
chr1_153586931_153587253:AluSx	0.692794	0.465821	0.688362	ns	ENSG00000285867.1	AluS
chr1_153602410_153602719:AluSz	0.155514	0.86499	0.937559	ns	ENSG00000285867.1	AluS
chr1_153605563_153605728:AluSp	0.108034	0.807552	0.911941	ns	ENSG00000285867.1	AluS
chr1_153605731_153605779:AluSp	0.136245	0.759315	0.884528	ns	ENSG00000285867.1	AluS
chr1_153606013_153606323:AluSp	-0.110662	0.781296	0.897667	ns	ENSG00000285867.1	AluS
chr1_153637373_153637665:AluSx	0.748942	0.128125	0.316967	ns	ENSG00000160679.13	AluS
chr1_153638878_153639179:AluYm1	-0.403183	0.679509	0.839647	ns	ENSG00000160679.13	AluY
chr1_153640498_153640783:AluSx	0.775927	0.424224	0.654533	ns	ENSG00000160679.13	AluS
chr1_153660787_153661069:AluSx	-0.418702	0.596225	0.784684	ns	ENSG00000143553.11	AluS
chr1_153663336_153663614:AluJb	-3.09827	8.13356e-08	4.20999e-06	Down	ENSG00000143621.17	AluJ
chr1_153664575_153664857:AluSx	0.946574	0.233949	0.46311	ns	ENSG00000143621.17	AluS
chr1_153729586_153729885:AluSc	0.058377	0.951306	0.978686	ns	ENSG00000143624.14	AluS
chr1_153732448_153732747:AluSq2	-0.538699	0.550412	0.75365	ns	ENSG00000143624.14	AluS
chr1_153732809_153733140:AluSx	-0.943269	0.267655	0.502593	ns	ENSG00000143624.14	AluS
chr1_153753965_153754116:FLAM_C	-0.323328	0.749704	0.879028	ns	ENSG00000143624.14	FLAM
chr1_153758527_153758816:AluJb	-0.328268	0.726432	0.865285	ns	ENSG00000143624.14	AluJ
chr1_153813696_153813999:AluSx3	0.463543	0.168604	0.378844	ns	ENSG00000143614.10	AluS
chr1_153814491_153814693:AluSx	-0.0199081	0.96118	0.98179	ns	ENSG00000143614.10	AluS
chr1_153814695_153814993:AluYi6	-0.327664	0.478741	0.698907	ns	ENSG00000143614.10	AluY
chr1_153814994_153815111:AluSx	-0.107581	0.829049	0.920542	ns	ENSG00000143614.10	AluS
chr1_153821574_153821865:AluSx	1.36566	0.191018	0.409572	ns	ENSG00000143614.10	AluS
chr1_153822521_153822796:AluSx	0.540446	0.577572	0.772849	ns	ENSG00000143614.10	AluS
chr1_153822801_153823084:AluJb	-0.780135	0.334338	0.572186	ns	ENSG00000143614.10	AluJ
chr1_153823719_153824028:AluSx1	-0.316606	0.612839	0.795871	ns	ENSG00000143614.10	AluS
chr1_153824348_153824637:AluSx	-0.447004	0.626222	0.804633	ns	ENSG00000143614.10	AluS
chr1_153825406_153825715:AluSx	0.414877	0.627889	0.805949	ns	ENSG00000143614.10	AluS
chr1_153826007_153826318:AluY	-0.225998	0.741297	0.874227	ns	ENSG00000143614.10	AluY
chr1_153826659_153826962:AluJr	-0.868484	0.261599	0.495533	ns	ENSG00000143614.10	AluJ
chr1_153833534_153833838:AluSx	0.229409	0.805192	0.910671	ns	ENSG00000143614.10	AluS
chr1_153833991_153834302:AluJb	0.297761	0.715152	0.85914	ns	ENSG00000143614.10	AluJ
chr1_153834387_153834689:AluSx	-0.165399	0.831305	0.921427	ns	ENSG00000143614.10	AluS
chr1_153835712_153836022:AluSz	-1.21474	0.136239	0.329855	ns	ENSG00000143614.10	AluS
chr1_153836260_153836550:AluSx	-1.47765	0.0608103	0.195037	ns	ENSG00000143614.10	AluS
chr1_153842617_153842644:AluSx	0.133271	0.818572	0.917268	ns	ENSG00000143614.10	AluS
chr1_153842673_153842954:AluSx	0.30495	0.524567	0.734375	ns	ENSG00000143614.10	AluS
chr1_153842955_153843298:AluJb	0.36244	0.585838	0.778121	ns	ENSG00000143614.10	AluJ
chr1_153846971_153847266:AluSz6	0.880507	0.285278	0.521825	ns	ENSG00000143614.10	AluS
chr1_153855684_153855982:AluJb	-0.060481	0.945919	0.97717	ns	ENSG00000143614.10	AluJ
chr1_153856630_153856751:FLAM_C	-0.546012	0.607439	0.792166	ns	ENSG00000143614.10	FLAM
chr1_153857163_153857439:AluSx	-0.110471	0.891946	0.953072	ns	ENSG00000143614.10	AluS
chr1_153858288_153858613:AluJb	-0.34585	0.604909	0.790632	ns	ENSG00000143614.10	AluJ
chr1_153863625_153863924:AluY	0.465751	0.651473	0.820928	ns	ENSG00000143614.10	AluY
chr1_153864788_153865077:AluSz	0.603369	0.492151	0.70905	ns	ENSG00000143614.10	AluS
chr1_153869845_153869963:AluJb	-0.818639	0.206439	0.428667	ns	ENSG00000143614.10	AluJ
chr1_153869964_153870249:AluSx	-0.99373	0.195493	0.415472	ns	ENSG00000143614.10	AluS
chr1_153870289_153870588:AluY	-0.893347	0.260509	0.494321	ns	ENSG00000143614.10	AluY
chr1_153870913_153871063:AluSx	-0.61314	0.49646	0.712393	ns	ENSG00000143614.10	AluS
chr1_153871064_153871364:AluSg	-0.995454	0.282284	0.518992	ns	ENSG00000143614.10	AluS
chr1_153873978_153874291:AluSx	-1.01907	0.13912	0.334265	ns	ENSG00000143614.10	AluS
chr1_153874573_153874876:AluSx	-1.36257	0.0222318	0.0969503	ns	ENSG00000143614.10	AluS
chr1_153874879_153875177:AluJb	-2.01758	2.76065e-05	0.000579564	Down	ENSG00000143614.10	AluJ
chr1_153875947_153876257:AluSx4	0.334729	0.650029	0.819823	ns	ENSG00000143614.10	AluS
chr1_153884016_153884161:AluSx	-0.762211	0.102134	0.274117	ns	ENSG00000143614.10	AluS
chr1_153884162_153884452:AluY	-0.641347	0.318728	0.556755	ns	ENSG00000143614.10	AluY
chr1_153884453_153884621:AluSx	-0.367013	0.631487	0.808775	ns	ENSG00000143614.10	AluS
chr1_153884751_153885056:AluSx1	-0.530687	0.514304	0.726129	ns	ENSG00000143614.10	AluS
chr1_153887805_153888102:AluSx1	0.122048	0.862458	0.936474	ns	ENSG00000143614.10	AluS
chr1_153889174_153889436:AluSp	-0.279818	0.694005	0.848107	ns	ENSG00000143614.10	AluS
chr1_153889896_153890200:AluSp	-0.0508928	0.947768	0.977771	ns	ENSG00000143614.10	AluS
chr1_153890208_153890504:AluSc8	-0.116327	0.876627	0.944773	ns	ENSG00000143614.10	AluS
chr1_153890905_153891209:AluSx1	-0.76398	0.275357	0.511521	ns	ENSG00000143614.10	AluS
chr1_153891287_153891629:AluSx	-1.18349	0.126946	0.314869	ns	ENSG00000143614.10	AluS
chr1_153892693_153892992:AluSg	-1.59874	0.0723551	0.218227	ns	ENSG00000143614.10	AluS
chr1_153893324_153893625:AluJb	-1.80274	0.00273898	0.021094	Down	ENSG00000143614.10	AluJ
chr1_153893679_153893982:AluSx	-1.5387	0.0228195	0.0988057	ns	ENSG00000143614.10	AluS
chr1_153894877_153895181:AluSp	-2.09192	0.0219218	0.0961023	ns	ENSG00000143614.10	AluS
chr1_153895183_153895348:AluJb	-2.37955	0.0067654	0.0410514	Down	ENSG00000143614.10	AluJ
chr1_153895878_153896166:AluJb	-1.26585	0.0411329	0.149207	ns	ENSG00000143614.10	AluJ
chr1_153896429_153896735:AluSp	-0.657019	0.225428	0.452943	ns	ENSG00000143614.10	AluS
chr1_153897034_153897328:AluYe5	-0.712347	0.255269	0.488245	ns	ENSG00000143614.10	AluY
chr1_153900134_153900438:AluSx	-0.733214	0.120444	0.304861	ns	ENSG00000143614.10	AluS
chr1_153900512_153900681:AluJb	-0.708333	0.16755	0.377324	ns	ENSG00000143614.10	AluJ
chr1_153900932_153901228:AluSz	-0.991865	0.0602741	0.193858	ns	ENSG00000143614.10	AluS
chr1_153901248_153901367:AluSz6	-0.782488	0.270175	0.505645	ns	ENSG00000143614.10	AluS
chr1_153901549_153901817:AluSx	-0.948448	0.0343934	0.132099	ns	ENSG00000143614.10	AluS
chr1_153901999_153902311:AluSp	-1.08674	0.305878	0.544421	ns	ENSG00000143614.10	AluS
chr1_153907638_153907805:AluSg4	-1.10092	0.170153	0.380848	ns	ENSG00000143614.10	AluS
chr1_153907806_153908102:AluSg	-0.828116	0.22868	0.456963	ns	ENSG00000143614.10	AluS
chr1_153908483_153908767:AluSx	-1.29127	0.134044	0.326482	ns	ENSG00000143614.10	AluS
chr1_153910458_153910740:AluSx1	0.372599	0.701196	0.851657	ns	ENSG00000143614.10	AluS
chr1_153911453_153911765:AluSq	-0.686554	0.296848	0.534313	ns	ENSG00000143614.10	AluS
chr1_153912811_153913097:AluSx	-0.606818	0.375053	0.611132	ns	ENSG00000143614.10	AluS
chr1_153913963_153914254:AluSx	0.336028	0.720226	0.861487	ns	ENSG00000143614.10	AluS
chr1_153952902_153953192:AluSg4	-0.0844559	0.943879	0.976631	ns	ENSG00000160741.17	AluS
chr1_153955286_153955587:AluY	1.37723	0.146913	0.346317	ns	ENSG00000160741.17	AluY
chr1_153966364_153966621:AluY	-0.543812	0.602895	0.789168	ns	ENSG00000273026.1,ENSG00000143570.19,ENSG00000285779.1	AluY
chr1_153982845_153983137:AluSp	1.14471	0.151644	0.35392	ns	ENSG00000143545.10,ENSG00000285641.1	AluS
chr1_154001196_154001495:AluSc	4.87667	0.000669317	0.00726046	Up	ENSG00000143552.9	AluS
chr1_154004843_154005150:AluSg	2.65559	0.0472484	0.164231	ns	ENSG00000143552.9	AluS
chr1_154011680_154012009:AluSx	5.73402	1.51494e-05	0.000353408	Up	ENSG00000143552.9	AluS
chr1_154012725_154013028:AluSq2	4.0038	0.00435518	0.0297594	Up	ENSG00000143552.9	AluS
chr1_154024923_154025227:AluYe5	4.00182	0.00450863	0.030364	Up	ENSG00000143552.9	AluY
chr1_154039236_154039535:AluSx1	4.86698	0.000688699	0.00742088	Up	ENSG00000143552.9	AluS
chr1_154040581_154040890:AluY	4.45465	0.00296117	0.0222149	Up	ENSG00000143552.9	AluY
chr1_154161438_154161736:AluSx	-0.33891	0.703284	0.852939	ns	ENSG00000143549.21	AluS
chr1_154162089_154162391:AluSx	-0.991096	0.249233	0.481516	ns	ENSG00000143549.21	AluS
chr1_154163643_154163932:AluY	0.146786	0.866428	0.938391	ns	ENSG00000143549.21	AluY
chr1_154165100_154165406:AluSx	0.386238	0.591546	0.781786	ns	ENSG00000143549.21	AluS
chr1_154165507_154165819:AluSq2	0.195271	0.818616	0.917286	ns	ENSG00000143549.21	AluS
chr1_154168532_154168825:AluSx	0.229612	0.805021	0.910668	ns	ENSG00000143549.21	AluS
chr1_154168833_154169135:AluSx	-0.197735	0.829855	0.920952	ns	ENSG00000143549.21	AluS
chr1_154173383_154173680:AluSp	0.0108087	0.985396	0.992429	ns	ENSG00000143549.21	AluS
chr1_154173708_154173979:AluSx	0.201046	0.811717	0.914092	ns	ENSG00000143549.21	AluS
chr1_154174052_154174365:AluSz6	0.0494376	0.954425	0.979402	ns	ENSG00000143549.21	AluS
chr1_154174564_154174793:AluSz6	-0.761964	0.41208	0.644012	ns	ENSG00000143549.21	AluS
chr1_154175050_154175352:AluYk2	-0.333088	0.680474	0.840081	ns	ENSG00000143549.21	AluY
chr1_154176698_154176997:AluSx3	1.44563	0.217217	0.442684	ns	ENSG00000143549.21	AluS
chr1_154179616_154179866:AluSx	0.383733	0.549843	0.753347	ns	ENSG00000143549.21	AluS
chr1_154180626_154180934:AluSx	0.827373	0.295633	0.532821	ns	ENSG00000143549.21	AluS
chr1_154181638_154181944:AluSx1	-1.7208	0.0334548	0.12961	ns	ENSG00000143549.21	AluS
chr1_154207819_154208110:AluSx	-0.0620973	0.915224	0.965261	ns	ENSG00000143612.21	AluS
chr1_154209596_154209889:AluY	0.55293	0.530448	0.738946	ns	ENSG00000143612.21	AluY
chr1_154209890_154210025:AluJb	0.581393	0.388823	0.623494	ns	ENSG00000143612.21	AluJ
chr1_154210057_154210338:AluSx	0.640857	0.257795	0.491096	ns	ENSG00000143612.21	AluS
chr1_154210492_154210776:AluSx	0.864118	0.323653	0.561364	ns	ENSG00000143612.21	AluS
chr1_154210994_154211302:AluSg	1.23056	0.0763184	0.226312	ns	ENSG00000143612.21	AluS
chr1_154211325_154211634:AluSc	-0.0979085	0.885679	0.949552	ns	ENSG00000143612.21	AluS
chr1_154211850_154212156:AluSp	0.76056	0.020657	0.0923598	ns	ENSG00000143612.21	AluS
chr1_154213996_154214293:AluSp	1.95402	0.0351471	0.134074	ns	ENSG00000143612.21	AluS
chr1_154214845_154215144:AluSz	-0.106917	0.905641	0.960422	ns	ENSG00000143612.21	AluS
chr1_154248535_154248838:AluYk3	0.421887	0.567069	0.765566	ns	ENSG00000143569.19	AluY
chr1_154267881_154268188:AluSp	-0.352431	0.675612	0.836915	ns	ENSG00000143569.19	AluS
chr1_154268189_154268490:AluSx1	-0.389077	0.427879	0.657251	ns	ENSG00000143569.19	AluS
chr1_154350061_154350367:AluSx	3.42698	0.000676061	0.00731689	Up	ENSG00000143515.19	AluS
chr1_1544336_1544635:AluSz	0.218617	0.824635	0.919365	ns	ENSG00000160075.12	AluS
chr1_1545528_1545799:AluY	1.18322	0.109235	0.286602	ns	ENSG00000160075.12	AluY
chr1_154606011_154606331:AluSx	-5.31707	3.36848e-05	0.000678098	Down	ENSG00000160710.18	AluS
chr1_154623721_154624036:AluSx	0.197263	0.851034	0.930262	ns	ENSG00000160710.18	AluS
chr1_1546511_1546554:Alu	2.58307	0.0502521	0.170913	ns	ENSG00000160075.12	Alu
chr1_1546555_1546884:AluSx	1.61583	0.13498	0.327857	ns	ENSG00000160075.12	AluS
chr1_154934778_154935086:AluSx	0.63668	0.540941	0.746823	ns	ENSG00000163344.6	AluS
chr1_154964254_154964404:AluJb	-0.0911502	0.9172	0.96609	ns	ENSG00000160691.19	AluJ
chr1_154977120_154977414:AluSx	1.4794	0.00345579	0.0248668	Up	ENSG00000173207.13	AluS
chr1_154980524_154980825:AluYf1	-0.115256	0.886933	0.950028	ns	NA	AluY
chr1_154986217_154986434:AluY	0.0515654	0.956438	0.979874	ns	ENSG00000160688.19	AluY
chr1_154986707_154986757:AluJb	-0.301866	0.747865	0.877953	ns	ENSG00000160688.19	AluJ
chr1_154986758_154986897:AluJb	-0.513447	0.550566	0.753694	ns	ENSG00000160688.19	AluJ
chr1_154987032_154987328:AluJb	-0.219585	0.739165	0.872899	ns	ENSG00000160688.19	AluJ
chr1_154987655_154987940:AluJb	0.745121	0.062765	0.199112	ns	ENSG00000160688.19	AluJ
chr1_154992163_154992452:AluYk2	-0.130826	0.872331	0.942326	ns	ENSG00000160688.19	AluY
chr1_155138543_155138787:AluSp	-0.256664	0.226103	0.453719	ns	ENSG00000169241.19	AluS
chr1_155139057_155139360:AluJb	0.165297	0.745602	0.877044	ns	NA	AluJ
chr1_155170039_155170364:AluJb	1.7528	0.00729545	0.0432414	Up	ENSG00000163463.13,ENSG00000273088.2	AluJ
chr1_155170797_155171109:AluJb	1.45666	0.0183034	0.0845707	ns	ENSG00000163463.13,ENSG00000273088.2	AluJ
chr1_155171138_155171438:AluSz	1.1287	0.0320599	0.125822	ns	ENSG00000163463.13,ENSG00000273088.2	AluS
chr1_155171577_155171876:AluJb	1.46766	0.0382107	0.141576	ns	ENSG00000163463.13,ENSG00000273088.2	AluJ
chr1_155236864_155237169:AluSx	-0.646626	0.469158	0.690833	ns	ENSG00000177628.16	AluS
chr1_155307897_155308048:AluSx	3.99946	0.00435385	0.0297594	Up	NA	AluS
chr1_155308056_155308366:AluSx	3.86213	0.00115607	0.0110212	Up	NA	AluS
chr1_155310314_155310610:AluSx	-0.359891	0.678642	0.839053	ns	ENSG00000160752.15	AluS
chr1_155312699_155313000:AluSp	0.711428	0.373449	0.609502	ns	ENSG00000160752.15	AluS
chr1_155313827_155314125:AluSx	2.30376	0.00255298	0.0199995	Up	ENSG00000160752.15	AluS
chr1_155314182_155314478:AluJb	1.59783	0.00424837	0.0292335	Up	ENSG00000160752.15	AluJ
chr1_155314483_155314775:AluJr4	1.25417	0.00990539	0.0542517	ns	ENSG00000160752.15	AluJ
chr1_155315263_155315397:AluSx	1.60646	7.15485e-12	1.04479e-09	Up	ENSG00000160752.15	AluS
chr1_155315398_155315713:AluY	1.52806	3.38828e-10	3.30272e-08	Up	ENSG00000160752.15	AluY
chr1_155315714_155315880:AluSx	1.44756	1.26108e-08	8.1082e-07	Up	ENSG00000160752.15	AluS
chr1_155315901_155315954:FRAM	1.44331	7.40895e-06	0.000195749	Up	ENSG00000160752.15	FRAM
chr1_155315973_155316266:AluSq2	1.60523	4.45217e-09	3.25377e-07	Up	ENSG00000160752.15	AluS
chr1_155316496_155316810:AluSx	1.48239	1.37411e-05	0.000326881	Up	ENSG00000160752.15	AluS
chr1_15533216_15533322:AluJb	-2.46542	0.00465316	0.0310264	Down	ENSG00000116138.13	AluJ
chr1_15533345_15533652:AluSz	-1.46772	0.0849642	0.243155	ns	ENSG00000116138.13	AluS
chr1_155358405_155358716:AluY	-0.984478	0.242531	0.47334	ns	ENSG00000207134.1,ENSG00000116539.14	AluY
chr1_155367993_155368296:AluJb	0.332558	0.518601	0.729658	ns	ENSG00000116539.14	AluJ
chr1_155368446_155368753:AluSg7	0.14329	0.831565	0.921433	ns	ENSG00000116539.14	AluS
chr1_155369781_155370066:AluSg	1.30808	0.128033	0.316773	ns	ENSG00000116539.14	AluS
chr1_155387274_155388032:L1PREC2	0.872958	0.286041	0.522818	ns	ENSG00000116539.14	L1P
chr1_155388286_155388606:AluJb	0.55688	0.35926	0.596394	ns	ENSG00000116539.14	AluJ
chr1_155398704_155399032:AluJb	0.62547	0.361153	0.598355	ns	ENSG00000116539.14	AluJ
chr1_155399348_155399631:AluSx	1.02097	0.224772	0.452074	ns	ENSG00000116539.14	AluS
chr1_155400067_155400343:AluY	0.807098	0.309764	0.547941	ns	ENSG00000116539.14	AluY
chr1_15540044_15540348:AluSx	0.790541	0.34736	0.58468	ns	ENSG00000116138.13	AluS
chr1_155400886_155401173:AluSz6	-0.99199	0.240235	0.470828	ns	ENSG00000116539.14	AluS
chr1_155401195_155401495:AluSx1	-0.778074	0.37006	0.606356	ns	ENSG00000116539.14	AluS
chr1_155402902_155403197:AluSx	-1.16548	0.132149	0.3234	ns	ENSG00000116539.14	AluS
chr1_155413324_155413636:AluSq2	0.783816	0.229572	0.457983	ns	ENSG00000116539.14	AluS
chr1_155414314_155414604:AluSp	0.821348	0.332913	0.570704	ns	ENSG00000116539.14	AluS
chr1_155415102_155415411:AluY	1.18477	0.113347	0.293277	ns	ENSG00000116539.14	AluY
chr1_155421391_155421692:AluY	2.03635	0.0472494	0.164231	ns	ENSG00000116539.14	AluY
chr1_155422142_155422556:AluSx	0.943418	0.214397	0.439057	ns	ENSG00000116539.14	AluS
chr1_155422637_155422947:AluSx1	0.674139	0.343218	0.581001	ns	ENSG00000116539.14	AluS
chr1_155423732_155424024:AluSx	0.648119	0.493692	0.710207	ns	ENSG00000116539.14	AluS
chr1_155425443_155425733:AluSx	0.511861	0.581104	0.774826	ns	ENSG00000116539.14	AluS
chr1_155440028_155440340:AluJb	0.636424	0.485954	0.704706	ns	ENSG00000116539.14	AluJ
chr1_155441455_155441765:AluY	1.13496	0.0171067	0.0808065	ns	ENSG00000116539.14	AluY
chr1_155441766_155442065:AluJb	-0.169963	0.807258	0.911816	ns	ENSG00000116539.14	AluJ
chr1_155442306_155442615:AluSx	0.320197	0.701175	0.851657	ns	ENSG00000116539.14	AluS
chr1_155444613_155444916:AluYk2	0.678537	0.26503	0.499553	ns	ENSG00000116539.14	AluY
chr1_155445205_155445484:AluSq2	0.678263	0.463455	0.686596	ns	ENSG00000116539.14	AluS
chr1_155445891_155446183:AluJb	1.14883	0.149769	0.350957	ns	ENSG00000116539.14	AluJ
chr1_155446301_155446597:AluJb	1.35427	0.126964	0.314882	ns	ENSG00000116539.14	AluJ
chr1_155446627_155446901:AluY	0.984714	0.207282	0.429855	ns	ENSG00000116539.14	AluY
chr1_155447389_155447529:AluJo	1.28663	0.172222	0.383635	ns	ENSG00000116539.14	AluJ
chr1_155448501_155448794:AluSg	0.751492	0.193582	0.41304	ns	ENSG00000116539.14	AluS
chr1_155448943_155449233:AluSc	0.624019	0.334442	0.572259	ns	ENSG00000116539.14	AluS
chr1_155449523_155449818:AluYk2	0.796264	0.233109	0.462171	ns	ENSG00000116539.14	AluY
chr1_155450918_155451224:AluSp	1.1642	0.00329405	0.0241017	Up	ENSG00000116539.14	AluS
chr1_155451481_155451741:AluSx	0.779637	0.316437	0.554776	ns	ENSG00000116539.14	AluS
chr1_155452552_155452856:AluSx	0.855525	0.337615	0.575497	ns	ENSG00000116539.14	AluS
chr1_155453073_155453370:AluSx	0.503933	0.379349	0.615086	ns	ENSG00000116539.14	AluS
chr1_155453518_155453820:AluSx	0.622001	0.360125	0.597362	ns	ENSG00000116539.14	AluS
chr1_155453821_155454118:AluY	0.0853511	0.904147	0.959585	ns	ENSG00000116539.14	AluY
chr1_155454486_155454794:AluSz	0.219286	0.814193	0.915208	ns	ENSG00000116539.14	AluS
chr1_155458433_155458717:AluSx	0.213158	0.825601	0.919521	ns	ENSG00000116539.14	AluS
chr1_155459201_155459495:AluSx	-0.921167	0.234148	0.463362	ns	ENSG00000116539.14	AluS
chr1_155461803_155462099:AluSx	0.649552	0.496411	0.712393	ns	ENSG00000116539.14	AluS
chr1_155463514_155463787:AluJb	0.168032	0.849864	0.929772	ns	ENSG00000116539.14	AluJ
chr1_155469190_155469478:AluSq2	2.71367	0.0123732	0.0641586	ns	ENSG00000116539.14	AluS
chr1_155473487_155473799:AluJb	0.770102	0.413061	0.644812	ns	ENSG00000116539.14	AluJ
chr1_155473846_155474133:AluSx	0.471514	0.569835	0.767146	ns	ENSG00000116539.14	AluS
chr1_15547445_15547741:AluSz	0.288945	0.702406	0.852486	ns	ENSG00000116138.13	AluS
chr1_155487381_155487682:AluJb	-0.996484	0.194267	0.413959	ns	ENSG00000116539.14	AluJ
chr1_155487883_155488184:AluSg7	-1.14157	0.126038	0.313445	ns	ENSG00000116539.14	AluS
chr1_155488379_155488697:AluSx	0.597076	0.516055	0.727479	ns	ENSG00000116539.14	AluS
chr1_155493590_155493882:AluSx	0.332816	0.724157	0.863943	ns	ENSG00000116539.14	AluS
chr1_155495715_155496027:AluSq2	1.09041	0.132499	0.323985	ns	ENSG00000116539.14	AluS
chr1_155497749_155498051:AluY	0.712144	0.087343	0.247773	ns	ENSG00000116539.14	AluY
chr1_155498351_155498428:AluJb	0.233212	0.602846	0.789139	ns	ENSG00000116539.14	AluJ
chr1_155498429_155498740:AluSp	0.163052	0.704694	0.853599	ns	ENSG00000116539.14	AluS
chr1_155502052_155502368:AluSx3	0.312276	0.71993	0.861283	ns	ENSG00000116539.14	AluS
chr1_155503754_155504022:AluJb	0.502727	0.313138	0.551017	ns	ENSG00000116539.14	AluJ
chr1_155504572_155504871:AluSx	0.346876	0.537138	0.743755	ns	ENSG00000116539.14	AluS
chr1_155506415_155506716:AluSx	0.0263979	0.969511	0.98521	ns	ENSG00000116539.14	AluS
chr1_155506813_155506940:FLAM_C	-0.221973	0.785615	0.89968	ns	ENSG00000116539.14	FLAM
chr1_155507001_155507295:AluSp	0.323105	0.647835	0.818336	ns	ENSG00000116539.14	AluS
chr1_155508360_155508656:AluSz6	-0.41882	0.471021	0.692254	ns	ENSG00000116539.14	AluS
chr1_155509516_155509801:AluSx	-0.803931	0.0854037	0.244092	ns	ENSG00000116539.14	AluS
chr1_155510135_155510437:AluSg	-1.21773	0.0430962	0.154243	ns	ENSG00000116539.14	AluS
chr1_155512782_155513071:AluJb	0.239605	0.802137	0.909303	ns	ENSG00000116539.14	AluJ
chr1_155513287_155513592:AluJb	-0.505313	0.634687	0.810754	ns	ENSG00000116539.14	AluJ
chr1_15552767_15553069:AluSz6	-0.789649	0.365978	0.60241	ns	ENSG00000116138.13	AluS
chr1_155530444_155530762:AluSx	0.967855	0.264598	0.499087	ns	ENSG00000116539.14	AluS
chr1_15553230_15553532:AluSq	-0.902842	0.237982	0.468178	ns	ENSG00000116138.13	AluS
chr1_155532540_155532838:AluSx1	1.10659	0.246443	0.478157	ns	ENSG00000116539.14	AluS
chr1_155539132_155539210:Alu	-0.104833	0.904832	0.959924	ns	ENSG00000116539.14	Alu
chr1_155539458_155539736:AluJb	-0.337177	0.709397	0.856326	ns	ENSG00000116539.14	AluJ
chr1_155540999_155541042:AluJb	-0.582023	0.493783	0.710297	ns	ENSG00000116539.14	AluJ
chr1_155542268_155542563:AluY	-1.02431	0.200543	0.421474	ns	ENSG00000116539.14	AluY
chr1_15555094_15555400:AluSx	-0.933191	0.343528	0.581155	ns	ENSG00000116138.13	AluS
chr1_155551379_155551680:AluYa5	-0.150185	0.883531	0.948511	ns	ENSG00000116539.14	AluY
chr1_155551688_155551990:AluSx	-0.157045	0.874587	0.943659	ns	ENSG00000116539.14	AluS
chr1_155554084_155554252:AluJb	-0.887767	0.253584	0.486321	ns	ENSG00000116539.14	AluJ
chr1_155554253_155554571:AluSx	-1.01525	0.158323	0.363773	ns	ENSG00000116539.14	AluS
chr1_155564212_155564517:AluSq2	0.259205	0.803608	0.9099	ns	NA	AluS
chr1_155564840_155565147:AluSx	0.00492874	0.993861	0.996736	ns	NA	AluS
chr1_155565148_155565325:AluSq2	-0.0989219	0.900984	0.958025	ns	NA	AluS
chr1_155568438_155568737:AluSx3	0.749171	0.453451	0.678689	ns	NA	AluS
chr1_155569435_155569736:AluSx3	2.51776	0.0228422	0.0988483	ns	NA	AluS
chr1_155579026_155579314:AluSx	2.38583	0.00472788	0.031417	Up	NA	AluS
chr1_155579806_155580100:AluSz	2.40638	0.0352034	0.134165	ns	NA	AluS
chr1_155582458_155582758:AluSg7	-0.142708	0.876001	0.944528	ns	NA	AluS
chr1_155583258_155583548:AluJb	1.44912	0.15239	0.354996	ns	NA	AluJ
chr1_155589016_155589310:AluSx	-0.225819	0.804475	0.910412	ns	ENSG00000225082.2	AluS
chr1_155591510_155591803:AluSp	-1.26798	0.138484	0.333317	ns	ENSG00000225082.2	AluS
chr1_155664457_155664721:AluSx	-1.12774	0.275821	0.512176	ns	ENSG00000163374.20	AluS
chr1_155679918_155680198:AluJb	0.628402	0.407965	0.640486	ns	ENSG00000163374.20	AluJ
chr1_155682485_155682660:AluSq	0.303382	0.372381	0.608505	ns	ENSG00000163374.20	AluS
chr1_155682806_155683108:AluSq2	-0.404099	0.495591	0.711791	ns	ENSG00000163374.20	AluS
chr1_155683367_155683691:AluSx	-0.227242	0.725993	0.865103	ns	ENSG00000163374.20	AluS
chr1_155689632_155689908:AluSc	1.27751	0.191398	0.41012	ns	ENSG00000132676.16	AluS
chr1_15569628_15569948:AluSx	-1.20439	2.67642e-09	2.08653e-07	Down	ENSG00000116138.13	AluS
chr1_155699944_155700234:AluYg6	0.288674	0.750585	0.879623	ns	ENSG00000132676.16	AluY
chr1_155702188_155702488:AluY	0.309399	0.776648	0.894943	ns	ENSG00000132676.16	AluY
chr1_155704699_155704991:AluSx1	-0.289244	0.746414	0.877212	ns	ENSG00000132676.16	AluS
chr1_155705316_155705628:AluJb	-0.777299	0.281695	0.518632	ns	ENSG00000132676.16	AluJ
chr1_155710230_155710529:AluSx4	0.853891	0.353796	0.590812	ns	ENSG00000227673.1,ENSG00000132676.16	AluS
chr1_155711211_155711508:AluSx	0.532562	0.424737	0.654735	ns	ENSG00000132676.16	AluS
chr1_155712331_155712635:AluSp	-1.07004	0.0296546	0.118888	ns	ENSG00000132676.16	AluS
chr1_155714483_155714775:AluSx	-1.07441	0.20565	0.427731	ns	ENSG00000132676.16	AluS
chr1_155714921_155715218:AluSx	-0.482196	0.606698	0.791698	ns	ENSG00000132676.16	AluS
chr1_155715241_155715529:AluJb	0.470729	0.513305	0.725527	ns	ENSG00000132676.16	AluJ
chr1_155716281_155716589:AluY	0.228891	0.749842	0.87915	ns	ENSG00000132676.16	AluY
chr1_155716665_155716965:AluSq2	0.447334	0.65124	0.820761	ns	ENSG00000132676.16	AluS
chr1_155718403_155718705:AluY	1.5097	0.172259	0.38366	ns	ENSG00000132676.16	AluY
chr1_155719234_155719535:AluSq2	-1.21848	0.094406	0.260636	ns	ENSG00000132676.16	AluS
chr1_155719543_155719846:AluSg7	-0.738761	0.195812	0.415939	ns	ENSG00000132676.16	AluS
chr1_155720361_155720680:AluSx	0.639162	0.32671	0.56423	ns	ENSG00000132676.16	AluS
chr1_155720757_155721049:AluSc	-0.138141	0.851904	0.93068	ns	ENSG00000132676.16	AluS
chr1_155721055_155721337:AluSx	0.349585	0.626374	0.804686	ns	ENSG00000132676.16	AluS
chr1_155722121_155722421:AluJb	0.929475	0.287208	0.5239	ns	ENSG00000132676.16	AluJ
chr1_155723338_155723628:AluSq	-0.714125	0.425707	0.655657	ns	ENSG00000132676.16	AluS
chr1_155723757_155724056:AluSz	0.603244	0.364756	0.601259	ns	ENSG00000132676.16	AluS
chr1_155724354_155724654:AluSg	0.943664	0.212092	0.436195	ns	ENSG00000132676.16	AluS
chr1_155724675_155724976:AluSp	1.34022	0.0983664	0.267936	ns	ENSG00000132676.16	AluS
chr1_155726094_155726285:AluSx	1.52121	0.0117507	0.0616932	ns	ENSG00000132676.16	AluS
chr1_155726286_155726591:AluY	0.83542	0.118562	0.301801	ns	ENSG00000132676.16	AluY
chr1_155726641_155726804:FRAM	0.214662	0.364707	0.601259	ns	ENSG00000132676.16	FRAM
chr1_155727361_155727495:AluJb	0.184883	0.447594	0.673974	ns	ENSG00000132676.16	AluJ
chr1_155728280_155728576:AluSq10	0.429431	0.562197	0.762381	ns	ENSG00000132676.16	AluS
chr1_155728579_155728887:AluSx	0.985655	0.183156	0.398589	ns	ENSG00000132676.16	AluS
chr1_155730990_155731279:AluSx	0.709728	0.415433	0.646733	ns	ENSG00000132676.16	AluS
chr1_155732743_155733037:AluSc8	0.572838	0.463087	0.686297	ns	ENSG00000132676.16	AluS
chr1_155733557_155733862:AluSx4	0.890745	0.0587925	0.190391	ns	ENSG00000132676.16	AluS
chr1_155733872_155734169:AluJb	0.844035	0.125214	0.312175	ns	ENSG00000132676.16	AluJ
chr1_155734218_155734294:FRAM	1.12479	0.0622473	0.197984	ns	ENSG00000132676.16	FRAM
chr1_155734340_155734475:FLAM_C	0.620158	0.177527	0.390786	ns	ENSG00000132676.16	FLAM
chr1_155734983_155735263:AluSx	0.0133933	0.974374	0.986982	ns	ENSG00000132676.16	AluS
chr1_155735294_155735602:AluSx	0.955899	0.0506612	0.171988	ns	ENSG00000132676.16	AluS
chr1_155735664_155735838:AluSx	1.38149	0.0889335	0.250472	ns	ENSG00000132676.16	AluS
chr1_155735839_155736137:AluSx4	0.870619	0.0189281	0.0868018	ns	ENSG00000132676.16	AluS
chr1_155736138_155736281:AluSx	0.893017	0.0238789	0.1021	ns	ENSG00000132676.16	AluS
chr1_155736419_155736716:AluJb	1.16475	9.07672e-05	0.0015129	Up	ENSG00000132676.16	AluJ
chr1_155737645_155737780:FLAM_C	1.07225	0.119369	0.303035	ns	ENSG00000132676.16	FLAM
chr1_155755068_155755368:AluSx	-0.241148	0.793078	0.90441	ns	ENSG00000116580.19	AluS
chr1_155755369_155755508:AluJb	-0.295276	0.637233	0.812325	ns	ENSG00000116580.19	AluJ
chr1_155782688_155782958:AluSx	1.27495	0.0505941	0.171845	ns	ENSG00000116580.19	AluS
chr1_155784411_155784681:AluSx	0.672201	0.27188	0.507638	ns	ENSG00000116580.19	AluS
chr1_155790664_155790951:AluSc5	-0.246553	0.813821	0.915026	ns	ENSG00000116580.19	AluS
chr1_155794080_155794371:AluSx1	0.233091	0.777029	0.895085	ns	ENSG00000116580.19	AluS
chr1_155799154_155799452:AluSq2	0.301131	0.669396	0.832925	ns	ENSG00000116580.19	AluS
chr1_155799919_155800200:AluSp	-0.0777687	0.922807	0.969164	ns	ENSG00000116580.19	AluS
chr1_155800572_155800871:AluSx	0.88233	0.150223	0.35174	ns	ENSG00000116580.19	AluS
chr1_155833368_155833673:AluY	-0.868915	0.381132	0.616712	ns	ENSG00000116580.19	AluY
chr1_155837982_155838261:AluJb	-0.395172	0.670212	0.833504	ns	ENSG00000116580.19	AluJ
chr1_155838494_155838791:AluSx	-1.29964	0.0476153	0.165049	ns	ENSG00000116580.19	AluS
chr1_155839367_155839667:AluYa5	-1.94532	0.0088726	0.049998	Down	ENSG00000116580.19	AluY
chr1_155840751_155841044:AluSp	-1.17594	0.0639111	0.201627	ns	ENSG00000116580.19	AluS
chr1_155841747_155842042:AluSx	-0.919794	0.0706631	0.215133	ns	ENSG00000116580.19	AluS
chr1_155842244_155842547:AluY	-0.799107	0.283423	0.520224	ns	ENSG00000116580.19	AluY
chr1_155848866_155849171:AluYe5	-2.03334	0.0281915	0.11467	ns	ENSG00000116580.19	AluY
chr1_155851883_155852187:AluSx1	-2.92598	0.0224546	0.0977102	ns	ENSG00000116580.19	AluS
chr1_155854145_155854453:AluY	-0.724044	0.383812	0.618914	ns	ENSG00000116580.19	AluY
chr1_155898387_155898507:FLAM_C	-2.82775	0.000597187	0.00668231	Down	ENSG00000143622.11	FLAM
chr1_155905201_155905499:AluJb	1.74019	0.0518744	0.174895	ns	ENSG00000143622.11	AluJ
chr1_155905832_155906128:AluSz	1.77514	0.103371	0.276433	ns	ENSG00000143622.11	AluS
chr1_155906479_155906792:AluSq	1.08889	0.168522	0.378726	ns	ENSG00000143622.11	AluS
chr1_155907809_155908112:AluYe6	0.0372515	0.96761	0.984439	ns	ENSG00000143622.11	AluY
chr1_155915112_155915420:AluSx	0.285041	0.6362	0.811705	ns	ENSG00000132680.11	AluS
chr1_155915513_155915805:AluSx1	1.23321	0.0672106	0.208366	ns	ENSG00000132680.11	AluS
chr1_155918231_155918472:AluSx	0.545553	0.590578	0.781388	ns	ENSG00000132680.11	AluS
chr1_155922146_155922444:AluSg	0.512242	0.580818	0.774719	ns	ENSG00000132680.11	AluS
chr1_155922924_155923189:AluYa5	0.044662	0.964275	0.983093	ns	ENSG00000132680.11	AluY
chr1_155924036_155924227:AluYk2	-0.189892	0.820613	0.917872	ns	ENSG00000132680.11	AluY
chr1_155924569_155924871:AluSx1	0.740957	0.355795	0.592703	ns	ENSG00000132680.11	AluS
chr1_155924872_155925029:AluJb	0.488425	0.65393	0.822454	ns	ENSG00000132680.11	AluJ
chr1_155925030_155925327:AluY	0.387865	0.615534	0.797653	ns	ENSG00000132680.11	AluY
chr1_155925328_155925462:AluJb	0.939588	0.24031	0.470906	ns	ENSG00000132680.11	AluJ
chr1_155926326_155926616:AluSx	0.321023	0.489197	0.706753	ns	ENSG00000132680.11	AluS
chr1_155927524_155927831:AluSz6	0.0459407	0.917925	0.966519	ns	ENSG00000132680.11	AluS
chr1_155928091_155928398:AluSx	-0.483372	0.435082	0.663223	ns	ENSG00000132680.11	AluS
chr1_155928672_155928968:AluY	0.278291	0.727378	0.865786	ns	ENSG00000132680.11	AluY
chr1_155929918_155930211:AluSx	-0.413303	0.620757	0.801318	ns	ENSG00000132680.11	AluS
chr1_155931040_155931316:AluJb	-0.447092	0.696664	0.849727	ns	ENSG00000132680.11	AluJ
chr1_155955127_155955417:AluSx	-0.383481	0.662639	0.828108	ns	ENSG00000116584.20	AluS
chr1_155955724_155956007:AluSx	-1.16967	0.0986308	0.268338	ns	ENSG00000116584.20	AluS
chr1_155956108_155956398:AluSz	-1.29295	0.160325	0.36652	ns	ENSG00000116584.20	AluS
chr1_155959216_155959547:AluSx	-0.0947334	0.918094	0.966553	ns	ENSG00000116584.20	AluS
chr1_155959550_155959848:AluSx	0.0577009	0.944138	0.976747	ns	ENSG00000116584.20	AluS
chr1_15602101_15602429:AluJb	-4.91513	0.000542867	0.00620338	Down	ENSG00000237301.1	AluJ
chr1_15602709_15603019:AluSx	-4.51181	0.00234409	0.0186753	Down	ENSG00000237301.1	AluS
chr1_156031572_156031801:AluY	2.52995	0.00305393	0.0227147	Up	ENSG00000285677.2	AluY
chr1_156032103_156032301:AluSg	2.3202	0.00195824	0.0163487	Up	ENSG00000285677.2	AluS
chr1_156066955_156067257:AluSg	1.08855	0.257857	0.491117	ns	ENSG00000132698.15	AluS
chr1_156067768_156068052:AluSp	2.45012	0.0112514	0.059649	ns	ENSG00000132698.15	AluS
chr1_156069171_156069478:AluSg7	0.598204	0.492616	0.70933	ns	ENSG00000132698.15	AluS
chr1_1561085_1561381:AluSg	-1.47329	0.00141975	0.0128233	Down	ENSG00000160075.12	AluS
chr1_156118944_156119112:AluJb	-3.43898	0.000535431	0.00614032	Down	ENSG00000160789.23	AluJ
chr1_156119113_156119415:AluSc	-3.18994	0.000312037	0.00404816	Down	ENSG00000160789.23	AluS
chr1_156119416_156119558:AluJb	-2.23251	7.64758e-05	0.00131768	Down	ENSG00000160789.23	AluJ
chr1_156120458_156120735:AluJb	-1.46375	0.01564	0.0757442	ns	ENSG00000160789.23	AluJ
chr1_156121076_156121320:AluJb	-1.49516	0.044419	0.157618	ns	ENSG00000160789.23	AluJ
chr1_156121874_156122134:AluSx	-2.50337	0.00354812	0.02535	Down	ENSG00000160789.23	AluS
chr1_156127510_156127685:AluSx4	-1.03833	0.213071	0.437604	ns	ENSG00000160789.23	AluS
chr1_156127687_156127985:AluSz6	-1.0193	0.0831503	0.239614	ns	ENSG00000160789.23	AluS
chr1_156131306_156131618:AluJb	-2.57829	0.00276663	0.0212384	Down	ENSG00000160789.23	AluJ
chr1_156131888_156132186:AluSx	-2.77518	0.00315845	0.0233469	Down	ENSG00000160789.23	AluS
chr1_156132189_156132498:AluSx1	-1.80938	0.0925475	0.257179	ns	ENSG00000160789.23	AluS
chr1_156204005_156204302:AluSp	-3.89581	0.00580964	0.0365537	Down	ENSG00000160785.13	AluS
chr1_156207179_156207477:AluY	-0.358791	0.724513	0.864178	ns	ENSG00000160785.13	AluY
chr1_156215694_156215944:AluSx	-0.404268	0.705146	0.853776	ns	ENSG00000260238.6,ENSG00000160783.19	AluS
chr1_156216110_156216416:AluSz	-0.614887	0.475021	0.695629	ns	ENSG00000260238.6,ENSG00000160783.19	AluS
chr1_156216866_156217245:L1PA2	-0.112078	0.898735	0.956487	ns	ENSG00000260238.6,ENSG00000160783.19	L1P
chr1_156225283_156225513:L1PB1	-0.511142	0.557094	0.758546	ns	ENSG00000260238.6,ENSG00000160783.19	L1P
chr1_156225849_156226152:AluSz	-0.386975	0.66343	0.828515	ns	ENSG00000260238.6,ENSG00000160783.19	AluS
chr1_156228901_156229207:AluSc8	-1.38249	0.116057	0.297791	ns	ENSG00000260238.6,ENSG00000160783.19	AluS
chr1_156229562_156229870:AluSp	-1.02431	0.200543	0.421474	ns	ENSG00000260238.6,ENSG00000160783.19	AluS
chr1_156235436_156235740:AluY	-1.32664	0.0495898	0.169282	ns	ENSG00000260238.6,ENSG00000160783.19	AluY
chr1_15623779_15624072:AluY	-0.117081	0.898223	0.956307	ns	ENSG00000197312.12	AluY
chr1_15625644_15625916:AluSx	-0.790758	0.339753	0.57754	ns	ENSG00000197312.12	AluS
chr1_156272574_156272864:AluY	-0.410442	0.624907	0.803873	ns	ENSG00000198952.8	AluY
chr1_156301232_156301545:AluY	3.08923	0.0174313	0.0818406	ns	NA	AluY
chr1_156313062_156313363:AluSx	2.66935	1.29428e-05	0.000310909	Up	ENSG00000163468.15	AluS
chr1_156321592_156321865:AluSx	0.857455	0.329122	0.566463	ns	ENSG00000163468.15	AluS
chr1_156324470_156324636:AluSq4	1.43756	0.113188	0.292995	ns	ENSG00000163468.15	AluS
chr1_156324639_156324926:AluSc5	1.5013	0.0341993	0.131586	ns	ENSG00000163468.15	AluS
chr1_1563252_1563558:AluSx	-0.404186	0.600469	0.787826	ns	ENSG00000160075.12	AluS
chr1_156325314_156325538:AluJr4	1.04886	0.138787	0.333738	ns	ENSG00000163468.15	AluJ
chr1_156325566_156325882:AluSx	0.970269	0.0851401	0.243556	ns	ENSG00000163468.15	AluS
chr1_156326370_156326679:AluSx	0.202561	0.667626	0.831581	ns	ENSG00000163468.15	AluS
chr1_156333019_156333312:AluSc	-1.10198	0.0648292	0.203585	ns	ENSG00000163468.15	AluS
chr1_156335053_156335170:AluJb	1.92895	0.109601	0.287164	ns	ENSG00000163468.15	AluJ
chr1_156337123_156337431:AluSx	1.73764	2.57976e-20	1.3417e-17	Up	ENSG00000163467.12,ENSG00000163468.15	AluS
chr1_15634523_15634831:AluJb	0.208093	0.820411	0.917863	ns	ENSG00000197312.12	AluJ
chr1_15634978_15635249:AluJb	-0.156556	0.850842	0.930262	ns	ENSG00000197312.12	AluJ
chr1_1563570_1563858:AluSx	0.659547	0.393521	0.627812	ns	ENSG00000160075.12	AluS
chr1_15639725_15640032:AluJb	-0.967012	0.287053	0.523748	ns	ENSG00000197312.12	AluJ
chr1_15641190_15641485:AluSz	-1.4734	0.140309	0.336021	ns	ENSG00000197312.12	AluS
chr1_15641673_15641985:AluSp	-1.28511	0.11467	0.295379	ns	ENSG00000197312.12	AluS
chr1_15644561_15644892:AluY	0.134657	0.877218	0.945195	ns	ENSG00000197312.12	AluY
chr1_15647137_15647447:AluSx1	0.500849	0.585733	0.778037	ns	ENSG00000197312.12	AluS
chr1_15652542_15652854:AluYk2	-2.26021	0.0104477	0.0564883	ns	ENSG00000197312.12	AluY
chr1_15652855_15653018:AluSx	-1.71594	0.0699038	0.213872	ns	ENSG00000197312.12	AluS
chr1_15653295_15653436:AluJb	-2.11	0.034919	0.133517	ns	ENSG00000197312.12	AluJ
chr1_15654375_15654673:AluJb	-1.01434	0.200485	0.421445	ns	ENSG00000197312.12	AluJ
chr1_15655470_15655776:AluYg6	-1.67675	0.00127451	0.0119243	Down	ENSG00000197312.12	AluY
chr1_156601937_156602239:AluJb	3.49972	0.00379451	0.0267628	Up	ENSG00000163382.13	AluJ
chr1_15664238_15664451:AluSx	-0.817895	0.236251	0.465906	ns	ENSG00000197312.12	AluS
chr1_15664981_15665280:AluSp	-0.412738	0.250039	0.482496	ns	ENSG00000197312.12	AluS
chr1_15666929_15667218:AluSx4	-0.144372	0.675125	0.836462	ns	ENSG00000197312.12	AluS
chr1_156713102_156713418:AluSx	2.63052	0.0184201	0.0849599	ns	ENSG00000223356.1	AluS
chr1_156715953_156716230:AluSz	0.886135	0.0845835	0.242475	ns	NA	AluS
chr1_156716529_156716738:AluSx	0.392877	0.576515	0.77205	ns	NA	AluS
chr1_156716739_156717048:AluY	0.763954	0.363395	0.600297	ns	NA	AluY
chr1_156718148_156718458:AluY	1.65238	0.0347176	0.133021	ns	NA	AluY
chr1_156718875_156719168:AluSg	1.98859	0.0252016	0.105983	ns	NA	AluS
chr1_156719170_156719468:AluSx4	0.0393015	0.960229	0.981346	ns	NA	AluS
chr1_156719748_156720048:AluSx	0.727695	0.303641	0.542233	ns	NA	AluS
chr1_156720316_156720623:AluY	1.17062	0.114167	0.294605	ns	NA	AluY
chr1_156722258_156722564:AluY	1.33406	0.000522919	0.0060283	Up	ENSG00000143319.17	AluY
chr1_156722603_156722906:AluSc	0.946281	0.166394	0.375409	ns	ENSG00000143319.17	AluS
chr1_156729416_156729506:Alu	1.07527	0.198773	0.419599	ns	ENSG00000143303.12	Alu
chr1_156730442_156730748:AluSx	2.33193	0.0209147	0.0931063	ns	ENSG00000143303.12	AluS
chr1_156739660_156739962:AluSx	1.45847	0.00102308	0.0100317	Up	ENSG00000143314.12	AluS
chr1_156757184_156757495:AluSx	-0.163393	0.860537	0.935371	ns	ENSG00000143321.19,ENSG00000143294.15	AluS
chr1_156779172_156779327:AluJb	-3.2123	0.00983043	0.0539595	ns	ENSG00000143294.15	AluJ
chr1_156779381_156779668:AluSx	-3.42786	0.00490082	0.0322837	Down	ENSG00000143294.15	AluS
chr1_156779895_156780044:AluSx	-3.59722	0.0134776	0.0679004	ns	ENSG00000143294.15	AluS
chr1_156780046_156780353:AluSz	-2.38042	0.0334882	0.129685	ns	ENSG00000143294.15	AluS
chr1_156787651_156787822:AluSx	1.24271	0.0646406	0.20311	ns	ENSG00000143294.15	AluS
chr1_156787823_156788133:AluSx	1.11353	0.0705197	0.214948	ns	ENSG00000143294.15	AluS
chr1_156788138_156788659:L1PA15	1.27604	0.0478174	0.165388	ns	ENSG00000143294.15	L1P
chr1_156788660_156788965:AluSx	0.89767	0.0620661	0.197721	ns	ENSG00000143294.15	AluS
chr1_156788968_156789269:AluSx1	0.716966	0.145176	0.343415	ns	ENSG00000143294.15	AluS
chr1_156790341_156790632:AluSq2	1.09304	0.0445417	0.157994	ns	ENSG00000143294.15	AluS
chr1_156792084_156792199:AluJo	0.622912	0.417	0.64799	ns	ENSG00000143294.15	AluJ
chr1_156792439_156792754:AluSx	-0.0819789	0.867822	0.939331	ns	ENSG00000143294.15	AluS
chr1_156793761_156793926:AluJr4	-0.480808	0.463238	0.686396	ns	ENSG00000143294.15	AluJ
chr1_156793947_156794256:AluSp	-0.50401	0.36956	0.605964	ns	ENSG00000143294.15	AluS
chr1_156794320_156794373:L1PB4	-0.861565	0.384812	0.619705	ns	ENSG00000143294.15	L1P
chr1_156995549_156995842:AluJb	0.896504	0.134889	0.327772	ns	ENSG00000132694.19	AluJ
chr1_156996540_156996794:AluY	0.530183	0.52322	0.73346	ns	ENSG00000132694.19	AluY
chr1_157037749_157038058:AluSx1	0.861273	0.400838	0.634084	ns	ENSG00000132694.19	AluS
chr1_15705171_15705481:AluJb	-1.35289	0.146856	0.346204	ns	ENSG00000116786.13	AluJ
chr1_15705810_15706096:AluJb	-1.2626	0.0295899	0.118693	ns	ENSG00000116786.13	AluJ
chr1_157058540_157058844:AluSz	2.45719	1.87248e-06	6.17383e-05	Up	NA	AluS
chr1_15706393_15706705:AluSq	-1.17245	0.0344589	0.132283	ns	ENSG00000116786.13	AluS
chr1_15707140_15707428:AluJb	-1.11035	0.212703	0.437073	ns	ENSG00000116786.13	AluJ
chr1_15713942_15714239:AluSg4	0.402291	0.705591	0.854032	ns	ENSG00000116786.13	AluS
chr1_15740279_15740577:AluSz	-3.36653	0.0240787	0.102648	ns	ENSG00000162461.8,ENSG00000224459.1	AluS
chr1_15740697_15740982:AluSx	-0.610058	0.505497	0.719271	ns	ENSG00000162461.8,ENSG00000224459.1	AluS
chr1_15785052_15785342:AluSx	-3.80151	0.00133326	0.0122536	Down	ENSG00000162458.13	AluS
chr1_15785353_15785645:AluSz	-3.57848	4.09033e-06	0.000119275	Down	ENSG00000162458.13	AluS
chr1_158017411_158017718:AluSx4	2.0803	0.027172	0.111915	ns	ENSG00000183853.18	AluS
chr1_158267627_158268392:L1HS	-4.00727	0.00407666	0.0283214	Down	NA	L1HS
chr1_158268393_158268869:L1HS	-4.81913	0.000749363	0.00792064	Down	NA	L1HS
chr1_15830753_15831047:AluSx	-0.0895268	0.854674	0.932095	ns	NA	AluS
chr1_15831412_15831723:AluY	0.527828	0.484465	0.703396	ns	NA	AluY
chr1_15832213_15832511:AluSx	-0.0440812	0.93757	0.974377	ns	NA	AluS
chr1_15832620_15832893:AluY	0.0531426	0.952639	0.979096	ns	NA	AluY
chr1_15836483_15836777:AluSx	-1.78847	0.0876902	0.24838	ns	ENSG00000179743.4,ENSG00000065526.12	AluS
chr1_15842478_15842785:AluSx	-1.18544	0.254201	0.486879	ns	ENSG00000179743.4,ENSG00000065526.12	AluS
chr1_15844552_15844856:AluSx	-1.71619	0.0352647	0.134291	ns	ENSG00000179743.4,ENSG00000065526.12	AluS
chr1_15845265_15845424:FAM	-1.69607	0.00387978	0.0272327	Down	ENSG00000179743.4,ENSG00000065526.12	FAM
chr1_15845567_15845873:AluSc	-1.49326	0.00265619	0.0206103	Down	ENSG00000179743.4,ENSG00000065526.12	AluS
chr1_15846020_15846321:AluSq2	-1.05705	0.179987	0.394304	ns	ENSG00000179743.4,ENSG00000065526.12	AluS
chr1_15846324_15846629:AluSp	-0.542175	0.560661	0.761204	ns	ENSG00000179743.4,ENSG00000065526.12	AluS
chr1_15851703_15851997:AluSx	-0.0995936	0.916393	0.96571	ns	ENSG00000065526.12	AluS
chr1_15877739_15878044:AluSq2	-0.839027	0.283254	0.520065	ns	ENSG00000065526.12	AluS
chr1_15878727_15879034:AluSx	-0.313237	0.554041	0.756406	ns	ENSG00000065526.12	AluS
chr1_15879057_15879297:AluSx	-0.39573	0.529649	0.738267	ns	ENSG00000065526.12	AluS
chr1_15879676_15879969:AluY	-0.496407	0.527968	0.736885	ns	ENSG00000065526.12	AluY
chr1_15880454_15880756:AluSz	-0.287625	0.713646	0.858444	ns	ENSG00000065526.12	AluS
chr1_15880988_15881264:AluJb	-0.226608	0.802078	0.909263	ns	ENSG00000065526.12	AluJ
chr1_15883805_15884108:AluYf1	-1.38375	0.104927	0.279195	ns	ENSG00000065526.12	AluY
chr1_15884724_15885030:AluSx	-0.800815	0.253236	0.485862	ns	ENSG00000065526.12	AluS
chr1_15887277_15887594:AluY	-0.438079	0.566931	0.76555	ns	ENSG00000065526.12	AluY
chr1_15887743_15888035:AluSx	0.929583	0.312026	0.549947	ns	ENSG00000065526.12	AluS
chr1_15888098_15888235:AluSc8	0.757342	0.451607	0.67717	ns	ENSG00000065526.12	AluS
chr1_15888311_15888623:AluSx	1.27341	0.178683	0.392545	ns	ENSG00000065526.12	AluS
chr1_15888639_15888929:AluSp	0.490978	0.455125	0.679961	ns	ENSG00000065526.12	AluS
chr1_15889151_15889465:AluSq2	0.537734	0.376667	0.612785	ns	ENSG00000065526.12	AluS
chr1_15889711_15890014:AluSx	-0.0297023	0.953422	0.979331	ns	ENSG00000065526.12	AluS
chr1_15890293_15890529:AluSg	-0.148165	0.830225	0.921121	ns	ENSG00000065526.12	AluS
chr1_15890559_15890642:AluSx	0.600841	0.403897	0.636831	ns	ENSG00000065526.12	AluS
chr1_15891353_15891649:AluYm1	0.124505	0.839006	0.92487	ns	ENSG00000065526.12	AluY
chr1_15892002_15892322:AluY	-0.898636	0.304132	0.542716	ns	ENSG00000065526.12	AluY
chr1_15892817_15893122:AluSq2	1.08144	0.0355845	0.134974	ns	ENSG00000065526.12	AluS
chr1_15894534_15894832:AluSx	0.307577	0.675774	0.837007	ns	ENSG00000065526.12	AluS
chr1_15894920_15895211:AluSp	0.126305	0.847039	0.928301	ns	ENSG00000065526.12	AluS
chr1_15895679_15895983:AluSx	-0.00110171	0.998447	0.999236	ns	ENSG00000065526.12	AluS
chr1_15896188_15896495:AluSx	0.161365	0.765067	0.888059	ns	ENSG00000065526.12	AluS
chr1_15897197_15897355:AluYh3	-0.506339	0.559439	0.760185	ns	ENSG00000065526.12	AluY
chr1_15897356_15897661:AluSx	-0.602111	0.477411	0.697622	ns	ENSG00000065526.12	AluS
chr1_15897662_15897798:AluYh3	-0.521738	0.522224	0.732625	ns	ENSG00000065526.12	AluY
chr1_15898540_15898862:AluSx	0.125323	0.856694	0.933286	ns	ENSG00000065526.12	AluS
chr1_15899162_15899478:AluJb	0.13961	0.862035	0.936161	ns	ENSG00000065526.12	AluJ
chr1_15899836_15900145:AluYe5	0.419431	0.163892	0.371824	ns	ENSG00000065526.12	AluY
chr1_15901361_15901669:AluSx	1.01324	0.139525	0.33491	ns	ENSG00000065526.12	AluS
chr1_15901905_15902228:AluSz6	0.424865	0.410985	0.643023	ns	ENSG00000065526.12	AluS
chr1_159021940_159022263:AluYk4	-5.39729	6.70248e-05	0.00119071	Down	ENSG00000163565.19	AluY
chr1_159022264_159022293:L1PB1	-5.34355	8.47905e-05	0.00143171	Down	ENSG00000163565.19	L1P
chr1_15902530_15902657:FLAM_C	0.0114919	0.987504	0.993523	ns	ENSG00000065526.12	FLAM
chr1_15908416_15908709:AluY	0.479129	0.589359	0.780477	ns	ENSG00000065526.12	AluY
chr1_15911679_15911990:AluSx	1.59696	0.0521649	0.175593	ns	ENSG00000065526.12	AluS
chr1_15913626_15913886:AluJb	2.40904	0.0349929	0.1337	ns	ENSG00000065526.12	AluJ
chr1_15922631_15922913:AluJb	0.409565	0.644508	0.816542	ns	ENSG00000065526.12	AluJ
chr1_15926692_15926991:AluY	0.781104	0.25943	0.493037	ns	ENSG00000065526.12	AluY
chr1_15954873_15955179:AluSz6	-4.3308	0.00439268	0.0298783	Down	ENSG00000116809.12	AluS
chr1_160229019_160229311:AluSx	0.747785	0.36923	0.605532	ns	ENSG00000132716.19,ENSG00000258465.8	AluS
chr1_160240883_160241163:AluY	-0.706182	0.483313	0.702304	ns	ENSG00000132716.19,ENSG00000258465.8	AluY
chr1_160244616_160244908:AluY	0.149151	0.835673	0.92336	ns	ENSG00000132716.19,ENSG00000258465.8	AluY
chr1_160248032_160248320:AluSx	0.314194	0.714277	0.858744	ns	ENSG00000132716.19,ENSG00000258465.8	AluS
chr1_160248454_160248721:AluY	-0.0847632	0.926999	0.970653	ns	ENSG00000132716.19,ENSG00000258465.8	AluY
chr1_160248910_160249207:AluSx	0.0681545	0.939521	0.974852	ns	ENSG00000132716.19,ENSG00000258465.8	AluS
chr1_160251480_160251768:AluJb	0.838354	0.141305	0.337657	ns	ENSG00000132716.19,ENSG00000258465.8	AluJ
chr1_160253219_160253354:AluJr4	0.968691	0.0789947	0.231693	ns	ENSG00000132716.19,ENSG00000258465.8	AluJ
chr1_160253355_160253677:AluSx	-0.264409	0.789244	0.902026	ns	ENSG00000132716.19,ENSG00000258465.8	AluS
chr1_160255617_160255919:AluSx	-0.0756866	0.93163	0.972729	ns	ENSG00000132716.19,ENSG00000258465.8	AluS
chr1_160258066_160258354:AluJb	0.0631822	0.932523	0.973038	ns	ENSG00000132716.19,ENSG00000258465.8	AluJ
chr1_160258507_160258766:AluJb	0.331715	0.642902	0.81566	ns	ENSG00000132716.19,ENSG00000258465.8	AluJ
chr1_160289589_160289890:AluSz6	0.921771	0.0204719	0.0917972	ns	ENSG00000122218.16	AluS
chr1_160316078_160316390:AluSx	-0.617041	0.38663	0.621727	ns	ENSG00000122218.16	AluS
chr1_160316474_160316768:AluSp	-0.29219	0.731747	0.868121	ns	ENSG00000122218.16	AluS
chr1_160327576_160327874:AluSx	-1.01775	0.302621	0.540985	ns	ENSG00000122218.16	AluS
chr1_160329831_160330110:AluYe5	-0.452457	0.584576	0.777316	ns	ENSG00000122218.16	AluY
chr1_160332916_160333223:AluSx	-0.668176	0.55756	0.758949	ns	ENSG00000122218.16	AluS
chr1_160335602_160335906:AluY	-2.03234	0.0280473	0.114298	ns	ENSG00000122218.16	AluY
chr1_160337438_160337768:AluSx	0.0380261	0.967851	0.984472	ns	ENSG00000122218.16	AluS
chr1_160345200_160345492:AluSq2	-0.376087	0.676001	0.8371	ns	ENSG00000162736.17	AluS
chr1_160346606_160346904:AluSx3	-1.24975	0.108278	0.285042	ns	ENSG00000162736.17	AluS
chr1_160986155_160986457:AluSg	1.16178	0.195962	0.416153	ns	NA	AluS
chr1_160988161_160988460:AluSp	-0.826186	0.406988	0.639499	ns	NA	AluS
chr1_160989468_160989600:AluJr4	-0.0747116	0.920135	0.967615	ns	NA	AluJ
chr1_160989613_160989920:AluSg	-0.156767	0.831774	0.921482	ns	NA	AluS
chr1_160990101_160990406:AluSx3	-0.540569	0.507917	0.721173	ns	NA	AluS
chr1_160990851_160991147:AluSx	-0.818352	0.195994	0.416175	ns	NA	AluS
chr1_160991366_160991673:AluY	-0.917904	0.235084	0.464691	ns	NA	AluY
chr1_160991736_160992029:AluSx	-1.65375	0.045315	0.159737	ns	NA	AluS
chr1_160992103_160992401:AluSx	-0.823002	0.323258	0.561154	ns	NA	AluS
chr1_160993905_160994077:AluSx	-1.15914	0.228239	0.456435	ns	NA	AluS
chr1_160994078_160994386:AluSp	-1.13873	0.240953	0.471748	ns	NA	AluS
chr1_160995472_160995745:AluSc	-0.95795	0.153535	0.356629	ns	ENSG00000158769.18	AluS
chr1_160996486_160996769:AluSg	0.0428297	0.917946	0.966519	ns	ENSG00000158769.18	AluS
chr1_160998005_160998172:AluSx	-0.29999	0.670818	0.833984	ns	ENSG00000158769.18,ENSG00000270149.5	AluS
chr1_161001984_161002283:AluSx4	-0.380012	0.649199	0.819321	ns	ENSG00000158769.18,ENSG00000270149.5	AluS
chr1_161008215_161008517:AluY	-0.995455	0.240869	0.471681	ns	ENSG00000158769.18,ENSG00000270149.5	AluY
chr1_161009686_161009950:AluSx	-0.777764	0.310357	0.54839	ns	ENSG00000158769.18,ENSG00000270149.5	AluS
chr1_161012601_161012924:AluSq2	-0.455503	0.566541	0.765356	ns	ENSG00000158769.18,ENSG00000270149.5	AluS
chr1_161012927_161013125:L1PA15	-0.454832	0.58123	0.774874	ns	ENSG00000158769.18,ENSG00000270149.5	L1P
chr1_161014658_161014797:AluSx	-0.368957	0.652207	0.821417	ns	ENSG00000158769.18,ENSG00000270149.5	AluS
chr1_161014798_161015103:AluY	0.084836	0.880849	0.9474	ns	ENSG00000158769.18,ENSG00000270149.5	AluY
chr1_161015115_161015408:AluY	-0.497144	0.364743	0.601259	ns	ENSG00000158769.18,ENSG00000270149.5	AluY
chr1_161015409_161015605:AluSx	-0.953307	0.163163	0.370741	ns	ENSG00000158769.18,ENSG00000270149.5	AluS
chr1_161023649_161024022:AluJb	1.27079	0.0896241	0.251894	ns	ENSG00000270149.5	AluJ
chr1_161024383_161024666:AluSx	1.58496	0.011491	0.0606372	ns	ENSG00000270149.5	AluS
chr1_161025823_161026105:AluSx	1.00043	0.126924	0.314836	ns	ENSG00000270149.5	AluS
chr1_161026134_161026437:AluSx	1.06512	0.19145	0.410196	ns	ENSG00000270149.5	AluS
chr1_161028633_161028889:AluSz	0.991308	0.393664	0.627955	ns	ENSG00000270149.5	AluS
chr1_161031798_161031964:FLAM_C	1.92603	0.0659433	0.205943	ns	ENSG00000270149.5	FLAM
chr1_161101184_161101498:AluY	1.41631	0.119087	0.30256	ns	ENSG00000143256.5	AluY
chr1_161101764_161102010:AluJb	0.608808	0.509707	0.722689	ns	ENSG00000143256.5	AluJ
chr1_161102678_161102975:AluSc	2.3078	0.00806203	0.0464507	Up	ENSG00000143256.5	AluS
chr1_161103408_161103713:AluY	2.05812	0.00458187	0.0306472	Up	ENSG00000143256.5	AluY
chr1_161104433_161104728:AluJb	1.4934	0.013692	0.0686705	ns	ENSG00000143256.5	AluJ
chr1_161105199_161105414:AluJb	1.06968	0.0808936	0.235381	ns	ENSG00000143256.5	AluJ
chr1_161105451_161105755:AluSx	1.35523	0.00831443	0.0475621	Up	ENSG00000143256.5	AluS
chr1_161107144_161107446:AluSc8	0.57434	0.168931	0.379376	ns	ENSG00000143256.5	AluS
chr1_161107533_161107831:AluSz	0.769809	0.0914255	0.25505	ns	ENSG00000143256.5	AluS
chr1_161107832_161108170:AluSx	0.673213	0.0701813	0.214352	ns	ENSG00000143256.5	AluS
chr1_161108171_161108471:AluSx	0.72639	0.118054	0.300953	ns	ENSG00000143256.5	AluS
chr1_161109714_161110070:AluSx	1.20861	0.0556389	0.183425	ns	ENSG00000143256.5	AluS
chr1_161110082_161110378:AluSz	1.14081	0.228595	0.456835	ns	ENSG00000143256.5	AluS
chr1_161110820_161111139:AluY	0.172049	0.716275	0.859721	ns	ENSG00000143256.5	AluY
chr1_161113513_161113782:AluJb	2.0295	0.0815641	0.236652	ns	ENSG00000143256.5	AluJ
chr1_161115061_161115363:AluSx1	2.44103	0.0124637	0.0644737	ns	ENSG00000143256.5	AluS
chr1_161116953_161117246:AluSx	0.152326	0.87604	0.944535	ns	ENSG00000143256.5	AluS
chr1_161168659_161168963:AluSx	2.53206	0.0621294	0.197781	ns	ENSG00000143224.18	AluS
chr1_161328908_161329205:AluSc	-1.02791	0.243978	0.475207	ns	ENSG00000143252.16	AluS
chr1_161329320_161329631:AluSx	-0.998477	0.285762	0.522409	ns	ENSG00000143252.16	AluS
chr1_161340015_161340285:AluSx	0.569579	0.260074	0.493865	ns	ENSG00000143252.16	AluS
chr1_161340381_161340493:AluSx	0.691528	0.212844	0.437277	ns	ENSG00000143252.16	AluS
chr1_161342510_161342794:AluSx	-0.543364	0.412726	0.644471	ns	ENSG00000143252.16	AluS
chr1_161345796_161346104:AluSx1	0.160917	0.863611	0.936916	ns	ENSG00000143252.16	AluS
chr1_161346404_161346697:AluSp	-0.159446	0.814541	0.915362	ns	ENSG00000143252.16	AluS
chr1_161349181_161349490:AluSx	0.328862	0.713459	0.858368	ns	ENSG00000143252.16	AluS
chr1_161350236_161350350:AluJb	0.663433	0.468928	0.690766	ns	ENSG00000143252.16	AluJ
chr1_161360831_161361076:AluSz	0.0328746	0.974688	0.987142	ns	ENSG00000143252.16	AluS
chr1_161366769_161367073:AluJr4	1.52382	0.000140739	0.00215328	Up	ENSG00000188931.4	AluJ
chr1_161368949_161369253:AluSx	1.3829	0.0019479	0.0162771	Up	ENSG00000288670.1	AluS
chr1_161370113_161370418:AluY	0.580617	0.55426	0.75651	ns	ENSG00000288670.1	AluY
chr1_161372099_161372399:AluSx	1.61012	0.0513521	0.173625	ns	NA	AluS
chr1_161372400_161372696:AluSc	1.48069	0.0536042	0.178931	ns	NA	AluS
chr1_161372751_161373042:AluYm1	1.26705	0.0435512	0.155381	ns	NA	AluY
chr1_161373806_161374120:AluSx	1.15556	0.163178	0.370753	ns	NA	AluS
chr1_16147873_16148175:AluSx	-1.60221	0.124301	0.310944	ns	ENSG00000142627.13	AluS
chr1_16160785_16161080:AluSz	-4.05946	0.00345982	0.0248785	Down	ENSG00000224621.1	AluS
chr1_16161096_16161372:AluSx	-2.23299	0.0268004	0.110892	ns	ENSG00000224621.1	AluS
[truncated: 73,935 more rows]
