# Supplementary material for: capTEs enables locus-specific dissection of transcriptional outputs from reference and nonreference transposable elements
Source: Commun Biol. 2023 Sep 23;6:974. doi: 10.1038/s42003-023-05349-1 (PMC10517987; doi:10.1038/s42003-023-05349-1)
Supplement: Supplementary file 10 — Supplementary Data 7 [file 42003_2023_5349_MOESM10_ESM.xlsx]

## Sheet: Sheet1
Sheet 1: Header annotations
Exon	1: Insertion overlaps this region 0: Insertion dosen't overlap this region
Intron
Intergenic

## Sheet: Sheet 2
Sheet 2: TE insertions identified in MDA-MB-231 cells
chromosome	start	end	supporting_reads	insertion_site	TE family	gene_id	gene_name	exon	intron	intergenic
chr1	3629467	3629472	7	chr1_3629467_3629472	ALU	ENSG00000158109.15	TPRG1L	0	0	0
chr1	3780646	3780693	9	chr1_3780646_3780693	ALU	ENSG00000130764.10	LRRC47	0	0	0
chr1	3795970	3796504	7	chr1_3795970_3796504	ALU	ENSG00000130764.10	LRRC47	0	0	0
chr1	8441915	8441949	20	chr1_8441915_8441949	ALU	ENSG00000142599.19	RERE	0	0	0
chr1	8874321	8874328	7	chr1_8874321_8874328	ALU	ENSG00000074800.16	ENO1	0	0	0
chr1	9267083	9267102	7	chr1_9267083_9267102	ALU	ENSG00000049239.13	H6PD	0	0	0
chr1	10348733	10348736	7	chr1_10348733_10348736	ALU	ENSG00000054523.18	KIF1B	0	0	0
chr1	10457144	10459150	22	chr1_10457144_10459150	ALU	ENSG00000203469.2	AL354956.1	0	0	0
chr1	10457144	10459150	22	chr1_10457144_10459150	ALU	ENSG00000160049.12	DFFA	0	0	0
chr1	10459657	10460585	8	chr1_10459657_10460585	ALU	ENSG00000160049.12	DFFA	0	0	0
chr1	11998371	11998486	6	chr1_11998371_11998486	ALU	ENSG00000116688.18	MFN2	0	0	0
chr1	15163616	15163633	9	chr1_15163616_15163633	ALU	ENSG00000171729.14	TMEM51	0	0	0
chr1	18912108	18912122	7	chr1_18912108_18912122	ALU	ENSG00000169991.11	IFFO2	0	0	0
chr1	19259007	19260019	26	chr1_19259007_19260019	ALU	ENSG00000053372.5	MRTO4	0	0	0
chr1	19329001	19329020	7	chr1_19329001_19329020	ALU	ENSG00000040487.13	SLC66A1	0	0	0
chr1	20651776	20652374	56	chr1_20651776_20652374	ALU	ENSG00000117242.7	PINK1-AS	0	0	0
chr1	20651776	20652374	56	chr1_20651776_20652374	ALU	ENSG00000244038.11	DDOST	0	0	0
chr1	20743552	20743968	15	chr1_20743552_20743968	ALU	ENSG00000127483.19	HP1BP3	0	0	0
chr1	21218419	21218917	11	chr1_21218419_21218917	ALU	ENSG00000117298.16	ECE1	0	0	0
chr1	22085890	22085969	8	chr1_22085890_22085969	ALU	ENSG00000070831.17	CDC42	0	0	0
chr1	23970201	23970667	12	chr1_23970201_23970667	ALU	ENSG00000188529.15	SRSF10	0	0	0
chr1	24471319	24471329	12	chr1_24471319_24471329	ALU	ENSG00000001461.17	NIPAL3	0	0	0
chr1	24538674	24538717	9	chr1_24538674_24538717	ALU	ENSG00000117602.13	RCAN3	0	0	0
chr1	26470410	26470422	9	chr1_26470410_26470422	ALU	ENSG00000117682.17	DHDDS	0	0	0
chr1	27971338	27971370	11	chr1_27971338_27971370	ALU	ENSG00000158161.16	EYA3	0	0	0
chr1	31576495	31576558	6	chr1_31576495_31576558	ALU	ENSG00000142910.16	TINAGL1	0	0	0
chr1	31576495	31576558	6	chr1_31576495_31576558	ALU	ENSG00000284543.1	LINC01226	0	0	0
chr1	31576495	31576558	6	chr1_31576495_31576558	ALU	ENSG00000229167.2	AC114488.1	0	0	0
chr1	32175317	32175995	66	chr1_32175317_32175995	ALU	ENSG00000250135.1	AL049795.2	0	0	0
chr1	32175317	32175995	66	chr1_32175317_32175995	ALU	ENSG00000025800.14	KPNA6	0	0	0
chr1	35434349	35434424	8	chr1_35434349_35434424	ALU	ENSG00000142687.18	KIAA0319L	0	0	0
chr1	35534596	35534615	6	chr1_35534596_35534615	ALU	ENSG00000142687.18	KIAA0319L	0	0	0
chr1	35602759	35602772	9	chr1_35602759_35602772	ALU	ENSG00000126067.12	PSMB2	0	0	0
chr1	35734809	35736228	12	chr1_35734809_35736228	ALU	ENSG00000092853.14	CLSPN	0	0	0
chr1	39005050	39005346	11	chr1_39005050_39005346	ALU	ENSG00000174574.16	AKIRIN1	0	0	0
chr1	40502498	40502658	13	chr1_40502498_40502658	ALU	ENSG00000238287.1	AL603839.3	0	0	0
chr1	45672101	45672118	6	chr1_45672101_45672118	ALU	ENSG00000159592.11	GPBP1L1	0	0	0
chr1	52088925	52089068	11	chr1_52088925_52089068	ALU	ENSG00000134717.18	BTF3L4	0	0	0
chr1	52824363	52824396	13	chr1_52824363_52824396	ALU	ENSG00000162378.13	ZYG11B	0	0	0
chr1	58596333	58596445	6	chr1_58596333_58596445	ALU	.	.	0	0	0
chr1	70241035	70241051	6	chr1_70241035_70241051	ALU	ENSG00000116754.13	SRSF11	0	0	0
chr1	77696834	77696846	7	chr1_77696834_77696846	ALU	ENSG00000077254.14	USP33	0	0	0
chr1	86746613	86746744	6	chr1_86746613_86746744	ALU	ENSG00000097033.14	SH3GLB1	0	0	0
chr1	88771394	88771399	6	chr1_88771394_88771399	ALU	ENSG00000065243.20	PKN2	0	0	0
chr1	93365112	93365146	8	chr1_93365112_93365146	ALU	ENSG00000117505.13	DR1	0	0	0
chr1	93887249	93887771	6	chr1_93887249_93887771	ALU	ENSG00000023909.10	GCLM	0	0	0
chr1	94196524	94196575	6	chr1_94196524_94196575	ALU	ENSG00000137962.13	ARHGAP29	0	0	0
chr1	95192041	95192052	7	chr1_95192041_95192052	ALU	ENSG00000226026.6	AC092802.1	0	0	0
chr1	95192041	95192052	7	chr1_95192041_95192052	ALU	ENSG00000152078.10	TLCD4	0	0	0
chr1	95192041	95192052	7	chr1_95192041_95192052	ALU	ENSG00000271092.5	TLCD4-RWDD3	0	0	0
chr1	96792090	96792132	34	chr1_96792090_96792132	ALU	ENSG00000117569.19	PTBP2	0	0	0
chr1	109594660	109594918	7	chr1_109594660_109594918	ALU	ENSG00000065135.12	GNAI3	0	0	0
chr1	116535454	116535597	8	chr1_116535454_116535597	ALU	ENSG00000116815.16	CD58	0	0	0
chr1	121115461	121115572	7	chr1_121115461_121115572	ALU	ENSG00000234998.1	AC244453.3	0	0	0
chr1	121115461	121115572	7	chr1_121115461_121115572	ALU	ENSG00000223345.3	H2BP1	0	0	0
chr1	121390769	121391114	12	chr1_121390769_121391114	ALU	ENSG00000171943.12	SRGAP2C	0	0	0
chr1	121390769	121391114	12	chr1_121390769_121391114	ALU	ENSG00000230806.1	SRGAP2-AS1	0	0	0
chr1	144071576	144071614	12	chr1_144071576_144071614	ALU	.	.	0	0	0
chr1	145921956	145922198	6	chr1_145921956_145922198	ALU	ENSG00000265241.7	RBM8A	0	0	0
chr1	145921956	145922198	6	chr1_145921956_145922198	ALU	ENSG00000211451.12	GNRHR2	0	0	0
chr1	145934294	145935183	45	chr1_145934294_145935183	ALU	ENSG00000234222.6	LIX1L-AS1	0	0	0
chr1	145934294	145935183	45	chr1_145934294_145935183	ALU	ENSG00000280778.1	AC243547.3	0	0	0
chr1	145934294	145935183	45	chr1_145934294_145935183	ALU	ENSG00000271601.4	LIX1L	0	0	0
chr1	150507302	150507333	6	chr1_150507302_150507333	ALU	ENSG00000143374.17	TARS2	0	0	0
chr1	150572403	150572716	7	chr1_150572403_150572716	ALU	ENSG00000143384.14	MCL1	0	0	0
chr1	150573737	150574222	7	chr1_150573737_150574222	ALU	ENSG00000143384.14	MCL1	0	0	0
chr1	151695412	151695740	33	chr1_151695412_151695740	ALU	ENSG00000143376.14	SNX27	0	0	0
chr1	151696599	151696943	18	chr1_151696599_151696943	ALU	ENSG00000143376.14	SNX27	0	0	0
chr1	153605998	153606043	9	chr1_153605998_153606043	ALU	ENSG00000285867.1	BX470102.2	0	0	0
chr1	153664026	153664052	14	chr1_153664026_153664052	ALU	ENSG00000143621.17	ILF2	0	0	0
chr1	155138539	155138582	24	chr1_155138539_155138582	ALU	ENSG00000169241.19	SLC50A1	0	0	0
chr1	155315129	155316152	7	chr1_155315129_155316152	ALU	ENSG00000160752.15	FDPS	0	0	0
chr1	155727148	155727696	62	chr1_155727148_155727696	ALU	ENSG00000132676.16	DAP3	0	0	0
chr1	155910437	155910451	6	chr1_155910437_155910451	ALU	ENSG00000143622.11	RIT1	0	0	0
chr1	160289852	160289873	30	chr1_160289852_160289873	ALU	ENSG00000122218.16	COPA	0	0	0
chr1	160754178	160754207	11	chr1_160754178_160754207	ALU	ENSG00000026751.17	SLAMF7	0	0	0
chr1	168247330	168247494	14	chr1_168247330_168247494	ALU	ENSG00000213064.10	SFT2D2	0	0	0
chr1	168247330	168247494	14	chr1_168247330_168247494	ALU	ENSG00000214262.4	ANKRD36BP1	0	0	0
chr1	173800023	173800134	8	chr1_173800023_173800134	ALU	ENSG00000120334.15	CENPL	0	0	0
chr1	179356618	179356629	7	chr1_179356618_179356629	ALU	ENSG00000057252.13	SOAT1	0	0	0
chr1	179841779	179843070	124	chr1_179841779_179843070	ALU	ENSG00000169905.13	TOR1AIP2	0	0	0
chr1	179862672	179862987	6	chr1_179862672_179862987	ALU	ENSG00000169905.13	TOR1AIP2	0	0	0
chr1	179863548	179863737	11	chr1_179863548_179863737	ALU	ENSG00000169905.13	TOR1AIP2	0	0	0
chr1	183627899	183627929	7	chr1_183627899_183627929	ALU	ENSG00000162704.16	ARPC5	0	0	0
chr1	193088181	193088385	6	chr1_193088181_193088385	ALU	ENSG00000116747.13	RO60	0	0	0
chr1	193089615	193090138	34	chr1_193089615_193090138	ALU	ENSG00000116747.13	RO60	0	0	0
chr1	204404235	204404249	7	chr1_204404235_204404249	ALU	ENSG00000226330.1	AL606489.1	0	0	0
chr1	204404235	204404249	7	chr1_204404235_204404249	ALU	ENSG00000158615.9	PPP1R15B	0	0	0
chr1	205084861	205084911	7	chr1_205084861_205084911	ALU	.	.	0	0	0
chr1	205086117	205086542	30	chr1_205086117_205086542	ALU	ENSG00000117222.14	RBBP5	0	0	0
chr1	205086979	205087496	6	chr1_205086979_205087496	ALU	ENSG00000117222.14	RBBP5	0	0	0
chr1	205768709	205768814	6	chr1_205768709_205768814	ALU	ENSG00000117280.13	RAB29	0	0	0
chr1	214350156	214350854	22	chr1_214350156_214350854	ALU	ENSG00000228470.1	AL929236.1	0	0	0
chr1	214350156	214350854	22	chr1_214350156_214350854	ALU	ENSG00000152104.12	PTPN14	0	0	0
chr1	218331941	218332005	10	chr1_218331941_218332005	ALU	ENSG00000067533.6	RRP15	0	0	0
chr1	222733334	222733392	114	chr1_222733334_222733392	ALU	ENSG00000162819.12	BROX	0	0	0
chr1	223723734	223723876	32	chr1_223723734_223723876	ALU	ENSG00000162909.18	CAPN2	0	0	0
chr1	224192692	224192822	23	chr1_224192692_224192822	ALU	ENSG00000143753.13	DEGS1	0	0	0
chr1	224364648	224364690	8	chr1_224364648_224364690	ALU	ENSG00000143771.12	CNIH4	0	0	0
chr1	224588890	224588906	14	chr1_224588890_224588906	ALU	ENSG00000143786.8	CNIH3	0	0	0
chr1	225983959	225984146	6	chr1_225983959_225984146	ALU	ENSG00000143751.10	SDE2	0	0	0
chr1	228180423	228180746	6	chr1_228180423_228180746	ALU	ENSG00000181873.13	IBA57	0	0	0
chr1	233383385	233383400	6	chr1_233383385_233383400	ALU	ENSG00000143674.11	MAP3K21	0	0	0
chr1	236898668	236898690	13	chr1_236898668_236898690	ALU	ENSG00000116984.15	MTR	0	0	0
chr1	247188966	247189267	16	chr1_247188966_247189267	ALU	.	.	0	0	0
chr10	12120854	12121515	8	chr10_12120854_12121515	ALU	ENSG00000181192.12	DHTKD1	0	0	0
chr10	13136987	13137035	6	chr10_13136987_13137035	ALU	ENSG00000123240.17	OPTN	0	0	0
chr10	13651490	13682216	6	chr10_13651490_13682216	ALU	ENSG00000273474.1	AL157392.4	0	0	0
chr10	13651490	13682216	6	chr10_13651490_13682216	ALU	ENSG00000151474.23	FRMD4A	0	0	0
chr10	13651490	13682216	6	chr10_13651490_13682216	ALU	ENSG00000282246.1	AL157392.5	0	0	0
chr10	13651490	13682216	6	chr10_13651490_13682216	ALU	ENSG00000239665.8	AL157392.3	0	0	0
chr10	13683899	13683903	6	chr10_13683899_13683903	ALU	ENSG00000151474.23	FRMD4A	0	0	0
chr10	14526262	14526683	8	chr10_14526262_14526683	ALU	ENSG00000065809.14	FAM107B	0	0	0
chr10	15106258	15106269	7	chr10_15106258_15106269	ALU	ENSG00000152464.15	RPP38	0	0	0
chr10	15106258	15106269	7	chr10_15106258_15106269	ALU	ENSG00000152465.18	NMT2	0	0	0
chr10	15108448	15108487	8	chr10_15108448_15108487	ALU	ENSG00000152464.15	RPP38	0	0	0
chr10	15108448	15108487	8	chr10_15108448_15108487	ALU	ENSG00000152465.18	NMT2	0	0	0
chr10	17680572	17680581	6	chr10_17680572_17680581	ALU	ENSG00000136738.15	STAM	0	0	0
chr10	17684923	17684953	125	chr10_17684923_17684953	ALU	ENSG00000136738.15	STAM	0	0	0
chr10	24594947	24594951	7	chr10_24594947_24594951	ALU	ENSG00000107863.19	ARHGAP21	0	0	0
chr10	32024599	32024601	6	chr10_32024599_32024601	ALU	ENSG00000170759.11	KIF5B	0	0	0
chr10	43181881	43181885	8	chr10_43181881_43181885	ALU	ENSG00000169826.8	CSGALNACT2	0	0	0
chr10	70138838	70138854	8	chr10_70138838_70138854	ALU	ENSG00000156521.14	TYSND1	0	0	0
chr10	70878086	70878099	43	chr10_70878086_70878099	ALU	ENSG00000166224.17	SGPL1	0	0	0
chr10	73249190	73249219	18	chr10_73249190_73249219	ALU	ENSG00000182180.14	MRPS16	0	0	0
chr10	73249190	73249219	18	chr10_73249190_73249219	ALU	ENSG00000236756.4	DNAJC9-AS1	0	0	0
chr10	73249806	73249962	35	chr10_73249806_73249962	ALU	ENSG00000182180.14	MRPS16	0	0	0
chr10	73249806	73249962	35	chr10_73249806_73249962	ALU	ENSG00000236756.4	DNAJC9-AS1	0	0	0
chr10	73776941	73776982	6	chr10_73776941_73776982	ALU	ENSG00000196968.11	FUT11	0	0	0
chr10	77976050	77976400	9	chr10_77976050_77976400	ALU	ENSG00000148606.13	POLR3A	0	0	0
chr10	80432354	80432658	9	chr10_80432354_80432658	ALU	ENSG00000122378.14	PRXL2A	0	0	0
chr10	80522253	80522321	6	chr10_80522253_80522321	ALU	ENSG00000108219.15	TSPAN14	0	0	0
chr10	89340206	89391436	65	chr10_89340206_89391436	ALU	ENSG00000224289.1	IFIT6P	0	0	0
chr10	89340206	89391436	65	chr10_89340206_89391436	ALU	ENSG00000204010.3	IFIT1B	0	0	0
chr10	89340206	89391436	65	chr10_89340206_89391436	ALU	ENSG00000119917.15	IFIT3	0	0	0
chr10	89340206	89391436	65	chr10_89340206_89391436	ALU	ENSG00000107798.18	LIPA	0	0	0
chr10	92653928	92654102	14	chr10_92653928_92654102	ALU	ENSG00000138160.7	KIF11	0	0	0
chr10	93395191	93395206	10	chr10_93395191_93395206	ALU	ENSG00000138119.17	MYOF	0	0	0
chr10	93452663	93452762	19	chr10_93452663_93452762	ALU	ENSG00000138119.17	MYOF	0	0	0
chr10	94331947	94331986	7	chr10_94331947_94331986	ALU	ENSG00000138193.16	PLCE1	0	0	0
chr10	94607934	94607992	7	chr10_94607934_94607992	ALU	ENSG00000244332.1	AL138759.1	0	0	0
chr10	94607934	94607992	7	chr10_94607934_94607992	ALU	ENSG00000119969.15	HELLS	0	0	0
chr10	94609259	94609320	16	chr10_94609259_94609320	ALU	ENSG00000244332.1	AL138759.1	0	0	0
chr10	94609259	94609320	16	chr10_94609259_94609320	ALU	ENSG00000119969.15	HELLS	0	0	0
chr10	96989800	96989806	6	chr10_96989800_96989806	ALU	ENSG00000196233.14	LCOR	0	0	0
chr10	99905570	99905605	7	chr10_99905570_99905605	ALU	ENSG00000107554.17	DNMBP	0	0	0
chr10	99919344	99919865	10	chr10_99919344_99919865	ALU	ENSG00000107554.17	DNMBP	0	0	0
chr10	99925393	99925551	6	chr10_99925393_99925551	ALU	ENSG00000107554.17	DNMBP	0	0	0
chr10	100232685	100232689	6	chr10_100232685_100232689	ALU	ENSG00000227492.2	AL138921.1	0	0	0
chr10	100232685	100232689	6	chr10_100232685_100232689	ALU	ENSG00000095485.18	CWF19L1	0	0	0
chr10	103088562	103088663	9	chr10_103088562_103088663	ALU	ENSG00000148842.18	CNNM2	0	0	0
chr10	103088562	103088663	9	chr10_103088562_103088663	ALU	ENSG00000076685.19	NT5C2	0	0	0
chr10	110514727	110514754	6	chr10_110514727_110514754	ALU	.	.	0	0	0
chr10	110516584	110516607	6	chr10_110516584_110516607	ALU	.	.	0	0	0
chr10	110899526	110899561	9	chr10_110899526_110899561	ALU	ENSG00000214413.9	BBIP1	0	0	0
chr10	110899526	110899561	9	chr10_110899526_110899561	ALU	ENSG00000150593.18	PDCD4	0	0	0
chr10	119077346	119077464	6	chr10_119077346_119077464	ALU	ENSG00000107581.13	EIF3A	0	0	0
chr11	881754	881765	6	chr11_881754_881765	ALU	ENSG00000177830.18	CHID1	0	0	0
chr11	3657363	3657373	7	chr11_3657363_3657373	ALU	ENSG00000129744.3	ART1	0	0	0
chr11	3763061	3763066	6	chr11_3763061_3763066	ALU	ENSG00000110713.17	NUP98	0	0	0
chr11	3788930	3788970	10	chr11_3788930_3788970	ALU	ENSG00000110713.17	NUP98	0	0	0
chr11	9282052	9282309	15	chr11_9282052_9282309	ALU	ENSG00000166471.11	TMEM41B	0	0	0
chr11	9282638	9282689	17	chr11_9282638_9282689	ALU	ENSG00000166471.11	TMEM41B	0	0	0
chr11	9415568	9415594	8	chr11_9415568_9415594	ALU	ENSG00000205339.10	IPO7	0	0	0
chr11	9749869	9750470	31	chr11_9749869_9750470	ALU	ENSG00000133789.15	SWAP70	0	0	0
chr11	14478467	14478717	7	chr11_14478467_14478717	ALU	ENSG00000129083.13	COPB1	0	0	0
chr11	17076130	17076143	7	chr11_17076130_17076143	ALU	ENSG00000110700.7	RPS13	0	0	0
chr11	19970133	19970149	6	chr11_19970133_19970149	ALU	ENSG00000166833.22	NAV2	0	0	0
chr11	20055957	20055970	11	chr11_20055957_20055970	ALU	ENSG00000166833.22	NAV2	0	0	0
chr11	27495178	27495367	20	chr11_27495178_27495367	ALU	ENSG00000148943.12	LIN7C	0	0	0
chr11	33058932	33058960	8	chr11_33058932_33058960	ALU	ENSG00000176148.16	TCP11L1	0	0	0
chr11	34086412	34086415	10	chr11_34086412_34086415	ALU	ENSG00000135387.21	CAPRIN1	0	0	0
chr11	44619180	44620039	86	chr11_44619180_44620039	ALU	ENSG00000085117.12	CD82	0	0	0
chr11	46677683	46677715	28	chr11_46677683_46677715	ALU	ENSG00000175220.12	ARHGAP1	0	0	0
chr11	46816197	46816199	9	chr11_46816197_46816199	ALU	ENSG00000175216.15	CKAP5	0	0	0
chr11	47536503	47536802	11	chr11_47536503_47536802	ALU	ENSG00000149187.18	CELF1	0	0	0
chr11	47540618	47540872	11	chr11_47540618_47540872	ALU	ENSG00000149187.18	CELF1	0	0	0
chr11	57769901	57770639	6	chr11_57769901_57770639	ALU	ENSG00000288534.1	AP001931.2	0	0	0
chr11	57769901	57770639	6	chr11_57769901_57770639	ALU	ENSG00000254732.2	AP001931.1	0	0	0
chr11	57769901	57770639	6	chr11_57769901_57770639	ALU	ENSG00000198561.15	CTNND1	0	0	0
chr11	57786539	57786557	6	chr11_57786539_57786557	ALU	ENSG00000288534.1	AP001931.2	0	0	0
chr11	57786539	57786557	6	chr11_57786539_57786557	ALU	ENSG00000254732.2	AP001931.1	0	0	0
chr11	57786539	57786557	6	chr11_57786539_57786557	ALU	ENSG00000198561.15	CTNND1	0	0	0
chr11	59153961	59153998	30	chr11_59153961_59153998	ALU	ENSG00000166801.16	FAM111A	0	0	0
chr11	61377736	61377743	23	chr11_61377736_61377743	ALU	.	.	0	0	0
chr11	62748826	62748900	7	chr11_62748826_62748900	ALU	ENSG00000185670.9	ZBTB3	0	0	0
chr11	62790445	62790528	13	chr11_62790445_62790528	ALU	ENSG00000168569.8	TMEM223	0	0	0
chr11	63625730	63626605	20	chr11_63625730_63626605	ALU	ENSG00000184743.13	ATL3	0	0	0
chr11	63628454	63628957	98	chr11_63628454_63628957	ALU	ENSG00000184743.13	ATL3	0	0	0
chr11	63655429	63655431	15	chr11_63655429_63655431	ALU	ENSG00000184743.13	ATL3	0	0	0
chr11	63655429	63655431	15	chr11_63655429_63655431	ALU	ENSG00000256789.1	AP000753.2	0	0	0
chr11	63671378	63674387	15	chr11_63671378_63674387	ALU	ENSG00000184743.13	ATL3	0	0	0
chr11	65900183	65900281	12	chr11_65900183_65900281	ALU	ENSG00000175592.9	FOSL1	0	0	0
chr11	66537580	66537591	10	chr11_66537580_66537591	ALU	ENSG00000174165.8	ZDHHC24	0	0	0
chr11	72060967	72061232	6	chr11_72060967_72061232	ALU	ENSG00000137497.18	NUMA1	0	0	0
chr11	72290903	72291538	6	chr11_72290903_72291538	ALU	ENSG00000162129.14	CLPB	0	0	0
chr11	93761680	93761836	9	chr11_93761680_93761836	ALU	ENSG00000166012.17	TAF1D	0	0	0
chr11	93761680	93761836	9	chr11_93761680_93761836	ALU	ENSG00000182919.15	C11orf54	0	0	0
chr11	93761680	93761836	9	chr11_93761680_93761836	ALU	ENSG00000284057.1	AP001273.2	0	0	0
chr11	96311978	96311996	8	chr11_96311978_96311996	ALU	ENSG00000184384.14	MAML2	0	0	0
chr11	102200698	102200719	6	chr11_102200698_102200719	ALU	ENSG00000137693.14	YAP1	0	0	0
chr11	107791735	107791774	32	chr11_107791735_107791774	ALU	ENSG00000110660.15	SLC35F2	0	0	0
chr11	112143554	112143614	7	chr11_112143554_112143614	ALU	ENSG00000255292.9	AP002884.2	0	0	0
chr11	112143554	112143614	7	chr11_112143554_112143614	ALU	ENSG00000150782.12	IL18	0	0	0
chr11	116775180	116775217	12	chr11_116775180_116775217	ALU	ENSG00000109917.11	ZPR1	0	0	0
chr11	117152528	117152533	7	chr11_117152528_117152533	ALU	ENSG00000168092.14	PAFAH1B2	0	0	0
chr11	117168446	117169121	334	chr11_117168446_117169121	ALU	ENSG00000168092.14	PAFAH1B2	0	0	0
chr11	118572392	118572552	9	chr11_118572392_118572552	ALU	ENSG00000118096.10	IFT46	0	0	0
chr11	118572392	118572552	9	chr11_118572392_118572552	ALU	ENSG00000095139.14	ARCN1	0	0	0
chr11	118601013	118601373	26	chr11_118601013_118601373	ALU	ENSG00000095139.14	ARCN1	0	0	0
chr11	118974330	118974332	7	chr11_118974330_118974332	ALU	ENSG00000176302.13	FOXR1	0	0	0
chr11	119308556	119308559	9	chr11_119308556_119308559	ALU	ENSG00000076706.17	MCAM	0	0	0
chr11	119308556	119308559	9	chr11_119308556_119308559	ALU	ENSG00000110395.7	CBL	0	0	0
chr11	120424414	120424420	6	chr11_120424414_120424420	ALU	ENSG00000196914.9	ARHGEF12	0	0	0
chr11	120427139	120427151	6	chr11_120427139_120427151	ALU	ENSG00000196914.9	ARHGEF12	0	0	0
chr11	124634084	124634272	9	chr11_124634084_124634272	ALU	ENSG00000154144.13	TBRG1	0	0	0
chr11	124634084	124634272	9	chr11_124634084_124634272	ALU	ENSG00000110013.13	SIAE	0	0	0
chr11	124798133	124798251	30	chr11_124798133_124798251	ALU	ENSG00000120458.13	MSANTD2	0	0	0
chr11	125622463	125622639	12	chr11_125622463_125622639	ALU	ENSG00000134910.14	STT3A	0	0	0
chr11	125658941	125658960	6	chr11_125658941_125658960	ALU	ENSG00000149554.13	CHEK1	0	0	0
chr12	6359918	6359985	13	chr12_6359918_6359985	ALU	ENSG00000111319.13	SCNN1A	0	0	0
chr12	6531462	6531822	6	chr12_6531462_6531822	ALU	ENSG00000010292.13	NCAPD2	0	0	0
chr12	12892380	12892661	7	chr12_12892380_12892661	ALU	ENSG00000013588.9	GPRC5A	0	0	0
chr12	12914616	12915061	12	chr12_12914616_12915061	ALU	ENSG00000013588.9	GPRC5A	0	0	0
chr12	12915731	12915814	12	chr12_12915731_12915814	ALU	ENSG00000013588.9	GPRC5A	0	0	0
chr12	27423592	27423603	6	chr12_27423592_27423603	ALU	ENSG00000029153.14	ARNTL2	0	0	0
chr12	27423592	27423603	6	chr12_27423592_27423603	ALU	ENSG00000245311.2	ARNTL2-AS1	0	0	0
chr12	32744458	32744805	17	chr12_32744458_32744805	ALU	ENSG00000087470.19	DNM1L	0	0	0
chr12	32744458	32744805	17	chr12_32744458_32744805	ALU	ENSG00000139131.13	YARS2	0	0	0
chr12	49262469	49262946	9	chr12_49262469_49262946	ALU	ENSG00000167553.16	TUBA1C	0	0	0
chr12	49262469	49262946	9	chr12_49262469_49262946	ALU	ENSG00000258101.2	AC010173.1	0	0	0
chr12	49323752	49324296	25	chr12_49323752_49324296	ALU	ENSG00000135451.13	TROAP	0	0	0
chr12	49323752	49324296	25	chr12_49323752_49324296	ALU	ENSG00000258334.1	AC125611.4	0	0	0
chr12	49758194	49758202	9	chr12_49758194_49758202	ALU	ENSG00000139644.13	TMBIM6	0	0	0
chr12	50166070	50166119	10	chr12_50166070_50166119	ALU	ENSG00000139624.14	CERS5	0	0	0
chr12	51353384	51353656	6	chr12_51353384_51353656	ALU	ENSG00000139629.16	GALNT6	0	0	0
chr12	54233407	54234208	48	chr12_54233407_54234208	ALU	ENSG00000094916.16	CBX5	0	0	0
chr12	54237755	54238402	12	chr12_54237755_54238402	ALU	ENSG00000094916.16	CBX5	0	0	0
chr12	54240406	54240497	149	chr12_54240406_54240497	ALU	ENSG00000094916.16	CBX5	0	0	0
chr12	54248040	54248067	8	chr12_54248040_54248067	ALU	ENSG00000094916.16	CBX5	0	0	0
chr12	55829048	55829203	7	chr12_55829048_55829203	ALU	ENSG00000135392.19	DNAJC14	0	0	0
chr12	56229466	56229490	7	chr12_56229466_56229490	ALU	ENSG00000139579.13	NABP2	0	0	0
chr12	56290473	56290697	17	chr12_56290473_56290697	ALU	ENSG00000062485.19	CS	0	0	0
chr12	56290473	56290697	17	chr12_56290473_56290697	ALU	ENSG00000144785.8	AC073896.1	0	0	0
chr12	56342025	56342060	14	chr12_56342025_56342060	ALU	ENSG00000170581.14	STAT2	0	0	0
chr12	64145093	64145109	32	chr12_64145093_64145109	ALU	ENSG00000196935.9	SRGAP1	0	0	0
chr12	64715152	64715843	58	chr12_64715152_64715843	ALU	ENSG00000135677.11	GNS	0	0	0
chr12	66123388	66123399	16	chr12_66123388_66123399	ALU	ENSG00000139233.7	LLPH	0	0	0
chr12	66137664	66137696	12	chr12_66137664_66137696	ALU	ENSG00000228144.2	AC078927.1	0	0	0
chr12	66137664	66137696	12	chr12_66137664_66137696	ALU	ENSG00000155957.18	TMBIM4	0	0	0
chr12	68618351	68618369	6	chr12_68618351_68618369	ALU	ENSG00000127314.18	RAP1B	0	0	0
chr12	71785570	71786199	39	chr12_71785570_71786199	ALU	ENSG00000080371.6	RAB21	0	0	0
chr12	76027432	76028015	104	chr12_76027432_76028015	ALU	ENSG00000139289.14	PHLDA1	0	0	0
chr12	76031343	76031691	6	chr12_76031343_76031691	ALU	ENSG00000139289.14	PHLDA1	0	0	0
chr12	76031343	76031691	6	chr12_76031343_76031691	ALU	ENSG00000257453.1	AC011611.3	0	0	0
chr12	79590447	79590487	8	chr12_79590447_79590487	ALU	ENSG00000177425.11	PAWR	0	0	0
chr12	92916387	92916604	20	chr12_92916387_92916604	ALU	ENSG00000102189.17	EEA1	0	0	0
chr12	103774422	103774430	10	chr12_103774422_103774430	ALU	ENSG00000111696.12	NT5DC3	0	0	0
chr12	109851372	109851853	25	chr12_109851372_109851853	ALU	ENSG00000139433.11	GLTP	0	0	0
chr12	109852100	109852153	36	chr12_109852100_109852153	ALU	ENSG00000139433.11	GLTP	0	0	0
chr12	111405932	111405949	6	chr12_111405932_111405949	ALU	ENSG00000111252.11	SH2B3	0	0	0
chr12	111450181	111450238	97	chr12_111450181_111450238	ALU	ENSG00000111252.11	SH2B3	0	0	0
chr12	111450181	111450238	97	chr12_111450181_111450238	ALU	ENSG00000204842.18	ATXN2	0	0	0
chr12	116714532	116727255	19	chr12_116714532_116727255	ALU	ENSG00000111412.6	SPRING1	0	0	0
chr12	119770765	119770786	7	chr12_119770765_119770786	ALU	ENSG00000122966.17	CIT	0	0	0
chr12	119869234	119869257	6	chr12_119869234_119869257	ALU	ENSG00000122966.17	CIT	0	0	0
chr12	120460713	120461233	17	chr12_120460713_120461233	ALU	ENSG00000257218.6	GATC	0	0	0
chr12	121020405	121020420	7	chr12_121020405_121020420	ALU	ENSG00000135114.13	OASL	0	0	0
chr12	121778162	121778473	11	chr12_121778162_121778473	ALU	ENSG00000139725.8	RHOF	0	0	0
chr12	121778162	121778473	11	chr12_121778162_121778473	ALU	ENSG00000188735.13	TMEM120B	0	0	0
chr12	121793612	121793686	9	chr12_121793612_121793686	ALU	ENSG00000139725.8	RHOF	0	0	0
chr12	121823749	121823751	8	chr12_121823749_121823751	ALU	ENSG00000139718.11	SETD1B	0	0	0
chr12	122752774	122752928	6	chr12_122752774_122752928	ALU	ENSG00000139726.11	DENR	0	0	0
chr12	122769150	122769802	24	chr12_122769150_122769802	ALU	ENSG00000139726.11	DENR	0	0	0
chr12	123153483	123153513	12	chr12_123153483_123153513	ALU	ENSG00000051825.15	MPHOSPH9	0	0	0
chr12	123257268	123257270	8	chr12_123257268_123257270	ALU	ENSG00000130921.9	C12orf65	0	0	0
chr12	123257268	123257270	8	chr12_123257268_123257270	ALU	ENSG00000111328.7	CDK2AP1	0	0	0
chr12	123507337	123517048	12	chr12_123507337_123517048	ALU	ENSG00000274427.1	AC145423.1	0	0	0
chr12	123507337	123517048	12	chr12_123507337_123517048	ALU	ENSG00000188026.13	RILPL1	0	0	0
chr12	123527695	123527716	6	chr12_123527695_123527716	ALU	ENSG00000188026.13	RILPL1	0	0	0
chr12	123613144	123613306	6	chr12_123613144_123613306	ALU	ENSG00000111364.16	DDX55	0	0	0
chr12	125029038	125029548	24	chr12_125029038_125029548	ALU	ENSG00000184992.13	BRI3BP	0	0	0
chr12	128804657	128804863	9	chr12_128804657_128804863	ALU	ENSG00000139370.12	SLC15A4	0	0	0
chr12	130791220	130791277	31	chr12_130791220_130791277	ALU	ENSG00000111450.14	STX2	0	0	0
chr12	130791718	130792139	31	chr12_130791718_130792139	ALU	ENSG00000111450.14	STX2	0	0	0
chr12	132721866	132721874	6	chr12_132721866_132721874	ALU	ENSG00000247077.7	PGAM5	0	0	0
chr12	132769934	132769991	7	chr12_132769934_132769991	ALU	ENSG00000090615.15	GOLGA3	0	0	0
chr12	132770232	132770935	96	chr12_132770232_132770935	ALU	ENSG00000090615.15	GOLGA3	0	0	0
chr12	132772286	132772567	15	chr12_132772286_132772567	ALU	ENSG00000090615.15	GOLGA3	0	0	0
chr12	132868353	132868538	12	chr12_132868353_132868538	ALU	ENSG00000072609.18	CHFR	0	0	0
chr13	24455699	24455701	10	chr13_24455699_24455701	ALU	ENSG00000205822.10	TPTE2P6	0	0	0
chr13	24455699	24455701	10	chr13_24455699_24455701	ALU	ENSG00000102699.6	PARP4	0	0	0
chr13	26045781	26046149	67	chr13_26045781_26046149	ALU	ENSG00000180730.5	SHISA2	0	0	0
chr13	45333893	45334201	21	chr13_45333893_45334201	ALU	ENSG00000133112.17	TPT1	0	0	0
chr13	48037712	48037742	7	chr13_48037712_48037742	ALU	ENSG00000136159.4	NUDT15	0	0	0
chr13	48037712	48037742	7	chr13_48037712_48037742	ALU	ENSG00000136143.16	SUCLA2	0	0	0
chr13	52689762	52689854	6	chr13_52689762_52689854	ALU	ENSG00000165416.15	SUGT1	0	0	0
chr13	95793545	95793772	28	chr13_95793545_95793772	ALU	ENSG00000102580.15	DNAJC3	0	0	0
chr14	21249199	21249603	7	chr14_21249199_21249603	ALU	ENSG00000092199.18	HNRNPC	0	0	0
chr14	21250891	21251017	6	chr14_21250891_21251017	ALU	ENSG00000092199.18	HNRNPC	0	0	0
chr14	21256160	21256467	32	chr14_21256160_21256467	ALU	ENSG00000092199.18	HNRNPC	0	0	0
chr14	21259944	21259963	8	chr14_21259944_21259963	ALU	ENSG00000092199.18	HNRNPC	0	0	0
chr14	22969621	22970184	9	chr14_22969621_22970184	ALU	ENSG00000259132.1	AL132780.3	0	0	0
chr14	22973008	22973152	49	chr14_22973008_22973152	ALU	ENSG00000129474.16	AJUBA	0	0	0
chr14	22973008	22973152	49	chr14_22973008_22973152	ALU	ENSG00000259132.1	AL132780.3	0	0	0
chr14	22975586	22975621	9	chr14_22975586_22975621	ALU	ENSG00000129474.16	AJUBA	0	0	0
chr14	22975586	22975621	9	chr14_22975586_22975621	ALU	ENSG00000259132.1	AL132780.3	0	0	0
chr14	23093472	23093487	7	chr14_23093472_23093487	ALU	ENSG00000100813.14	ACIN1	0	0	0
chr14	32113958	32113986	6	chr14_32113958_32113986	ALU	ENSG00000100852.13	ARHGAP5	0	0	0
chr14	34433704	34433719	7	chr14_34433704_34433719	ALU	ENSG00000165389.7	SPTSSA	0	0	0
chr14	34433704	34433719	7	chr14_34433704_34433719	ALU	ENSG00000129521.15	EGLN3	0	0	0
chr14	34563449	34563544	9	chr14_34563449_34563544	ALU	ENSG00000129515.20	SNX6	0	0	0
chr14	50905577	50905587	6	chr14_50905577_50905587	ALU	ENSG00000100504.17	PYGL	0	0	0
chr14	52641173	52641367	86	chr14_52641173_52641367	ALU	ENSG00000258757.1	AL133453.1	0	0	0
chr14	52641173	52641367	86	chr14_52641173_52641367	ALU	ENSG00000197930.13	ERO1A	0	0	0
chr14	52776817	52776833	10	chr14_52776817_52776833	ALU	ENSG00000259049.1	AL139317.3	0	0	0
chr14	52776817	52776833	10	chr14_52776817_52776833	ALU	ENSG00000100522.10	GNPNAT1	0	0	0
chr14	55066906	55067719	44	chr14_55066906_55067719	ALU	ENSG00000168175.15	MAPK1IP1L	0	0	0
chr14	58266612	58267292	6	chr14_58266612_58267292	ALU	ENSG00000258682.1	AL132989.1	0	0	0
chr14	58266612	58267292	6	chr14_58266612_58267292	ALU	ENSG00000100567.13	PSMA3	0	0	0
chr14	58266612	58267292	6	chr14_58266612_58267292	ALU	ENSG00000257621.8	PSMA3-AS1	0	0	0
chr14	58266612	58267292	6	chr14_58266612_58267292	ALU	ENSG00000139971.15	ARMH4	0	0	0
chr14	60274667	60274681	8	chr14_60274667_60274681	ALU	ENSG00000100614.18	PPM1A	0	0	0
chr14	61737990	61738378	10	chr14_61737990_61738378	ALU	ENSG00000100644.17	HIF1A	0	0	0
chr14	61737990	61738378	10	chr14_61737990_61738378	ALU	ENSG00000258667.2	HIF1A-AS3	0	0	0
chr14	61737990	61738378	10	chr14_61737990_61738378	ALU	ENSG00000258964.1	AL137129.1	0	0	0
chr14	65455617	65455722	82	chr14_65455617_65455722	ALU	ENSG00000033170.17	FUT8	0	0	0
chr14	65561333	65561334	33	chr14_65561333_65561334	ALU	ENSG00000033170.17	FUT8	0	0	0
chr14	73716405	73716430	63	chr14_73716405_73716430	ALU	ENSG00000156030.13	MIDEAS	0	0	0
chr14	74058829	74058844	8	chr14_74058829_74058844	ALU	ENSG00000119711.13	ALDH6A1	0	0	0
chr14	74058829	74058844	8	chr14_74058829_74058844	ALU	ENSG00000119636.16	BBOF1	0	0	0
chr14	74197886	74200322	135	chr14_74197886_74200322	ALU	ENSG00000205659.11	LIN52	0	0	0
chr14	74475452	74475454	15	chr14_74475452_74475454	ALU	.	.	0	0	0
chr14	75132128	75132153	31	chr14_75132128_75132153	ALU	ENSG00000259138.1	AL049780.2	0	0	0
chr14	75132128	75132153	31	chr14_75132128_75132153	ALU	ENSG00000170348.9	TMED10	0	0	0
chr14	77115934	77115951	13	chr14_77115934_77115951	ALU	ENSG00000198894.8	CIPC	0	0	0
chr14	77115934	77115951	13	chr14_77115934_77115951	ALU	ENSG00000259164.1	AC007375.2	0	0	0
chr14	101765848	101765880	27	chr14_101765848_101765880	ALU	ENSG00000078304.19	PPP2R5C	0	0	0
chr14	102054832	102054998	6	chr14_102054832_102054998	ALU	ENSG00000258959.2	AL118558.1	0	0	0
chr14	102054832	102054998	6	chr14_102054832_102054998	ALU	ENSG00000197102.13	DYNC1H1	0	0	0
chr14	102966271	102966283	7	chr14_102966271_102966283	ALU	ENSG00000198752.11	CDC42BPB	0	0	0
chr14	105396765	105396777	7	chr14_105396765_105396777	ALU	ENSG00000179364.14	PACS2	0	0	0
chr15	40672838	40688638	16	chr15_40672838_40688638	ALU	ENSG00000245849.8	RAD51-AS1	0	0	0
chr15	40689222	40689349	16	chr15_40689222_40689349	ALU	ENSG00000245849.8	RAD51-AS1	0	0	0
chr15	40808109	40808136	40	chr15_40808109_40808136	ALU	ENSG00000166140.17	ZFYVE19	0	0	0
chr15	41280509	41281227	95	chr15_41280509_41281227	ALU	ENSG00000187446.12	CHP1	0	0	0
chr15	41481766	41481835	8	chr15_41481766_41481835	ALU	ENSG00000137815.14	RTF1	0	0	0
chr15	41734594	41734596	6	chr15_41734594_41734596	ALU	ENSG00000174197.16	MGA	0	0	0
chr15	42531854	42532359	6	chr15_42531854_42532359	ALU	ENSG00000092531.10	SNAP23	0	0	0
chr15	42531854	42532359	6	chr15_42531854_42532359	ALU	ENSG00000261684.2	AC018362.1	0	0	0
chr15	42531854	42532359	6	chr15_42531854_42532359	ALU	ENSG00000285942.1	AC018362.3	0	0	0
chr15	42569097	42569596	9	chr15_42569097_42569596	ALU	ENSG00000261822.1	AC018362.2	0	0	0
chr15	42569097	42569596	9	chr15_42569097_42569596	ALU	ENSG00000137814.12	HAUS2	0	0	0
chr15	43405736	43406094	6	chr15_43405736_43406094	ALU	ENSG00000067369.14	TP53BP1	0	0	0
chr15	43405736	43406094	6	chr15_43405736_43406094	ALU	ENSG00000137822.13	TUBGCP4	0	0	0
chr15	50359820	50359924	9	chr15_50359820_50359924	ALU	ENSG00000259715.1	AC022087.1	0	0	0
chr15	50359820	50359924	9	chr15_50359820_50359924	ALU	ENSG00000244879.8	GABPB1-AS1	0	0	0
chr15	52121610	52121857	6	chr15_52121610_52121857	ALU	ENSG00000259327.1	AC023906.3	0	0	0
chr15	52121610	52121857	6	chr15_52121610_52121857	ALU	ENSG00000069966.19	GNB5	0	0	0
chr15	52193035	52193064	12	chr15_52193035_52193064	ALU	ENSG00000259577.2	CERNA1	0	0	0
chr15	52193035	52193064	12	chr15_52193035_52193064	ALU	ENSG00000128833.13	MYO5C	0	0	0
chr15	52548204	52548732	31	chr15_52548204_52548732	ALU	ENSG00000128989.11	ARPP19	0	0	0
chr15	64358884	64359031	13	chr15_64358884_64359031	ALU	ENSG00000259316.12	AC087632.2	0	0	0
chr15	65577162	65577171	10	chr15_65577162_65577171	ALU	ENSG00000074696.13	HACD3	0	0	0
chr15	66333343	66333486	11	chr15_66333343_66333486	ALU	ENSG00000166938.13	DIS3L	0	0	0
chr15	72227365	72227500	20	chr15_72227365_72227500	ALU	ENSG00000067225.19	PKM	0	0	0
chr15	90973931	90974137	6	chr15_90973931_90974137	ALU	ENSG00000198901.14	PRC1	0	0	0
chr15	90973931	90974137	6	chr15_90973931_90974137	ALU	ENSG00000284946.1	AC068831.6	0	0	0
chr15	90973931	90974137	6	chr15_90973931_90974137	ALU	ENSG00000258725.2	PRC1-AS1	0	0	0
chr15	93002316	93002329	29	chr15_93002316_93002329	ALU	ENSG00000173575.22	CHD2	0	0	0
chr16	1828008	1828164	6	chr16_1828008_1828164	ALU	ENSG00000180185.11	FAHD1	0	0	0
chr16	9110749	9111269	8	chr16_9110749_9111269	ALU	ENSG00000182831.12	C16orf72	0	0	0
chr16	9110749	9111269	8	chr16_9110749_9111269	ALU	ENSG00000263244.2	AC087190.3	0	0	0
chr16	10529908	10529929	6	chr16_10529908_10529929	ALU	ENSG00000256013.1	AC027277.1	0	0	0
chr16	10529908	10529929	6	chr16_10529908_10529929	ALU	ENSG00000213853.10	EMP2	0	0	0
chr16	11837605	11837651	25	chr16_11837605_11837651	ALU	ENSG00000171490.13	RSL1D1	0	0	0
chr16	16076302	16076309	16	chr16_16076302_16076309	ALU	ENSG00000103222.20	ABCC1	0	0	0
chr16	18795603	18795609	8	chr16_18795603_18795609	ALU	ENSG00000260342.2	AC138811.2	0	0	0
chr16	18795603	18795609	8	chr16_18795603_18795609	ALU	ENSG00000170540.15	ARL6IP1	0	0	0
chr16	19120489	19120763	11	chr16_19120489_19120763	ALU	ENSG00000205730.7	ITPRIPL2	0	0	0
chr16	19120489	19120763	11	chr16_19120489_19120763	ALU	ENSG00000261759.1	AC099518.5	0	0	0
chr16	19120489	19120763	11	chr16_19120489_19120763	ALU	ENSG00000261427.6	AC099518.3	0	0	0
chr16	28966491	28966637	6	chr16_28966491_28966637	ALU	ENSG00000260853.2	AC109460.2	0	0	0
chr16	28966491	28966637	6	chr16_28966491_28966637	ALU	ENSG00000176953.12	NFATC2IP	0	0	0
chr16	28966491	28966637	6	chr16_28966491_28966637	ALU	ENSG00000288630.1	AC009093.11	0	0	0
chr16	31063057	31063402	8	chr16_31063057_31063402	ALU	ENSG00000167394.13	ZNF668	0	0	0
chr16	46697802	46697878	11	chr16_46697802_46697878	ALU	ENSG00000091651.9	ORC6	0	0	0
chr16	69322814	69323423	20	chr16_69322814_69323423	ALU	ENSG00000132612.16	VPS4A	0	0	0
chr16	69322814	69323423	20	chr16_69322814_69323423	ALU	ENSG00000213380.16	COG8	0	0	0
chr16	69342309	69342358	7	chr16_69342309_69342358	ALU	ENSG00000132603.15	NIP7	0	0	0
chr16	69342309	69342358	7	chr16_69342309_69342358	ALU	ENSG00000260371.1	AC026464.3	0	0	0
chr16	69342309	69342358	7	chr16_69342309_69342358	ALU	ENSG00000259900.5	AC026464.1	0	0	0
chr16	69462868	69463089	20	chr16_69462868_69463089	ALU	ENSG00000103018.17	CYB5B	0	0	0
chr16	69710077	69710256	10	chr16_69710077_69710256	ALU	ENSG00000261602.1	AC092115.2	0	0	0
chr16	69710077	69710256	10	chr16_69710077_69710256	ALU	ENSG00000181019.13	NQO1	0	0	0
chr16	70214978	70248017	12	chr16_70214978_70248017	ALU	ENSG00000223496.3	EXOSC6	0	0	0
chr16	70214978	70248017	12	chr16_70214978_70248017	ALU	ENSG00000261556.10	SMG1P7	0	0	0
chr16	70248617	70248906	6	chr16_70248617_70248906	ALU	ENSG00000223496.3	EXOSC6	0	0	0
chr16	70249117	70249358	29	chr16_70249117_70249358	ALU	ENSG00000223496.3	EXOSC6	0	0	0
chr16	75444213	75444493	6	chr16_75444213_75444493	ALU	ENSG00000261717.5	AC009163.5	0	0	0
chr16	75444213	75444493	6	chr16_75444213_75444493	ALU	ENSG00000166822.13	TMEM170A	0	0	0
chr16	75445879	75445938	9	chr16_75445879_75445938	ALU	ENSG00000261717.5	AC009163.5	0	0	0
chr16	75445879	75445938	9	chr16_75445879_75445938	ALU	ENSG00000166822.13	TMEM170A	0	0	0
chr16	75640165	75640186	21	chr16_75640165_75640186	ALU	ENSG00000065427.15	KARS1	0	0	0
chr16	84982270	84982381	7	chr16_84982270_84982381	ALU	ENSG00000153786.13	ZDHHC7	0	0	0
chr16	85092206	85092218	9	chr16_85092206_85092218	ALU	ENSG00000135709.12	KIAA0513	0	0	0
chr17	1422424	1422474	15	chr17_1422424_1422474	ALU	ENSG00000167193.8	CRK	0	0	0
chr17	1464610	1465289	17	chr17_1464610_1465289	ALU	ENSG00000197879.17	MYO1C	0	0	0
chr17	2322779	2322790	6	chr17_2322779_2322790	ALU	ENSG00000167720.13	SRR	0	0	0
chr17	2322779	2322790	6	chr17_2322779_2322790	ALU	ENSG00000167721.11	TSR1	0	0	0
chr17	7581471	7581685	17	chr17_7581471_7581685	ALU	ENSG00000264772.6	AC016876.2	0	0	0
chr17	7581471	7581685	17	chr17_7581471_7581685	ALU	ENSG00000129226.14	CD68	0	0	0
chr17	9554645	9554660	6	chr17_9554645_9554660	ALU	ENSG00000271851.1	AC087501.4	0	0	0
chr17	9554645	9554660	6	chr17_9554645_9554660	ALU	ENSG00000170310.15	STX8	0	0	0
chr17	10678013	10678128	6	chr17_10678013_10678128	ALU	ENSG00000133028.12	SCO1	0	0	0
chr17	15975830	15975832	7	chr17_15975830_15975832	ALU	.	.	0	0	0
chr17	15985035	15985453	6	chr17_15985035_15985453	ALU	ENSG00000214941.8	ZSWIM7	0	0	0
chr17	16023580	16023738	6	chr17_16023580_16023738	ALU	ENSG00000011295.16	TTC19	0	0	0
chr17	16023580	16023738	6	chr17_16023580_16023738	ALU	ENSG00000275413.1	AC002553.2	0	0	0
chr17	19289984	19289992	6	chr17_19289984_19289992	ALU	ENSG00000072134.15	EPN2	0	0	0
chr17	19900132	19900242	12	chr17_19900132_19900242	ALU	.	.	0	0	0
chr17	21000807	21001016	28	chr17_21000807_21001016	ALU	ENSG00000124422.12	USP22	0	0	0
chr17	21000807	21001016	28	chr17_21000807_21001016	ALU	ENSG00000233098.9	CCDC144NL-AS1	0	0	0
chr17	35008003	35008092	8	chr17_35008003_35008092	ALU	ENSG00000092871.17	RFFL	0	0	0
chr17	35008003	35008092	8	chr17_35008003_35008092	ALU	ENSG00000005156.12	LIG3	0	0	0
chr17	40476419	40477732	29	chr17_40476419_40477732	ALU	ENSG00000131746.13	TNS4	0	0	0
chr17	40494444	40494741	12	chr17_40494444_40494741	ALU	ENSG00000131746.13	TNS4	0	0	0
chr17	40495984	40496560	13	chr17_40495984_40496560	ALU	ENSG00000131746.13	TNS4	0	0	0
chr17	40501200	40501625	10	chr17_40501200_40501625	ALU	ENSG00000131746.13	TNS4	0	0	0
chr17	40626594	40626719	6	chr17_40626594_40626719	ALU	ENSG00000073584.20	SMARCE1	0	0	0
chr17	42024272	42024541	21	chr17_42024272_42024541	ALU	ENSG00000168256.18	NKIRAS2	0	0	0
chr17	42315119	42315193	14	chr17_42315119_42315193	ALU	ENSG00000168610.16	STAT3	0	0	0
chr17	42403627	42404003	106	chr17_42403627_42404003	ALU	ENSG00000177469.13	CAVIN1	0	0	0
chr17	42581116	42581126	8	chr17_42581116_42581126	ALU	ENSG00000141699.11	RETREG3	0	0	0
chr17	44729779	44729883	8	chr17_44729779_44729883	ALU	ENSG00000161692.18	DBF4B	0	0	0
chr17	44941484	44941640	8	chr17_44941484_44941640	ALU	ENSG00000186185.14	KIF18B	0	0	0
chr17	44946851	44946880	6	chr17_44946851_44946880	ALU	ENSG00000186185.14	KIF18B	0	0	0
chr17	47947792	47947907	21	chr17_47947792_47947907	ALU	ENSG00000108439.11	PNPO	0	0	0
chr17	47947792	47947907	21	chr17_47947792_47947907	ALU	ENSG00000264019.1	AC018521.2	0	0	0
chr17	47947792	47947907	21	chr17_47947792_47947907	ALU	ENSG00000263798.2	AC018521.1	0	0	0
chr17	50093697	50093930	18	chr17_50093697_50093930	ALU	.	.	0	0	0
chr17	56825286	56825390	8	chr17_56825286_56825390	ALU	ENSG00000214226.9	C17orf67	0	0	0
chr17	57996187	57996247	10	chr17_57996187_57996247	ALU	ENSG00000266086.3	AC015813.2	0	0	0
chr17	59110537	59110548	22	chr17_59110537_59110548	ALU	ENSG00000224738.1	AC099850.1	0	0	0
chr17	59110537	59110548	22	chr17_59110537_59110548	ALU	ENSG00000182628.13	SKA2	0	0	0
chr17	59204134	59205594	16	chr17_59204134_59205594	ALU	ENSG00000068489.13	PRR11	0	0	0
chr17	59204134	59205594	16	chr17_59204134_59205594	ALU	ENSG00000265303.1	AC099850.2	0	0	0
chr17	59838833	59839342	6	chr17_59838833_59839342	ALU	ENSG00000062716.13	VMP1	0	0	0
chr17	61866061	61866120	6	chr17_61866061_61866120	ALU	ENSG00000108506.13	INTS2	0	0	0
chr17	62606241	62606248	16	chr17_62606241_62606248	ALU	ENSG00000146872.18	TLK2	0	0	0
chr17	63536471	63592462	6	chr17_63536471_63592462	ALU	ENSG00000200560.1	RNU6-288P	0	0	0
chr17	63536471	63592462	6	chr17_63536471_63592462	ALU	ENSG00000173826.15	KCNH6	0	0	0
chr17	63536471	63592462	6	chr17_63536471_63592462	ALU	ENSG00000136485.15	DCAF7	0	0	0
chr17	64543351	64543574	36	chr17_64543351_64543574	ALU	ENSG00000108854.16	SMURF2	0	0	0
chr17	64593593	64593607	6	chr17_64593593_64593607	ALU	ENSG00000108854.16	SMURF2	0	0	0
chr17	65105285	65105304	6	chr17_65105285_65105304	ALU	ENSG00000108370.17	RGS9	0	0	0
chr17	66808964	66808983	16	chr17_66808964_66808983	ALU	ENSG00000154229.12	PRKCA	0	0	0
chr17	67339374	67339413	6	chr17_67339374_67339413	ALU	ENSG00000197170.10	PSMD12	0	0	0
chr17	67366406	67366413	12	chr17_67366406_67366413	ALU	ENSG00000197170.10	PSMD12	0	0	0
chr17	75319451	75319873	17	chr17_75319451_75319873	ALU	ENSG00000177885.15	GRB2	0	0	0
chr17	75889316	75889319	6	chr17_75889316_75889319	ALU	ENSG00000141569.12	TRIM65	0	0	0
chr17	76560938	76560956	7	chr17_76560938_76560956	ALU	ENSG00000163597.15	SNHG16	0	0	0
chr17	76563672	76564693	47	chr17_76563672_76564693	ALU	ENSG00000284526.1	AC015802.6	0	0	0
chr17	76563672	76564693	47	chr17_76563672_76564693	ALU	ENSG00000163597.15	SNHG16	0	0	0
chr17	76952991	76952993	7	chr17_76952991_76952993	ALU	ENSG00000267568.6	AC016168.2	0	0	0
chr17	78216024	78216463	13	chr17_78216024_78216463	ALU	ENSG00000089685.15	BIRC5	0	0	0
chr17	81007857	81007860	6	chr17_81007857_81007860	ALU	ENSG00000176108.9	CHMP6	0	0	0
chr17	81681283	81681475	6	chr17_81681283_81681475	ALU	ENSG00000214087.9	ARL16	0	0	0
chr17	81880049	81880471	8	chr17_81880049_81880471	ALU	ENSG00000263731.1	AC145207.5	0	0	0
chr17	81881297	81881872	12	chr17_81881297_81881872	ALU	.	.	0	0	0
chr17	82443181	82443191	10	chr17_82443181_82443191	ALU	ENSG00000178927.18	CYBC1	0	0	0
chr17	82631596	82631598	6	chr17_82631596_82631598	ALU	ENSG00000141580.16	WDR45B	0	0	0
chr17	82631596	82631598	6	chr17_82631596_82631598	ALU	ENSG00000141568.21	FOXK2	0	0	0
chr18	722837	722862	8	chr18_722837_722862	ALU	ENSG00000176105.14	YES1	0	0	0
chr18	2581587	2581637	10	chr18_2581587_2581637	ALU	ENSG00000080986.13	NDC80	0	0	0
chr18	21857101	21857110	6	chr18_21857101_21857110	ALU	ENSG00000101752.12	MIB1	0	0	0
chr18	23482248	23482424	6	chr18_23482248_23482424	ALU	ENSG00000101782.15	RIOK3	0	0	0
chr18	26532527	26532537	8	chr18_26532527_26532537	ALU	ENSG00000134504.14	KCTD1	0	0	0
chr18	31547400	31547433	11	chr18_31547400_31547433	ALU	ENSG00000046604.13	DSG2	0	0	0
chr18	31547400	31547433	11	chr18_31547400_31547433	ALU	ENSG00000264859.6	DSG2-AS1	0	0	0
chr18	45848824	45848847	7	chr18_45848824_45848847	ALU	ENSG00000152223.15	EPG5	0	0	0
chr19	537919	537922	7	chr19_537919_537922	ALU	ENSG00000099804.9	CDC34	0	0	0
chr19	1087247	1087430	6	chr19_1087247_1087430	ALU	ENSG00000099817.12	POLR2E	0	0	0
chr19	1586596	1587713	6	chr19_1586596_1587713	ALU	ENSG00000071655.18	MBD3	0	0	0
chr19	1586596	1587713	6	chr19_1586596_1587713	ALU	ENSG00000267059.2	AC005943.1	0	0	0
chr19	1588364	1588846	7	chr19_1588364_1588846	ALU	ENSG00000071655.18	MBD3	0	0	0
chr19	1588364	1588846	7	chr19_1588364_1588846	ALU	ENSG00000267059.2	AC005943.1	0	0	0
chr19	1589071	1589086	6	chr19_1589071_1589086	ALU	ENSG00000071655.18	MBD3	0	0	0
chr19	1589071	1589086	6	chr19_1589071_1589086	ALU	ENSG00000267059.2	AC005943.1	0	0	0
chr19	1590026	1590072	13	chr19_1590026_1590072	ALU	ENSG00000071655.18	MBD3	0	0	0
chr19	1590026	1590072	13	chr19_1590026_1590072	ALU	ENSG00000267059.2	AC005943.1	0	0	0
chr19	1914969	1914979	11	chr19_1914969_1914979	ALU	ENSG00000227500.10	SCAMP4	0	0	0
chr19	1924230	1925386	25	chr19_1924230_1925386	ALU	ENSG00000227500.10	SCAMP4	0	0	0
chr19	2071899	2072730	39	chr19_2071899_2072730	ALU	ENSG00000172081.14	MOB3A	0	0	0
chr19	4102460	4102477	9	chr19_4102460_4102477	ALU	ENSG00000126934.14	MAP2K2	0	0	0
chr19	4654454	4654468	14	chr19_4654454_4654468	ALU	ENSG00000185361.9	TNFAIP8L1	0	0	0
chr19	4654454	4654468	14	chr19_4654454_4654468	ALU	ENSG00000074842.8	MYDGF	0	0	0
chr19	4676036	4676106	25	chr19_4676036_4676106	ALU	ENSG00000142002.18	DPP9	0	0	0
chr19	4697540	4697552	6	chr19_4697540_4697552	ALU	ENSG00000142002.18	DPP9	0	0	0
chr19	4838340	4838894	82	chr19_4838340_4838894	ALU	ENSG00000267484.1	AC027319.1	0	0	0
chr19	4838340	4838894	82	chr19_4838340_4838894	ALU	ENSG00000105355.9	PLIN3	0	0	0
chr19	7464688	7464694	6	chr19_7464688_7464694	ALU	ENSG00000104880.19	ARHGEF18	0	0	0
chr19	9650670	9650956	15	chr19_9650670_9650956	ALU	ENSG00000171466.10	ZNF562	0	0	0
chr19	10553308	10553831	19	chr19_10553308_10553831	ALU	ENSG00000129347.21	KRI1	0	0	0
chr19	10553308	10553831	19	chr19_10553308_10553831	ALU	ENSG00000130734.10	ATG4D	0	0	0
chr19	11132368	11133242	45	chr19_11132368_11133242	ALU	ENSG00000130164.14	LDLR	0	0	0
chr19	11132368	11133242	45	chr19_11132368_11133242	ALU	ENSG00000161888.11	SPC24	0	0	0
chr19	11972604	11972627	16	chr19_11972604_11972627	ALU	ENSG00000197054.12	ZNF763	0	0	0
chr19	11972604	11972627	16	chr19_11972604_11972627	ALU	ENSG00000267179.1	AC008770.2	0	0	0
chr19	16101697	16102483	130	chr19_16101697_16102483	ALU	ENSG00000167460.17	TPM4	0	0	0
chr19	16550484	16550970	8	chr19_16550484_16550970	ALU	ENSG00000127526.15	SLC35E1	0	0	0
chr19	16550484	16550970	8	chr19_16550484_16550970	ALU	ENSG00000141979.4	AC008764.1	0	0	0
chr19	17321525	17321540	11	chr19_17321525_17321540	ALU	ENSG00000130311.11	DDA1	0	0	0
chr19	17425709	17425716	6	chr19_17425709_17425716	ALU	ENSG00000141971.13	MVB12A	0	0	0
chr19	17582172	17582214	12	chr19_17582172_17582214	ALU	ENSG00000130309.11	COLGALT1	0	0	0
chr19	18169923	18169964	15	chr19_18169923_18169964	ALU	ENSG00000268173.3	AC007192.1	0	0	0
chr19	18169923	18169964	15	chr19_18169923_18169964	ALU	ENSG00000105647.19	PIK3R2	0	0	0
chr19	18365391	18365622	7	chr19_18365391_18365622	ALU	ENSG00000130517.14	PGPEP1	0	0	0
chr19	18367584	18368269	6	chr19_18367584_18368269	ALU	ENSG00000130517.14	PGPEP1	0	0	0
chr19	20563329	20563332	9	chr19_20563329_20563332	ALU	ENSG00000237440.9	ZNF737	0	0	0
chr19	20563329	20563332	9	chr19_20563329_20563332	ALU	ENSG00000269043.2	AC008554.1	0	0	0
chr19	20563329	20563332	9	chr19_20563329_20563332	ALU	ENSG00000269110.1	AC010636.2	0	0	0
chr19	21835228	21835279	17	chr19_21835228_21835279	ALU	ENSG00000198521.12	ZNF43	0	0	0
chr19	23216846	23217460	7	chr19_23216846_23217460	ALU	.	.	0	0	0
chr19	23217784	23218549	18	chr19_23217784_23218549	ALU	.	.	0	0	0
chr19	23219229	23219650	16	chr19_23219229_23219650	ALU	.	.	0	0	0
chr19	23768605	23768611	6	chr19_23768605_23768611	ALU	ENSG00000233836.7	AC139769.1	0	0	0
chr19	24055205	24055533	6	chr19_24055205_24055533	ALU	ENSG00000268362.6	AC092279.1	0	0	0
chr19	24055205	24055533	6	chr19_24055205_24055533	ALU	ENSG00000213096.11	ZNF254	0	0	0
chr19	29957295	29957299	7	chr19_29957295_29957299	ALU	ENSG00000105176.18	URI1	0	0	0
chr19	34400753	34402095	144	chr19_34400753_34402095	ALU	ENSG00000105220.17	GPI	0	0	0
chr19	34400753	34402095	144	chr19_34400753_34402095	ALU	ENSG00000266953.6	AC092073.1	0	0	0
chr19	36890591	36890596	6	chr19_36890591_36890596	ALU	ENSG00000251247.11	ZNF345	0	0	0
chr19	36890591	36890596	6	chr19_36890591_36890596	ALU	ENSG00000185869.15	ZNF829	0	0	0
chr19	38101678	38101717	6	chr19_38101678_38101717	ALU	ENSG00000105738.11	SIPA1L3	0	0	0
chr19	39399201	39399515	6	chr19_39399201_39399515	ALU	ENSG00000063322.15	MED29	0	0	0
chr19	41191610	41191625	10	chr19_41191610_41191625	ALU	.	.	0	0	0
chr19	41260299	41260632	458	chr19_41260299_41260632	ALU	ENSG00000167601.12	AXL	0	0	0
chr19	43586965	43707612	24	chr19_43586965_43707612	ALU	ENSG00000167378.8	IRGQ	0	0	0
chr19	43586965	43707612	24	chr19_43586965_43707612	ALU	ENSG00000239948.2	RN7SL368P	0	0	0
chr19	43586965	43707612	24	chr19_43586965_43707612	ALU	ENSG00000268361.1	L34079.1	0	0	0
chr19	43586965	43707612	24	chr19_43586965_43707612	ALU	ENSG00000124444.16	ZNF576	0	0	0
chr19	43586965	43707612	24	chr19_43586965_43707612	ALU	ENSG00000226763.5	SRRM5	0	0	0
chr19	43586965	43707612	24	chr19_43586965_43707612	ALU	ENSG00000131116.12	ZNF428	0	0	0
chr19	43586965	43707612	24	chr19_43586965_43707612	ALU	ENSG00000105767.3	CADM4	0	0	0
chr19	43586965	43707612	24	chr19_43586965_43707612	ALU	ENSG00000283525.1	AC005622.1	0	0	0
chr19	43586965	43707612	24	chr19_43586965_43707612	ALU	ENSG00000011422.12	PLAUR	0	0	0
chr19	45715549	45715562	6	chr19_45715549_45715562	ALU	ENSG00000279407.1	AC007191.1	0	0	0
chr19	45715549	45715562	6	chr19_45715549_45715562	ALU	ENSG00000177051.6	FBXO46	0	0	0
chr19	47713419	47713463	13	chr19_47713419_47713463	ALU	ENSG00000024422.12	EHD2	0	0	0
chr19	47713419	47713463	13	chr19_47713419_47713463	ALU	ENSG00000268746.1	AC010519.1	0	0	0
chr19	47742276	47742549	14	chr19_47742276_47742549	ALU	ENSG00000024422.12	EHD2	0	0	0
chr19	48481776	48481826	6	chr19_48481776_48481826	ALU	ENSG00000105443.15	CYTH2	0	0	0
chr19	49907797	49907822	16	chr19_49907797_49907822	ALU	ENSG00000104951.16	IL4I1	0	0	0
chr19	49907797	49907822	16	chr19_49907797_49907822	ALU	ENSG00000213024.12	NUP62	0	0	0
chr19	52650520	52650567	10	chr19_52650520_52650567	ALU	ENSG00000167766.19	ZNF83	0	0	0
chr19	52650520	52650567	10	chr19_52650520_52650567	ALU	ENSG00000269825.2	AC022150.4	0	0	0
chr19	53153791	53153817	7	chr19_53153791_53153817	ALU	ENSG00000197937.13	ZNF347	0	0	0
chr19	53874619	53874778	6	chr19_53874619_53874778	ALU	ENSG00000232220.2	AC008440.1	0	0	0
chr19	53874619	53874778	6	chr19_53874619_53874778	ALU	ENSG00000179820.16	MYADM	0	0	0
chr19	53875560	53876317	61	chr19_53875560_53876317	ALU	ENSG00000232220.2	AC008440.1	0	0	0
chr19	53875560	53876317	61	chr19_53875560_53876317	ALU	ENSG00000179820.16	MYADM	0	0	0
chr19	55406805	55406826	6	chr19_55406805_55406826	ALU	ENSG00000108106.14	UBE2S	0	0	0
chr19	57297589	57297686	7	chr19_57297589_57297686	ALU	.	.	0	0	0
chr19	57298355	57298892	21	chr19_57298355_57298892	ALU	.	.	0	0	0
chr19	57300100	57300190	9	chr19_57300100_57300190	ALU	.	.	0	0	0
chr19	57300515	57300542	14	chr19_57300515_57300542	ALU	.	.	0	0	0
chr19	57304565	57304795	6	chr19_57304565_57304795	ALU	ENSG00000268205.1	AC005261.1	0	0	0
chr19	57862005	57862235	12	chr19_57862005_57862235	ALU	ENSG00000204514.10	ZNF814	0	0	0
chr19	57862005	57862235	12	chr19_57862005_57862235	ALU	ENSG00000198466.12	ZNF587	0	0	0
chr2	9934540	9934861	9	chr2_9934540_9934861	ALU	.	.	0	0	0
chr2	10122737	10122969	11	chr2_10122737_10122969	ALU	ENSG00000171848.16	RRM2	0	0	0
chr2	10130878	10130949	33	chr2_10130878_10130949	ALU	ENSG00000171848.16	RRM2	0	0	0
chr2	24824817	24824873	6	chr2_24824817_24824873	ALU	ENSG00000138031.15	ADCY3	0	0	0
chr2	24829685	24830313	13	chr2_24829685_24830313	ALU	ENSG00000138031.15	ADCY3	0	0	0
chr2	26779892	26780140	47	chr2_26779892_26780140	ALU	ENSG00000213699.9	SLC35F6	0	0	0
chr2	26779892	26780140	47	chr2_26779892_26780140	ALU	ENSG00000115163.15	CENPA	0	0	0
chr2	37102147	37102358	14	chr2_37102147_37102358	ALU	ENSG00000055332.19	EIF2AK2	0	0	0
chr2	47092018	47092259	11	chr2_47092018_47092259	ALU	ENSG00000273269.3	AC073283.3	0	0	0
chr2	47092018	47092259	11	chr2_47092018_47092259	ALU	ENSG00000239605.11	STPG4	0	0	0
chr2	61533770	61533773	6	chr2_61533770_61533773	ALU	ENSG00000082898.19	XPO1	0	0	0
chr2	70288048	70288069	7	chr2_70288048_70288069	ALU	ENSG00000143977.14	SNRPG	0	0	0
chr2	74153890	74153980	46	chr2_74153890_74153980	ALU	ENSG00000114978.18	MOB1A	0	0	0
chr2	87488805	87488841	20	chr2_87488805_87488841	ALU	ENSG00000222041.11	CYTOR	0	0	0
chr2	87488805	87488841	20	chr2_87488805_87488841	ALU	ENSG00000284879.1	AC133644.2	0	0	0
chr2	96272536	96272566	8	chr2_96272536_96272566	ALU	ENSG00000144021.3	CIAO1	0	0	0
chr2	96273395	96273410	6	chr2_96273395_96273410	ALU	ENSG00000144021.3	CIAO1	0	0	0
chr2	101275531	101275715	6	chr2_101275531_101275715	ALU	ENSG00000163162.9	RNF149	0	0	0
chr2	108562014	108562025	6	chr2_108562014_108562025	ALU	ENSG00000169756.16	LIMS1	0	0	0
chr2	111461406	111461422	6	chr2_111461406_111461422	ALU	ENSG00000285016.1	AC017002.3	0	0	0
chr2	111461406	111461422	6	chr2_111461406_111461422	ALU	ENSG00000172965.17	MIR4435-2HG	0	0	0
chr2	111824965	111824973	6	chr2_111824965_111824973	ALU	ENSG00000153107.13	ANAPC1	0	0	0
chr2	112650234	112650879	19	chr2_112650234_112650879	ALU	ENSG00000144136.11	SLC20A1	0	0	0
chr2	112651477	112651712	26	chr2_112651477_112651712	ALU	ENSG00000144136.11	SLC20A1	0	0	0
chr2	113239085	113239098	23	chr2_113239085_113239098	ALU	ENSG00000189223.15	PAX8-AS1	0	0	0
chr2	113239085	113239098	23	chr2_113239085_113239098	ALU	ENSG00000125618.18	PAX8	0	0	0
chr2	113712304	113712684	6	chr2_113712304_113712684	ALU	ENSG00000115084.15	SLC35F5	0	0	0
chr2	128105521	128191909	25	chr2_128105521_128191909	ALU	ENSG00000229173.1	SRMP3	0	0	0
chr2	128105521	128191909	25	chr2_128105521_128191909	ALU	ENSG00000232101.1	AC108059.1	0	0	0
chr2	128105521	128191909	25	chr2_128105521_128191909	ALU	ENSG00000136731.13	UGGT1	0	0	0
chr2	128192892	128193550	61	chr2_128192892_128193550	ALU	ENSG00000136731.13	UGGT1	0	0	0
chr2	128194039	128194457	23	chr2_128194039_128194457	ALU	ENSG00000136731.13	UGGT1	0	0	0
chr2	131147500	131147971	33	chr2_131147500_131147971	ALU	ENSG00000115762.16	PLEKHB2	0	0	0
chr2	187465229	187465885	25	chr2_187465229_187465885	ALU	ENSG00000224063.6	AC007319.1	0	0	0
chr2	187465229	187465885	25	chr2_187465229_187465885	ALU	ENSG00000003436.16	TFPI	0	0	0
chr2	190915263	190915267	6	chr2_190915263_190915267	ALU	ENSG00000115419.13	GLS	0	0	0
chr2	190915263	190915267	6	chr2_190915263_190915267	ALU	ENSG00000115415.20	STAT1	0	0	0
chr2	196135342	196135587	71	chr2_196135342_196135587	ALU	ENSG00000081320.11	STK17B	0	0	0
chr2	196912880	196912892	6	chr2_196912880_196912892	ALU	ENSG00000197121.15	PGAP1	0	0	0
chr2	200977679	200977714	6	chr2_200977679_200977714	ALU	ENSG00000183308.6	AC005037.1	0	0	0
chr2	200977679	200977714	6	chr2_200977679_200977714	ALU	ENSG00000155744.9	FAM126B	0	0	0
chr2	232815598	232815611	7	chr2_232815598_232815611	ALU	ENSG00000204120.16	GIGYF2	0	0	0
chr20	3220236	3220554	14	chr20_3220236_3220554	ALU	ENSG00000125877.13	ITPA	0	0	0
chr20	3869082	3869767	13	chr20_3869082_3869767	ALU	ENSG00000088888.18	MAVS	0	0	0
chr20	10626251	10626307	11	chr20_10626251_10626307	ALU	ENSG00000149346.15	SLX4IP	0	0	0
chr20	17947477	17947487	7	chr20_17947477_17947487	ALU	ENSG00000089006.17	SNX5	0	0	0
chr20	19948452	19948455	6	chr20_19948452_19948455	ALU	ENSG00000132669.14	RIN2	0	0	0
chr20	31523159	31523537	6	chr20_31523159_31523537	ALU	ENSG00000101294.18	HM13	0	0	0
chr20	31672740	32013570	9	chr20_31672740_32013570	ALU	ENSG00000281376.1	ABALON	0	0	0
chr20	31672740	32013570	9	chr20_31672740_32013570	ALU	ENSG00000230801.1	AL160175.1	0	0	0
chr20	31672740	32013570	9	chr20_31672740_32013570	ALU	ENSG00000179772.8	FOXS1	0	0	0
chr20	31672740	32013570	9	chr20_31672740_32013570	ALU	ENSG00000199497.1	RNU1-94P	0	0	0
chr20	31672740	32013570	9	chr20_31672740_32013570	ALU	ENSG00000278012.1	AL031658.2	0	0	0
chr20	31672740	32013570	9	chr20_31672740_32013570	ALU	ENSG00000252623.1	RNA5SP481	0	0	0
chr20	31672740	32013570	9	chr20_31672740_32013570	ALU	ENSG00000236559.1	BCL2L1-AS1	0	0	0
chr20	31672740	32013570	9	chr20_31672740_32013570	ALU	ENSG00000088325.16	TPX2	0	0	0
chr20	31672740	32013570	9	chr20_31672740_32013570	ALU	ENSG00000101306.11	MYLK2	0	0	0
chr20	31672740	32013570	9	chr20_31672740_32013570	ALU	ENSG00000131044.17	TTLL9	0	0	0
chr20	31672740	32013570	9	chr20_31672740_32013570	ALU	ENSG00000088356.6	PDRG1	0	0	0
chr20	31672740	32013570	9	chr20_31672740_32013570	ALU	ENSG00000226239.2	AL031658.1	0	0	0
chr20	31672740	32013570	9	chr20_31672740_32013570	ALU	ENSG00000101331.17	CCM2L	0	0	0
chr20	31672740	32013570	9	chr20_31672740_32013570	ALU	ENSG00000171552.14	BCL2L1	0	0	0
chr20	31672740	32013570	9	chr20_31672740_32013570	ALU	ENSG00000149599.15	DUSP15	0	0	0
chr20	31672740	32013570	9	chr20_31672740_32013570	ALU	ENSG00000260903.3	XKR7	0	0	0
chr20	32369982	32369993	6	chr20_32369982_32369993	ALU	ENSG00000171456.20	ASXL1	0	0	0
chr20	32371747	32371759	8	chr20_32371747_32371759	ALU	ENSG00000171456.20	ASXL1	0	0	0
chr20	32856945	32856981	27	chr20_32856945_32856981	ALU	ENSG00000260257.2	AL035071.1	0	0	0
chr20	32857668	32857671	11	chr20_32857668_32857671	ALU	ENSG00000260257.2	AL035071.1	0	0	0
chr20	34379501	34379596	7	chr20_34379501_34379596	ALU	ENSG00000078747.16	ITCH	0	0	0
chr20	35265911	35266101	15	chr20_35265911_35266101	ALU	ENSG00000126005.17	MMP24OS	0	0	0
chr20	35265911	35266101	15	chr20_35265911_35266101	ALU	ENSG00000125966.10	MMP24	0	0	0
chr20	35459955	35459963	7	chr20_35459955_35459963	ALU	ENSG00000126001.16	CEP250	0	0	0
chr20	35729309	35729313	6	chr20_35729309_35729313	ALU	ENSG00000131051.24	RBM39	0	0	0
chr20	35950106	35950216	7	chr20_35950106_35950216	ALU	ENSG00000025293.17	PHF20	0	0	0
chr20	36047262	36047382	12	chr20_36047262_36047382	ALU	ENSG00000260032.2	NORAD	0	0	0
chr20	36751812	36752333	9	chr20_36751812_36752333	ALU	ENSG00000149636.16	DSN1	0	0	0
chr20	36890733	36890745	6	chr20_36890733_36890745	ALU	ENSG00000101342.10	TLDC2	0	0	0
chr20	36890733	36890745	6	chr20_36890733_36890745	ALU	ENSG00000101347.10	SAMHD1	0	0	0
chr20	36998490	36998504	8	chr20_36998490_36998504	ALU	ENSG00000080839.12	RBL1	0	0	0
chr20	41359398	41359410	6	chr20_41359398_41359410	ALU	ENSG00000132793.12	LPIN3	0	0	0
chr20	44498292	44498436	20	chr20_44498292_44498436	ALU	ENSG00000132824.14	SERINC3	0	0	0
chr20	45955624	45956079	9	chr20_45955624_45956079	ALU	ENSG00000198026.8	ZNF335	0	0	0
chr20	45957477	45957587	90	chr20_45957477_45957587	ALU	ENSG00000198026.8	ZNF335	0	0	0
chr20	45957826	45957836	8	chr20_45957826_45957836	ALU	ENSG00000198026.8	ZNF335	0	0	0
chr20	47282095	47282104	19	chr20_47282095_47282104	ALU	ENSG00000101040.19	ZMYND8	0	0	0
chr20	49028667	49028679	6	chr20_49028667_49028679	ALU	ENSG00000124198.10	ARFGEF2	0	0	0
chr20	49063342	49063354	28	chr20_49063342_49063354	ALU	ENSG00000124207.17	CSE1L	0	0	0
chr20	49071514	49071748	7	chr20_49071514_49071748	ALU	ENSG00000124207.17	CSE1L	0	0	0
chr20	49134131	49134195	6	chr20_49134131_49134195	ALU	ENSG00000124214.21	STAU1	0	0	0
chr20	50904955	50905060	7	chr20_50904955_50905060	ALU	ENSG00000101126.18	ADNP	0	0	0
chr20	50909121	50909345	6	chr20_50909121_50909345	ALU	ENSG00000101126.18	ADNP	0	0	0
chr20	56367381	56367394	8	chr20_56367381_56367394	ALU	ENSG00000124098.10	FAM210B	0	0	0
chr20	56404936	56404943	8	chr20_56404936_56404943	ALU	ENSG00000101138.12	CSTF1	0	0	0
chr20	56405481	56405495	20	chr20_56405481_56405495	ALU	ENSG00000101138.12	CSTF1	0	0	0
chr20	58365580	58365937	20	chr20_58365580_58365937	ALU	ENSG00000124209.4	RAB22A	0	0	0
chr20	58902991	58903010	7	chr20_58902991_58903010	ALU	ENSG00000087460.28	GNAS	0	0	0
chr20	59947249	59947346	7	chr20_59947249_59947346	ALU	ENSG00000196227.11	FAM217B	0	0	0
chr20	62295215	62295230	9	chr20_62295215_62295230	ALU	ENSG00000130703.17	OSBPL2	0	0	0
chr20	63898523	63898747	11	chr20_63898523_63898747	ALU	ENSG00000101152.11	DNAJC5	0	0	0
chr21	33355743	33356038	13	chr21_33355743_33356038	ALU	ENSG00000142166.13	IFNAR1	0	0	0
chr21	37224718	37224741	7	chr21_37224718_37224741	ALU	ENSG00000242553.1	AP001432.1	0	0	0
chr21	37224718	37224741	7	chr21_37224718_37224741	ALU	ENSG00000157538.14	VPS26C	0	0	0
chr21	42982766	42982936	8	chr21_42982766_42982936	ALU	ENSG00000160199.15	PKNOX1	0	0	0
chr21	43760432	43760605	20	chr21_43760432_43760605	ALU	ENSG00000160209.19	PDXK	0	0	0
chr21	44769338	44769706	14	chr21_44769338_44769706	ALU	ENSG00000184787.19	UBE2G2	0	0	0
chr21	46322751	46322760	6	chr21_46322751_46322760	ALU	ENSG00000160298.18	C21orf58	0	0	0
chr22	22308451	22308462	12	chr22_22308451_22308462	ALU	ENSG00000272779.1	AC245060.4	0	0	0
chr22	22308451	22308462	12	chr22_22308451_22308462	ALU	ENSG00000286129.1	AC245060.7	0	0	0
chr22	24573628	24573687	9	chr22_24573628_24573687	ALU	ENSG00000100028.12	SNRPD3	0	0	0
chr22	24573628	24573687	9	chr22_24573628_24573687	ALU	ENSG00000286070.2	AP000356.5	0	0	0
chr22	24574342	24574828	7	chr22_24574342_24574828	ALU	ENSG00000100028.12	SNRPD3	0	0	0
chr22	24574342	24574828	7	chr22_24574342_24574828	ALU	ENSG00000286070.2	AP000356.5	0	0	0
chr22	29507395	29507629	16	chr22_29507395_29507629	ALU	ENSG00000100296.14	THOC5	0	0	0
chr22	36227058	36227072	6	chr22_36227058_36227072	ALU	ENSG00000128335.14	APOL2	0	0	0
chr22	36487775	36488851	29	chr22_36487775_36488851	ALU	ENSG00000100350.15	FOXRED2	0	0	0
chr22	37942589	37942787	9	chr22_37942589_37942787	ALU	ENSG00000100139.14	MICALL1	0	0	0
chr22	40333095	40333099	11	chr22_40333095_40333099	ALU	ENSG00000100354.21	TNRC6B	0	0	0
chr22	40954025	40954555	6	chr22_40954025_40954555	ALU	ENSG00000100387.9	RBX1	0	0	0
chr22	41261443	41261447	6	chr22_41261443_41261447	ALU	ENSG00000100401.20	RANGAP1	0	0	0
chr22	42510980	42511478	8	chr22_42510980_42511478	ALU	ENSG00000172250.16	SERHL	0	0	0
chr22	42510980	42511478	8	chr22_42510980_42511478	ALU	ENSG00000189306.11	RRP7A	0	0	0
chr22	45921598	45922071	17	chr22_45921598_45922071	ALU	ENSG00000188064.10	WNT7B	0	0	0
chr22	46685334	46685345	8	chr22_46685334_46685345	ALU	ENSG00000100422.14	CERK	0	0	0
chr3	5124369	5124379	6	chr3_5124369_5124379	ALU	ENSG00000134108.14	ARL8B	0	0	0
chr3	10150501	10151392	87	chr3_10150501_10151392	ALU	ENSG00000134086.8	VHL	0	0	0
chr3	10150501	10151392	87	chr3_10150501_10151392	ALU	ENSG00000287086.1	AC034193.1	0	0	0
chr3	10151809	10151811	6	chr3_10151809_10151811	ALU	ENSG00000134086.8	VHL	0	0	0
chr3	10151809	10151811	6	chr3_10151809_10151811	ALU	ENSG00000287086.1	AC034193.1	0	0	0
chr3	12407424	12407435	7	chr3_12407424_12407435	ALU	ENSG00000132170.23	PPARG	0	0	0
chr3	14944581	14944975	8	chr3_14944581_14944975	ALU	ENSG00000225733.6	FGD5-AS1	0	0	0
chr3	33041435	33041552	10	chr3_33041435_33041552	ALU	ENSG00000170266.16	GLB1	0	0	0
chr3	33085002	33085040	6	chr3_33085002_33085040	ALU	ENSG00000170266.16	GLB1	0	0	0
chr3	33142859	33142956	7	chr3_33142859_33142956	ALU	ENSG00000170275.15	CRTAP	0	0	0
chr3	37287166	37287238	6	chr3_37287166_37287238	ALU	ENSG00000144674.16	GOLGA4	0	0	0
chr3	37975890	37975912	10	chr3_37975890_37975912	ALU	ENSG00000144677.15	CTDSPL	0	0	0
chr3	37979084	37997844	27	chr3_37979084_37997844	ALU	ENSG00000136059.14	VILL	0	0	0
chr3	37979084	37997844	27	chr3_37979084_37997844	ALU	ENSG00000144677.15	CTDSPL	0	0	0
chr3	45083613	45084934	142	chr3_45083613_45084934	ALU	ENSG00000163814.8	CDCP1	0	0	0
chr3	45133277	45133480	9	chr3_45133277_45133480	ALU	ENSG00000163814.8	CDCP1	0	0	0
chr3	45146226	45146434	11	chr3_45146226_45146434	ALU	ENSG00000163814.8	CDCP1	0	0	0
chr3	47741369	47741427	7	chr3_47741369_47741427	ALU	ENSG00000173473.11	SMARCC1	0	0	0
chr3	48291722	48292030	12	chr3_48291722_48292030	ALU	ENSG00000164048.14	ZNF589	0	0	0
chr3	48291722	48292030	12	chr3_48291722_48292030	ALU	ENSG00000172113.10	NME6	0	0	0
chr3	48294335	48294382	17	chr3_48294335_48294382	ALU	ENSG00000164048.14	ZNF589	0	0	0
chr3	48294335	48294382	17	chr3_48294335_48294382	ALU	ENSG00000172113.10	NME6	0	0	0
chr3	48441324	48441471	6	chr3_48441324_48441471	ALU	ENSG00000232112.3	TMA7	0	0	0
chr3	48441324	48441471	6	chr3_48441324_48441471	ALU	ENSG00000244380.1	AC134772.1	0	0	0
chr3	48748404	48748458	25	chr3_48748404_48748458	ALU	ENSG00000114302.16	PRKAR2A	0	0	0
chr3	48749456	48750152	6	chr3_48749456_48750152	ALU	ENSG00000114302.16	PRKAR2A	0	0	0
chr3	49963264	49963355	17	chr3_49963264_49963355	ALU	ENSG00000004534.15	RBM6	0	0	0
chr3	50112150	50113084	10	chr3_50112150_50113084	ALU	ENSG00000003756.17	RBM5	0	0	0
chr3	51632572	51632574	6	chr3_51632572_51632574	ALU	ENSG00000164080.13	RAD54L2	0	0	0
chr3	52254859	52255446	8	chr3_52254859_52255446	ALU	ENSG00000164091.12	WDR82	0	0	0
chr3	57560415	57560638	11	chr3_57560415_57560638	ALU	ENSG00000174840.9	PDE12	0	0	0
chr3	58138240	58138265	6	chr3_58138240_58138265	ALU	ENSG00000136068.15	FLNB	0	0	0
chr3	58318390	58318411	6	chr3_58318390_58318411	ALU	ENSG00000163684.12	RPP14	0	0	0
chr3	58318390	58318411	6	chr3_58318390_58318411	ALU	ENSG00000255154.9	HTD2	0	0	0
chr3	114076938	114076960	36	chr3_114076938_114076960	ALU	ENSG00000151576.10	QTRT2	0	0	0
chr3	122574108	122574182	16	chr3_122574108_122574182	ALU	ENSG00000163840.10	DTX3L	0	0	0
chr3	129129629	129129684	7	chr3_129129629_129129684	ALU	ENSG00000240682.10	ISY1	0	0	0
chr3	129129629	129129684	7	chr3_129129629_129129684	ALU	ENSG00000261796.1	ISY1-RAB43	0	0	0
chr3	131016362	131016366	8	chr3_131016362_131016366	ALU	ENSG00000034533.12	ASTE1	0	0	0
chr3	131016362	131016366	8	chr3_131016362_131016366	ALU	ENSG00000017260.20	ATP2C1	0	0	0
chr3	132710521	132710793	9	chr3_132710521_132710793	ALU	ENSG00000113971.20	NPHP3	0	0	0
chr3	132710521	132710793	9	chr3_132710521_132710793	ALU	ENSG00000274810.4	NPHP3-ACAD11	0	0	0
chr3	149519659	149520124	26	chr3_149519659_149520124	ALU	ENSG00000018408.15	WWTR1	0	0	0
chr3	149741329	149741338	8	chr3_149741329_149741338	ALU	ENSG00000114744.9	COMMD2	0	0	0
chr3	156541224	156541607	8	chr3_156541224_156541607	ALU	ENSG00000114850.7	SSR3	0	0	0
chr3	170892076	170892573	8	chr3_170892076_170892573	ALU	ENSG00000163577.8	EIF5A2	0	0	0
chr3	172691870	172692000	36	chr3_172691870_172692000	ALU	ENSG00000144959.11	NCEH1	0	0	0
chr3	179325284	179325295	9	chr3_179325284_179325295	ALU	ENSG00000121864.10	ZNF639	0	0	0
chr3	180957928	180957933	8	chr3_180957928_180957933	ALU	ENSG00000114416.18	FXR1	0	0	0
chr3	185292027	185292080	12	chr3_185292027_185292080	ALU	ENSG00000073803.14	MAP3K13	0	0	0
chr3	196319841	196320093	8	chr3_196319841_196320093	ALU	ENSG00000235897.1	TM4SF19-AS1	0	0	0
chr3	196319841	196320093	8	chr3_196319841_196320093	ALU	ENSG00000273331.1	TM4SF19-DYNLT2B	0	0	0
chr3	196319841	196320093	8	chr3_196319841_196320093	ALU	ENSG00000145107.16	TM4SF19	0	0	0
chr3	196470925	196470941	12	chr3_196470925_196470941	ALU	ENSG00000163961.4	RNF168	0	0	0
chr3	196734316	196734335	7	chr3_196734316_196734335	ALU	ENSG00000163964.18	PIGX	0	0	0
chr3	196734850	196735338	7	chr3_196734850_196735338	ALU	ENSG00000163964.18	PIGX	0	0	0
chr3	196933090	196933361	37	chr3_196933090_196933361	ALU	ENSG00000119231.11	SENP5	0	0	0
chr3	196933833	196933890	10	chr3_196933833_196933890	ALU	ENSG00000119231.11	SENP5	0	0	0
chr3	197672954	197672992	20	chr3_197672954_197672992	ALU	ENSG00000287286.1	AC024560.5	0	0	0
chr3	197672954	197672992	20	chr3_197672954_197672992	ALU	ENSG00000145016.16	RUBCN	0	0	0
chr4	1873960	1874003	14	chr4_1873960_1874003	ALU	ENSG00000109685.19	NSD2	0	0	0
chr4	1884068	1884328	13	chr4_1884068_1884328	ALU	ENSG00000109685.19	NSD2	0	0	0
chr4	17801830	17801859	14	chr4_17801830_17801859	ALU	ENSG00000163257.11	DCAF16	0	0	0
chr4	24549037	24549047	31	chr4_24549037_24549047	ALU	ENSG00000109606.13	DHX15	0	0	0
chr4	26335882	26335985	8	chr4_26335882_26335985	ALU	ENSG00000168214.21	RBPJ	0	0	0
chr4	37611888	37611978	23	chr4_37611888_37611978	ALU	ENSG00000154274.15	C4orf19	0	0	0
chr4	37611888	37611978	23	chr4_37611888_37611978	ALU	ENSG00000181826.10	RELL1	0	0	0
chr4	38944329	38944384	32	chr4_38944329_38944384	ALU	ENSG00000197712.12	FAM114A1	0	0	0
chr4	39122526	39122742	6	chr4_39122526_39122742	ALU	ENSG00000249207.2	AC079921.1	0	0	0
chr4	39122526	39122742	6	chr4_39122526_39122742	ALU	ENSG00000109790.17	KLHL5	0	0	0
chr4	39499739	39499794	18	chr4_39499739_39499794	ALU	ENSG00000109814.12	UGDH	0	0	0
chr4	39967631	39967788	10	chr4_39967631_39967788	ALU	ENSG00000121892.15	PDS5A	0	0	0
chr4	41956264	41956280	7	chr4_41956264_41956280	ALU	ENSG00000109133.13	TMEM33	0	0	0
chr4	41957985	41958274	6	chr4_41957985_41958274	ALU	ENSG00000109133.13	TMEM33	0	0	0
chr4	41958644	41958991	68	chr4_41958644_41958991	ALU	ENSG00000109133.13	TMEM33	0	0	0
chr4	74386650	74387092	21	chr4_74386650_74387092	ALU	ENSG00000124882.4	EREG	0	0	0
chr4	77037002	77037434	7	chr4_77037002_77037434	ALU	ENSG00000138758.12	SEPTIN11	0	0	0
chr4	79934963	79934988	18	chr4_79934963_79934988	ALU	ENSG00000163297.18	ANTXR2	0	0	0
chr4	82369904	82370142	6	chr4_82369904_82370142	ALU	ENSG00000138668.19	HNRNPD	0	0	0
chr4	82828971	82829001	16	chr4_82828971_82829001	ALU	ENSG00000138674.17	SEC31A	0	0	0
chr4	82926824	82926903	7	chr4_82926824_82926903	ALU	ENSG00000189308.11	LIN54	0	0	0
chr4	83087383	83088157	8	chr4_83087383_83088157	ALU	.	.	0	0	0
chr4	83088394	83088832	9	chr4_83088394_83088832	ALU	.	.	0	0	0
chr4	83090081	83090199	11	chr4_83090081_83090199	ALU	ENSG00000145287.11	PLAC8	0	0	0
chr4	87353380	87353590	7	chr4_87353380_87353590	ALU	ENSG00000198189.11	HSD17B11	0	0	0
chr4	94664540	94665310	35	chr4_94664540_94665310	ALU	ENSG00000163110.15	PDLIM5	0	0	0
chr4	109688843	109689256	12	chr4_109688843_109689256	ALU	ENSG00000138794.10	CASP6	0	0	0
chr4	119297292	119297943	24	chr4_119297292_119297943	ALU	ENSG00000164096.13	C4orf3	0	0	0
chr4	127926315	127926327	13	chr4_127926315_127926327	ALU	ENSG00000164073.11	MFSD8	0	0	0
chr4	128286084	128286097	22	chr4_128286084_128286097	ALU	ENSG00000164040.18	PGRMC2	0	0	0
chr4	165342097	165342644	36	chr4_165342097_165342644	ALU	ENSG00000052802.13	MSMO1	0	0	0
chr4	176777666	176777685	7	chr4_176777666_176777685	ALU	ENSG00000150630.4	VEGFC	0	0	0
chr4	186211570	186211680	13	chr4_186211570_186211680	ALU	ENSG00000145476.16	CYP4V2	0	0	0
chr4	186211570	186211680	13	chr4_186211570_186211680	ALU	ENSG00000164344.16	KLKB1	0	0	0
chr5	10279803	10280231	8	chr5_10279803_10280231	ALU	ENSG00000164237.9	CMBL	0	0	0
chr5	16716458	16716510	10	chr5_16716458_16716510	ALU	ENSG00000145555.15	MYO10	0	0	0
chr5	33450939	33451280	10	chr5_33450939_33451280	ALU	ENSG00000113407.14	TARS1	0	0	0
chr5	34908286	34908467	6	chr5_34908286_34908467	ALU	ENSG00000113456.19	RAD1	0	0	0
chr5	55415932	55415956	18	chr5_55415932_55415956	ALU	ENSG00000039123.16	MTREX	0	0	0
chr5	62338313	62338398	10	chr5_62338313_62338398	ALU	ENSG00000068796.19	KIF2A	0	0	0
chr5	62338313	62338398	10	chr5_62338313_62338398	ALU	ENSG00000288643.1	AC114982.2	0	0	0
chr5	62339371	62339531	9	chr5_62339371_62339531	ALU	ENSG00000068796.19	KIF2A	0	0	0
chr5	62339371	62339531	9	chr5_62339371_62339531	ALU	ENSG00000288643.1	AC114982.2	0	0	0
chr5	72220268	72220906	10	chr5_72220268_72220906	ALU	ENSG00000113048.17	MRPS27	0	0	0
chr5	72883231	72883236	16	chr5_72883231_72883236	ALU	ENSG00000083312.18	TNPO1	0	0	0
chr5	76734388	76734417	6	chr5_76734388_76734417	ALU	ENSG00000181104.7	F2R	0	0	0
chr5	76735167	76735230	13	chr5_76735167_76735230	ALU	ENSG00000181104.7	F2R	0	0	0
chr5	76819264	76819285	10	chr5_76819264_76819285	ALU	ENSG00000164251.5	F2RL1	0	0	0
chr5	76834253	76834628	69	chr5_76834253_76834628	ALU	ENSG00000164251.5	F2RL1	0	0	0
chr5	76835474	76835479	6	chr5_76835474_76835479	ALU	.	.	0	0	0
chr5	79616452	79616520	6	chr5_79616452_79616520	ALU	ENSG00000164329.13	TENT2	0	0	0
chr5	82273826	82273845	12	chr5_82273826_82273845	ALU	ENSG00000186468.13	RPS23	0	0	0
chr5	82273826	82273845	12	chr5_82273826_82273845	ALU	ENSG00000152348.16	ATG10	0	0	0
chr5	109715280	109715298	14	chr5_109715280_109715298	ALU	ENSG00000112893.10	MAN2A1	0	0	0
chr5	115829831	115829866	12	chr5_115829831_115829866	ALU	ENSG00000145782.13	ATG12	0	0	0
chr5	126625318	126625961	6	chr5_126625318_126625961	ALU	ENSG00000164902.14	PHAX	0	0	0
chr5	128188556	128188572	15	chr5_128188556_128188572	ALU	ENSG00000064651.14	SLC12A2	0	0	0
chr5	131642575	131642645	11	chr5_131642575_131642645	ALU	ENSG00000273217.1	AC008695.1	0	0	0
chr5	131642575	131642645	11	chr5_131642575_131642645	ALU	ENSG00000217128.12	FNIP1	0	0	0
chr5	132822619	132822628	7	chr5_132822619_132822628	ALU	ENSG00000164403.15	SHROOM1	0	0	0
chr5	133975464	133975466	6	chr5_133975464_133975466	ALU	ENSG00000213585.11	VDAC1	0	0	0
chr5	134402077	134402370	12	chr5_134402077_134402370	ALU	ENSG00000237190.4	CDKN2AIPNL	0	0	0
chr5	134603518	134603560	9	chr5_134603518_134603560	ALU	ENSG00000152700.14	SAR1B	0	0	0
chr5	136178799	136178938	6	chr5_136178799_136178938	ALU	ENSG00000113658.18	SMAD5	0	0	0
chr5	143300473	143300486	8	chr5_143300473_143300486	ALU	ENSG00000113580.15	NR3C1	0	0	0
chr5	144159969	144160017	23	chr5_144159969_144160017	ALU	ENSG00000145817.17	YIPF5	0	0	0
chr5	151181480	151181619	17	chr5_151181480_151181619	ALU	ENSG00000198624.13	CCDC69	0	0	0
chr5	173293773	173293778	6	chr5_173293773_173293778	ALU	.	.	0	0	0
chr5	176346970	176347502	49	chr5_176346970_176347502	ALU	ENSG00000122203.15	KIAA1191	0	0	0
chr6	2887587	2887593	6	chr6_2887587_2887593	ALU	ENSG00000170542.6	SERPINB9	0	0	0
chr6	2889388	2890063	28	chr6_2889388_2890063	ALU	ENSG00000170542.6	SERPINB9	0	0	0
chr6	3021181	3021258	7	chr6_3021181_3021258	ALU	.	.	0	0	0
chr6	3021553	3021589	8	chr6_3021553_3021589	ALU	.	.	0	0	0
chr6	18259056	18259086	6	chr6_18259056_18259086	ALU	ENSG00000124795.17	DEK	0	0	0
chr6	34283466	34283490	15	chr6_34283466_34283490	ALU	ENSG00000225339.4	AL354740.1	0	0	0
chr6	34283466	34283490	15	chr6_34283466_34283490	ALU	ENSG00000272325.2	NUDT3	0	0	0
chr6	34285879	34286362	17	chr6_34285879_34286362	ALU	ENSG00000225339.4	AL354740.1	0	0	0
chr6	34285879	34286362	17	chr6_34285879_34286362	ALU	ENSG00000272325.2	NUDT3	0	0	0
chr6	34285879	34286362	17	chr6_34285879_34286362	ALU	ENSG00000270800.3	RPS10-NUDT3	0	0	0
chr6	34286624	34287050	14	chr6_34286624_34287050	ALU	ENSG00000225339.4	AL354740.1	0	0	0
chr6	34286624	34287050	14	chr6_34286624_34287050	ALU	ENSG00000272325.2	NUDT3	0	0	0
chr6	34286624	34287050	14	chr6_34286624_34287050	ALU	ENSG00000270800.3	RPS10-NUDT3	0	0	0
chr6	35877382	35877756	20	chr6_35877382_35877756	ALU	ENSG00000096063.16	SRPK1	0	0	0
chr6	35878827	35879069	10	chr6_35878827_35879069	ALU	ENSG00000096063.16	SRPK1	0	0	0
chr6	36490157	36490621	11	chr6_36490157_36490621	ALU	ENSG00000112078.14	KCTD20	0	0	0
chr6	42207475	42207709	39	chr6_42207475_42207709	ALU	ENSG00000048544.6	MRPS10	0	0	0
chr6	42886409	42888462	69	chr6_42886409_42888462	ALU	ENSG00000146223.16	RPL7L1	0	0	0
chr6	52501734	52501878	11	chr6_52501734_52501878	ALU	ENSG00000065308.5	TRAM2	0	0	0
chr6	52501734	52501878	11	chr6_52501734_52501878	ALU	ENSG00000096093.16	EFHC1	0	0	0
chr6	57108102	57108113	8	chr6_57108102_57108113	ALU	ENSG00000112200.17	ZNF451	0	0	0
chr6	71302661	71302764	8	chr6_71302661_71302764	ALU	ENSG00000232295.7	AL589935.1	0	0	0
chr6	71302661	71302764	8	chr6_71302661_71302764	ALU	ENSG00000119900.9	OGFRL1	0	0	0
chr6	71302661	71302764	8	chr6_71302661_71302764	ALU	ENSG00000269966.1	AL136164.2	0	0	0
chr6	89780298	89780324	6	chr6_89780298_89780324	ALU	ENSG00000112159.12	MDN1	0	0	0
chr6	97143832	97143854	8	chr6_97143832_97143854	ALU	ENSG00000146263.11	MMS22L	0	0	0
chr6	106666058	106666069	6	chr6_106666058_106666069	ALU	ENSG00000130348.11	QRSL1	0	0	0
chr6	122444076	122444288	29	chr6_122444076_122444288	ALU	ENSG00000111897.7	SERINC1	0	0	0
chr6	135035200	135035211	10	chr6_135035200_135035211	ALU	ENSG00000112339.15	HBS1L	0	0	0
chr6	149500501	149500512	8	chr6_149500501_149500512	ALU	.	.	0	0	0
chr6	149726111	149726373	9	chr6_149726111_149726373	ALU	ENSG00000120253.14	NUP43	0	0	0
chr6	150062811	150062866	6	chr6_150062811_150062866	ALU	ENSG00000131019.11	ULBP3	0	0	0
chr6	158092902	158092933	6	chr6_158092902_158092933	ALU	ENSG00000078269.15	SYNJ2	0	0	0
chr6	158509153	158509157	8	chr6_158509153_158509157	ALU	ENSG00000130338.13	TULP4	0	0	0
chr7	1569347	1589895	30	chr7_1569347_1589895	ALU	ENSG00000157778.9	PSMG3	0	0	0
chr7	1569347	1589895	30	chr7_1569347_1589895	ALU	ENSG00000230487.8	PSMG3-AS1	0	0	0
chr7	4768394	4768431	36	chr7_4768394_4768431	ALU	ENSG00000164916.11	FOXK1	0	0	0
chr7	5480825	5480831	7	chr7_5480825_5480831	ALU	ENSG00000155034.19	FBXL18	0	0	0
chr7	20411427	20411440	7	chr7_20411427_20411440	ALU	ENSG00000105855.10	ITGB8	0	0	0
chr7	23182206	23182242	9	chr7_23182206_23182242	ALU	ENSG00000136243.17	NUP42	0	0	0
chr7	33006091	33006390	16	chr7_33006091_33006390	ALU	ENSG00000122642.11	FKBP9	0	0	0
chr7	39987596	39987600	20	chr7_39987596_39987600	ALU	ENSG00000065883.16	CDK13	0	0	0
chr7	43954531	43954571	22	chr7_43954531_43954571	ALU	ENSG00000078967.13	UBE2D4	0	0	0
chr7	43954531	43954571	22	chr7_43954531_43954571	ALU	ENSG00000214783.9	POLR2J4	0	0	0
chr7	43954531	43954571	22	chr7_43954531_43954571	ALU	ENSG00000273432.1	AC004951.4	0	0	0
chr7	44829281	44829578	23	chr7_44829281_44829578	ALU	ENSG00000105968.19	H2AZ2	0	0	0
chr7	44830587	44830859	7	chr7_44830587_44830859	ALU	ENSG00000105968.19	H2AZ2	0	0	0
chr7	44831136	44831681	23	chr7_44831136_44831681	ALU	ENSG00000105968.19	H2AZ2	0	0	0
chr7	44832612	44833625	32	chr7_44832612_44833625	ALU	ENSG00000105968.19	H2AZ2	0	0	0
chr7	74231718	74231963	29	chr7_74231718_74231963	ALU	ENSG00000049541.11	RFC2	0	0	0
chr7	75028393	75028483	6	chr7_75028393_75028483	ALU	ENSG00000274523.5	RCC1L	0	0	0
chr7	75028393	75028483	6	chr7_75028393_75028483	ALU	ENSG00000274070.2	CASTOR2	0	0	0
chr7	75592525	75592532	6	chr7_75592525_75592532	ALU	ENSG00000127946.17	HIP1	0	0	0
chr7	92112572	92112593	14	chr7_92112572_92112593	ALU	ENSG00000001630.17	CYP51A1	0	0	0
chr7	92112572	92112593	14	chr7_92112572_92112593	ALU	ENSG00000285772.1	AC000120.2	0	0	0
chr7	102448119	102448773	14	chr7_102448119_102448773	ALU	ENSG00000160991.16	ORAI2	0	0	0
chr7	102449178	102449319	8	chr7_102449178_102449319	ALU	ENSG00000160991.16	ORAI2	0	0	0
chr7	102549885	102549905	31	chr7_102549885_102549905	ALU	ENSG00000168255.20	POLR2J3	0	0	0
chr7	102549885	102549905	31	chr7_102549885_102549905	ALU	ENSG00000270249.2	AC093668.1	0	0	0
chr7	108563251	108563294	8	chr7_108563251_108563294	ALU	ENSG00000177683.14	THAP5	0	0	0
chr7	108563251	108563294	8	chr7_108563251_108563294	ALU	ENSG00000135241.17	PNPLA8	0	0	0
chr7	116258101	116258420	18	chr7_116258101_116258420	ALU	ENSG00000135269.18	TES	0	0	0
chr7	116258101	116258420	18	chr7_116258101_116258420	ALU	ENSG00000243243.5	AC073130.2	0	0	0
chr7	116258101	116258420	18	chr7_116258101_116258420	ALU	ENSG00000237813.4	AC002066.1	0	0	0
chr7	116507307	116517935	12	chr7_116507307_116517935	ALU	ENSG00000105971.15	CAV2	0	0	0
chr7	116796891	116796920	8	chr7_116796891_116796920	ALU	ENSG00000105976.16	MET	0	0	0
chr7	128568957	128569094	7	chr7_128568957_128569094	ALU	ENSG00000280828.1	AC090114.3	0	0	0
chr7	128661363	128661396	17	chr7_128661363_128661396	ALU	.	.	0	0	0
chr7	129864824	129864826	6	chr7_129864824_129864826	ALU	ENSG00000186591.13	UBE2H	0	0	0
chr7	130049031	130049040	7	chr7_130049031_130049040	ALU	ENSG00000091732.17	ZC3HC1	0	0	0
chr7	130889567	130890119	11	chr7_130889567_130890119	ALU	ENSG00000233559.2	LINC00513	0	0	0
chr7	130889567	130890119	11	chr7_130889567_130890119	ALU	ENSG00000226380.9	AC016831.1	0	0	0
chr7	130889567	130890119	11	chr7_130889567_130890119	ALU	ENSG00000285106.2	AC016831.6	0	0	0
chr7	130908075	130908111	7	chr7_130908075_130908111	ALU	ENSG00000233559.2	LINC00513	0	0	0
chr7	130908075	130908111	7	chr7_130908075_130908111	ALU	ENSG00000226380.9	AC016831.1	0	0	0
chr7	130908075	130908111	7	chr7_130908075_130908111	ALU	ENSG00000285106.2	AC016831.6	0	0	0
chr7	130925896	130925977	7	chr7_130925896_130925977	ALU	ENSG00000233559.2	LINC00513	0	0	0
chr7	130925896	130925977	7	chr7_130925896_130925977	ALU	ENSG00000285106.2	AC016831.6	0	0	0
chr7	130934746	130935174	7	chr7_130934746_130935174	ALU	ENSG00000285106.2	AC016831.6	0	0	0
chr7	135398163	135398170	11	chr7_135398163_135398170	ALU	ENSG00000080802.19	CNOT4	0	0	0
chr7	138878769	138878774	6	chr7_138878769_138878774	ALU	ENSG00000122778.10	KIAA1549	0	0	0
chr7	139046972	139047073	14	chr7_139046972_139047073	ALU	ENSG00000105939.14	ZC3HAV1	0	0	0
chr7	143306520	143306575	31	chr7_143306520_143306575	ALU	ENSG00000106144.20	CASP2	0	0	0
chr7	151492435	151492733	8	chr7_151492435_151492733	ALU	ENSG00000106615.10	RHEB	0	0	0
chr7	152367255	152367263	16	chr7_152367255_152367263	ALU	ENSG00000204894.4	AC104692.1	0	0	0
chr7	152367255	152367263	16	chr7_152367255_152367263	ALU	ENSG00000055609.20	KMT2C	0	0	0
chr8	23190969	23191565	7	chr8_23190969_23191565	ALU	ENSG00000104689.10	TNFRSF10A	0	0	0
chr8	23574183	23574219	12	chr8_23574183_23574219	ALU	ENSG00000147454.14	SLC25A37	0	0	0
chr8	25466325	25466334	10	chr8_25466325_25466334	ALU	ENSG00000184661.14	CDCA2	0	0	0
chr8	26507126	26507184	6	chr8_26507126_26507184	ALU	ENSG00000240694.9	PNMA2	0	0	0
chr8	29342864	29342923	6	chr8_29342864_29342923	ALU	ENSG00000120875.9	DUSP4	0	0	0
chr8	33370027	33370224	7	chr8_33370027_33370224	ALU	.	.	0	0	0
chr8	38424508	38424510	6	chr8_38424508_38424510	ALU	ENSG00000255201.1	AC087623.1	0	0	0
chr8	38424508	38424510	6	chr8_38424508_38424510	ALU	ENSG00000077782.21	FGFR1	0	0	0
chr8	41542127	41542632	8	chr8_41542127_41542632	ALU	ENSG00000253174.2	AC009630.2	0	0	0
chr8	41542127	41542632	8	chr8_41542127_41542632	ALU	ENSG00000147536.12	GINS4	0	0	0
chr8	41542127	41542632	8	chr8_41542127_41542632	ALU	ENSG00000253133.2	AC009630.1	0	0	0
chr8	41543695	41543984	6	chr8_41543695_41543984	ALU	ENSG00000253174.2	AC009630.2	0	0	0
chr8	41543695	41543984	6	chr8_41543695_41543984	ALU	ENSG00000147536.12	GINS4	0	0	0
chr8	41543695	41543984	6	chr8_41543695_41543984	ALU	ENSG00000253133.2	AC009630.1	0	0	0
chr8	42182353	42182387	13	chr8_42182353_42182387	ALU	ENSG00000104368.19	PLAT	0	0	0
chr8	43022903	43023726	9	chr8_43022903_43023726	ALU	ENSG00000254673.1	AC110275.1	0	0	0
chr8	43022903	43023726	9	chr8_43022903_43023726	ALU	ENSG00000168172.9	HOOK3	0	0	0
chr8	47977010	47977402	13	chr8_47977010_47977402	ALU	ENSG00000104738.18	MCM4	0	0	0
chr8	73323912	73323924	10	chr8_73323912_73323924	ALU	ENSG00000121039.10	RDH10	0	0	0
chr8	73323912	73323924	10	chr8_73323912_73323924	ALU	ENSG00000250295.6	RDH10-AS1	0	0	0
chr8	97728541	97729209	10	chr8_97728541_97729209	ALU	ENSG00000147649.10	MTDH	0	0	0
chr8	100231117	100231131	9	chr8_100231117_100231131	ALU	ENSG00000104450.13	SPAG1	0	0	0
chr8	118090514	118090541	9	chr8_118090514_118090541	ALU	ENSG00000182197.12	EXT1	0	0	0
chr8	140752226	140752234	9	chr8_140752226_140752234	ALU	ENSG00000169398.19	PTK2	0	0	0
chr8	144975077	144975093	8	chr8_144975077_144975093	ALU	ENSG00000196922.10	ZNF252P	0	0	0
chr9	33045548	33045762	13	chr9_33045548_33045762	ALU	ENSG00000122692.9	SMU1	0	0	0
chr9	33046477	33046654	22	chr9_33046477_33046654	ALU	ENSG00000122692.9	SMU1	0	0	0
chr9	36597220	36597308	12	chr9_36597220_36597308	ALU	ENSG00000165304.8	MELK	0	0	0
chr9	37776938	37776957	7	chr9_37776938_37776957	ALU	ENSG00000165275.10	TRMT10B	0	0	0
chr9	37776938	37776957	7	chr9_37776938_37776957	ALU	ENSG00000107371.14	EXOSC3	0	0	0
chr9	37776938	37776957	7	chr9_37776938_37776957	ALU	ENSG00000255872.3	AL138752.2	0	0	0
chr9	38408162	38408171	55	chr9_38408162_38408171	ALU	ENSG00000137142.5	IGFBPL1	0	0	0
chr9	64842063	64842358	13	chr9_64842063_64842358	ALU	.	.	0	0	0
chr9	76386965	76387005	12	chr9_76386965_76387005	ALU	ENSG00000135002.12	RFK	0	0	0
chr9	87760072	87760144	33	chr9_87760072_87760144	ALU	.	.	0	0	0
chr9	94172856	94173040	6	chr9_94172856_94173040	ALU	ENSG00000269929.3	MIRLET7A1HG	0	0	0
chr9	111920346	111920638	6	chr9_111920346_111920638	ALU	ENSG00000148154.10	UGCG	0	0	0
chr9	112686761	112686772	6	chr9_112686761_112686772	ALU	ENSG00000148153.14	INIP	0	0	0
chr9	113261001	113261408	25	chr9_113261001_113261408	ALU	ENSG00000176386.9	CDC26	0	0	0
chr9	113261001	113261408	25	chr9_113261001_113261408	ALU	ENSG00000136868.11	SLC31A1	0	0	0
chr9	113262900	113263004	7	chr9_113262900_113263004	ALU	ENSG00000176386.9	CDC26	0	0	0
chr9	113262900	113263004	7	chr9_113262900_113263004	ALU	ENSG00000136868.11	SLC31A1	0	0	0
chr9	113291931	113291959	19	chr9_113291931_113291959	ALU	ENSG00000136875.13	PRPF4	0	0	0
chr9	120762084	120762153	9	chr9_120762084_120762153	ALU	ENSG00000119402.17	FBXW2	0	0	0
chr9	120817486	120817574	9	chr9_120817486_120817574	ALU	ENSG00000095261.14	PSMD5	0	0	0
chr9	121340463	121340728	30	chr9_121340463_121340728	ALU	ENSG00000148175.13	STOM	0	0	0
chr9	122817176	122817570	9	chr9_122817176_122817570	ALU	ENSG00000136940.14	PDCL	0	0	0
chr9	125333693	125333768	6	chr9_125333693_125333768	ALU	ENSG00000165219.22	GAPVD1	0	0	0
chr9	129636129	129636358	6	chr9_129636129_129636358	ALU	ENSG00000148331.12	ASB6	0	0	0
chr9	129636129	129636358	6	chr9_129636129_129636358	ALU	ENSG00000148335.15	NTMT1	0	0	0
chr9	129752929	129753080	13	chr9_129752929_129753080	ALU	ENSG00000148344.11	PTGES	0	0	0
chr9	129827389	129828080	17	chr9_129827389_129828080	ALU	ENSG00000136819.15	C9orf78	0	0	0
chr9	129889247	129889317	9	chr9_129889247_129889317	ALU	ENSG00000187239.17	FNBP1	0	0	0
chr9	129893356	129893521	8	chr9_129893356_129893521	ALU	ENSG00000187239.17	FNBP1	0	0	0
chrM	8362	8576	6	chrM_8362_8576	ALU	ENSG00000210156.1	MT-TK	0	0	0
chrM	8362	8576	6	chrM_8362_8576	ALU	ENSG00000228253.1	MT-ATP8	0	0	0
chrM	8362	8576	6	chrM_8362_8576	ALU	ENSG00000198899.2	MT-ATP6	0	0	0
chrM	10462	10476	8	chrM_10462_10476	ALU	ENSG00000210174.1	MT-TR	0	0	0
chrM	10462	10476	8	chrM_10462_10476	ALU	ENSG00000212907.2	MT-ND4L	0	0	0
chrX	13712987	13713250	9	chrX_13712987_13713250	ALU	ENSG00000196459.14	TRAPPC2	0	0	0
chrX	13713859	13714240	11	chrX_13713859_13714240	ALU	ENSG00000196459.14	TRAPPC2	0	0	0
chrX	16760944	16761789	6	chrX_16760944_16761789	ALU	ENSG00000169895.6	SYAP1	0	0	0
chrX	16856287	16856295	7	chrX_16856287_16856295	ALU	ENSG00000102054.18	RBBP7	0	0	0
chrX	20128330	20128349	12	chrX_20128330_20128349	ALU	ENSG00000173674.11	EIF1AX	0	0	0
chrX	24076892	24077442	79	chrX_24076892_24077442	ALU	ENSG00000130741.11	EIF2S3	0	0	0
chrX	24078061	24078305	13	chrX_24078061_24078305	ALU	ENSG00000130741.11	EIF2S3	0	0	0
chrX	40627446	40627488	7	chrX_40627446_40627488	ALU	ENSG00000185753.13	CXorf38	0	0	0
chrX	40629621	40629920	9	chrX_40629621_40629920	ALU	ENSG00000185753.13	CXorf38	0	0	0
chrX	45764221	45764248	6	chrX_45764221_45764248	ALU	ENSG00000270069.1	MIR222HG	0	0	0
chrX	45847648	45847868	9	chrX_45847648_45847868	ALU	ENSG00000231566.2	LINC02595	0	0	0
chrX	46473916	46473957	7	chrX_46473916_46473957	ALU	ENSG00000147121.16	KRBOX4	0	0	0
chrX	46605900	46605921	8	chrX_46605900_46605921	ALU	ENSG00000065923.10	SLC9A7	0	0	0
chrX	46881745	46881754	8	chrX_46881745_46881754	ALU	ENSG00000102218.6	RP2	0	0	0
chrX	54560761	54561256	54	chrX_54560761_54561256	ALU	ENSG00000130119.17	GNL3L	0	0	0
chrX	54561480	54563101	32	chrX_54561480_54563101	ALU	ENSG00000130119.17	GNL3L	0	0	0
chrX	54563520	54563720	26	chrX_54563520_54563720	ALU	ENSG00000130119.17	GNL3L	0	0	0
chrX	71300475	71300666	108	chrX_71300475_71300666	ALU	ENSG00000147140.17	NONO	0	0	0
chrX	74265326	74265882	9	chrX_74265326_74265882	ALU	ENSG00000230590.11	FTX	0	0	0
chrX	120437836	120438179	30	chrX_120437836_120438179	ALU	ENSG00000005893.16	LAMP2	0	0	0
chrX	123869982	123870258	7	chrX_123869982_123870258	ALU	ENSG00000101966.13	XIAP	0	0	0
chrX	123909018	123909310	15	chrX_123909018_123909310	ALU	ENSG00000101966.13	XIAP	0	0	0
chrX	149479271	149479324	38	chrX_149479271_149479324	ALU	ENSG00000010404.18	IDS	0	0	0
chrX	149479271	149479324	38	chrX_149479271_149479324	ALU	ENSG00000241489.8	AC244197.3	0	0	0
chrX	149480532	149480791	15	chrX_149480532_149480791	ALU	ENSG00000010404.18	IDS	0	0	0
chrX	149480532	149480791	15	chrX_149480532_149480791	ALU	ENSG00000241489.8	AC244197.3	0	0	0
chrX	151397209	151397258	14	chrX_151397209_151397258	ALU	ENSG00000160131.14	VMA21	0	0	0
chrX	151406375	151406708	36	chrX_151406375_151406708	ALU	ENSG00000160131.14	VMA21	0	0	0
chrX	151408155	151408197	83	chrX_151408155_151408197	ALU	ENSG00000160131.14	VMA21	0	0	0
chrX	154010817	154011371	15	chrX_154010817_154011371	ALU	ENSG00000184216.14	IRAK1	0	0	0
chr10	42355349	42355498	5	chr10_42355349_42355498	LINE	ENSG00000215146.5	BX322639.1	0	0	0
chr10	93452663	93452763	19	chr10_93452663_93452763	LINE	ENSG00000138119.17	MYOF	0	0	0
chr11	200978	201019	4	chr11_200978_201019	LINE	ENSG00000177951.17	BET1L	0	0	0
chr2	205209393	205209395	5	chr2_205209393_205209395	LINE	ENSG00000116117.18	PARD3B	0	0	0
chr20	31794548	31794554	5	chr20_31794548_31794554	LINE	ENSG00000088325.16	TPX2	0	0	0
chr6	73288433	73288526	4	chr6_73288433_73288526	LINE	ENSG00000135314.12	KHDC1	0	0	0
chr6	73288433	73288526	4	chr6_73288433_73288526	LINE	ENSG00000229852.4	AC019205.1	0	0	0
chr7	23302214	23302223	5	chr7_23302214_23302223	LINE	ENSG00000156928.5	MALSU1	0	0	0
chr9	32463793	32463899	51	chr9_32463793_32463899	LINE	ENSG00000107201.11	DDX58	0	0	0
chr9	32463793	32463899	51	chr9_32463793_32463899	LINE	ENSG00000288684.1	AL353671.1	0	0	0
chrX	123663884	123663932	4	chrX_123663884_123663932	LINE	ENSG00000125676.20	THOC2	0	0	0

## Sheet: Sheet 3
Sheet 3: TE insertions identified in MCF 10A cells
chromosome	start	end	supporting_reads	insertion_site	TE family	gene_id	gene_name	exon	intron	intergenic
chr1	8441936	8441947	28	chr1_8441936_8441947	ALU	ENSG00000142599.19	RERE	0	0	0
chr1	8874294	8914093	6	chr1_8874294_8914093	ALU	ENSG00000230679.1	ENO1-AS1	0	0	0
chr1	8874294	8914093	6	chr1_8874294_8914093	ALU	ENSG00000201725.1	RNU6-304P	0	0	0
chr1	8874294	8914093	6	chr1_8874294_8914093	ALU	ENSG00000238249.2	HMGN2P17	0	0	0
chr1	8874294	8914093	6	chr1_8874294_8914093	ALU	ENSG00000232208.2	AL139415.1	0	0	0
chr1	8874294	8914093	6	chr1_8874294_8914093	ALU	ENSG00000232663.2	AL139415.2	0	0	0
chr1	8874294	8914093	6	chr1_8874294_8914093	ALU	ENSG00000074800.16	ENO1	0	0	0
chr1	10457375	10459147	26	chr1_10457375_10459147	ALU	ENSG00000203469.2	AL354956.1	0	0	0
chr1	10457375	10459147	26	chr1_10457375_10459147	ALU	ENSG00000160049.12	DFFA	0	0	0
chr1	10459937	10460264	6	chr1_10459937_10460264	ALU	ENSG00000160049.12	DFFA	0	0	0
chr1	15163622	15163632	6	chr1_15163622_15163632	ALU	ENSG00000171729.14	TMEM51	0	0	0
chr1	15785064	15785942	9	chr1_15785064_15785942	ALU	ENSG00000162458.13	FBLIM1	0	0	0
chr1	19247951	19259527	22	chr1_19247951_19259527	ALU	ENSG00000053372.5	MRTO4	0	0	0
chr1	19247951	19259527	22	chr1_19247951_19259527	ALU	ENSG00000127463.15	EMC1	0	0	0
chr1	20652087	20652372	23	chr1_20652087_20652372	ALU	ENSG00000117242.7	PINK1-AS	0	0	0
chr1	20652087	20652372	23	chr1_20652087_20652372	ALU	ENSG00000244038.11	DDOST	0	0	0
chr1	20773635	20773647	6	chr1_20773635_20773647	ALU	ENSG00000127483.19	HP1BP3	0	0	0
chr1	20774703	20774740	13	chr1_20774703_20774740	ALU	ENSG00000127483.19	HP1BP3	0	0	0
chr1	21166095	21166123	22	chr1_21166095_21166123	ALU	ENSG00000075151.22	EIF4G3	0	0	0
chr1	31418118	31418128	7	chr1_31418118_31418128	ALU	ENSG00000168528.12	SERINC2	0	0	0
chr1	32175489	32177029	33	chr1_32175489_32177029	ALU	ENSG00000250135.1	AL049795.2	0	0	0
chr1	32175489	32177029	33	chr1_32175489_32177029	ALU	ENSG00000025800.14	KPNA6	0	0	0
chr1	32683037	32684043	9	chr1_32683037_32684043	ALU	ENSG00000162521.19	RBBP4	0	0	0
chr1	32683037	32684043	9	chr1_32683037_32684043	ALU	ENSG00000162520.15	SYNC	0	0	0
chr1	32748256	32748258	6	chr1_32748256_32748258	ALU	ENSG00000162522.11	KIAA1522	0	0	0
chr1	35735407	35735463	9	chr1_35735407_35735463	ALU	ENSG00000092853.14	CLSPN	0	0	0
chr1	38948043	39013842	7	chr1_38948043_39013842	ALU	ENSG00000207466.1	Y_RNA	0	0	0
chr1	38948043	39013842	7	chr1_38948043_39013842	ALU	ENSG00000235549.1	EIF1P2	0	0	0
chr1	38948043	39013842	7	chr1_38948043_39013842	ALU	ENSG00000174574.16	AKIRIN1	0	0	0
chr1	38948043	39013842	7	chr1_38948043_39013842	ALU	ENSG00000228436.3	AL139260.1	0	0	0
chr1	45672111	45672380	7	chr1_45672111_45672380	ALU	ENSG00000159592.11	GPBP1L1	0	0	0
chr1	51934726	51934728	10	chr1_51934726_51934728	ALU	ENSG00000169213.7	RAB3B	0	0	0
chr1	52686711	52686750	7	chr1_52686711_52686750	ALU	ENSG00000162377.6	COA7	0	0	0
chr1	52824385	52824398	7	chr1_52824385_52824398	ALU	ENSG00000162378.13	ZYG11B	0	0	0
chr1	61126447	61126784	6	chr1_61126447_61126784	ALU	ENSG00000162599.17	NFIA	0	0	0
chr1	65435481	65435634	12	chr1_65435481_65435634	ALU	ENSG00000213625.9	LEPROT	0	0	0
chr1	65435481	65435634	12	chr1_65435481_65435634	ALU	ENSG00000116678.20	LEPR	0	0	0
chr1	93365119	93365136	16	chr1_93365119_93365136	ALU	ENSG00000117505.13	DR1	0	0	0
chr1	93749333	93749344	6	chr1_93749333_93749344	ALU	ENSG00000137936.18	BCAR3	0	0	0
chr1	96792021	96792144	40	chr1_96792021_96792144	ALU	ENSG00000117569.19	PTBP2	0	0	0
chr1	99708324	99708362	10	chr1_99708324_99708362	ALU	ENSG00000156869.14	FRRS1	0	0	0
chr1	108930627	108931052	8	chr1_108930627_108931052	ALU	ENSG00000121940.16	CLCC1	0	0	0
chr1	108930627	108931052	8	chr1_108930627_108931052	ALU	ENSG00000162641.20	AKNAD1	0	0	0
chr1	108930627	108931052	8	chr1_108930627_108931052	ALU	ENSG00000121957.15	GPSM2	0	0	0
chr1	145921956	145922195	10	chr1_145921956_145922195	ALU	ENSG00000265241.7	RBM8A	0	0	0
chr1	145921956	145922195	10	chr1_145921956_145922195	ALU	ENSG00000211451.12	GNRHR2	0	0	0
chr1	145934269	145934336	16	chr1_145934269_145934336	ALU	ENSG00000234222.6	LIX1L-AS1	0	0	0
chr1	145934269	145934336	16	chr1_145934269_145934336	ALU	ENSG00000280778.1	AC243547.3	0	0	0
chr1	145934269	145934336	16	chr1_145934269_145934336	ALU	ENSG00000271601.4	LIX1L	0	0	0
chr1	145934576	145935185	24	chr1_145934576_145935185	ALU	ENSG00000234222.6	LIX1L-AS1	0	0	0
chr1	145934576	145935185	24	chr1_145934576_145935185	ALU	ENSG00000280778.1	AC243547.3	0	0	0
chr1	145934576	145935185	24	chr1_145934576_145935185	ALU	ENSG00000271601.4	LIX1L	0	0	0
chr1	150569540	150569584	6	chr1_150569540_150569584	ALU	ENSG00000143384.14	MCL1	0	0	0
chr1	150571034	150571219	14	chr1_150571034_150571219	ALU	ENSG00000143384.14	MCL1	0	0	0
chr1	150573531	150574262	27	chr1_150573531_150574262	ALU	ENSG00000143384.14	MCL1	0	0	0
chr1	151457671	151457694	6	chr1_151457671_151457694	ALU	ENSG00000143442.22	POGZ	0	0	0
chr1	151695681	151695710	50	chr1_151695681_151695710	ALU	ENSG00000143376.14	SNX27	0	0	0
chr1	151696922	151696931	10	chr1_151696922_151696931	ALU	ENSG00000143376.14	SNX27	0	0	0
chr1	153605284	153606041	7	chr1_153605284_153606041	ALU	ENSG00000285867.1	BX470102.2	0	0	0
chr1	155313705	155314218	7	chr1_155313705_155314218	ALU	ENSG00000160752.15	FDPS	0	0	0
chr1	155727321	155727591	57	chr1_155727321_155727591	ALU	ENSG00000132676.16	DAP3	0	0	0
chr1	156722511	156722913	6	chr1_156722511_156722913	ALU	ENSG00000143319.17	ISG20L2	0	0	0
chr1	160289843	160289878	18	chr1_160289843_160289878	ALU	ENSG00000122218.16	COPA	0	0	0
chr1	161106099	161106112	8	chr1_161106099_161106112	ALU	ENSG00000143256.5	PFDN2	0	0	0
chr1	168247485	168247516	6	chr1_168247485_168247516	ALU	ENSG00000213064.10	SFT2D2	0	0	0
chr1	171579289	171579327	9	chr1_171579289_171579327	ALU	ENSG00000117523.16	PRRC2C	0	0	0
chr1	179356522	179356634	6	chr1_179356522_179356634	ALU	ENSG00000057252.13	SOAT1	0	0	0
chr1	179841743	179842307	42	chr1_179841743_179842307	ALU	ENSG00000169905.13	TOR1AIP2	0	0	0
chr1	179842657	179843072	149	chr1_179842657_179843072	ALU	ENSG00000169905.13	TOR1AIP2	0	0	0
chr1	179862790	179862982	10	chr1_179862790_179862982	ALU	ENSG00000169905.13	TOR1AIP2	0	0	0
chr1	179863564	179863666	6	chr1_179863564_179863666	ALU	ENSG00000169905.13	TOR1AIP2	0	0	0
chr1	179877284	179877463	13	chr1_179877284_179877463	ALU	ENSG00000169905.13	TOR1AIP2	0	0	0
chr1	182872304	182872306	6	chr1_182872304_182872306	ALU	ENSG00000135829.17	DHX9	0	0	0
chr1	183627903	183627929	8	chr1_183627903_183627929	ALU	ENSG00000162704.16	ARPC5	0	0	0
chr1	193088275	193088285	8	chr1_193088275_193088285	ALU	ENSG00000116747.13	RO60	0	0	0
chr1	193089662	193090134	45	chr1_193089662_193090134	ALU	ENSG00000116747.13	RO60	0	0	0
chr1	201985284	201985302	6	chr1_201985284_201985302	ALU	ENSG00000176393.11	RNPEP	0	0	0
chr1	201991228	201991427	7	chr1_201991228_201991427	ALU	ENSG00000176393.11	RNPEP	0	0	0
chr1	202947132	202947490	6	chr1_202947132_202947490	ALU	ENSG00000159346.13	ADIPOR1	0	0	0
chr1	205084830	205084912	21	chr1_205084830_205084912	ALU	.	.	0	0	0
chr1	205085840	205086566	58	chr1_205085840_205086566	ALU	ENSG00000117222.14	RBBP5	0	0	0
chr1	205768483	205768817	6	chr1_205768483_205768817	ALU	ENSG00000117280.13	RAB29	0	0	0
chr1	205769370	205769719	10	chr1_205769370_205769719	ALU	ENSG00000117280.13	RAB29	0	0	0
chr1	213003909	213003955	6	chr1_213003909_213003955	ALU	ENSG00000174606.14	ANGEL2	0	0	0
chr1	218331933	218331990	36	chr1_218331933_218331990	ALU	ENSG00000067533.6	RRP15	0	0	0
chr1	220134507	220134522	8	chr1_220134507_220134522	ALU	ENSG00000067704.10	IARS2	0	0	0
chr1	222733333	222733391	76	chr1_222733333_222733391	ALU	ENSG00000162819.12	BROX	0	0	0
chr1	224192772	224192988	9	chr1_224192772_224192988	ALU	ENSG00000143753.13	DEGS1	0	0	0
chr1	224393819	224393830	15	chr1_224393819_224393830	ALU	ENSG00000162923.17	WDR26	0	0	0
chr1	225786825	225787346	7	chr1_225786825_225787346	ALU	ENSG00000143742.14	SRP9	0	0	0
chr1	225788676	225788715	7	chr1_225788676_225788715	ALU	ENSG00000143742.14	SRP9	0	0	0
chr1	225984503	225984574	7	chr1_225984503_225984574	ALU	ENSG00000143751.10	SDE2	0	0	0
chr1	226286324	226286334	9	chr1_226286324_226286334	ALU	ENSG00000183814.16	LIN9	0	0	0
chr1	228180609	228180792	9	chr1_228180609_228180792	ALU	ENSG00000181873.13	IBA57	0	0	0
chr1	231565443	231565923	8	chr1_231565443_231565923	ALU	ENSG00000116918.15	TSNAX	0	0	0
chr1	231565443	231565923	8	chr1_231565443_231565923	ALU	ENSG00000270106.6	TSNAX-DISC1	0	0	0
chr1	232452015	232452031	6	chr1_232452015_232452031	ALU	ENSG00000116991.11	SIPA1L2	0	0	0
chr1	236898683	236898699	7	chr1_236898683_236898699	ALU	ENSG00000116984.15	MTR	0	0	0
chr1	246870188	246870331	17	chr1_246870188_246870331	ALU	ENSG00000153207.16	AHCTF1	0	0	0
chr1	246876031	246876042	9	chr1_246876031_246876042	ALU	ENSG00000153207.16	AHCTF1	0	0	0
chr1	247159767	247159971	11	chr1_247159767_247159971	ALU	ENSG00000196418.12	ZNF124	0	0	0
chr1	247342487	247342494	10	chr1_247342487_247342494	ALU	ENSG00000286216.1	AC104335.1	0	0	0
chr10	5690823	5690948	9	chr10_5690823_5690948	ALU	ENSG00000108021.20	TASOR2	0	0	0
chr10	17684927	17684960	29	chr10_17684927_17684960	ALU	ENSG00000136738.15	STAM	0	0	0
chr10	69192070	69192096	6	chr10_69192070_69192096	ALU	ENSG00000156502.14	SUPV3L1	0	0	0
chr10	70877815	70878144	22	chr10_70877815_70878144	ALU	ENSG00000166224.17	SGPL1	0	0	0
chr10	73249181	73249194	14	chr10_73249181_73249194	ALU	ENSG00000182180.14	MRPS16	0	0	0
chr10	73249181	73249194	14	chr10_73249181_73249194	ALU	ENSG00000236756.4	DNAJC9-AS1	0	0	0
chr10	73249787	73249962	21	chr10_73249787_73249962	ALU	ENSG00000182180.14	MRPS16	0	0	0
chr10	73249787	73249962	21	chr10_73249787_73249962	ALU	ENSG00000236756.4	DNAJC9-AS1	0	0	0
chr10	74027534	74027760	6	chr10_74027534_74027760	ALU	ENSG00000225761.1	AL596247.1	0	0	0
chr10	74027534	74027760	6	chr10_74027534_74027760	ALU	ENSG00000035403.18	VCL	0	0	0
chr10	75229613	75229619	9	chr10_75229613_75229619	ALU	ENSG00000165637.13	VDAC2	0	0	0
chr10	77976052	77976061	7	chr10_77976052_77976061	ALU	ENSG00000148606.13	POLR3A	0	0	0
chr10	80432372	80432410	11	chr10_80432372_80432410	ALU	ENSG00000122378.14	PRXL2A	0	0	0
chr10	93395197	93395206	6	chr10_93395197_93395206	ALU	ENSG00000138119.17	MYOF	0	0	0
chr10	93452738	93452762	11	chr10_93452738_93452762	ALU	ENSG00000138119.17	MYOF	0	0	0
chr10	94609286	94609323	11	chr10_94609286_94609323	ALU	ENSG00000244332.1	AL138759.1	0	0	0
chr10	94609286	94609323	11	chr10_94609286_94609323	ALU	ENSG00000119969.15	HELLS	0	0	0
chr10	97739325	97739347	6	chr10_97739325_97739347	ALU	ENSG00000155256.17	ZFYVE27	0	0	0
chr10	110899496	110899554	11	chr10_110899496_110899554	ALU	ENSG00000214413.9	BBIP1	0	0	0
chr10	110899496	110899554	11	chr10_110899496_110899554	ALU	ENSG00000150593.18	PDCD4	0	0	0
chr10	123003099	123003127	8	chr10_123003099_123003127	ALU	ENSG00000095574.12	IKZF5	0	0	0
chr11	881755	881758	11	chr11_881755_881758	ALU	ENSG00000177830.18	CHID1	0	0	0
chr11	3788876	3788936	6	chr11_3788876_3788936	ALU	ENSG00000110713.17	NUP98	0	0	0
chr11	9282632	9282689	7	chr11_9282632_9282689	ALU	ENSG00000166471.11	TMEM41B	0	0	0
chr11	14478387	14478483	7	chr11_14478387_14478483	ALU	ENSG00000129083.13	COPB1	0	0	0
chr11	33058933	33058960	6	chr11_33058933_33058960	ALU	ENSG00000176148.16	TCP11L1	0	0	0
chr11	44619161	44619194	8	chr11_44619161_44619194	ALU	ENSG00000085117.12	CD82	0	0	0
chr11	44619446	44619520	46	chr11_44619446_44619520	ALU	ENSG00000085117.12	CD82	0	0	0
chr11	46677703	46677708	9	chr11_46677703_46677708	ALU	ENSG00000175220.12	ARHGAP1	0	0	0
chr11	47536517	47536746	6	chr11_47536517_47536746	ALU	ENSG00000149187.18	CELF1	0	0	0
chr11	47540600	47540688	16	chr11_47540600_47540688	ALU	ENSG00000149187.18	CELF1	0	0	0
chr11	57766963	57767224	7	chr11_57766963_57767224	ALU	ENSG00000288534.1	AP001931.2	0	0	0
chr11	57766963	57767224	7	chr11_57766963_57767224	ALU	ENSG00000254732.2	AP001931.1	0	0	0
chr11	57766963	57767224	7	chr11_57766963_57767224	ALU	ENSG00000198561.15	CTNND1	0	0	0
chr11	57769996	57770109	14	chr11_57769996_57770109	ALU	ENSG00000288534.1	AP001931.2	0	0	0
chr11	57769996	57770109	14	chr11_57769996_57770109	ALU	ENSG00000254732.2	AP001931.1	0	0	0
chr11	57769996	57770109	14	chr11_57769996_57770109	ALU	ENSG00000198561.15	CTNND1	0	0	0
chr11	57785520	57785605	7	chr11_57785520_57785605	ALU	ENSG00000288534.1	AP001931.2	0	0	0
chr11	57785520	57785605	7	chr11_57785520_57785605	ALU	ENSG00000254732.2	AP001931.1	0	0	0
chr11	57785520	57785605	7	chr11_57785520_57785605	ALU	ENSG00000198561.15	CTNND1	0	0	0
chr11	57786510	57786557	6	chr11_57786510_57786557	ALU	ENSG00000288534.1	AP001931.2	0	0	0
chr11	57786510	57786557	6	chr11_57786510_57786557	ALU	ENSG00000254732.2	AP001931.1	0	0	0
chr11	57786510	57786557	6	chr11_57786510_57786557	ALU	ENSG00000198561.15	CTNND1	0	0	0
chr11	59153901	59153981	7	chr11_59153901_59153981	ALU	ENSG00000166801.16	FAM111A	0	0	0
chr11	61377732	61377741	6	chr11_61377732_61377741	ALU	.	.	0	0	0
chr11	63625790	63626235	14	chr11_63625790_63626235	ALU	ENSG00000184743.13	ATL3	0	0	0
chr11	63628292	63628906	16	chr11_63628292_63628906	ALU	ENSG00000184743.13	ATL3	0	0	0
chr11	86258842	86259230	7	chr11_86258842_86259230	ALU	ENSG00000074266.22	EED	0	0	0
chr11	87223129	87223206	7	chr11_87223129_87223206	ALU	ENSG00000166575.17	TMEM135	0	0	0
chr11	107791600	107791877	25	chr11_107791600_107791877	ALU	ENSG00000110660.15	SLC35F2	0	0	0
chr11	116775201	116775217	6	chr11_116775201_116775217	ALU	ENSG00000109917.11	ZPR1	0	0	0
chr11	117152528	117152543	7	chr11_117152528_117152543	ALU	ENSG00000168092.14	PAFAH1B2	0	0	0
chr11	117168721	117169121	107	chr11_117168721_117169121	ALU	ENSG00000168092.14	PAFAH1B2	0	0	0
chr11	124798133	124798149	6	chr11_124798133_124798149	ALU	ENSG00000120458.13	MSANTD2	0	0	0
chr12	6357249	6357753	8	chr12_6357249_6357753	ALU	ENSG00000111319.13	SCNN1A	0	0	0
chr12	6357981	6358655	9	chr12_6357981_6358655	ALU	ENSG00000111319.13	SCNN1A	0	0	0
chr12	6359768	6360059	60	chr12_6359768_6360059	ALU	ENSG00000111319.13	SCNN1A	0	0	0
chr12	16354013	16354048	19	chr12_16354013_16354048	ALU	ENSG00000008394.13	MGST1	0	0	0
chr12	27612596	27612623	7	chr12_27612596_27612623	ALU	ENSG00000110841.14	PPFIBP1	0	0	0
chr12	29726406	29726433	12	chr12_29726406_29726433	ALU	ENSG00000133687.16	TMTC1	0	0	0
chr12	50166027	50166278	9	chr12_50166027_50166278	ALU	ENSG00000139624.14	CERS5	0	0	0
chr12	54233647	54234197	43	chr12_54233647_54234197	ALU	ENSG00000094916.16	CBX5	0	0	0
chr12	54235266	54235378	11	chr12_54235266_54235378	ALU	ENSG00000094916.16	CBX5	0	0	0
chr12	54237783	54238105	25	chr12_54237783_54238105	ALU	ENSG00000094916.16	CBX5	0	0	0
chr12	54240313	54240501	127	chr12_54240313_54240501	ALU	ENSG00000094916.16	CBX5	0	0	0
chr12	56290484	56290631	29	chr12_56290484_56290631	ALU	ENSG00000062485.19	CS	0	0	0
chr12	56290484	56290631	29	chr12_56290484_56290631	ALU	ENSG00000144785.8	AC073896.1	0	0	0
chr12	56673347	56673692	8	chr12_56673347_56673692	ALU	ENSG00000110958.16	PTGES3	0	0	0
chr12	56684998	56685515	10	chr12_56684998_56685515	ALU	ENSG00000110958.16	PTGES3	0	0	0
chr12	64145093	64145096	13	chr12_64145093_64145096	ALU	ENSG00000196935.9	SRGAP1	0	0	0
chr12	64715167	64726552	11	chr12_64715167_64726552	ALU	ENSG00000135677.11	GNS	0	0	0
chr12	65464007	65464030	6	chr12_65464007_65464030	ALU	ENSG00000174099.12	MSRB3	0	0	0
chr12	65845196	65845475	10	chr12_65845196_65845475	ALU	ENSG00000149948.14	HMGA2	0	0	0
chr12	66123380	66123427	6	chr12_66123380_66123427	ALU	ENSG00000139233.7	LLPH	0	0	0
chr12	66137476	66137671	8	chr12_66137476_66137671	ALU	ENSG00000228144.2	AC078927.1	0	0	0
chr12	66137476	66137671	8	chr12_66137476_66137671	ALU	ENSG00000155957.18	TMBIM4	0	0	0
chr12	68822996	68823037	6	chr12_68822996_68823037	ALU	ENSG00000135679.25	MDM2	0	0	0
chr12	68840153	68841176	15	chr12_68840153_68841176	ALU	ENSG00000135679.25	MDM2	0	0	0
chr12	68847519	68847746	8	chr12_68847519_68847746	ALU	ENSG00000135679.25	MDM2	0	0	0
chr12	68847519	68847746	8	chr12_68847519_68847746	ALU	ENSG00000135678.12	CPM	0	0	0
chr12	68848231	68848444	10	chr12_68848231_68848444	ALU	ENSG00000135679.25	MDM2	0	0	0
chr12	68848231	68848444	10	chr12_68848231_68848444	ALU	ENSG00000135678.12	CPM	0	0	0
chr12	68851325	68851540	7	chr12_68851325_68851540	ALU	ENSG00000135678.12	CPM	0	0	0
chr12	69363256	69363307	6	chr12_69363256_69363307	ALU	ENSG00000127337.7	YEATS4	0	0	0
chr12	70286111	70286113	10	chr12_70286111_70286113	ALU	ENSG00000111596.14	CNOT2	0	0	0
chr12	71786163	71786221	10	chr12_71786163_71786221	ALU	ENSG00000080371.6	RAB21	0	0	0
chr12	76027491	76027510	13	chr12_76027491_76027510	ALU	ENSG00000139289.14	PHLDA1	0	0	0
chr12	92916508	92916604	13	chr12_92916508_92916604	ALU	ENSG00000102189.17	EEA1	0	0	0
chr12	99782021	99782023	8	chr12_99782021_99782023	ALU	ENSG00000185046.18	ANKS1B	0	0	0
chr12	109851232	109852173	14	chr12_109851232_109852173	ALU	ENSG00000139433.11	GLTP	0	0	0
chr12	120461091	120461338	6	chr12_120461091_120461338	ALU	ENSG00000257218.6	GATC	0	0	0
chr12	122752832	122752862	9	chr12_122752832_122752862	ALU	ENSG00000139726.11	DENR	0	0	0
chr12	122768799	122769430	6	chr12_122768799_122769430	ALU	ENSG00000139726.11	DENR	0	0	0
chr12	122769760	122769789	13	chr12_122769760_122769789	ALU	ENSG00000139726.11	DENR	0	0	0
chr12	123501498	123501527	6	chr12_123501498_123501527	ALU	ENSG00000188026.13	RILPL1	0	0	0
chr12	123507333	123527714	12	chr12_123507333_123527714	ALU	ENSG00000274427.1	AC145423.1	0	0	0
chr12	123507333	123527714	12	chr12_123507333_123527714	ALU	ENSG00000278112.1	AC145423.2	0	0	0
chr12	123507333	123527714	12	chr12_123507333_123527714	ALU	ENSG00000188026.13	RILPL1	0	0	0
chr12	123613128	123613146	10	chr12_123613128_123613146	ALU	ENSG00000111364.16	DDX55	0	0	0
chr12	125029185	125029321	28	chr12_125029185_125029321	ALU	ENSG00000184992.13	BRI3BP	0	0	0
chr12	128804627	128804767	7	chr12_128804627_128804767	ALU	ENSG00000139370.12	SLC15A4	0	0	0
chr12	132770244	132770936	48	chr12_132770244_132770936	ALU	ENSG00000090615.15	GOLGA3	0	0	0
chr13	24455699	24455706	12	chr13_24455699_24455706	ALU	ENSG00000205822.10	TPTE2P6	0	0	0
chr13	24455699	24455706	12	chr13_24455699_24455706	ALU	ENSG00000102699.6	PARP4	0	0	0
chr13	32527688	32528066	22	chr13_32527688_32528066	ALU	ENSG00000244754.9	N4BP2L2	0	0	0
chr13	32529409	32530002	6	chr13_32529409_32530002	ALU	ENSG00000244754.9	N4BP2L2	0	0	0
chr13	32535589	32535770	8	chr13_32535589_32535770	ALU	ENSG00000244754.9	N4BP2L2	0	0	0
chr13	40635947	40636946	11	chr13_40635947_40636946	ALU	ENSG00000150907.10	FOXO1	0	0	0
chr13	40645854	40646055	6	chr13_40645854_40646055	ALU	ENSG00000150907.10	FOXO1	0	0	0
chr13	45333891	45334167	6	chr13_45333891_45334167	ALU	ENSG00000133112.17	TPT1	0	0	0
chr13	95793734	95793875	15	chr13_95793734_95793875	ALU	ENSG00000102580.15	DNAJC3	0	0	0
chr14	20318548	20318796	8	chr14_20318548_20318796	ALU	ENSG00000287735.1	AL355075.6	0	0	0
chr14	20318548	20318796	8	chr14_20318548_20318796	ALU	ENSG00000100814.18	CCNB1IP1	0	0	0
chr14	21245627	21250250	25	chr14_21245627_21250250	ALU	ENSG00000092199.18	HNRNPC	0	0	0
chr14	21250972	21251025	6	chr14_21250972_21251025	ALU	ENSG00000092199.18	HNRNPC	0	0	0
chr14	21256021	21256444	11	chr14_21256021_21256444	ALU	ENSG00000092199.18	HNRNPC	0	0	0
chr14	22973019	22973360	6	chr14_22973019_22973360	ALU	ENSG00000129474.16	AJUBA	0	0	0
chr14	22973019	22973360	6	chr14_22973019_22973360	ALU	ENSG00000259132.1	AL132780.3	0	0	0
chr14	23093472	23093487	6	chr14_23093472_23093487	ALU	ENSG00000100813.14	ACIN1	0	0	0
chr14	34433712	34433727	8	chr14_34433712_34433727	ALU	ENSG00000165389.7	SPTSSA	0	0	0
chr14	34433712	34433727	8	chr14_34433712_34433727	ALU	ENSG00000129521.15	EGLN3	0	0	0
chr14	49636258	49636343	6	chr14_49636258_49636343	ALU	.	.	0	0	0
chr14	52641314	52641357	13	chr14_52641314_52641357	ALU	ENSG00000258757.1	AL133453.1	0	0	0
chr14	52641314	52641357	13	chr14_52641314_52641357	ALU	ENSG00000197930.13	ERO1A	0	0	0
chr14	52776818	52776873	7	chr14_52776818_52776873	ALU	ENSG00000259049.1	AL139317.3	0	0	0
chr14	52776818	52776873	7	chr14_52776818_52776873	ALU	ENSG00000100522.10	GNPNAT1	0	0	0
chr14	55067167	55067196	29	chr14_55067167_55067196	ALU	ENSG00000168175.15	MAPK1IP1L	0	0	0
chr14	55067675	55067693	9	chr14_55067675_55067693	ALU	ENSG00000168175.15	MAPK1IP1L	0	0	0
chr14	58269738	58270149	7	chr14_58269738_58270149	ALU	ENSG00000100567.13	PSMA3	0	0	0
chr14	58269738	58270149	7	chr14_58269738_58270149	ALU	ENSG00000257621.8	PSMA3-AS1	0	0	0
chr14	58269738	58270149	7	chr14_58269738_58270149	ALU	ENSG00000139971.15	ARMH4	0	0	0
chr14	60108586	60108783	31	chr14_60108586_60108783	ALU	ENSG00000126773.13	PCNX4	0	0	0
chr14	64934048	64934098	9	chr14_64934048_64934098	ALU	ENSG00000258289.9	CHURC1	0	0	0
chr14	64934048	64934098	9	chr14_64934048_64934098	ALU	ENSG00000125954.12	CHURC1-FNTB	0	0	0
chr14	65455617	65455621	8	chr14_65455617_65455621	ALU	ENSG00000033170.17	FUT8	0	0	0
chr14	73716389	73716430	33	chr14_73716389_73716430	ALU	ENSG00000156030.13	MIDEAS	0	0	0
chr14	76181972	76182121	6	chr14_76181972_76182121	ALU	ENSG00000089916.18	GPATCH2L	0	0	0
chr14	101765841	101765901	9	chr14_101765841_101765901	ALU	ENSG00000078304.19	PPP2R5C	0	0	0
chr14	104681564	104681584	23	chr14_104681564_104681584	ALU	ENSG00000203485.14	INF2	0	0	0
chr15	24985443	24985541	10	chr15_24985443_24985541	ALU	ENSG00000214265.11	AC124312.1	0	0	0
chr15	24985443	24985541	10	chr15_24985443_24985541	ALU	ENSG00000279192.1	PWAR5	0	0	0
chr15	24985443	24985541	10	chr15_24985443_24985541	ALU	ENSG00000224078.15	SNHG14	0	0	0
chr15	34135253	34135664	14	chr15_34135253_34135664	ALU	.	.	0	0	0
chr15	34232429	34232452	8	chr15_34232429_34232452	ALU	ENSG00000140199.13	SLC12A6	0	0	0
chr15	40688637	40688755	22	chr15_40688637_40688755	ALU	ENSG00000245849.8	RAD51-AS1	0	0	0
chr15	41280532	41280813	50	chr15_41280532_41280813	ALU	ENSG00000187446.12	CHP1	0	0	0
chr15	41281120	41281181	47	chr15_41281120_41281181	ALU	ENSG00000187446.12	CHP1	0	0	0
chr15	42532348	42532366	11	chr15_42532348_42532366	ALU	ENSG00000092531.10	SNAP23	0	0	0
chr15	42532348	42532366	11	chr15_42532348_42532366	ALU	ENSG00000261684.2	AC018362.1	0	0	0
chr15	42532348	42532366	11	chr15_42532348_42532366	ALU	ENSG00000285942.1	AC018362.3	0	0	0
chr15	42569131	42569571	20	chr15_42569131_42569571	ALU	ENSG00000261822.1	AC018362.2	0	0	0
chr15	42569131	42569571	20	chr15_42569131_42569571	ALU	ENSG00000137814.12	HAUS2	0	0	0
chr15	43405782	43405795	10	chr15_43405782_43405795	ALU	ENSG00000067369.14	TP53BP1	0	0	0
chr15	43405782	43405795	10	chr15_43405782_43405795	ALU	ENSG00000137822.13	TUBGCP4	0	0	0
chr15	44413737	44414140	7	chr15_44413737_44414140	ALU	ENSG00000259595.1	AC025043.1	0	0	0
chr15	44413737	44414140	7	chr15_44413737_44414140	ALU	ENSG00000166734.20	GOLM2	0	0	0
chr15	52023653	52023887	9	chr15_52023653_52023887	ALU	ENSG00000069956.13	MAPK6	0	0	0
chr15	52032948	52032966	9	chr15_52032948_52032966	ALU	ENSG00000069956.13	MAPK6	0	0	0
chr15	52121779	52121864	10	chr15_52121779_52121864	ALU	ENSG00000259327.1	AC023906.3	0	0	0
chr15	52121779	52121864	10	chr15_52121779_52121864	ALU	ENSG00000069966.19	GNB5	0	0	0
chr15	52548176	52548242	7	chr15_52548176_52548242	ALU	ENSG00000128989.11	ARPP19	0	0	0
chr15	59364751	59364815	7	chr15_59364751_59364815	ALU	ENSG00000157483.9	MYO1E	0	0	0
chr15	60375020	60375109	11	chr15_60375020_60375109	ALU	ENSG00000182718.18	ANXA2	0	0	0
chr15	65577154	65577175	9	chr15_65577154_65577175	ALU	ENSG00000074696.13	HACD3	0	0	0
chr15	66333443	66333730	7	chr15_66333443_66333730	ALU	ENSG00000166938.13	DIS3L	0	0	0
chr15	72227462	72227775	7	chr15_72227462_72227775	ALU	ENSG00000067225.19	PKM	0	0	0
chr15	72596076	72596184	8	chr15_72596076_72596184	ALU	ENSG00000166233.15	ARIH1	0	0	0
chr15	93002174	93002345	34	chr15_93002174_93002345	ALU	ENSG00000173575.22	CHD2	0	0	0
chr16	11837613	11837680	36	chr16_11837613_11837680	ALU	ENSG00000171490.13	RSL1D1	0	0	0
chr16	11842019	11842043	7	chr16_11842019_11842043	ALU	ENSG00000171490.13	RSL1D1	0	0	0
chr16	11847990	11848421	7	chr16_11847990_11848421	ALU	ENSG00000171490.13	RSL1D1	0	0	0
chr16	16076283	16076306	15	chr16_16076283_16076306	ALU	ENSG00000103222.20	ABCC1	0	0	0
chr16	19120337	19120747	8	chr16_19120337_19120747	ALU	ENSG00000205730.7	ITPRIPL2	0	0	0
chr16	19120337	19120747	8	chr16_19120337_19120747	ALU	ENSG00000261759.1	AC099518.5	0	0	0
chr16	19120337	19120747	8	chr16_19120337_19120747	ALU	ENSG00000261427.6	AC099518.3	0	0	0
chr16	53106906	53106949	6	chr16_53106906_53106949	ALU	ENSG00000177200.17	CHD9	0	0	0
chr16	58582788	58582796	8	chr16_58582788_58582796	ALU	ENSG00000125107.19	CNOT1	0	0	0
chr16	69325403	69325846	6	chr16_69325403_69325846	ALU	ENSG00000132612.16	VPS4A	0	0	0
chr16	69325403	69325846	6	chr16_69325403_69325846	ALU	ENSG00000213380.16	COG8	0	0	0
chr16	69342312	69342456	8	chr16_69342312_69342456	ALU	ENSG00000132603.15	NIP7	0	0	0
chr16	69342312	69342456	8	chr16_69342312_69342456	ALU	ENSG00000260371.1	AC026464.3	0	0	0
chr16	69342312	69342456	8	chr16_69342312_69342456	ALU	ENSG00000259900.5	AC026464.1	0	0	0
chr16	69356515	69356557	6	chr16_69356515_69356557	ALU	ENSG00000132604.11	TERF2	0	0	0
chr16	69462966	69463088	18	chr16_69462966_69463088	ALU	ENSG00000103018.17	CYB5B	0	0	0
chr16	70248524	70250432	11	chr16_70248524_70250432	ALU	ENSG00000223496.3	EXOSC6	0	0	0
chr16	75445928	75446232	6	chr16_75445928_75446232	ALU	ENSG00000261717.5	AC009163.5	0	0	0
chr16	75445928	75446232	6	chr16_75445928_75446232	ALU	ENSG00000166822.13	TMEM170A	0	0	0
chr16	75640174	75640188	16	chr16_75640174_75640188	ALU	ENSG00000065427.15	KARS1	0	0	0
chr16	85722989	85723020	9	chr16_85722989_85723020	ALU	ENSG00000154102.11	C16orf74	0	0	0
chr17	1464494	1465086	6	chr17_1464494_1465086	ALU	ENSG00000197879.17	MYO1C	0	0	0
chr17	2670331	2670388	7	chr17_2670331_2670388	ALU	ENSG00000007168.14	PAFAH1B1	0	0	0
chr17	15718080	15718212	6	chr17_15718080_15718212	ALU	ENSG00000187607.16	ZNF286A	0	0	0
chr17	15718080	15718212	6	chr17_15718080_15718212	ALU	ENSG00000255104.8	AC005324.3	0	0	0
chr17	19676372	19676548	7	chr17_19676372_19676548	ALU	ENSG00000072210.19	ALDH3A2	0	0	0
chr17	19900048	19900365	6	chr17_19900048_19900365	ALU	.	.	0	0	0
chr17	20317522	20317537	8	chr17_20317522_20317537	ALU	ENSG00000128487.18	SPECC1	0	0	0
chr17	20317522	20317537	8	chr17_20317522_20317537	ALU	ENSG00000263494.1	AC004702.1	0	0	0
chr17	21000783	21000908	9	chr17_21000783_21000908	ALU	ENSG00000124422.12	USP22	0	0	0
chr17	21000783	21000908	9	chr17_21000783_21000908	ALU	ENSG00000233098.9	CCDC144NL-AS1	0	0	0
chr17	30714942	30722215	71	chr17_30714942_30722215	ALU	ENSG00000264538.6	SUZ12P1	0	0	0
chr17	30792874	30793065	7	chr17_30792874_30793065	ALU	ENSG00000176390.12	CRLF3	0	0	0
chr17	30883213	30889215	71	chr17_30883213_30889215	ALU	ENSG00000176208.9	ATAD5	0	0	0
chr17	31098880	31098955	11	chr17_31098880_31098955	ALU	ENSG00000196712.18	NF1	0	0	0
chr17	31281747	31281811	6	chr17_31281747_31281811	ALU	ENSG00000126861.5	OMG	0	0	0
chr17	31281747	31281811	6	chr17_31281747_31281811	ALU	ENSG00000196712.18	NF1	0	0	0
chr17	32566649	32566842	44	chr17_32566649_32566842	ALU	ENSG00000176658.17	MYO1D	0	0	0
chr17	40471819	40471866	13	chr17_40471819_40471866	ALU	.	.	0	0	0
chr17	40474915	40475351	8	chr17_40474915_40475351	ALU	ENSG00000279806.1	AC018629.1	0	0	0
chr17	40476421	40477323	19	chr17_40476421_40477323	ALU	ENSG00000131746.13	TNS4	0	0	0
chr17	40494322	40494528	16	chr17_40494322_40494528	ALU	ENSG00000131746.13	TNS4	0	0	0
chr17	40496540	40496570	7	chr17_40496540_40496570	ALU	ENSG00000131746.13	TNS4	0	0	0
chr17	40501191	40501631	9	chr17_40501191_40501631	ALU	ENSG00000131746.13	TNS4	0	0	0
chr17	42314387	42315164	21	chr17_42314387_42315164	ALU	ENSG00000168610.16	STAT3	0	0	0
chr17	42403627	42403936	13	chr17_42403627_42403936	ALU	ENSG00000177469.13	CAVIN1	0	0	0
chr17	44801883	44801896	8	chr17_44801883_44801896	ALU	ENSG00000182963.11	GJC1	0	0	0
chr17	47947760	47947941	15	chr17_47947760_47947941	ALU	ENSG00000108439.11	PNPO	0	0	0
chr17	47947760	47947941	15	chr17_47947760_47947941	ALU	ENSG00000264019.1	AC018521.2	0	0	0
chr17	47947760	47947941	15	chr17_47947760_47947941	ALU	ENSG00000263798.2	AC018521.1	0	0	0
chr17	50093720	50093733	11	chr17_50093720_50093733	ALU	.	.	0	0	0
chr17	50733647	50733706	6	chr17_50733647_50733706	ALU	ENSG00000108848.16	LUC7L3	0	0	0
chr17	56825177	56825449	6	chr17_56825177_56825449	ALU	ENSG00000214226.9	C17orf67	0	0	0
chr17	57843167	57843313	6	chr17_57843167_57843313	ALU	ENSG00000181610.13	MRPS23	0	0	0
chr17	59110533	59110556	7	chr17_59110533_59110556	ALU	ENSG00000224738.1	AC099850.1	0	0	0
chr17	59110533	59110556	7	chr17_59110533_59110556	ALU	ENSG00000182628.13	SKA2	0	0	0
chr17	59204111	59204794	6	chr17_59204111_59204794	ALU	ENSG00000068489.13	PRR11	0	0	0
chr17	59204111	59204794	6	chr17_59204111_59204794	ALU	ENSG00000265303.1	AC099850.2	0	0	0
chr17	59838850	59839319	10	chr17_59838850_59839319	ALU	ENSG00000062716.13	VMP1	0	0	0
chr17	62605281	62605283	9	chr17_62605281_62605283	ALU	ENSG00000146872.18	TLK2	0	0	0
chr17	62606241	62606264	8	chr17_62606241_62606264	ALU	ENSG00000146872.18	TLK2	0	0	0
chr17	64397954	64398005	16	chr17_64397954_64398005	ALU	ENSG00000261371.6	PECAM1	0	0	0
chr17	64543327	64543542	8	chr17_64543327_64543542	ALU	ENSG00000108854.16	SMURF2	0	0	0
chr17	76560952	76560956	19	chr17_76560952_76560956	ALU	ENSG00000163597.15	SNHG16	0	0	0
chr17	76564397	76564468	32	chr17_76564397_76564468	ALU	ENSG00000284526.1	AC015802.6	0	0	0
chr17	76564397	76564468	32	chr17_76564397_76564468	ALU	ENSG00000163597.15	SNHG16	0	0	0
chr17	78216181	78216192	7	chr17_78216181_78216192	ALU	ENSG00000089685.15	BIRC5	0	0	0
chr17	82568026	82568206	6	chr17_82568026_82568206	ALU	ENSG00000141568.21	FOXK2	0	0	0
chr18	700602	701088	15	chr18_700602_701088	ALU	ENSG00000132199.20	ENOSF1	0	0	0
chr18	2581488	2581615	9	chr18_2581488_2581615	ALU	ENSG00000080986.13	NDC80	0	0	0
chr18	31476669	31476986	8	chr18_31476669_31476986	ALU	ENSG00000134757.5	DSG3	0	0	0
chr18	31547203	31547939	9	chr18_31547203_31547939	ALU	ENSG00000046604.13	DSG2	0	0	0
chr18	31547203	31547939	9	chr18_31547203_31547939	ALU	ENSG00000264859.6	DSG2-AS1	0	0	0
chr19	1575174	1575176	9	chr19_1575174_1575176	ALU	ENSG00000071655.18	MBD3	0	0	0
chr19	1587222	1587708	6	chr19_1587222_1587708	ALU	ENSG00000071655.18	MBD3	0	0	0
chr19	1587222	1587708	6	chr19_1587222_1587708	ALU	ENSG00000267059.2	AC005943.1	0	0	0
chr19	1588370	1590495	6	chr19_1588370_1590495	ALU	ENSG00000071655.18	MBD3	0	0	0
chr19	1588370	1590495	6	chr19_1588370_1590495	ALU	ENSG00000267059.2	AC005943.1	0	0	0
chr19	2071924	2071935	8	chr19_2071924_2071935	ALU	ENSG00000172081.14	MOB3A	0	0	0
chr19	2072185	2072810	23	chr19_2072185_2072810	ALU	ENSG00000172081.14	MOB3A	0	0	0
chr19	2089387	2089457	10	chr19_2089387_2089457	ALU	ENSG00000172081.14	MOB3A	0	0	0
chr19	4838333	4838882	19	chr19_4838333_4838882	ALU	ENSG00000267484.1	AC027319.1	0	0	0
chr19	4838333	4838882	19	chr19_4838333_4838882	ALU	ENSG00000105355.9	PLIN3	0	0	0
chr19	6583410	6583417	6	chr19_6583410_6583417	ALU	ENSG00000125726.11	CD70	0	0	0
chr19	8369319	8369336	6	chr19_8369319_8369336	ALU	ENSG00000167772.12	ANGPTL4	0	0	0
chr19	9650678	9650713	16	chr19_9650678_9650713	ALU	ENSG00000171466.10	ZNF562	0	0	0
chr19	10553820	10553826	7	chr19_10553820_10553826	ALU	ENSG00000129347.21	KRI1	0	0	0
chr19	11132438	11133176	21	chr19_11132438_11133176	ALU	ENSG00000130164.14	LDLR	0	0	0
chr19	11132438	11133176	21	chr19_11132438_11133176	ALU	ENSG00000161888.11	SPC24	0	0	0
chr19	11323315	11323366	7	chr19_11323315_11323366	ALU	ENSG00000267576.1	AC011472.3	0	0	0
chr19	11323315	11323366	7	chr19_11323315_11323366	ALU	ENSG00000130167.14	TSPAN16	0	0	0
chr19	11323315	11323366	7	chr19_11323315_11323366	ALU	ENSG00000267174.5	AC011472.2	0	0	0
chr19	11323315	11323366	7	chr19_11323315_11323366	ALU	ENSG00000105514.8	RAB3D	0	0	0
chr19	11972598	11972625	8	chr19_11972598_11972625	ALU	ENSG00000197054.12	ZNF763	0	0	0
chr19	11972598	11972625	8	chr19_11972598_11972625	ALU	ENSG00000267179.1	AC008770.2	0	0	0
chr19	16102059	16102520	32	chr19_16102059_16102520	ALU	ENSG00000167460.17	TPM4	0	0	0
chr19	16644590	16644715	10	chr19_16644590_16644715	ALU	ENSG00000268790.5	AC008764.4	0	0	0
chr19	16644590	16644715	10	chr19_16644590_16644715	ALU	ENSG00000214046.9	SMIM7	0	0	0
chr19	17582181	17582219	7	chr19_17582181_17582219	ALU	ENSG00000130309.11	COLGALT1	0	0	0
chr19	18169953	18169964	7	chr19_18169953_18169964	ALU	ENSG00000268173.3	AC007192.1	0	0	0
chr19	18169953	18169964	7	chr19_18169953_18169964	ALU	ENSG00000105647.19	PIK3R2	0	0	0
chr19	19681772	19681983	8	chr19_19681772_19681983	ALU	ENSG00000181896.12	ZNF101	0	0	0
chr19	23219378	23219656	7	chr19_23219378_23219656	ALU	.	.	0	0	0
chr19	34400734	34401817	85	chr19_34400734_34401817	ALU	ENSG00000105220.17	GPI	0	0	0
chr19	34400734	34401817	85	chr19_34400734_34401817	ALU	ENSG00000266953.6	AC092073.1	0	0	0
chr19	34402072	34402083	7	chr19_34402072_34402083	ALU	ENSG00000105220.17	GPI	0	0	0
chr19	34402072	34402083	7	chr19_34402072_34402083	ALU	ENSG00000266953.6	AC092073.1	0	0	0
chr19	41260575	41260614	44	chr19_41260575_41260614	ALU	ENSG00000167601.12	AXL	0	0	0
chr19	43587609	43587652	15	chr19_43587609_43587652	ALU	ENSG00000167378.8	IRGQ	0	0	0
chr19	43587609	43587652	15	chr19_43587609_43587652	ALU	ENSG00000268361.1	L34079.1	0	0	0
chr19	43588181	43588187	7	chr19_43588181_43588187	ALU	ENSG00000167378.8	IRGQ	0	0	0
chr19	43588181	43588187	7	chr19_43588181_43588187	ALU	ENSG00000268361.1	L34079.1	0	0	0
chr19	43589830	43590151	6	chr19_43589830_43590151	ALU	ENSG00000167378.8	IRGQ	0	0	0
chr19	43589830	43590151	6	chr19_43589830_43590151	ALU	ENSG00000268361.1	L34079.1	0	0	0
chr19	43591572	43591796	8	chr19_43591572_43591796	ALU	ENSG00000167378.8	IRGQ	0	0	0
chr19	43591572	43591796	8	chr19_43591572_43591796	ALU	ENSG00000268361.1	L34079.1	0	0	0
chr19	47713419	47713453	9	chr19_47713419_47713453	ALU	ENSG00000024422.12	EHD2	0	0	0
chr19	47713419	47713453	9	chr19_47713419_47713453	ALU	ENSG00000268746.1	AC010519.1	0	0	0
chr19	47742544	47742550	6	chr19_47742544_47742550	ALU	ENSG00000024422.12	EHD2	0	0	0
chr19	49907386	49907867	7	chr19_49907386_49907867	ALU	ENSG00000104951.16	IL4I1	0	0	0
chr19	49907386	49907867	7	chr19_49907386_49907867	ALU	ENSG00000213024.12	NUP62	0	0	0
chr19	53411547	53411607	7	chr19_53411547_53411607	ALU	ENSG00000196417.13	ZNF765	0	0	0
chr19	53875780	53875955	10	chr19_53875780_53875955	ALU	ENSG00000232220.2	AC008440.1	0	0	0
chr19	53875780	53875955	10	chr19_53875780_53875955	ALU	ENSG00000179820.16	MYADM	0	0	0
chr19	55390468	55390505	8	chr19_55390468_55390505	ALU	ENSG00000108107.15	RPL28	0	0	0
chr19	57297632	57297678	14	chr19_57297632_57297678	ALU	.	.	0	0	0
chr19	57298364	57298754	26	chr19_57298364_57298754	ALU	.	.	0	0	0
chr19	57301197	57301222	6	chr19_57301197_57301222	ALU	.	.	0	0	0
chr19	57862018	57862074	8	chr19_57862018_57862074	ALU	ENSG00000204514.10	ZNF814	0	0	0
chr19	57862018	57862074	8	chr19_57862018_57862074	ALU	ENSG00000198466.12	ZNF587	0	0	0
chr2	9934525	9934788	7	chr2_9934525_9934788	ALU	.	.	0	0	0
chr2	10130630	10130915	17	chr2_10130630_10130915	ALU	ENSG00000171848.16	RRM2	0	0	0
chr2	20301882	20301890	6	chr2_20301882_20301890	ALU	ENSG00000055917.16	PUM2	0	0	0
chr2	26779172	26779234	7	chr2_26779172_26779234	ALU	ENSG00000213699.9	SLC35F6	0	0	0
chr2	26779172	26779234	7	chr2_26779172_26779234	ALU	ENSG00000115163.15	CENPA	0	0	0
chr2	26780069	26780075	37	chr2_26780069_26780075	ALU	ENSG00000213699.9	SLC35F6	0	0	0
chr2	26780069	26780075	37	chr2_26780069_26780075	ALU	ENSG00000115163.15	CENPA	0	0	0
chr2	37102182	37102358	19	chr2_37102182_37102358	ALU	ENSG00000055332.19	EIF2AK2	0	0	0
chr2	39088194	39088198	11	chr2_39088194_39088198	ALU	ENSG00000115904.14	SOS1	0	0	0
chr2	42313613	42313895	6	chr2_42313613_42313895	ALU	ENSG00000143924.19	EML4	0	0	0
chr2	46627096	46627107	7	chr2_46627096_46627107	ALU	ENSG00000119878.6	CRIPT	0	0	0
chr2	65106648	65106671	15	chr2_65106648_65106671	ALU	ENSG00000138069.18	RAB1A	0	0	0
chr2	73756941	73756968	14	chr2_73756941_73756968	ALU	.	.	0	0	0
chr2	74153865	74153917	36	chr2_74153865_74153917	ALU	ENSG00000114978.18	MOB1A	0	0	0
chr2	74215864	74215884	6	chr2_74215864_74215884	ALU	ENSG00000065911.13	MTHFD2	0	0	0
chr2	74215864	74215884	6	chr2_74215864_74215884	ALU	ENSG00000264324.1	AC006030.1	0	0	0
chr2	84974977	84974994	10	chr2_84974977_84974994	ALU	ENSG00000176407.18	KCMF1	0	0	0
chr2	99195823	99195884	6	chr2_99195823_99195884	ALU	ENSG00000185414.20	MRPL30	0	0	0
chr2	99195823	99195884	6	chr2_99195823_99195884	ALU	ENSG00000241962.9	AC079447.1	0	0	0
chr2	101117838	101117887	14	chr2_101117838_101117887	ALU	ENSG00000204634.13	TBC1D8	0	0	0
chr2	111333528	111333549	6	chr2_111333528_111333549	ALU	ENSG00000172965.17	MIR4435-2HG	0	0	0
chr2	111824955	111825109	14	chr2_111824955_111825109	ALU	ENSG00000153107.13	ANAPC1	0	0	0
chr2	112650334	112650837	7	chr2_112650334_112650837	ALU	ENSG00000144136.11	SLC20A1	0	0	0
chr2	112651586	112651709	9	chr2_112651586_112651709	ALU	ENSG00000144136.11	SLC20A1	0	0	0
chr2	113948974	113949150	17	chr2_113948974_113949150	ALU	ENSG00000115091.12	ACTR3	0	0	0
chr2	128174581	128191935	33	chr2_128174581_128191935	ALU	ENSG00000136731.13	UGGT1	0	0	0
chr2	128192887	128193530	40	chr2_128192887_128193530	ALU	ENSG00000136731.13	UGGT1	0	0	0
chr2	128194037	128194535	14	chr2_128194037_128194535	ALU	ENSG00000136731.13	UGGT1	0	0	0
chr2	131147532	131147545	8	chr2_131147532_131147545	ALU	ENSG00000115762.16	PLEKHB2	0	0	0
chr2	169798976	169798998	9	chr2_169798976_169798998	ALU	ENSG00000138385.16	SSB	0	0	0
chr2	187465218	187465260	15	chr2_187465218_187465260	ALU	ENSG00000224063.6	AC007319.1	0	0	0
chr2	187465218	187465260	15	chr2_187465218_187465260	ALU	ENSG00000003436.16	TFPI	0	0	0
chr2	196135522	196135533	8	chr2_196135522_196135533	ALU	ENSG00000081320.11	STK17B	0	0	0
chr2	232815571	232815611	6	chr2_232815571_232815611	ALU	ENSG00000204120.16	GIGYF2	0	0	0
chr20	492244	492255	6	chr20_492244_492255	ALU	ENSG00000101266.19	CSNK2A1	0	0	0
chr20	3220043	3220648	13	chr20_3220043_3220648	ALU	ENSG00000125877.13	ITPA	0	0	0
chr20	10626288	10626327	7	chr20_10626288_10626327	ALU	ENSG00000149346.15	SLX4IP	0	0	0
chr20	17947479	17947487	18	chr20_17947479_17947487	ALU	ENSG00000089006.17	SNX5	0	0	0
chr20	32856944	32856964	17	chr20_32856944_32856964	ALU	ENSG00000260257.2	AL035071.1	0	0	0
chr20	32857498	32857679	6	chr20_32857498_32857679	ALU	ENSG00000260257.2	AL035071.1	0	0	0
chr20	34275375	34275965	13	chr20_34275375_34275965	ALU	ENSG00000250917.1	AL035458.2	0	0	0
chr20	35266080	35266093	6	chr20_35266080_35266093	ALU	ENSG00000126005.17	MMP24OS	0	0	0
chr20	35266080	35266093	6	chr20_35266080_35266093	ALU	ENSG00000125966.10	MMP24	0	0	0
chr20	35725907	35725995	7	chr20_35725907_35725995	ALU	ENSG00000131051.24	RBM39	0	0	0
chr20	35729307	35729313	6	chr20_35729307_35729313	ALU	ENSG00000131051.24	RBM39	0	0	0
chr20	36047263	36047274	9	chr20_36047263_36047274	ALU	ENSG00000260032.2	NORAD	0	0	0
chr20	41359397	41359418	14	chr20_41359397_41359418	ALU	ENSG00000132793.12	LPIN3	0	0	0
chr20	44498284	44498321	9	chr20_44498284_44498321	ALU	ENSG00000132824.14	SERINC3	0	0	0
chr20	45078468	45078497	8	chr20_45078468_45078497	ALU	ENSG00000101109.12	STK4	0	0	0
chr20	45957528	45957587	64	chr20_45957528_45957587	ALU	ENSG00000198026.8	ZNF335	0	0	0
chr20	47282086	47282103	6	chr20_47282086_47282103	ALU	ENSG00000101040.19	ZMYND8	0	0	0
chr20	49028668	49028673	6	chr20_49028668_49028673	ALU	ENSG00000124198.10	ARFGEF2	0	0	0
chr20	49030609	49030710	7	chr20_49030609_49030710	ALU	ENSG00000124198.10	ARFGEF2	0	0	0
chr20	50905983	50906187	16	chr20_50905983_50906187	ALU	ENSG00000101126.18	ADNP	0	0	0
chr20	50909118	50909134	15	chr20_50909118_50909134	ALU	ENSG00000101126.18	ADNP	0	0	0
chr20	56367351	56367622	9	chr20_56367351_56367622	ALU	ENSG00000124098.10	FAM210B	0	0	0
chr20	56404935	56404950	9	chr20_56404935_56404950	ALU	ENSG00000101138.12	CSTF1	0	0	0
chr20	56405481	56405487	10	chr20_56405481_56405487	ALU	ENSG00000101138.12	CSTF1	0	0	0
chr20	58365926	58365938	6	chr20_58365926_58365938	ALU	ENSG00000124209.4	RAB22A	0	0	0
chr20	63897213	63897463	6	chr20_63897213_63897463	ALU	ENSG00000101152.11	DNAJC5	0	0	0
chr20	63898597	63898808	15	chr20_63898597_63898808	ALU	ENSG00000101152.11	DNAJC5	0	0	0
chr21	29010500	29010641	11	chr21_29010500_29010641	ALU	ENSG00000156253.7	RWDD2B	0	0	0
chr21	32314448	32314459	8	chr21_32314448_32314459	ALU	ENSG00000170262.13	MRAP	0	0	0
chr21	32314448	32314459	8	chr21_32314448_32314459	ALU	ENSG00000142207.7	URB1	0	0	0
chr21	33535893	33536090	6	chr21_33535893_33536090	ALU	ENSG00000159131.17	GART	0	0	0
chr21	33536844	33536857	6	chr21_33536844_33536857	ALU	ENSG00000159131.17	GART	0	0	0
chr21	42909139	42909448	7	chr21_42909139_42909448	ALU	ENSG00000160194.18	NDUFV3	0	0	0
chr21	42982924	42982936	9	chr21_42982924_42982936	ALU	ENSG00000160199.15	PKNOX1	0	0	0
chr21	43726290	43726319	7	chr21_43726290_43726319	ALU	ENSG00000160209.19	PDXK	0	0	0
chr21	43759801	43760474	23	chr21_43759801_43760474	ALU	ENSG00000160209.19	PDXK	0	0	0
chr21	44769633	44769653	14	chr21_44769633_44769653	ALU	ENSG00000184787.19	UBE2G2	0	0	0
chr22	19849630	19849641	7	chr22_19849630_19849641	ALU	ENSG00000215012.9	RTL10	0	0	0
chr22	19849630	19849641	7	chr22_19849630_19849641	ALU	ENSG00000185838.14	GNB1L	0	0	0
chr22	24573408	24573630	6	chr22_24573408_24573630	ALU	ENSG00000100028.12	SNRPD3	0	0	0
chr22	24573408	24573630	6	chr22_24573408_24573630	ALU	ENSG00000286070.2	AP000356.5	0	0	0
chr22	24574548	24574637	6	chr22_24574548_24574637	ALU	ENSG00000100028.12	SNRPD3	0	0	0
chr22	24574548	24574637	6	chr22_24574548_24574637	ALU	ENSG00000286070.2	AP000356.5	0	0	0
chr22	25196699	25196710	10	chr22_25196699_25196710	ALU	ENSG00000197077.13	KIAA1671	0	0	0
chr22	29499334	29502987	7	chr22_29499334_29502987	ALU	.	.	0	0	0
chr22	29503227	29504164	13	chr22_29503227_29504164	ALU	.	.	0	0	0
chr22	29507363	29507651	20	chr22_29507363_29507651	ALU	ENSG00000100296.14	THOC5	0	0	0
chr22	29697031	29697861	27	chr22_29697031_29697861	ALU	ENSG00000186575.19	NF2	0	0	0
chr22	36487880	36488109	7	chr22_36487880_36488109	ALU	ENSG00000100350.15	FOXRED2	0	0	0
chr22	37942344	37942831	58	chr22_37942344_37942831	ALU	ENSG00000100139.14	MICALL1	0	0	0
chr22	37944616	37944899	25	chr22_37944616_37944899	ALU	ENSG00000278948.1	AL031587.5	0	0	0
chr22	37944616	37944899	25	chr22_37944616_37944899	ALU	ENSG00000128346.11	C22orf23	0	0	0
chr22	37945971	37946938	8	chr22_37945971_37946938	ALU	ENSG00000128346.11	C22orf23	0	0	0
chr22	40332840	40341623	6	chr22_40332840_40341623	ALU	ENSG00000100354.21	TNRC6B	0	0	0
chr22	40954540	40954557	6	chr22_40954540_40954557	ALU	ENSG00000100387.9	RBX1	0	0	0
chr22	40954814	40955006	7	chr22_40954814_40955006	ALU	ENSG00000100387.9	RBX1	0	0	0
chr22	41616043	41616141	8	chr22_41616043_41616141	ALU	ENSG00000100418.8	DESI1	0	0	0
chr22	41618797	41619167	8	chr22_41618797_41619167	ALU	ENSG00000100418.8	DESI1	0	0	0
chr22	45162917	45162924	6	chr22_45162917_45162924	ALU	ENSG00000226328.7	NUP50-DT	0	0	0
chr22	45166550	45166734	15	chr22_45166550_45166734	ALU	ENSG00000093000.19	NUP50	0	0	0
chr3	10150871	10151209	101	chr3_10150871_10151209	ALU	ENSG00000134086.8	VHL	0	0	0
chr3	10150871	10151209	101	chr3_10150871_10151209	ALU	ENSG00000287086.1	AC034193.1	0	0	0
chr3	33142895	33142930	7	chr3_33142895_33142930	ALU	ENSG00000170275.15	CRTAP	0	0	0
chr3	37975890	37975958	6	chr3_37975890_37975958	ALU	ENSG00000144677.15	CTDSPL	0	0	0
chr3	37979028	37979349	16	chr3_37979028_37979349	ALU	ENSG00000144677.15	CTDSPL	0	0	0
chr3	40465838	40465946	21	chr3_40465838_40465946	ALU	ENSG00000188846.14	RPL14	0	0	0
chr3	42783816	42784009	7	chr3_42783816_42784009	ALU	ENSG00000181061.14	HIGD1A	0	0	0
chr3	42783816	42784009	7	chr3_42783816_42784009	ALU	ENSG00000280571.2	AC006059.2	0	0	0
chr3	45083519	45084228	10	chr3_45083519_45084228	ALU	ENSG00000163814.8	CDCP1	0	0	0
chr3	48294335	48294364	6	chr3_48294335_48294364	ALU	ENSG00000164048.14	ZNF589	0	0	0
chr3	48294335	48294364	6	chr3_48294335_48294364	ALU	ENSG00000172113.10	NME6	0	0	0
chr3	48748406	48748412	10	chr3_48748406_48748412	ALU	ENSG00000114302.16	PRKAR2A	0	0	0
chr3	49963131	49963535	11	chr3_49963131_49963535	ALU	ENSG00000004534.15	RBM6	0	0	0
chr3	50112742	50113120	11	chr3_50112742_50113120	ALU	ENSG00000003756.17	RBM5	0	0	0
chr3	51632572	51632574	8	chr3_51632572_51632574	ALU	ENSG00000164080.13	RAD54L2	0	0	0
chr3	52241093	52268901	13	chr3_52241093_52268901	ALU	ENSG00000243224.1	AC006252.1	0	0	0
chr3	52241093	52268901	13	chr3_52241093_52268901	ALU	ENSG00000199150.3	MIRLET7G	0	0	0
chr3	52241093	52268901	13	chr3_52241093_52268901	ALU	ENSG00000247596.10	TWF2	0	0	0
chr3	52241093	52268901	13	chr3_52241093_52268901	ALU	ENSG00000164088.18	PPM1M	0	0	0
chr3	52241093	52268901	13	chr3_52241093_52268901	ALU	ENSG00000164091.12	WDR82	0	0	0
chr3	57560598	57560605	7	chr3_57560598_57560605	ALU	ENSG00000174840.9	PDE12	0	0	0
chr3	57569403	57569545	8	chr3_57569403_57569545	ALU	.	.	0	0	0
chr3	99797535	99797581	13	chr3_99797535_99797581	ALU	ENSG00000144810.16	COL8A1	0	0	0
chr3	113715637	113715830	7	chr3_113715637_113715830	ALU	.	.	0	0	0
chr3	113810314	113810353	7	chr3_113810314_113810353	ALU	ENSG00000114573.10	ATP6V1A	0	0	0
chr3	114076807	114076966	47	chr3_114076807_114076966	ALU	ENSG00000151576.10	QTRT2	0	0	0
chr3	122574110	122574155	9	chr3_122574110_122574155	ALU	ENSG00000163840.10	DTX3L	0	0	0
chr3	123493108	123493110	6	chr3_123493108_123493110	ALU	ENSG00000206527.10	HACD2	0	0	0
chr3	129129590	129129652	16	chr3_129129590_129129652	ALU	ENSG00000240682.10	ISY1	0	0	0
chr3	129129590	129129652	16	chr3_129129590_129129652	ALU	ENSG00000261796.1	ISY1-RAB43	0	0	0
chr3	132710519	132710794	25	chr3_132710519_132710794	ALU	ENSG00000113971.20	NPHP3	0	0	0
chr3	132710519	132710794	25	chr3_132710519_132710794	ALU	ENSG00000274810.4	NPHP3-ACAD11	0	0	0
chr3	138236061	138236074	6	chr3_138236061_138236074	ALU	ENSG00000114098.18	ARMC8	0	0	0
chr3	149519672	149519705	7	chr3_149519672_149519705	ALU	ENSG00000018408.15	WWTR1	0	0	0
chr3	149741329	149741338	9	chr3_149741329_149741338	ALU	ENSG00000114744.9	COMMD2	0	0	0
chr3	170088914	170089078	7	chr3_170088914_170089078	ALU	ENSG00000173889.16	PHC3	0	0	0
chr3	172691884	172691890	10	chr3_172691884_172691890	ALU	ENSG00000144959.11	NCEH1	0	0	0
chr3	177195455	177195467	18	chr3_177195455_177195467	ALU	ENSG00000177565.18	TBL1XR1	0	0	0
chr3	195302936	195309532	6	chr3_195302936_195309532	ALU	ENSG00000114331.15	ACAP2	0	0	0
chr3	196933222	196933290	11	chr3_196933222_196933290	ALU	ENSG00000119231.11	SENP5	0	0	0
chr3	197672954	197672991	11	chr3_197672954_197672991	ALU	ENSG00000287286.1	AC024560.5	0	0	0
chr3	197672954	197672991	11	chr3_197672954_197672991	ALU	ENSG00000145016.16	RUBCN	0	0	0
chr4	1873947	1873990	10	chr4_1873947_1873990	ALU	ENSG00000109685.19	NSD2	0	0	0
chr4	24548953	24549057	18	chr4_24548953_24549057	ALU	ENSG00000109606.13	DHX15	0	0	0
chr4	24567286	24567334	8	chr4_24567286_24567334	ALU	ENSG00000109606.13	DHX15	0	0	0
chr4	37611911	37611923	8	chr4_37611911_37611923	ALU	ENSG00000154274.15	C4orf19	0	0	0
chr4	37611911	37611923	8	chr4_37611911_37611923	ALU	ENSG00000181826.10	RELL1	0	0	0
chr4	38944333	38944344	7	chr4_38944333_38944344	ALU	ENSG00000197712.12	FAM114A1	0	0	0
chr4	39966844	39966856	6	chr4_39966844_39966856	ALU	ENSG00000121892.15	PDS5A	0	0	0
chr4	39967509	39967788	6	chr4_39967509_39967788	ALU	ENSG00000121892.15	PDS5A	0	0	0
chr4	41939366	41939386	13	chr4_41939366_41939386	ALU	ENSG00000109133.13	TMEM33	0	0	0
chr4	41958973	41958997	14	chr4_41958973_41958997	ALU	ENSG00000109133.13	TMEM33	0	0	0
chr4	53381884	53382344	11	chr4_53381884_53382344	ALU	ENSG00000145216.16	FIP1L1	0	0	0
chr4	53381884	53382344	11	chr4_53381884_53382344	ALU	ENSG00000282278.1	AC058822.1	0	0	0
chr4	75796601	75796617	6	chr4_75796601_75796617	ALU	ENSG00000138768.15	USO1	0	0	0
chr4	77037084	77037148	7	chr4_77037084_77037148	ALU	ENSG00000138758.12	SEPTIN11	0	0	0
chr4	94664468	94719327	10	chr4_94664468_94719327	ALU	ENSG00000249951.1	AC108067.1	0	0	0
chr4	94664468	94719327	10	chr4_94664468_94719327	ALU	ENSG00000163110.15	PDLIM5	0	0	0
chr4	109500684	109500834	12	chr4_109500684_109500834	ALU	ENSG00000138802.11	SEC24B	0	0	0
chr4	110047593	110047645	9	chr4_110047593_110047645	ALU	ENSG00000170522.10	ELOVL6	0	0	0
chr4	127725039	127725042	7	chr4_127725039_127725042	ALU	ENSG00000164066.13	INTU	0	0	0
chr4	158715688	158715710	9	chr4_158715688_158715710	ALU	ENSG00000171497.5	PPID	0	0	0
chr4	165341779	165342673	45	chr4_165341779_165342673	ALU	ENSG00000052802.13	MSMO1	0	0	0
chr4	168850787	168850836	19	chr4_168850787_168850836	ALU	ENSG00000129116.19	PALLD	0	0	0
chr4	168855344	168855363	6	chr4_168855344_168855363	ALU	ENSG00000129116.19	PALLD	0	0	0
chr5	10279795	10280213	13	chr5_10279795_10280213	ALU	ENSG00000164237.9	CMBL	0	0	0
chr5	33450940	33450995	6	chr5_33450940_33450995	ALU	ENSG00000113407.14	TARS1	0	0	0
chr5	43057651	43058052	7	chr5_43057651_43058052	ALU	ENSG00000177738.4	AC025171.1	0	0	0
chr5	43541688	43541701	11	chr5_43541688_43541701	ALU	ENSG00000172239.14	PAIP1	0	0	0
chr5	50425725	50425736	13	chr5_50425725_50425736	ALU	ENSG00000170571.12	EMB	0	0	0
chr5	55415919	55415946	16	chr5_55415919_55415946	ALU	ENSG00000039123.16	MTREX	0	0	0
chr5	60870325	60870408	13	chr5_60870325_60870408	ALU	ENSG00000049167.15	ERCC8	0	0	0
chr5	62338343	62338354	9	chr5_62338343_62338354	ALU	ENSG00000068796.19	KIF2A	0	0	0
chr5	62338343	62338354	9	chr5_62338343_62338354	ALU	ENSG00000288643.1	AC114982.2	0	0	0
chr5	67276650	67276654	8	chr5_67276650_67276654	ALU	.	.	0	0	0
chr5	72220269	72220284	12	chr5_72220269_72220284	ALU	ENSG00000113048.17	MRPS27	0	0	0
chr5	72870914	72871280	8	chr5_72870914_72871280	ALU	ENSG00000083312.18	TNPO1	0	0	0
chr5	72883223	72883247	48	chr5_72883223_72883247	ALU	ENSG00000083312.18	TNPO1	0	0	0
chr5	72906553	72906559	7	chr5_72906553_72906559	ALU	ENSG00000083312.18	TNPO1	0	0	0
chr5	76734388	76734420	6	chr5_76734388_76734420	ALU	ENSG00000181104.7	F2R	0	0	0
chr5	76735032	76735229	12	chr5_76735032_76735229	ALU	ENSG00000181104.7	F2R	0	0	0
chr5	79614358	79614369	7	chr5_79614358_79614369	ALU	ENSG00000164329.13	TENT2	0	0	0
chr5	79616458	79616463	7	chr5_79616458_79616463	ALU	ENSG00000164329.13	TENT2	0	0	0
chr5	109715296	109715298	6	chr5_109715296_109715298	ALU	ENSG00000112893.10	MAN2A1	0	0	0
chr5	128188556	128188579	6	chr5_128188556_128188579	ALU	ENSG00000064651.14	SLC12A2	0	0	0
chr5	131642612	131642704	6	chr5_131642612_131642704	ALU	ENSG00000273217.1	AC008695.1	0	0	0
chr5	131642612	131642704	6	chr5_131642612_131642704	ALU	ENSG00000217128.12	FNIP1	0	0	0
chr5	132557302	132557457	6	chr5_132557302_132557457	ALU	ENSG00000283782.2	AC116366.1	0	0	0
chr5	132557302	132557457	6	chr5_132557302_132557457	ALU	ENSG00000113522.14	RAD50	0	0	0
chr5	134402355	134402376	15	chr5_134402355_134402376	ALU	ENSG00000237190.4	CDKN2AIPNL	0	0	0
chr5	134603526	134603812	33	chr5_134603526_134603812	ALU	ENSG00000152700.14	SAR1B	0	0	0
chr5	134856394	134856510	12	chr5_134856394_134856510	ALU	ENSG00000181904.9	C5orf24	0	0	0
chr5	136178758	136178810	7	chr5_136178758_136178810	ALU	ENSG00000113658.18	SMAD5	0	0	0
chr5	138571160	138571530	7	chr5_138571160_138571530	ALU	ENSG00000113013.16	HSPA9	0	0	0
chr5	139276150	139276160	9	chr5_139276150_139276160	ALU	ENSG00000281398.4	SNHG4	0	0	0
chr5	139276150	139276160	9	chr5_139276150_139276160	ALU	ENSG00000120725.13	SIL1	0	0	0
chr5	139276150	139276160	9	chr5_139276150_139276160	ALU	ENSG00000280987.4	MATR3	0	0	0
chr5	139284003	139284709	7	chr5_139284003_139284709	ALU	ENSG00000281398.4	SNHG4	0	0	0
chr5	139284003	139284709	7	chr5_139284003_139284709	ALU	ENSG00000120725.13	SIL1	0	0	0
chr5	139284003	139284709	7	chr5_139284003_139284709	ALU	ENSG00000280987.4	MATR3	0	0	0
chr5	139322967	139322979	6	chr5_139322967_139322979	ALU	ENSG00000280987.4	MATR3	0	0	0
chr5	139322967	139322979	6	chr5_139322967_139322979	ALU	ENSG00000015479.20	MATR3	0	0	0
chr5	139577677	139577679	7	chr5_139577677_139577679	ALU	ENSG00000131508.16	UBE2D2	0	0	0
chr5	140669768	140670018	7	chr5_140669768_140670018	ALU	ENSG00000120314.18	WDR55	0	0	0
chr5	144159319	144160015	19	chr5_144159319_144160015	ALU	ENSG00000145817.17	YIPF5	0	0	0
chr5	151751699	151751705	8	chr5_151751699_151751705	ALU	ENSG00000177556.12	ATOX1	0	0	0
chr5	154760182	154760207	8	chr5_154760182_154760207	ALU	ENSG00000155506.18	LARP1	0	0	0
chr5	159204550	159204561	7	chr5_159204550_159204561	ALU	ENSG00000145860.12	RNF145	0	0	0
chr5	163445626	163445749	8	chr5_163445626_163445749	ALU	ENSG00000113328.19	CCNG1	0	0	0
chr5	163446729	163446778	7	chr5_163446729_163446778	ALU	ENSG00000170584.11	NUDCD2	0	0	0
chr5	176347107	176347565	23	chr5_176347107_176347565	ALU	ENSG00000122203.15	KIAA1191	0	0	0
chr5	181253072	181253091	8	chr5_181253072_181253091	ALU	ENSG00000233937.7	CTC-338M12.4	0	0	0
chr5	181275815	181275824	6	chr5_181275815_181275824	ALU	.	.	0	0	0
chr6	17874949	17874955	6	chr6_17874949_17874955	ALU	ENSG00000137177.20	KIF13A	0	0	0
chr6	18467913	18467915	7	chr6_18467913_18467915	ALU	ENSG00000137393.10	RNF144B	0	0	0
chr6	24710534	24710596	7	chr6_24710534_24710596	ALU	ENSG00000112308.13	C6orf62	0	0	0
chr6	34283001	34283502	12	chr6_34283001_34283502	ALU	ENSG00000225339.4	AL354740.1	0	0	0
chr6	34283001	34283502	12	chr6_34283001_34283502	ALU	ENSG00000272325.2	NUDT3	0	0	0
chr6	34286341	34286409	22	chr6_34286341_34286409	ALU	ENSG00000225339.4	AL354740.1	0	0	0
chr6	34286341	34286409	22	chr6_34286341_34286409	ALU	ENSG00000272325.2	NUDT3	0	0	0
chr6	34286341	34286409	22	chr6_34286341_34286409	ALU	ENSG00000270800.3	RPS10-NUDT3	0	0	0
chr6	35656634	35656653	12	chr6_35656634_35656653	ALU	ENSG00000096060.15	FKBP5	0	0	0
chr6	35658804	35659021	6	chr6_35658804_35659021	ALU	ENSG00000096060.15	FKBP5	0	0	0
chr6	35685711	35685742	9	chr6_35685711_35685742	ALU	ENSG00000096060.15	FKBP5	0	0	0
chr6	42207232	42207526	13	chr6_42207232_42207526	ALU	ENSG00000048544.6	MRPS10	0	0	0
chr6	42886709	42887712	19	chr6_42886709_42887712	ALU	ENSG00000146223.16	RPL7L1	0	0	0
chr6	57108095	57108127	12	chr6_57108095_57108127	ALU	ENSG00000112200.17	ZNF451	0	0	0
chr6	73825697	73825743	6	chr6_73825697_73825743	ALU	ENSG00000156535.15	CD109	0	0	0
chr6	75705221	75705228	13	chr6_75705221_75705228	ALU	ENSG00000112701.18	SENP6	0	0	0
chr6	122444250	122444261	13	chr6_122444250_122444261	ALU	ENSG00000111897.7	SERINC1	0	0	0
chr6	150062847	150062858	6	chr6_150062847_150062858	ALU	ENSG00000131019.11	ULBP3	0	0	0
chr6	158509153	158509202	7	chr6_158509153_158509202	ALU	ENSG00000130338.13	TULP4	0	0	0
chr6	159679795	159679956	11	chr6_159679795_159679956	ALU	ENSG00000112096.19	SOD2	0	0	0
chr6	159680669	159681159	22	chr6_159680669_159681159	ALU	ENSG00000112096.19	SOD2	0	0	0
chr7	1569469	1569523	14	chr7_1569469_1569523	ALU	ENSG00000157778.9	PSMG3	0	0	0
chr7	4768395	4768435	30	chr7_4768395_4768435	ALU	ENSG00000164916.11	FOXK1	0	0	0
chr7	5480825	5480827	8	chr7_5480825_5480827	ALU	ENSG00000155034.19	FBXL18	0	0	0
chr7	7594442	7594477	6	chr7_7594442_7594477	ALU	ENSG00000164654.16	MIOS	0	0	0
chr7	20411425	20411429	6	chr7_20411425_20411429	ALU	ENSG00000105855.10	ITGB8	0	0	0
chr7	22858112	22858117	6	chr7_22858112_22858117	ALU	ENSG00000228649.9	SNHG26	0	0	0
chr7	23177164	23182936	18	chr7_23177164_23182936	ALU	ENSG00000122550.18	KLHL7	0	0	0
chr7	23177164	23182936	18	chr7_23177164_23182936	ALU	ENSG00000136243.17	NUP42	0	0	0
chr7	23380411	23380444	7	chr7_23380411_23380444	ALU	ENSG00000136231.14	IGF2BP3	0	0	0
chr7	23503742	23503745	7	chr7_23503742_23503745	ALU	.	.	0	0	0
chr7	27765016	27765043	8	chr7_27765016_27765043	ALU	ENSG00000106052.13	TAX1BP1	0	0	0
chr7	33006386	33006394	6	chr7_33006386_33006394	ALU	ENSG00000122642.11	FKBP9	0	0	0
chr7	35807626	35807656	6	chr7_35807626_35807656	ALU	ENSG00000122545.20	SEPTIN7	0	0	0
chr7	39987596	39987604	21	chr7_39987596_39987604	ALU	ENSG00000065883.16	CDK13	0	0	0
chr7	43954531	43954561	6	chr7_43954531_43954561	ALU	ENSG00000078967.13	UBE2D4	0	0	0
chr7	43954531	43954561	6	chr7_43954531_43954561	ALU	ENSG00000214783.9	POLR2J4	0	0	0
chr7	43954531	43954561	6	chr7_43954531_43954561	ALU	ENSG00000273432.1	AC004951.4	0	0	0
chr7	44575731	44575945	6	chr7_44575731_44575945	ALU	.	.	0	0	0
chr7	47511466	47511489	14	chr7_47511466_47511489	ALU	ENSG00000136205.17	TNS3	0	0	0
chr7	64559780	64559788	10	chr7_64559780_64559788	ALU	ENSG00000173041.12	ZNF680	0	0	0
chr7	64829362	64829561	7	chr7_64829362_64829561	ALU	ENSG00000197008.10	ZNF138	0	0	0
chr7	75026452	75026469	6	chr7_75026452_75026469	ALU	ENSG00000274070.2	CASTOR2	0	0	0
chr7	75028393	75028427	6	chr7_75028393_75028427	ALU	ENSG00000274523.5	RCC1L	0	0	0
chr7	75028393	75028427	6	chr7_75028393_75028427	ALU	ENSG00000274070.2	CASTOR2	0	0	0
chr7	92112537	92112594	31	chr7_92112537_92112594	ALU	ENSG00000001630.17	CYP51A1	0	0	0
chr7	92112537	92112594	31	chr7_92112537_92112594	ALU	ENSG00000285772.1	AC000120.2	0	0	0
chr7	100036423	100036472	9	chr7_100036423_100036472	ALU	ENSG00000106261.17	ZKSCAN1	0	0	0
chr7	100038663	100038880	6	chr7_100038663_100038880	ALU	ENSG00000106261.17	ZKSCAN1	0	0	0
chr7	102549901	102549909	15	chr7_102549901_102549909	ALU	ENSG00000168255.20	POLR2J3	0	0	0
chr7	102549901	102549909	15	chr7_102549901_102549909	ALU	ENSG00000270249.2	AC093668.1	0	0	0
chr7	102648993	102649002	11	chr7_102648993_102649002	ALU	ENSG00000267645.5	AC105052.3	0	0	0
chr7	102648993	102649002	11	chr7_102648993_102649002	ALU	ENSG00000279168.2	AC105052.4	0	0	0
chr7	104979167	104979169	7	chr7_104979167_104979169	ALU	ENSG00000237513.2	AC007384.1	0	0	0
chr7	104979167	104979169	7	chr7_104979167_104979169	ALU	ENSG00000228393.4	LINC01004	0	0	0
chr7	108563245	108563301	11	chr7_108563245_108563301	ALU	ENSG00000177683.14	THAP5	0	0	0
chr7	108563245	108563301	11	chr7_108563245_108563301	ALU	ENSG00000135241.17	PNPLA8	0	0	0
chr7	111487237	111487251	9	chr7_111487237_111487251	ALU	ENSG00000184903.10	IMMP2L	0	0	0
chr7	116507371	116508082	12	chr7_116507371_116508082	ALU	ENSG00000105971.15	CAV2	0	0	0
chr7	123732081	123732084	6	chr7_123732081_123732084	ALU	ENSG00000106299.8	WASL	0	0	0
chr7	128304913	128304950	6	chr7_128304913_128304950	ALU	ENSG00000106344.8	RBM28	0	0	0
chr7	128398632	128398655	6	chr7_128398632_128398655	ALU	ENSG00000106348.18	IMPDH1	0	0	0
chr7	128661141	128661401	7	chr7_128661141_128661401	ALU	.	.	0	0	0
chr7	130049033	130049040	6	chr7_130049033_130049040	ALU	ENSG00000091732.17	ZC3HC1	0	0	0
chr7	130165811	130165815	6	chr7_130165811_130165815	ALU	ENSG00000146842.17	TMEM209	0	0	0
chr7	130889766	130890088	6	chr7_130889766_130890088	ALU	ENSG00000233559.2	LINC00513	0	0	0
chr7	130889766	130890088	6	chr7_130889766_130890088	ALU	ENSG00000226380.9	AC016831.1	0	0	0
chr7	130889766	130890088	6	chr7_130889766_130890088	ALU	ENSG00000285106.2	AC016831.6	0	0	0
chr7	135398152	135398170	21	chr7_135398152_135398170	ALU	ENSG00000080802.19	CNOT4	0	0	0
chr7	139047048	139047077	18	chr7_139047048_139047077	ALU	ENSG00000105939.14	ZC3HAV1	0	0	0
chr7	143306529	143306601	13	chr7_143306529_143306601	ALU	ENSG00000106144.20	CASP2	0	0	0
chr8	11843775	11843955	26	chr8_11843775_11843955	ALU	ENSG00000164733.22	CTSB	0	0	0
chr8	25315128	25315142	12	chr8_25315128_25315142	ALU	ENSG00000147459.18	DOCK5	0	0	0
chr8	30175190	30175198	16	chr8_30175190_30175198	ALU	ENSG00000104671.8	DCTN6	0	0	0
chr8	30175190	30175198	16	chr8_30175190_30175198	ALU	ENSG00000104660.19	LEPROTL1	0	0	0
chr8	38376338	38376525	6	chr8_38376338_38376525	ALU	ENSG00000147548.17	NSD3	0	0	0
chr8	38410462	38410468	7	chr8_38410462_38410468	ALU	ENSG00000077782.21	FGFR1	0	0	0
chr8	43021201	43021707	13	chr8_43021201_43021707	ALU	ENSG00000254673.1	AC110275.1	0	0	0
chr8	43021201	43021707	13	chr8_43021201_43021707	ALU	ENSG00000168172.9	HOOK3	0	0	0
chr8	47976834	47977361	7	chr8_47976834_47977361	ALU	ENSG00000104738.18	MCM4	0	0	0
chr8	58448169	58448478	9	chr8_58448169_58448478	ALU	ENSG00000215114.10	UBXN2B	0	0	0
chr8	66671231	66671357	16	chr8_66671231_66671357	ALU	ENSG00000288596.2	C8orf44	0	0	0
chr8	66671231	66671357	16	chr8_66671231_66671357	ALU	ENSG00000288602.1	C8orf44-SGK3	0	0	0
chr8	97728932	97729194	6	chr8_97728932_97729194	ALU	ENSG00000147649.10	MTDH	0	0	0
chr8	100231117	100231131	8	chr8_100231117_100231131	ALU	ENSG00000104450.13	SPAG1	0	0	0
chr8	100698743	100698770	7	chr8_100698743_100698770	ALU	ENSG00000070756.17	PABPC1	0	0	0
chr8	100918076	100918237	6	chr8_100918076_100918237	ALU	ENSG00000164924.18	YWHAZ	0	0	0
chr8	103399620	103399679	8	chr8_103399620_103399679	ALU	ENSG00000164933.12	SLC25A32	0	0	0
chr8	103399620	103399679	8	chr8_103399620_103399679	ALU	ENSG00000285982.1	AC012213.5	0	0	0
chr8	118039242	118039315	6	chr8_118039242_118039315	ALU	ENSG00000182197.12	EXT1	0	0	0
chr8	123208731	123208834	6	chr8_123208731_123208834	ALU	ENSG00000147689.16	FAM83A	0	0	0
chr8	123333111	123333195	6	chr8_123333111_123333195	ALU	ENSG00000156802.13	ATAD2	0	0	0
chr8	127119137	127119159	9	chr8_127119137_127119159	ALU	ENSG00000254166.3	CASC19	0	0	0
chr8	127119137	127119159	9	chr8_127119137_127119159	ALU	ENSG00000253438.4	PCAT1	0	0	0
chr8	127805193	127805236	9	chr8_127805193_127805236	ALU	ENSG00000249859.12	PVT1	0	0	0
chr8	127850578	127850765	6	chr8_127850578_127850765	ALU	ENSG00000249859.12	PVT1	0	0	0
chr9	33046594	33046909	17	chr9_33046594_33046909	ALU	ENSG00000122692.9	SMU1	0	0	0
chr9	70330755	70330773	6	chr9_70330755_70330773	ALU	ENSG00000198887.9	SMC5	0	0	0
chr9	92839039	92839063	6	chr9_92839039_92839063	ALU	ENSG00000288271.1	AL136981.4	0	0	0
chr9	94172682	94173013	8	chr9_94172682_94173013	ALU	ENSG00000269929.3	MIRLET7A1HG	0	0	0
chr9	110248826	110248878	7	chr9_110248826_110248878	ALU	ENSG00000136810.13	TXN	0	0	0
chr9	113291876	113291978	12	chr9_113291876_113291978	ALU	ENSG00000136875.13	PRPF4	0	0	0
chr9	120817533	120817555	7	chr9_120817533_120817555	ALU	ENSG00000095261.14	PSMD5	0	0	0
chr9	121340428	121340492	51	chr9_121340428_121340492	ALU	ENSG00000148175.13	STOM	0	0	0
chr9	125336420	125336436	6	chr9_125336420_125336436	ALU	ENSG00000165219.22	GAPVD1	0	0	0
chr9	129752971	129753068	8	chr9_129752971_129753068	ALU	ENSG00000148344.11	PTGES	0	0	0
chr9	129828056	129828073	9	chr9_129828056_129828073	ALU	ENSG00000136819.15	C9orf78	0	0	0
chr9	132680921	132681067	6	chr9_132680921_132681067	ALU	ENSG00000125484.12	GTF3C4	0	0	0
chrM	8362	8396	10	chrM_8362_8396	ALU	ENSG00000210156.1	MT-TK	0	0	0
chrM	8362	8396	10	chrM_8362_8396	ALU	ENSG00000228253.1	MT-ATP8	0	0	0
chrX	3708092	3708196	11	chrX_3708092_3708196	ALU	ENSG00000183943.6	PRKX	0	0	0
chrX	13712942	13713434	7	chrX_13712942_13713434	ALU	ENSG00000196459.14	TRAPPC2	0	0	0
chrX	13713857	13714009	9	chrX_13713857_13714009	ALU	ENSG00000196459.14	TRAPPC2	0	0	0
chrX	16760965	16761356	16	chrX_16760965_16761356	ALU	ENSG00000169895.6	SYAP1	0	0	0
chrX	24076510	24076568	6	chrX_24076510_24076568	ALU	ENSG00000130741.11	EIF2S3	0	0	0
chrX	24076929	24077473	101	chrX_24076929_24077473	ALU	ENSG00000130741.11	EIF2S3	0	0	0
chrX	24077942	24078330	6	chrX_24077942_24078330	ALU	ENSG00000130741.11	EIF2S3	0	0	0
chrX	40627303	40627465	7	chrX_40627303_40627465	ALU	ENSG00000185753.13	CXorf38	0	0	0
chrX	54560659	54561140	9	chrX_54560659_54561140	ALU	ENSG00000130119.17	GNL3L	0	0	0
chrX	54563428	54563861	9	chrX_54563428_54563861	ALU	ENSG00000130119.17	GNL3L	0	0	0
chrX	71300348	71300758	26	chrX_71300348_71300758	ALU	ENSG00000147140.17	NONO	0	0	0
chrX	74225734	74225887	6	chrX_74225734_74225887	ALU	ENSG00000230590.11	FTX	0	0	0
chrX	74265312	74265553	6	chrX_74265312_74265553	ALU	ENSG00000230590.11	FTX	0	0	0
chrX	120438112	120438171	17	chrX_120438112_120438171	ALU	ENSG00000005893.16	LAMP2	0	0	0
chrX	123870013	123870217	7	chrX_123870013_123870217	ALU	ENSG00000101966.13	XIAP	0	0	0
chrX	123909294	123909362	11	chrX_123909294_123909362	ALU	ENSG00000101966.13	XIAP	0	0	0
chrX	149479229	149479319	6	chrX_149479229_149479319	ALU	ENSG00000010404.18	IDS	0	0	0
chrX	149479229	149479319	6	chrX_149479229_149479319	ALU	ENSG00000241489.8	AC244197.3	0	0	0
chrX	151406353	151406668	16	chrX_151406353_151406668	ALU	ENSG00000160131.14	VMA21	0	0	0
chrX	151408147	151408215	31	chrX_151408147_151408215	ALU	ENSG00000160131.14	VMA21	0	0	0
chr10	42355241	42355241	4	chr10_42355241_42355241	LINE	ENSG00000215146.5	BX322639.1	0	0	0
chr10	42355490	42355498	4	chr10_42355490_42355498	LINE	ENSG00000215146.5	BX322639.1	0	0	0
chr10	93419979	93452762	10	chr10_93419979_93452762	LINE	ENSG00000138119.17	MYOF	0	0	0
chr14	30681619	30681622	4	chr14_30681619_30681622	LINE	ENSG00000092108.22	SCFD1	0	0	0
chr2	11819455	11819461	6	chr2_11819455_11819461	LINE	ENSG00000134324.12	LPIN1	0	0	0
chr2	53232914	53232918	4	chr2_53232914_53232918	LINE	.	.	0	0	0
chr2	121436712	121436731	6	chr2_121436712_121436731	LINE	ENSG00000074054.20	CLASP1	0	0	0
chr9	32463739	32463899	25	chr9_32463739_32463899	LINE	ENSG00000107201.11	DDX58	0	0	0
chr9	32463739	32463899	25	chr9_32463739_32463899	LINE	ENSG00000288684.1	AL353671.1	0	0	0

## Sheet: Sheet 4
Sheet 4: Insertions identified in HCT 116 cells
chromosome	start	end	supporting_reads	insertion_site	TE family	gene_id	gene_name	exon	intron	intergenic
chr1	1100004	1100092	7	chr1_1100004_1100092	ALU	ENSG00000131591.18	C1orf159	0	0	0
chr1	1100004	1100092	7	chr1_1100004_1100092	ALU	ENSG00000285812.1	AL390719.3	0	0	0
chr1	6524409	6525320	32	chr1_6524409_6525320	ALU	ENSG00000162408.11	NOL9	0	0	0
chr1	10457316	10459185	26	chr1_10457316_10459185	ALU	ENSG00000203469.2	AL354956.1	0	0	0
chr1	10457316	10459185	26	chr1_10457316_10459185	ALU	ENSG00000160049.12	DFFA	0	0	0
chr1	10459870	10460321	15	chr1_10459870_10460321	ALU	ENSG00000160049.12	DFFA	0	0	0
chr1	10471073	10471082	8	chr1_10471073_10471082	ALU	ENSG00000160049.12	DFFA	0	0	0
chr1	18942356	18942512	7	chr1_18942356_18942512	ALU	ENSG00000169991.11	IFFO2	0	0	0
chr1	19251795	19251813	8	chr1_19251795_19251813	ALU	ENSG00000053372.5	MRTO4	0	0	0
chr1	19259007	19260029	8	chr1_19259007_19260029	ALU	ENSG00000053372.5	MRTO4	0	0	0
chr1	22085729	22086039	7	chr1_22085729_22086039	ALU	ENSG00000070831.17	CDC42	0	0	0
chr1	23734477	23734635	6	chr1_23734477_23734635	ALU	ENSG00000236810.6	ELOA-AS1	0	0	0
chr1	23757122	23757127	10	chr1_23757122_23757127	ALU	ENSG00000011007.12	ELOA	0	0	0
chr1	23757122	23757127	10	chr1_23757122_23757127	ALU	ENSG00000236810.6	ELOA-AS1	0	0	0
chr1	28509040	28509504	6	chr1_28509040_28509504	ALU	ENSG00000180198.16	RCC1	0	0	0
chr1	28509040	28509504	6	chr1_28509040_28509504	ALU	ENSG00000242125.3	SNHG3	0	0	0
chr1	32644494	32644554	6	chr1_32644494_32644554	ALU	ENSG00000176261.15	ZBTB8OS	0	0	0
chr1	45515014	45515032	39	chr1_45515014_45515032	ALU	ENSG00000117450.15	PRDX1	0	0	0
chr1	52244959	52245096	6	chr1_52244959_52245096	ALU	ENSG00000157077.16	ZFYVE9	0	0	0
chr1	52682132	52693668	11	chr1_52682132_52693668	ALU	ENSG00000162377.6	COA7	0	0	0
chr1	93366875	93367062	10	chr1_93366875_93367062	ALU	ENSG00000117505.13	DR1	0	0	0
chr1	94167355	94167554	6	chr1_94167355_94167554	ALU	ENSG00000137962.13	ARHGAP29	0	0	0
chr1	96792093	96792149	25	chr1_96792093_96792149	ALU	ENSG00000117569.19	PTBP2	0	0	0
chr1	96793330	96793660	10	chr1_96793330_96793660	ALU	ENSG00000117569.19	PTBP2	0	0	0
chr1	99708344	99708361	9	chr1_99708344_99708361	ALU	ENSG00000156869.14	FRRS1	0	0	0
chr1	100990648	100990660	7	chr1_100990648_100990660	ALU	ENSG00000117543.21	DPH5	0	0	0
chr1	145922088	145922143	7	chr1_145922088_145922143	ALU	ENSG00000265241.7	RBM8A	0	0	0
chr1	145922088	145922143	7	chr1_145922088_145922143	ALU	ENSG00000211451.12	GNRHR2	0	0	0
chr1	150573683	150574009	11	chr1_150573683_150574009	ALU	ENSG00000143384.14	MCL1	0	0	0
chr1	155451472	155451709	9	chr1_155451472_155451709	ALU	ENSG00000116539.14	ASH1L	0	0	0
chr1	155727351	155727588	9	chr1_155727351_155727588	ALU	ENSG00000132676.16	DAP3	0	0	0
chr1	155733003	155734556	8	chr1_155733003_155734556	ALU	ENSG00000132676.16	DAP3	0	0	0
chr1	155735032	155735110	8	chr1_155735032_155735110	ALU	ENSG00000132676.16	DAP3	0	0	0
chr1	155736600	155736691	6	chr1_155736600_155736691	ALU	ENSG00000132676.16	DAP3	0	0	0
chr1	161105232	161105799	7	chr1_161105232_161105799	ALU	ENSG00000143256.5	PFDN2	0	0	0
chr1	161106094	161106220	11	chr1_161106094_161106220	ALU	ENSG00000143256.5	PFDN2	0	0	0
chr1	179841917	179842245	6	chr1_179841917_179842245	ALU	ENSG00000169905.13	TOR1AIP2	0	0	0
chr1	193089463	193090112	26	chr1_193089463_193090112	ALU	ENSG00000116747.13	RO60	0	0	0
chr1	201872028	201872036	6	chr1_201872028_201872036	ALU	ENSG00000198700.10	IPO9	0	0	0
chr1	201985291	201985502	15	chr1_201985291_201985502	ALU	ENSG00000176393.11	RNPEP	0	0	0
chr1	202336891	202337262	6	chr1_202336891_202337262	ALU	ENSG00000077152.11	UBE2T	0	0	0
chr1	204535784	204535786	7	chr1_204535784_204535786	ALU	ENSG00000198625.13	MDM4	0	0	0
chr1	204550768	204550768	7	chr1_204550768_204550768	ALU	ENSG00000198625.13	MDM4	0	0	0
chr1	204552325	204552575	20	chr1_204552325_204552575	ALU	ENSG00000198625.13	MDM4	0	0	0
chr1	205087403	205087470	11	chr1_205087403_205087470	ALU	ENSG00000117222.14	RBBP5	0	0	0
chr1	218331941	218331953	8	chr1_218331941_218331953	ALU	ENSG00000067533.6	RRP15	0	0	0
chr1	222733344	222733360	14	chr1_222733344_222733360	ALU	ENSG00000162819.12	BROX	0	0	0
chr1	224393759	224393829	6	chr1_224393759_224393829	ALU	ENSG00000162923.17	WDR26	0	0	0
chr1	227084166	227084298	7	chr1_227084166_227084298	ALU	ENSG00000143776.18	CDC42BPA	0	0	0
chr1	246870188	246870234	6	chr1_246870188_246870234	ALU	ENSG00000153207.16	AHCTF1	0	0	0
chr10	897997	898012	7	chr10_897997_898012	ALU	ENSG00000107929.15	LARP4B	0	0	0
chr10	14904188	14904264	6	chr10_14904188_14904264	ALU	ENSG00000152455.16	SUV39H2	0	0	0
chr10	14904188	14904264	6	chr10_14904188_14904264	ALU	ENSG00000152457.18	DCLRE1C	0	0	0
chr10	14907321	14907377	13	chr10_14907321_14907377	ALU	ENSG00000152457.18	DCLRE1C	0	0	0
chr10	17684926	17684974	97	chr10_17684926_17684974	ALU	ENSG00000136738.15	STAM	0	0	0
chr10	27142386	27142389	8	chr10_27142386_27142389	ALU	ENSG00000136758.19	YME1L1	0	0	0
chr10	32023064	32023072	9	chr10_32023064_32023072	ALU	ENSG00000170759.11	KIF5B	0	0	0
chr10	49966416	49966806	6	chr10_49966416_49966806	ALU	ENSG00000204152.14	TIMM23B	0	0	0
chr10	49966416	49966806	6	chr10_49966416_49966806	ALU	ENSG00000178440.8	TIMM23B-AGAP6	0	0	0
chr10	49966416	49966806	6	chr10_49966416_49966806	ALU	ENSG00000227345.9	PARG	0	0	0
chr10	63354758	63354974	10	chr10_63354758_63354974	ALU	ENSG00000171988.19	JMJD1C	0	0	0
chr10	68760585	68760817	14	chr10_68760585_68760817	ALU	ENSG00000060339.14	CCAR1	0	0	0
chr10	70878084	70878099	13	chr10_70878084_70878099	ALU	ENSG00000166224.17	SGPL1	0	0	0
chr10	93343952	93343969	7	chr10_93343952_93343969	ALU	ENSG00000138119.17	MYOF	0	0	0
chr10	93395193	93395206	6	chr10_93395193_93395206	ALU	ENSG00000138119.17	MYOF	0	0	0
chr10	93452678	93452761	7	chr10_93452678_93452761	ALU	ENSG00000138119.17	MYOF	0	0	0
chr10	94607400	94607990	7	chr10_94607400_94607990	ALU	ENSG00000244332.1	AL138759.1	0	0	0
chr10	94607400	94607990	7	chr10_94607400_94607990	ALU	ENSG00000119969.15	HELLS	0	0	0
chr10	94608721	94609330	9	chr10_94608721_94609330	ALU	ENSG00000244332.1	AL138759.1	0	0	0
chr10	94608721	94609330	9	chr10_94608721_94609330	ALU	ENSG00000119969.15	HELLS	0	0	0
chr10	94610309	94610864	6	chr10_94610309_94610864	ALU	ENSG00000244332.1	AL138759.1	0	0	0
chr10	94610309	94610864	6	chr10_94610309_94610864	ALU	ENSG00000119969.15	HELLS	0	0	0
chr10	99919344	99919787	8	chr10_99919344_99919787	ALU	ENSG00000107554.17	DNMBP	0	0	0
chr10	99954121	99954168	13	chr10_99954121_99954168	ALU	ENSG00000227695.6	DNMBP-AS1	0	0	0
chr10	99954121	99954168	13	chr10_99954121_99954168	ALU	ENSG00000107554.17	DNMBP	0	0	0
chr10	100354631	100354643	11	chr10_100354631_100354643	ALU	ENSG00000099194.6	SCD	0	0	0
chr10	101990192	101990331	6	chr10_101990192_101990331	ALU	ENSG00000120029.13	ARMH3	0	0	0
chr10	103422333	103422366	9	chr10_103422333_103422366	ALU	ENSG00000148843.15	PDCD11	0	0	0
chr10	103865947	103865964	7	chr10_103865947_103865964	ALU	.	.	0	0	0
chr10	112988114	112988377	7	chr10_112988114_112988377	ALU	ENSG00000148737.17	TCF7L2	0	0	0
chr10	117281108	117281124	8	chr10_117281108_117281124	ALU	ENSG00000165650.12	PDZD8	0	0	0
chr10	119044170	119044181	7	chr10_119044170_119044181	ALU	ENSG00000107581.13	EIF3A	0	0	0
chr10	119077348	119077507	6	chr10_119077348_119077507	ALU	ENSG00000107581.13	EIF3A	0	0	0
chr10	123003085	123003145	13	chr10_123003085_123003145	ALU	ENSG00000095574.12	IKZF5	0	0	0
chr10	125831595	125831616	7	chr10_125831595_125831616	ALU	ENSG00000107949.17	BCCIP	0	0	0
chr10	125877481	125877609	6	chr10_125877481_125877609	ALU	ENSG00000089876.12	DHX32	0	0	0
chr11	881755	881758	7	chr11_881755_881758	ALU	ENSG00000177830.18	CHID1	0	0	0
chr11	3689312	3689519	11	chr11_3689312_3689519	ALU	ENSG00000110713.17	NUP98	0	0	0
chr11	9290828	9291413	9	chr11_9290828_9291413	ALU	ENSG00000166471.11	TMEM41B	0	0	0
chr11	14478267	14478667	12	chr11_14478267_14478667	ALU	ENSG00000129083.13	COPB1	0	0	0
chr11	27495187	27495503	34	chr11_27495187_27495503	ALU	ENSG00000148943.12	LIN7C	0	0	0
chr11	34118502	34118512	7	chr11_34118502_34118512	ALU	ENSG00000135372.9	NAT10	0	0	0
chr11	43680754	43680831	6	chr11_43680754_43680831	ALU	ENSG00000283341.2	AC068205.2	0	0	0
chr11	43680754	43680831	6	chr11_43680754_43680831	ALU	ENSG00000149084.13	HSD17B12	0	0	0
chr11	43855152	43855897	145	chr11_43855152_43855897	ALU	ENSG00000246250.3	AC087521.2	0	0	0
chr11	43855152	43855897	145	chr11_43855152_43855897	ALU	ENSG00000149084.13	HSD17B12	0	0	0
chr11	45976612	45976643	6	chr11_45976612_45976643	ALU	ENSG00000135365.16	PHF21A	0	0	0
chr11	47536734	47536746	9	chr11_47536734_47536746	ALU	ENSG00000149187.18	CELF1	0	0	0
chr11	57770035	57770075	8	chr11_57770035_57770075	ALU	ENSG00000288534.1	AP001931.2	0	0	0
chr11	57770035	57770075	8	chr11_57770035_57770075	ALU	ENSG00000254732.2	AP001931.1	0	0	0
chr11	57770035	57770075	8	chr11_57770035_57770075	ALU	ENSG00000198561.15	CTNND1	0	0	0
chr11	62569186	62569525	8	chr11_62569186_62569525	ALU	ENSG00000254772.10	EEF1G	0	0	0
chr11	62569186	62569525	8	chr11_62569186_62569525	ALU	ENSG00000255508.7	AP002990.1	0	0	0
chr11	66633161	66633279	19	chr11_66633161_66633279	ALU	ENSG00000248643.5	RBM14-RBM4	0	0	0
chr11	72291169	72291575	8	chr11_72291169_72291575	ALU	ENSG00000162129.14	CLPB	0	0	0
chr11	86259224	86259229	12	chr11_86259224_86259229	ALU	ENSG00000074266.22	EED	0	0	0
chr11	93794036	93794480	8	chr11_93794036_93794480	ALU	ENSG00000284057.1	AP001273.2	0	0	0
chr11	93794036	93794480	8	chr11_93794036_93794480	ALU	ENSG00000042429.12	MED17	0	0	0
chr11	107790858	107791002	7	chr11_107790858_107791002	ALU	ENSG00000110660.15	SLC35F2	0	0	0
chr11	107791737	107792184	37	chr11_107791737_107792184	ALU	ENSG00000110660.15	SLC35F2	0	0	0
chr11	117152526	117152647	11	chr11_117152526_117152647	ALU	ENSG00000168092.14	PAFAH1B2	0	0	0
chr11	117168446	117168456	19	chr11_117168446_117168456	ALU	ENSG00000168092.14	PAFAH1B2	0	0	0
chr11	117168781	117169107	14	chr11_117168781_117169107	ALU	ENSG00000168092.14	PAFAH1B2	0	0	0
chr11	118572389	118572561	6	chr11_118572389_118572561	ALU	ENSG00000118096.10	IFT46	0	0	0
chr11	118572389	118572561	6	chr11_118572389_118572561	ALU	ENSG00000095139.14	ARCN1	0	0	0
chr11	120424414	120424421	7	chr11_120424414_120424421	ALU	ENSG00000196914.9	ARHGEF12	0	0	0
chr11	130283337	130283524	6	chr11_130283337_130283524	ALU	ENSG00000196323.14	ZBTB44	0	0	0
chr12	891398	891437	6	chr12_891398_891437	ALU	ENSG00000060237.19	WNK1	0	0	0
chr12	6359958	6359980	8	chr12_6359958_6359980	ALU	ENSG00000111319.13	SCNN1A	0	0	0
chr12	6576195	6576400	6	chr12_6576195_6576400	ALU	ENSG00000285238.2	AC006064.6	0	0	0
chr12	6576195	6576400	6	chr12_6576195_6576400	ALU	ENSG00000111642.16	CHD4	0	0	0
chr12	16353003	16353249	6	chr12_16353003_16353249	ALU	ENSG00000008394.13	MGST1	0	0	0
chr12	48930862	48931062	14	chr12_48930862_48931062	ALU	ENSG00000272822.2	AC073610.1	0	0	0
chr12	48930862	48931062	14	chr12_48930862_48931062	ALU	ENSG00000139537.11	CCDC65	0	0	0
chr12	49501485	49501915	6	chr12_49501485_49501915	ALU	ENSG00000123352.18	SPATS2	0	0	0
chr12	49758161	49758348	6	chr12_49758161_49758348	ALU	ENSG00000139644.13	TMBIM6	0	0	0
chr12	50191286	50191291	7	chr12_50191286_50191291	ALU	ENSG00000257298.1	AC008147.2	0	0	0
chr12	50191286	50191291	7	chr12_50191286_50191291	ALU	ENSG00000050405.13	LIMA1	0	0	0
chr12	50409859	50410058	9	chr12_50409859_50410058	ALU	ENSG00000161813.22	LARP4	0	0	0
chr12	53022622	53022633	6	chr12_53022622_53022633	ALU	ENSG00000063046.18	EIF4B	0	0	0
chr12	53022622	53022633	6	chr12_53022622_53022633	ALU	ENSG00000257337.7	AC068888.1	0	0	0
chr12	54240395	54240497	7	chr12_54240395_54240497	ALU	ENSG00000094916.16	CBX5	0	0	0
chr12	56290501	56290598	13	chr12_56290501_56290598	ALU	ENSG00000062485.19	CS	0	0	0
chr12	56290501	56290598	13	chr12_56290501_56290598	ALU	ENSG00000144785.8	AC073896.1	0	0	0
chr12	56672218	56672322	14	chr12_56672218_56672322	ALU	ENSG00000110958.16	PTGES3	0	0	0
chr12	56676678	56677506	8	chr12_56676678_56677506	ALU	ENSG00000110958.16	PTGES3	0	0	0
chr12	56684931	56685071	12	chr12_56684931_56685071	ALU	ENSG00000110958.16	PTGES3	0	0	0
chr12	56731371	56731529	6	chr12_56731371_56731529	ALU	ENSG00000196531.14	NACA	0	0	0
chr12	56731371	56731529	6	chr12_56731371_56731529	ALU	ENSG00000285625.1	AC117378.1	0	0	0
chr12	56731371	56731529	6	chr12_56731371_56731529	ALU	ENSG00000198056.15	PRIM1	0	0	0
chr12	57067077	57067296	7	chr12_57067077_57067296	ALU	ENSG00000166881.10	NEMP1	0	0	0
chr12	57520409	57520419	6	chr12_57520409_57520419	ALU	ENSG00000175197.12	DDIT3	0	0	0
chr12	57520409	57520419	6	chr12_57520409_57520419	ALU	ENSG00000285133.1	AC022506.1	0	0	0
chr12	65845159	65845579	11	chr12_65845159_65845579	ALU	ENSG00000149948.14	HMGA2	0	0	0
chr12	65861852	65862278	14	chr12_65861852_65862278	ALU	ENSG00000197301.7	HMGA2-AS1	0	0	0
chr12	65861852	65862278	14	chr12_65861852_65862278	ALU	ENSG00000149948.14	HMGA2	0	0	0
chr12	71786164	71786193	13	chr12_71786164_71786193	ALU	ENSG00000080371.6	RAB21	0	0	0
chr12	76027443	76028010	7	chr12_76027443_76028010	ALU	ENSG00000139289.14	PHLDA1	0	0	0
chr12	93503415	93503608	6	chr12_93503415_93503608	ALU	ENSG00000198015.14	MRPL42	0	0	0
chr12	109449823	109449848	459	chr12_109449823_109449848	ALU	ENSG00000110906.13	KCTD10	0	0	0
chr12	109449823	109449848	459	chr12_109449823_109449848	ALU	ENSG00000174527.10	MYO1H	0	0	0
chr12	109852093	109852114	10	chr12_109852093_109852114	ALU	ENSG00000139433.11	GLTP	0	0	0
chr12	110381333	110381399	6	chr12_110381333_110381399	ALU	ENSG00000196510.13	ANAPC7	0	0	0
chr12	121823748	121823762	14	chr12_121823748_121823762	ALU	ENSG00000139718.11	SETD1B	0	0	0
chr12	132770575	132770909	49	chr12_132770575_132770909	ALU	ENSG00000090615.15	GOLGA3	0	0	0
chr13	20891818	20891832	6	chr13_20891818_20891832	ALU	ENSG00000132953.17	XPO4	0	0	0
chr13	45333966	45334244	12	chr13_45333966_45334244	ALU	ENSG00000133112.17	TPT1	0	0	0
chr13	46731214	46731380	8	chr13_46731214_46731380	ALU	ENSG00000136141.15	LRCH1	0	0	0
chr13	48037712	48037868	7	chr13_48037712_48037868	ALU	ENSG00000136159.4	NUDT15	0	0	0
chr13	48037712	48037868	7	chr13_48037712_48037868	ALU	ENSG00000136143.16	SUCLA2	0	0	0
chr13	52468022	52468026	10	chr13_52468022_52468026	ALU	ENSG00000136108.15	CKAP2	0	0	0
chr13	77168670	77168678	9	chr13_77168670_77168678	ALU	ENSG00000005810.18	MYCBP2	0	0	0
chr14	20318390	20318756	26	chr14_20318390_20318756	ALU	ENSG00000287735.1	AL355075.6	0	0	0
chr14	20318390	20318756	26	chr14_20318390_20318756	ALU	ENSG00000100814.18	CCNB1IP1	0	0	0
chr14	21256346	21256409	32	chr14_21256346_21256409	ALU	ENSG00000092199.18	HNRNPC	0	0	0
chr14	23093467	23093487	12	chr14_23093467_23093487	ALU	ENSG00000100813.14	ACIN1	0	0	0
chr14	34564807	34564883	6	chr14_34564807_34564883	ALU	ENSG00000129515.20	SNX6	0	0	0
chr14	34617554	34617714	7	chr14_34617554_34617714	ALU	ENSG00000129515.20	SNX6	0	0	0
chr14	49862550	49862584	10	chr14_49862550_49862584	ALU	ENSG00000282885.2	AL627171.2	0	0	0
chr14	49862550	49862584	10	chr14_49862550_49862584	ALU	ENSG00000274012.1	RN7SL2	0	0	0
chr14	50922981	50923553	8	chr14_50922981_50923553	ALU	ENSG00000100504.17	PYGL	0	0	0
chr14	52641283	52641357	7	chr14_52641283_52641357	ALU	ENSG00000258757.1	AL133453.1	0	0	0
chr14	52641283	52641357	7	chr14_52641283_52641357	ALU	ENSG00000197930.13	ERO1A	0	0	0
chr14	55055659	55055827	7	chr14_55055659_55055827	ALU	ENSG00000168175.15	MAPK1IP1L	0	0	0
chr14	55059907	55059909	6	chr14_55059907_55059909	ALU	ENSG00000168175.15	MAPK1IP1L	0	0	0
chr14	60108674	60108958	14	chr14_60108674_60108958	ALU	ENSG00000126773.13	PCNX4	0	0	0
chr14	61738373	61738375	9	chr14_61738373_61738375	ALU	ENSG00000100644.17	HIF1A	0	0	0
chr14	61738373	61738375	9	chr14_61738373_61738375	ALU	ENSG00000258667.2	HIF1A-AS3	0	0	0
chr14	61738373	61738375	9	chr14_61738373_61738375	ALU	ENSG00000258964.1	AL137129.1	0	0	0
chr14	67364737	67364749	6	chr14_67364737_67364749	ALU	ENSG00000134001.15	EIF2S1	0	0	0
chr14	73088966	73089623	13	chr14_73088966_73089623	ALU	ENSG00000119707.14	RBM25	0	0	0
chr14	74200120	74200127	6	chr14_74200120_74200127	ALU	ENSG00000205659.11	LIN52	0	0	0
chr14	74885629	74885639	7	chr14_74885629_74885639	ALU	ENSG00000119689.15	DLST	0	0	0
chr14	75764713	75764777	7	chr14_75764713_75764777	ALU	ENSG00000119685.20	TTLL5	0	0	0
chr14	102852179	102852207	9	chr14_102852179_102852207	ALU	ENSG00000131323.16	TRAF3	0	0	0
chr15	38270019	38270181	8	chr15_38270019_38270181	ALU	ENSG00000166068.13	SPRED1	0	0	0
chr15	41280774	41280802	7	chr15_41280774_41280802	ALU	ENSG00000187446.12	CHP1	0	0	0
chr15	41281037	41281133	11	chr15_41281037_41281133	ALU	ENSG00000187446.12	CHP1	0	0	0
chr15	41281831	41281889	6	chr15_41281831_41281889	ALU	ENSG00000187446.12	CHP1	0	0	0
chr15	42569166	42569573	10	chr15_42569166_42569573	ALU	ENSG00000261822.1	AC018362.2	0	0	0
chr15	42569166	42569573	10	chr15_42569166_42569573	ALU	ENSG00000137814.12	HAUS2	0	0	0
chr15	44148344	44148549	6	chr15_44148344_44148549	ALU	ENSG00000171877.21	FRMD5	0	0	0
chr15	44504080	44504375	10	chr15_44504080_44504375	ALU	ENSG00000137770.14	CTDSPL2	0	0	0
chr15	50359258	50359915	19	chr15_50359258_50359915	ALU	ENSG00000259715.1	AC022087.1	0	0	0
chr15	50359258	50359915	19	chr15_50359258_50359915	ALU	ENSG00000244879.8	GABPB1-AS1	0	0	0
chr15	52548181	52548594	16	chr15_52548181_52548594	ALU	ENSG00000128989.11	ARPP19	0	0	0
chr15	59364805	59364866	6	chr15_59364805_59364866	ALU	ENSG00000157483.9	MYO1E	0	0	0
chr15	64358834	64359087	6	chr15_64358834_64359087	ALU	ENSG00000259316.12	AC087632.2	0	0	0
chr15	68197439	68197445	8	chr15_68197439_68197445	ALU	ENSG00000129007.15	CALML4	0	0	0
chr15	68197439	68197445	8	chr15_68197439_68197445	ALU	ENSG00000260007.3	AC107871.1	0	0	0
chr15	68197439	68197445	8	chr15_68197439_68197445	ALU	ENSG00000033800.14	PIAS1	0	0	0
chr15	68202526	68202603	6	chr15_68202526_68202603	ALU	ENSG00000129007.15	CALML4	0	0	0
chr15	68202526	68202603	6	chr15_68202526_68202603	ALU	ENSG00000260007.3	AC107871.1	0	0	0
chr15	83020674	83020676	6	chr15_83020674_83020676	ALU	ENSG00000273747.1	AC022558.3	0	0	0
chr15	83020674	83020676	6	chr15_83020674_83020676	ALU	ENSG00000260608.1	AC024270.3	0	0	0
chr15	83020674	83020676	6	chr15_83020674_83020676	ALU	ENSG00000064726.10	BTBD1	0	0	0
chr15	83020674	83020676	6	chr15_83020674_83020676	ALU	ENSG00000259805.1	AC022558.2	0	0	0
chr15	93002317	93002326	41	chr15_93002317_93002326	ALU	ENSG00000173575.22	CHD2	0	0	0
chr16	9110985	9111008	6	chr16_9110985_9111008	ALU	ENSG00000182831.12	C16orf72	0	0	0
chr16	9110985	9111008	6	chr16_9110985_9111008	ALU	ENSG00000263244.2	AC087190.3	0	0	0
chr16	16076302	16076306	7	chr16_16076302_16076306	ALU	ENSG00000103222.20	ABCC1	0	0	0
chr16	18887941	18888070	6	chr16_18887941_18888070	ALU	ENSG00000157106.17	SMG1	0	0	0
chr16	31063069	31063401	20	chr16_31063069_31063401	ALU	ENSG00000167394.13	ZNF668	0	0	0
chr16	46676582	46676588	7	chr16_46676582_46676588	ALU	ENSG00000069329.18	VPS35	0	0	0
chr16	57192981	57192998	7	chr16_57192981_57192998	ALU	ENSG00000159579.14	RSPRY1	0	0	0
chr16	58627847	58628053	7	chr16_58627847_58628053	ALU	ENSG00000125107.19	CNOT1	0	0	0
chr16	68868532	68868551	8	chr16_68868532_68868551	ALU	ENSG00000103047.8	TANGO6	0	0	0
chr16	69356541	69356556	6	chr16_69356541_69356556	ALU	ENSG00000132604.11	TERF2	0	0	0
chr16	69688498	69688636	9	chr16_69688498_69688636	ALU	ENSG00000102908.22	NFAT5	0	0	0
chr16	70249160	70249472	84	chr16_70249160_70249472	ALU	ENSG00000223496.3	EXOSC6	0	0	0
chr16	74526584	74526661	9	chr16_74526584_74526661	ALU	ENSG00000090863.12	GLG1	0	0	0
chr16	81386772	81386913	6	chr16_81386772_81386913	ALU	ENSG00000261609.8	GAN	0	0	0
chr16	84573944	84573952	6	chr16_84573944_84573952	ALU	ENSG00000103187.8	COTL1	0	0	0
chr16	89735096	89735266	6	chr16_89735096_89735266	ALU	ENSG00000158805.12	ZNF276	0	0	0
chr17	19296186	19296272	6	chr17_19296186_19296272	ALU	ENSG00000072134.15	EPN2	0	0	0
chr17	30874645	30874728	7	chr17_30874645_30874728	ALU	ENSG00000176208.9	ATAD5	0	0	0
chr17	39434919	39435399	7	chr17_39434919_39435399	ALU	ENSG00000125686.12	MED1	0	0	0
chr17	44801877	44801896	7	chr17_44801877_44801896	ALU	ENSG00000182963.11	GJC1	0	0	0
chr17	47947790	47947933	17	chr17_47947790_47947933	ALU	ENSG00000108439.11	PNPO	0	0	0
chr17	47947790	47947933	17	chr17_47947790_47947933	ALU	ENSG00000264019.1	AC018521.2	0	0	0
chr17	47947790	47947933	17	chr17_47947790_47947933	ALU	ENSG00000263798.2	AC018521.1	0	0	0
chr17	54921612	54921614	8	chr17_54921612_54921614	ALU	ENSG00000141198.16	TOM1L1	0	0	0
chr17	57843167	57843331	8	chr17_57843167_57843331	ALU	ENSG00000181610.13	MRPS23	0	0	0
chr17	58630289	58630304	9	chr17_58630289_58630304	ALU	ENSG00000121101.16	TEX14	0	0	0
chr17	59204430	59205038	7	chr17_59204430_59205038	ALU	ENSG00000068489.13	PRR11	0	0	0
chr17	59204430	59205038	7	chr17_59204430_59205038	ALU	ENSG00000265303.1	AC099850.2	0	0	0
chr17	62605281	62605283	10	chr17_62605281_62605283	ALU	ENSG00000146872.18	TLK2	0	0	0
chr17	62606241	62606243	8	chr17_62606241_62606243	ALU	ENSG00000146872.18	TLK2	0	0	0
chr17	64490115	64490143	8	chr17_64490115_64490143	ALU	ENSG00000256525.8	POLG2	0	0	0
chr17	64636739	64637226	10	chr17_64636739_64637226	ALU	ENSG00000108854.16	SMURF2	0	0	0
chr17	64637473	64638468	6	chr17_64637473_64638468	ALU	ENSG00000108854.16	SMURF2	0	0	0
chr17	67338598	67338819	8	chr17_67338598_67338819	ALU	ENSG00000197170.10	PSMD12	0	0	0
chr17	67366406	67366582	8	chr17_67366406_67366582	ALU	ENSG00000197170.10	PSMD12	0	0	0
chr17	67899420	67899555	6	chr17_67899420_67899555	ALU	ENSG00000171634.18	BPTF	0	0	0
chr17	72525080	72525087	7	chr17_72525080_72525087	ALU	ENSG00000227036.8	LINC00511	0	0	0
chr17	76557760	76557806	10	chr17_76557760_76557806	ALU	ENSG00000163597.15	SNHG16	0	0	0
chr17	76560687	76560956	25	chr17_76560687_76560956	ALU	ENSG00000163597.15	SNHG16	0	0	0
chr17	76563146	76564447	65	chr17_76563146_76564447	ALU	ENSG00000284526.1	AC015802.6	0	0	0
chr17	76563146	76564447	65	chr17_76563146_76564447	ALU	ENSG00000163597.15	SNHG16	0	0	0
chr17	76565273	76565350	21	chr17_76565273_76565350	ALU	ENSG00000284526.1	AC015802.6	0	0	0
chr17	76565273	76565350	21	chr17_76565273_76565350	ALU	ENSG00000163597.15	SNHG16	0	0	0
chr17	78974837	78974847	6	chr17_78974837_78974847	ALU	ENSG00000108679.13	LGALS3BP	0	0	0
chr17	81858034	81858280	12	chr17_81858034_81858280	ALU	ENSG00000185624.16	P4HB	0	0	0
chr17	82531824	82531995	11	chr17_82531824_82531995	ALU	ENSG00000141568.21	FOXK2	0	0	0
chr18	685021	697012	8	chr18_685021_697012	ALU	ENSG00000132199.20	ENOSF1	0	0	0
chr18	2581587	2581604	18	chr18_2581587_2581604	ALU	ENSG00000080986.13	NDC80	0	0	0
chr18	10551200	10551215	6	chr18_10551200_10551215	ALU	ENSG00000134265.13	NAPG	0	0	0
chr18	21857099	21857110	17	chr18_21857099_21857110	ALU	ENSG00000101752.12	MIB1	0	0	0
chr18	32124698	32124714	16	chr18_32124698_32124714	ALU	ENSG00000134758.14	RNF138	0	0	0
chr18	35247927	35247945	9	chr18_35247927_35247945	ALU	ENSG00000186812.13	ZNF397	0	0	0
chr18	46095450	46095620	13	chr18_46095450_46095620	ALU	ENSG00000152234.16	ATP5F1A	0	0	0
chr18	46096718	46096793	17	chr18_46096718_46096793	ALU	ENSG00000152234.16	ATP5F1A	0	0	0
chr18	47156257	47156260	13	chr18_47156257_47156260	ALU	ENSG00000267228.7	AC012254.2	0	0	0
chr18	47156257	47156260	13	chr18_47156257_47156260	ALU	ENSG00000134049.6	IER3IP1	0	0	0
chr18	57619777	57619968	7	chr18_57619777_57619968	ALU	ENSG00000134440.12	NARS1	0	0	0
chr18	58751179	58751379	7	chr18_58751179_58751379	ALU	ENSG00000172175.15	MALT1	0	0	0
chr18	58751179	58751379	7	chr18_58751179_58751379	ALU	ENSG00000267476.1	AC104365.1	0	0	0
chr19	9561631	9562558	9	chr19_9561631_9562558	ALU	ENSG00000197961.12	ZNF121	0	0	0
chr19	9650694	9650720	12	chr19_9650694_9650720	ALU	ENSG00000171466.10	ZNF562	0	0	0
chr19	19681430	19682250	8	chr19_19681430_19682250	ALU	ENSG00000181896.12	ZNF101	0	0	0
chr19	19682656	19683065	11	chr19_19682656_19683065	ALU	ENSG00000181896.12	ZNF101	0	0	0
chr19	36216370	36216518	10	chr19_36216370_36216518	ALU	ENSG00000196357.12	ZNF565	0	0	0
chr19	36216370	36216518	10	chr19_36216370_36216518	ALU	ENSG00000167635.12	ZNF146	0	0	0
chr19	41260583	41260594	13	chr19_41260583_41260594	ALU	ENSG00000167601.12	AXL	0	0	0
chr19	44781437	44781588	7	chr19_44781437_44781588	ALU	ENSG00000142273.13	CBLC	0	0	0
chr19	44796685	44796687	6	chr19_44796685_44796687	ALU	ENSG00000142273.13	CBLC	0	0	0
chr19	53073924	53074022	6	chr19_53073924_53074022	ALU	ENSG00000170949.17	ZNF160	0	0	0
chr19	53875866	53875903	6	chr19_53875866_53875903	ALU	ENSG00000232220.2	AC008440.1	0	0	0
chr19	53875866	53875903	6	chr19_53875866_53875903	ALU	ENSG00000179820.16	MYADM	0	0	0
chr19	57298375	57298733	13	chr19_57298375_57298733	ALU	.	.	0	0	0
chr19	57299054	57299502	7	chr19_57299054_57299502	ALU	.	.	0	0	0
chr19	58390549	58390646	9	chr19_58390549_58390646	ALU	ENSG00000083845.9	RPS5	0	0	0
chr2	9934561	9934803	8	chr2_9934561_9934803	ALU	.	.	0	0	0
chr2	10122737	10122786	10	chr2_10122737_10122786	ALU	ENSG00000171848.16	RRM2	0	0	0
chr2	10130892	10130909	10	chr2_10130892_10130909	ALU	ENSG00000171848.16	RRM2	0	0	0
chr2	11181181	11181336	13	chr2_11181181_11181336	ALU	ENSG00000134318.14	ROCK2	0	0	0
chr2	20301718	20301895	7	chr2_20301718_20301895	ALU	ENSG00000055917.16	PUM2	0	0	0
chr2	23941805	23941962	10	chr2_23941805_23941962	ALU	ENSG00000173960.14	UBXN2A	0	0	0
chr2	26041248	26041355	6	chr2_26041248_26041355	ALU	ENSG00000084733.11	RAB10	0	0	0
chr2	31838499	31838596	7	chr2_31838499_31838596	ALU	.	.	0	0	0
chr2	37201924	37201980	12	chr2_37201924_37201980	ALU	ENSG00000218739.10	CEBPZOS	0	0	0
chr2	37201924	37201980	12	chr2_37201924_37201980	ALU	ENSG00000115816.15	CEBPZ	0	0	0
chr2	37202386	37203221	7	chr2_37202386_37203221	ALU	ENSG00000218739.10	CEBPZOS	0	0	0
chr2	37202386	37203221	7	chr2_37202386_37203221	ALU	ENSG00000115816.15	CEBPZ	0	0	0
chr2	39088044	39088212	28	chr2_39088044_39088212	ALU	ENSG00000115904.14	SOS1	0	0	0
chr2	42313632	42313659	6	chr2_42313632_42313659	ALU	ENSG00000143924.19	EML4	0	0	0
chr2	47482746	47482780	7	chr2_47482746_47482780	ALU	ENSG00000095002.15	MSH2	0	0	0
chr2	61533757	61533908	8	chr2_61533757_61533908	ALU	ENSG00000082898.19	XPO1	0	0	0
chr2	62859291	62859293	8	chr2_62859291_62859293	ALU	ENSG00000115504.15	EHBP1	0	0	0
chr2	65106648	65106657	16	chr2_65106648_65106657	ALU	ENSG00000138069.18	RAB1A	0	0	0
chr2	70288062	70288071	16	chr2_70288062_70288071	ALU	ENSG00000143977.14	SNRPG	0	0	0
chr2	70289778	70289917	9	chr2_70289778_70289917	ALU	ENSG00000143977.14	SNRPG	0	0	0
chr2	70291923	70292216	20	chr2_70291923_70292216	ALU	ENSG00000143977.14	SNRPG	0	0	0
chr2	74153889	74153908	7	chr2_74153889_74153908	ALU	ENSG00000114978.18	MOB1A	0	0	0
chr2	74215839	74215894	6	chr2_74215839_74215894	ALU	ENSG00000065911.13	MTHFD2	0	0	0
chr2	74215839	74215894	6	chr2_74215839_74215894	ALU	ENSG00000264324.1	AC006030.1	0	0	0
chr2	89579323	89579426	11	chr2_89579323_89579426	ALU	ENSG00000283196.2	LSP1P5	0	0	0
chr2	101271384	101271673	19	chr2_101271384_101271673	ALU	ENSG00000163162.9	RNF149	0	0	0
chr2	111824963	111825132	28	chr2_111824963_111825132	ALU	ENSG00000153107.13	ANAPC1	0	0	0
chr2	112541135	112553596	6	chr2_112541135_112553596	ALU	ENSG00000114999.8	TTL	0	0	0
chr2	112541135	112553596	6	chr2_112541135_112553596	ALU	ENSG00000125630.16	POLR1B	0	0	0
chr2	112554748	112554772	9	chr2_112554748_112554772	ALU	ENSG00000125630.16	POLR1B	0	0	0
chr2	128191683	128191893	13	chr2_128191683_128191893	ALU	ENSG00000136731.13	UGGT1	0	0	0
chr2	128192896	128193515	42	chr2_128192896_128193515	ALU	ENSG00000136731.13	UGGT1	0	0	0
chr2	128193896	128194543	16	chr2_128193896_128194543	ALU	ENSG00000136731.13	UGGT1	0	0	0
chr2	135194237	135194641	9	chr2_135194237_135194641	ALU	ENSG00000121988.18	ZRANB3	0	0	0
chr2	171975871	171976071	6	chr2_171975871_171976071	ALU	ENSG00000115840.14	SLC25A12	0	0	0
chr2	171975871	171976071	6	chr2_171975871_171976071	ALU	ENSG00000128708.13	HAT1	0	0	0
chr2	196153967	196154003	8	chr2_196153967_196154003	ALU	ENSG00000272211.1	AC114760.2	0	0	0
chr2	196153967	196154003	8	chr2_196153967_196154003	ALU	ENSG00000081320.11	STK17B	0	0	0
chr2	197490559	197490919	14	chr2_197490559_197490919	ALU	ENSG00000144381.18	HSPD1	0	0	0
chr2	202880450	202880538	15	chr2_202880450_202880538	ALU	ENSG00000138442.10	WDR12	0	0	0
chr2	202891340	202891420	13	chr2_202891340_202891420	ALU	ENSG00000138442.10	WDR12	0	0	0
chr2	203305192	203306774	10	chr2_203305192_203306774	ALU	ENSG00000119004.16	CYP20A1	0	0	0
chr2	223753656	223755059	48	chr2_223753656_223755059	ALU	ENSG00000152056.17	AP1S3	0	0	0
chr2	232815581	232815611	13	chr2_232815581_232815611	ALU	ENSG00000204120.16	GIGYF2	0	0	0
chr20	490161	490190	15	chr20_490161_490190	ALU	ENSG00000101266.19	CSNK2A1	0	0	0
chr20	492229	492255	6	chr20_492229_492255	ALU	ENSG00000101266.19	CSNK2A1	0	0	0
chr20	3220062	3220336	32	chr20_3220062_3220336	ALU	ENSG00000125877.13	ITPA	0	0	0
chr20	3868916	3870050	10	chr20_3868916_3870050	ALU	ENSG00000088888.18	MAVS	0	0	0
chr20	17947392	17947487	13	chr20_17947392_17947487	ALU	ENSG00000089006.17	SNX5	0	0	0
chr20	17954922	17955509	15	chr20_17954922_17955509	ALU	ENSG00000089006.17	SNX5	0	0	0
chr20	34263424	34263634	6	chr20_34263424_34263634	ALU	ENSG00000250917.1	AL035458.2	0	0	0
chr20	34263424	34263634	6	chr20_34263424_34263634	ALU	ENSG00000101440.9	ASIP	0	0	0
chr20	34379448	34379800	6	chr20_34379448_34379800	ALU	ENSG00000078747.16	ITCH	0	0	0
chr20	34469315	34469450	8	chr20_34469315_34469450	ALU	ENSG00000078747.16	ITCH	0	0	0
chr20	35721220	35721475	6	chr20_35721220_35721475	ALU	ENSG00000131051.24	RBM39	0	0	0
chr20	45953967	45953983	6	chr20_45953967_45953983	ALU	ENSG00000198026.8	ZNF335	0	0	0
chr20	45957540	45957591	33	chr20_45957540_45957591	ALU	ENSG00000198026.8	ZNF335	0	0	0
chr20	49063180	49063362	6	chr20_49063180_49063362	ALU	ENSG00000124207.17	CSE1L	0	0	0
chr20	49709546	49710186	11	chr20_49709546_49710186	ALU	ENSG00000158470.5	B4GALT5	0	0	0
chr20	50906136	50906315	6	chr20_50906136_50906315	ALU	ENSG00000101126.18	ADNP	0	0	0
chr21	29010454	29010640	37	chr21_29010454_29010640	ALU	ENSG00000156253.7	RWDD2B	0	0	0
chr21	31666419	31666422	7	chr21_31666419_31666422	ALU	ENSG00000142168.15	SOD1	0	0	0
chr21	33527135	33527530	7	chr21_33527135_33527530	ALU	ENSG00000159131.17	GART	0	0	0
chr21	43726290	43726324	9	chr21_43726290_43726324	ALU	ENSG00000160209.19	PDXK	0	0	0
chr22	17050187	17050516	9	chr22_17050187_17050516	ALU	ENSG00000237438.7	CECR7	0	0	0
chr22	19373867	19373934	9	chr22_19373867_19373934	ALU	ENSG00000100084.14	HIRA	0	0	0
chr22	19373867	19373934	9	chr22_19373867_19373934	ALU	ENSG00000242259.9	C22orf39	0	0	0
chr22	19390482	19390603	6	chr22_19390482_19390603	ALU	ENSG00000100084.14	HIRA	0	0	0
chr22	19390482	19390603	6	chr22_19390482_19390603	ALU	ENSG00000242259.9	C22orf39	0	0	0
chr22	24574573	24574598	12	chr22_24574573_24574598	ALU	ENSG00000100028.12	SNRPD3	0	0	0
chr22	24574573	24574598	12	chr22_24574573_24574598	ALU	ENSG00000286070.2	AP000356.5	0	0	0
chr22	26493303	26493389	9	chr22_26493303_26493389	ALU	ENSG00000100104.13	SRRD	0	0	0
chr22	26493303	26493389	9	chr22_26493303_26493389	ALU	ENSG00000100109.17	TFIP11	0	0	0
chr22	29499365	29499891	8	chr22_29499365_29499891	ALU	.	.	0	0	0
chr22	29500259	29500423	8	chr22_29500259_29500423	ALU	.	.	0	0	0
chr22	29507390	29507651	17	chr22_29507390_29507651	ALU	ENSG00000100296.14	THOC5	0	0	0
chr22	36487765	36488199	25	chr22_36487765_36488199	ALU	ENSG00000100350.15	FOXRED2	0	0	0
chr22	36488772	36488824	38	chr22_36488772_36488824	ALU	ENSG00000100350.15	FOXRED2	0	0	0
chr22	37857545	37857589	6	chr22_37857545_37857589	ALU	ENSG00000100129.18	EIF3L	0	0	0
chr22	37886743	37886747	7	chr22_37886743_37886747	ALU	ENSG00000100129.18	EIF3L	0	0	0
chr22	37886743	37886747	7	chr22_37886743_37886747	ALU	ENSG00000279738.1	AL022311.1	0	0	0
chr22	40928126	40928369	7	chr22_40928126_40928369	ALU	ENSG00000196236.13	XPNPEP3	0	0	0
chr22	40930567	40930842	6	chr22_40930567_40930842	ALU	ENSG00000196236.13	XPNPEP3	0	0	0
chr22	41616039	41616190	20	chr22_41616039_41616190	ALU	ENSG00000100418.8	DESI1	0	0	0
chr22	49879727	49879734	7	chr22_49879727_49879734	ALU	ENSG00000100426.7	ZBED4	0	0	0
chr3	10150680	10151235	39	chr3_10150680_10151235	ALU	ENSG00000134086.8	VHL	0	0	0
chr3	10150680	10151235	39	chr3_10150680_10151235	ALU	ENSG00000287086.1	AC034193.1	0	0	0
chr3	12597610	12597857	8	chr3_12597610_12597857	ALU	ENSG00000132155.13	RAF1	0	0	0
chr3	39409439	39409481	6	chr3_39409439_39409481	ALU	ENSG00000168028.14	RPSA	0	0	0
chr3	40465712	40465944	16	chr3_40465712_40465944	ALU	ENSG00000188846.14	RPL14	0	0	0
chr3	45082517	45082520	10	chr3_45082517_45082520	ALU	ENSG00000163814.8	CDCP1	0	0	0
chr3	45083649	45084169	22	chr3_45083649_45084169	ALU	ENSG00000163814.8	CDCP1	0	0	0
chr3	47741185	47741386	7	chr3_47741185_47741386	ALU	ENSG00000173473.11	SMARCC1	0	0	0
chr3	48714228	48714326	7	chr3_48714228_48714326	ALU	ENSG00000068745.15	IP6K2	0	0	0
chr3	48749563	48749800	6	chr3_48749563_48749800	ALU	ENSG00000114302.16	PRKAR2A	0	0	0
chr3	49478814	49479206	6	chr3_49478814_49479206	ALU	ENSG00000173402.12	DAG1	0	0	0
chr3	63868767	63868784	7	chr3_63868767_63868784	ALU	ENSG00000163635.20	ATXN7	0	0	0
chr3	111094225	111094368	9	chr3_111094225_111094368	ALU	ENSG00000177707.11	NECTIN3	0	0	0
chr3	114076807	114076956	13	chr3_114076807_114076956	ALU	ENSG00000151576.10	QTRT2	0	0	0
chr3	132710519	132710792	23	chr3_132710519_132710792	ALU	ENSG00000113971.20	NPHP3	0	0	0
chr3	132710519	132710792	23	chr3_132710519_132710792	ALU	ENSG00000274810.4	NPHP3-ACAD11	0	0	0
chr3	177195447	177195461	23	chr3_177195447_177195461	ALU	ENSG00000177565.18	TBL1XR1	0	0	0
chr3	179590318	179590577	6	chr3_179590318_179590577	ALU	ENSG00000136522.14	MRPL47	0	0	0
chr4	1884068	1884070	7	chr4_1884068_1884070	ALU	ENSG00000109685.19	NSD2	0	0	0
chr4	37611920	37612082	8	chr4_37611920_37612082	ALU	ENSG00000154274.15	C4orf19	0	0	0
chr4	37611920	37612082	8	chr4_37611920_37612082	ALU	ENSG00000181826.10	RELL1	0	0	0
chr4	41958666	41958991	26	chr4_41958666_41958991	ALU	ENSG00000109133.13	TMEM33	0	0	0
chr4	53382271	53382350	11	chr4_53382271_53382350	ALU	ENSG00000145216.16	FIP1L1	0	0	0
chr4	53382271	53382350	11	chr4_53382271_53382350	ALU	ENSG00000282278.1	AC058822.1	0	0	0
chr4	55401115	55401120	8	chr4_55401115_55401120	ALU	ENSG00000134851.13	TMEM165	0	0	0
chr4	74386774	74387101	18	chr4_74386774_74387101	ALU	ENSG00000124882.4	EREG	0	0	0
chr4	75657755	75657792	17	chr4_75657755_75657792	ALU	ENSG00000138757.15	G3BP2	0	0	0
chr4	75967355	75967359	11	chr4_75967355_75967359	ALU	ENSG00000198301.12	SDAD1	0	0	0
chr4	77037088	77037189	12	chr4_77037088_77037189	ALU	ENSG00000138758.12	SEPTIN11	0	0	0
chr4	82828968	82829002	40	chr4_82828968_82829002	ALU	ENSG00000138674.17	SEC31A	0	0	0
chr4	86983774	86983792	7	chr4_86983774_86983792	ALU	ENSG00000172493.22	AFF1	0	0	0
chr4	98922325	98922787	9	chr4_98922325_98922787	ALU	ENSG00000151247.13	EIF4E	0	0	0
chr4	109500670	109500878	40	chr4_109500670_109500878	ALU	ENSG00000138802.11	SEC24B	0	0	0
chr4	127945471	127945616	10	chr4_127945471_127945616	ALU	ENSG00000164073.11	MFSD8	0	0	0
chr4	127947162	127947323	8	chr4_127947162_127947323	ALU	ENSG00000164073.11	MFSD8	0	0	0
chr4	128037371	128037388	11	chr4_128037371_128037388	ALU	ENSG00000164074.16	ABHD18	0	0	0
chr4	128286047	128286095	10	chr4_128286047_128286095	ALU	ENSG00000164040.18	PGRMC2	0	0	0
chr4	158715686	158715726	15	chr4_158715686_158715726	ALU	ENSG00000171497.5	PPID	0	0	0
chr4	158723339	158723392	6	chr4_158723339_158723392	ALU	ENSG00000171497.5	PPID	0	0	0
chr4	165342356	165342660	7	chr4_165342356_165342660	ALU	ENSG00000052802.13	MSMO1	0	0	0
chr5	10307631	10307923	6	chr5_10307631_10307923	ALU	ENSG00000164237.9	CMBL	0	0	0
chr5	32436138	32436436	6	chr5_32436138_32436436	ALU	ENSG00000056097.16	ZFR	0	0	0
chr5	37288624	37288655	6	chr5_37288624_37288655	ALU	ENSG00000113569.16	NUP155	0	0	0
chr5	43137757	43138586	6	chr5_43137757_43138586	ALU	ENSG00000172262.11	ZNF131	0	0	0
chr5	50425725	50425736	7	chr5_50425725_50425736	ALU	ENSG00000170571.12	EMB	0	0	0
chr5	55415940	55415946	24	chr5_55415940_55415946	ALU	ENSG00000039123.16	MTREX	0	0	0
chr5	55418811	55418971	9	chr5_55418811_55418971	ALU	ENSG00000039123.16	MTREX	0	0	0
chr5	62338345	62338539	9	chr5_62338345_62338539	ALU	ENSG00000068796.19	KIF2A	0	0	0
chr5	62338345	62338539	9	chr5_62338345_62338539	ALU	ENSG00000288643.1	AC114982.2	0	0	0
chr5	62339404	62339534	6	chr5_62339404_62339534	ALU	ENSG00000068796.19	KIF2A	0	0	0
chr5	62339404	62339534	6	chr5_62339404_62339534	ALU	ENSG00000288643.1	AC114982.2	0	0	0
chr5	72883232	72883244	12	chr5_72883232_72883244	ALU	ENSG00000083312.18	TNPO1	0	0	0
chr5	104128707	104128716	9	chr5_104128707_104128716	ALU	ENSG00000251026.2	LINC02163	0	0	0
chr5	115829842	115829923	16	chr5_115829842_115829923	ALU	ENSG00000145782.13	ATG12	0	0	0
chr5	115830643	115830787	11	chr5_115830643_115830787	ALU	ENSG00000145782.13	ATG12	0	0	0
chr5	115837724	115837767	22	chr5_115837724_115837767	ALU	ENSG00000145782.13	ATG12	0	0	0
chr5	131201833	131202625	12	chr5_131201833_131202625	ALU	ENSG00000169567.13	HINT1	0	0	0
chr5	131201833	131202625	12	chr5_131201833_131202625	ALU	ENSG00000186687.16	LYRM7	0	0	0
chr5	131647235	131647238	6	chr5_131647235_131647238	ALU	ENSG00000273217.1	AC008695.1	0	0	0
chr5	131647235	131647238	6	chr5_131647235_131647238	ALU	ENSG00000217128.12	FNIP1	0	0	0
chr5	133978799	133979692	6	chr5_133978799_133979692	ALU	ENSG00000213585.11	VDAC1	0	0	0
chr5	134960862	134961025	6	chr5_134960862_134961025	ALU	ENSG00000132570.15	PCBD2	0	0	0
chr5	138571135	138571176	8	chr5_138571135_138571176	ALU	ENSG00000113013.16	HSPA9	0	0	0
chr5	139276150	139276170	38	chr5_139276150_139276170	ALU	ENSG00000281398.4	SNHG4	0	0	0
chr5	139276150	139276170	38	chr5_139276150_139276170	ALU	ENSG00000120725.13	SIL1	0	0	0
chr5	139276150	139276170	38	chr5_139276150_139276170	ALU	ENSG00000280987.4	MATR3	0	0	0
chr5	139284240	139284413	9	chr5_139284240_139284413	ALU	ENSG00000281398.4	SNHG4	0	0	0
chr5	139284240	139284413	9	chr5_139284240_139284413	ALU	ENSG00000120725.13	SIL1	0	0	0
chr5	139284240	139284413	9	chr5_139284240_139284413	ALU	ENSG00000280987.4	MATR3	0	0	0
chr5	139301412	139301545	6	chr5_139301412_139301545	ALU	ENSG00000280987.4	MATR3	0	0	0
chr5	139301412	139301545	6	chr5_139301412_139301545	ALU	ENSG00000015479.20	MATR3	0	0	0
chr5	142379077	142379092	18	chr5_142379077_142379092	ALU	ENSG00000231185.7	SPRY4-AS1	0	0	0
chr5	146478455	146478487	12	chr5_146478455_146478487	ALU	ENSG00000113649.12	TCERG1	0	0	0
chr5	163467748	163467760	14	chr5_163467748_163467760	ALU	ENSG00000072571.20	HMMR	0	0	0
chr6	28147165	28147180	10	chr6_28147165_28147180	ALU	ENSG00000198315.11	ZKSCAN8	0	0	0
chr6	34286877	34287143	6	chr6_34286877_34287143	ALU	ENSG00000272325.2	NUDT3	0	0	0
chr6	34286877	34287143	6	chr6_34286877_34287143	ALU	ENSG00000270800.3	RPS10-NUDT3	0	0	0
chr6	34424667	34424670	20	chr6_34424667_34424670	ALU	ENSG00000124614.16	RPS10	0	0	0
chr6	34424667	34424670	20	chr6_34424667_34424670	ALU	ENSG00000270800.3	RPS10-NUDT3	0	0	0
chr6	35877600	35877939	6	chr6_35877600_35877939	ALU	ENSG00000096063.16	SRPK1	0	0	0
chr6	42878469	42879925	6	chr6_42878469_42879925	ALU	ENSG00000146223.16	RPL7L1	0	0	0
chr6	42886573	42886889	8	chr6_42886573_42886889	ALU	ENSG00000146223.16	RPL7L1	0	0	0
chr6	43032250	43032308	6	chr6_43032250_43032308	ALU	ENSG00000124541.7	RRP36	0	0	0
chr6	52683628	52683645	6	chr6_52683628_52683645	ALU	ENSG00000096092.6	TMEM14A	0	0	0
chr6	70538922	70538929	6	chr6_70538922_70538929	ALU	ENSG00000082269.17	FAM135A	0	0	0
chr6	83275134	83275324	7	chr6_83275134_83275324	ALU	ENSG00000065833.9	ME1	0	0	0
chr6	89668009	89668015	9	chr6_89668009_89668015	ALU	ENSG00000112159.12	MDN1	0	0	0
chr6	89780298	89780335	9	chr6_89780298_89780335	ALU	ENSG00000112159.12	MDN1	0	0	0
chr6	140812925	140812927	8	chr6_140812925_140812927	ALU	ENSG00000285875.1	AL035446.2	0	0	0
chr6	151326814	151327063	11	chr6_151326814_151327063	ALU	ENSG00000131016.17	AKAP12	0	0	0
chr6	151338461	151338709	11	chr6_151338461_151338709	ALU	ENSG00000131016.17	AKAP12	0	0	0
chr6	151344504	151344828	11	chr6_151344504_151344828	ALU	ENSG00000131016.17	AKAP12	0	0	0
chr6	151370256	151370272	6	chr6_151370256_151370272	ALU	ENSG00000181472.5	ZBTB2	0	0	0
chr7	1569427	1569523	7	chr7_1569427_1569523	ALU	ENSG00000157778.9	PSMG3	0	0	0
chr7	22813859	22813866	7	chr7_22813859_22813866	ALU	ENSG00000196683.11	TOMM7	0	0	0
chr7	23182206	23182214	18	chr7_23182206_23182214	ALU	ENSG00000136243.17	NUP42	0	0	0
chr7	23411345	23411481	6	chr7_23411345_23411481	ALU	ENSG00000136231.14	IGF2BP3	0	0	0
chr7	23449373	23449592	12	chr7_23449373_23449592	ALU	ENSG00000136231.14	IGF2BP3	0	0	0
chr7	23487267	23487270	8	chr7_23487267_23487270	ALU	.	.	0	0	0
chr7	26211622	26211648	8	chr7_26211622_26211648	ALU	ENSG00000122565.19	CBX3	0	0	0
chr7	27765012	27765043	21	chr7_27765012_27765043	ALU	ENSG00000106052.13	TAX1BP1	0	0	0
chr7	45749606	45749672	8	chr7_45749606_45749672	ALU	ENSG00000214765.8	SEPTIN7P2	0	0	0
chr7	65735639	65736166	12	chr7_65735639_65736166	ALU	ENSG00000272693.4	AC073107.1	0	0	0
chr7	66688017	66688037	8	chr7_66688017_66688037	ALU	ENSG00000284461.2	AC027644.4	0	0	0
chr7	66688017	66688037	8	chr7_66688017_66688037	ALU	ENSG00000154710.18	RABGEF1	0	0	0
chr7	75513427	75513446	6	chr7_75513427_75513446	ALU	ENSG00000127957.18	PMS2P3	0	0	0
chr7	76354221	76354272	8	chr7_76354221_76354272	ALU	ENSG00000170027.7	YWHAG	0	0	0
chr7	92112152	92112154	6	chr7_92112152_92112154	ALU	ENSG00000001630.17	CYP51A1	0	0	0
chr7	92112553	92112585	6	chr7_92112553_92112585	ALU	ENSG00000001630.17	CYP51A1	0	0	0
chr7	92112553	92112585	6	chr7_92112553_92112585	ALU	ENSG00000285772.1	AC000120.2	0	0	0
chr7	92668567	92668586	6	chr7_92668567_92668586	ALU	ENSG00000105810.10	CDK6	0	0	0
chr7	102389519	102389836	10	chr7_102389519_102389836	ALU	ENSG00000128563.13	PRKRIP1	0	0	0
chr7	102549895	102549905	14	chr7_102549895_102549905	ALU	ENSG00000168255.20	POLR2J3	0	0	0
chr7	102549895	102549905	14	chr7_102549895_102549905	ALU	ENSG00000270249.2	AC093668.1	0	0	0
chr7	105372891	105373166	7	chr7_105372891_105373166	ALU	ENSG00000135250.17	SRPK2	0	0	0
chr7	116258197	116258422	6	chr7_116258197_116258422	ALU	ENSG00000135269.18	TES	0	0	0
chr7	116258197	116258422	6	chr7_116258197_116258422	ALU	ENSG00000243243.5	AC073130.2	0	0	0
chr7	116258197	116258422	6	chr7_116258197_116258422	ALU	ENSG00000237813.4	AC002066.1	0	0	0
chr7	128398632	128398655	7	chr7_128398632_128398655	ALU	ENSG00000106348.18	IMPDH1	0	0	0
chr7	128752705	128752727	6	chr7_128752705_128752727	ALU	ENSG00000128595.17	CALU	0	0	0
chr7	130885797	130885832	6	chr7_130885797_130885832	ALU	ENSG00000233559.2	LINC00513	0	0	0
chr7	130885797	130885832	6	chr7_130885797_130885832	ALU	ENSG00000226380.9	AC016831.1	0	0	0
chr7	130885797	130885832	6	chr7_130885797_130885832	ALU	ENSG00000285106.2	AC016831.6	0	0	0
chr7	130925906	130926134	13	chr7_130925906_130926134	ALU	ENSG00000233559.2	LINC00513	0	0	0
chr7	130925906	130926134	13	chr7_130925906_130926134	ALU	ENSG00000285106.2	AC016831.6	0	0	0
chr7	135398161	135398170	16	chr7_135398161_135398170	ALU	ENSG00000080802.19	CNOT4	0	0	0
chr7	156964025	156964028	8	chr7_156964025_156964028	ALU	ENSG00000146909.8	NOM1	0	0	0
chr8	25315120	25315142	20	chr8_25315120_25315142	ALU	ENSG00000147459.18	DOCK5	0	0	0
chr8	30175190	30175202	9	chr8_30175190_30175202	ALU	ENSG00000104671.8	DCTN6	0	0	0
chr8	30175190	30175202	9	chr8_30175190_30175202	ALU	ENSG00000104660.19	LEPROTL1	0	0	0
chr8	38424471	38424510	13	chr8_38424471_38424510	ALU	ENSG00000255201.1	AC087623.1	0	0	0
chr8	38424471	38424510	13	chr8_38424471_38424510	ALU	ENSG00000077782.21	FGFR1	0	0	0
chr8	43021006	43021464	7	chr8_43021006_43021464	ALU	ENSG00000254673.1	AC110275.1	0	0	0
chr8	43021006	43021464	7	chr8_43021006_43021464	ALU	ENSG00000168172.9	HOOK3	0	0	0
chr8	43023473	43023735	25	chr8_43023473_43023735	ALU	ENSG00000254673.1	AC110275.1	0	0	0
chr8	43023473	43023735	25	chr8_43023473_43023735	ALU	ENSG00000168172.9	HOOK3	0	0	0
chr8	56068397	56068493	18	chr8_56068397_56068493	ALU	ENSG00000008988.11	RPS20	0	0	0
chr8	66922745	66922760	8	chr8_66922745_66922760	ALU	ENSG00000245910.8	SNHG6	0	0	0
chr8	67058243	67058256	7	chr8_67058243_67058256	ALU	ENSG00000121022.14	COPS5	0	0	0
chr8	70583163	70583167	6	chr8_70583163_70583167	ALU	ENSG00000067167.8	TRAM1	0	0	0
chr8	73967756	73967804	6	chr8_73967756_73967804	ALU	ENSG00000154582.17	ELOC	0	0	0
chr8	93873353	93873446	8	chr8_93873353_93873446	ALU	ENSG00000164951.16	PDP1	0	0	0
chr8	94660933	94661198	9	chr8_94660933_94661198	ALU	ENSG00000104413.18	ESRP1	0	0	0
chr8	94700701	94701242	6	chr8_94700701_94701242	ALU	ENSG00000104413.18	ESRP1	0	0	0
chr8	97668603	97668652	15	chr8_97668603_97668652	ALU	ENSG00000147649.10	MTDH	0	0	0
chr8	103399628	103399665	7	chr8_103399628_103399665	ALU	ENSG00000164933.12	SLC25A32	0	0	0
chr8	103399628	103399665	7	chr8_103399628_103399665	ALU	ENSG00000285982.1	AC012213.5	0	0	0
chr8	109337068	109337070	6	chr8_109337068_109337070	ALU	ENSG00000120533.13	ENY2	0	0	0
chr8	123376257	123376471	8	chr8_123376257_123376471	ALU	ENSG00000156802.13	ATAD2	0	0	0
chr8	123378890	123379034	13	chr8_123378890_123379034	ALU	ENSG00000156802.13	ATAD2	0	0	0
chr8	123379482	123380323	7	chr8_123379482_123380323	ALU	ENSG00000156802.13	ATAD2	0	0	0
chr8	124500461	124530087	8	chr8_124500461_124530087	ALU	ENSG00000284087.1	MIR6844	0	0	0
chr8	124500461	124530087	8	chr8_124500461_124530087	ALU	ENSG00000147687.19	TATDN1	0	0	0
chr8	140931050	140931064	9	chr8_140931050_140931064	ALU	ENSG00000169398.19	PTK2	0	0	0
chr9	2804483	2804494	6	chr9_2804483_2804494	ALU	ENSG00000080608.10	PUM3	0	0	0
chr9	33835151	33835219	9	chr9_33835151_33835219	ALU	ENSG00000107341.5	UBE2R2	0	0	0
chr9	34169206	34169375	6	chr9_34169206_34169375	ALU	.	.	0	0	0
chr9	36592648	36592954	6	chr9_36592648_36592954	ALU	ENSG00000165304.8	MELK	0	0	0
chr9	86031135	86031241	16	chr9_86031135_86031241	ALU	ENSG00000135052.16	GOLM1	0	0	0
chr9	123450772	123450869	7	chr9_123450772_123450869	ALU	ENSG00000119522.16	DENND1A	0	0	0
chr9	125128918	125129416	7	chr9_125128918_125129416	ALU	ENSG00000173611.18	SCAI	0	0	0
chr9	125336398	125336557	7	chr9_125336398_125336557	ALU	ENSG00000165219.22	GAPVD1	0	0	0
chr9	131052965	131052967	14	chr9_131052965_131052967	ALU	ENSG00000050555.19	LAMC3	0	0	0
chr9	132356261	132356391	7	chr9_132356261_132356391	ALU	.	.	0	0	0
chr9	132680932	132681056	6	chr9_132680932_132681056	ALU	ENSG00000125484.12	GTF3C4	0	0	0
chrM	1664	1697	18	chrM_1664_1697	ALU	ENSG00000210077.1	MT-TV	0	0	0
chrM	1664	1697	18	chrM_1664_1697	ALU	ENSG00000210082.2	MT-RNR2	0	0	0
chrX	23858636	23858644	6	chrX_23858636_23858644	ALU	ENSG00000184831.14	APOO	0	0	0
chrX	24076809	24077654	46	chrX_24076809_24077654	ALU	ENSG00000130741.11	EIF2S3	0	0	0
chrX	24077971	24078326	11	chrX_24077971_24078326	ALU	ENSG00000130741.11	EIF2S3	0	0	0
chrX	45838628	45839763	6	chrX_45838628_45839763	ALU	.	.	0	0	0
chrX	53399257	53399290	7	chrX_53399257_53399290	ALU	ENSG00000072501.19	SMC1A	0	0	0
chrX	54560769	54562760	32	chrX_54560769_54562760	ALU	ENSG00000130119.17	GNL3L	0	0	0
chrX	54563544	54564944	12	chrX_54563544_54564944	ALU	ENSG00000130119.17	GNL3L	0	0	0
chrX	71571524	71571526	6	chrX_71571524_71571526	ALU	ENSG00000147162.14	OGT	0	0	0
chrX	73990787	73991111	12	chrX_73990787_73991111	ALU	ENSG00000230590.11	FTX	0	0	0
chrX	73990787	73991111	12	chrX_73990787_73991111	ALU	ENSG00000225470.8	JPX	0	0	0
chrX	123869962	123870207	11	chrX_123869962_123870207	ALU	ENSG00000101966.13	XIAP	0	0	0
chrX	123909018	123909320	13	chrX_123909018_123909320	ALU	ENSG00000101966.13	XIAP	0	0	0
chrX	130406406	130406678	9	chrX_130406406_130406678	ALU	ENSG00000134597.16	RBMX2	0	0	0
chrX	134897420	134897502	8	chrX_134897420_134897502	ALU	ENSG00000101928.13	MOSPD1	0	0	0
chrX	151397195	151397240	8	chrX_151397195_151397240	ALU	ENSG00000160131.14	VMA21	0	0	0
chrX	151408155	151408173	22	chrX_151408155_151408173	ALU	ENSG00000160131.14	VMA21	0	0	0
chrX	151409354	151409364	7	chrX_151409354_151409364	ALU	ENSG00000160131.14	VMA21	0	0	0
chr10	93452678	93452755	8	chr10_93452678_93452755	LINE	ENSG00000138119.17	MYOF	0	0	0
chr11	10468784	10468789	7	chr11_10468784_10468789	LINE	ENSG00000133805.15	AMPD3	0	0	0
chr6	73288433	73288527	4	chr6_73288433_73288527	LINE	ENSG00000135314.12	KHDC1	0	0	0
chr6	73288433	73288527	4	chr6_73288433_73288527	LINE	ENSG00000229852.4	AC019205.1	0	0	0
chr9	32463850	32463901	6	chr9_32463850_32463901	LINE	ENSG00000107201.11	DDX58	0	0	0
chr9	32463850	32463901	6	chr9_32463850_32463901	LINE	ENSG00000288684.1	AL353671.1	0	0	0

## Sheet: Sheet 5
Sheet 5: TE insertions identified in NCM460 cells
chromosome	start	end	supporting_reads	insertion_site	TE family	gene_id	gene_name	exon	intron	intergenic
chr1	6523302	6523605	6	chr1_6523302_6523605	ALU	ENSG00000162408.11	NOL9	0	0	0
chr1	6524744	6525297	8	chr1_6524744_6525297	ALU	ENSG00000162408.11	NOL9	0	0	0
chr1	8778626	8778742	8	chr1_8778626_8778742	ALU	ENSG00000142599.19	RERE	0	0	0
chr1	10456916	10459446	23	chr1_10456916_10459446	ALU	ENSG00000203469.2	AL354956.1	0	0	0
chr1	10456916	10459446	23	chr1_10456916_10459446	ALU	ENSG00000160049.12	DFFA	0	0	0
chr1	10459960	10460264	7	chr1_10459960_10460264	ALU	ENSG00000160049.12	DFFA	0	0	0
chr1	11998371	11998485	11	chr1_11998371_11998485	ALU	ENSG00000116688.18	MFN2	0	0	0
chr1	15569574	15569900	9	chr1_15569574_15569900	ALU	ENSG00000116138.13	DNAJC16	0	0	0
chr1	18942356	18942520	8	chr1_18942356_18942520	ALU	ENSG00000169991.11	IFFO2	0	0	0
chr1	19251794	19251813	6	chr1_19251794_19251813	ALU	ENSG00000053372.5	MRTO4	0	0	0
chr1	21150731	21151100	11	chr1_21150731_21151100	ALU	ENSG00000075151.22	EIF4G3	0	0	0
chr1	21166103	21166117	10	chr1_21166103_21166117	ALU	ENSG00000075151.22	EIF4G3	0	0	0
chr1	22085711	22086122	7	chr1_22085711_22086122	ALU	ENSG00000070831.17	CDC42	0	0	0
chr1	27971297	27971618	6	chr1_27971297_27971618	ALU	ENSG00000158161.16	EYA3	0	0	0
chr1	29174810	29174913	6	chr1_29174810_29174913	ALU	ENSG00000116350.17	SRSF4	0	0	0
chr1	31586864	31587324	11	chr1_31586864_31587324	ALU	ENSG00000142910.16	TINAGL1	0	0	0
chr1	31587575	31587583	10	chr1_31587575_31587583	ALU	ENSG00000142910.16	TINAGL1	0	0	0
chr1	32175496	32176032	9	chr1_32175496_32176032	ALU	ENSG00000250135.1	AL049795.2	0	0	0
chr1	32175496	32176032	9	chr1_32175496_32176032	ALU	ENSG00000025800.14	KPNA6	0	0	0
chr1	37855730	37855935	6	chr1_37855730_37855935	ALU	ENSG00000188786.10	MTF1	0	0	0
chr1	40502406	40502886	58	chr1_40502406_40502886	ALU	ENSG00000238287.1	AL603839.3	0	0	0
chr1	45447103	45515709	6	chr1_45447103_45515709	ALU	ENSG00000132763.15	MMACHC	0	0	0
chr1	45447103	45515709	6	chr1_45447103_45515709	ALU	ENSG00000280670.3	CCDC163	0	0	0
chr1	45447103	45515709	6	chr1_45447103_45515709	ALU	ENSG00000117450.15	PRDX1	0	0	0
chr1	45447103	45515709	6	chr1_45447103_45515709	ALU	ENSG00000288208.1	AL451136.1	0	0	0
chr1	45447103	45515709	6	chr1_45447103_45515709	ALU	ENSG00000070759.17	TESK2	0	0	0
chr1	45610079	45610087	8	chr1_45610079_45610087	ALU	ENSG00000132780.17	NASP	0	0	0
chr1	52671328	52685355	11	chr1_52671328_52685355	ALU	ENSG00000162377.6	COA7	0	0	0
chr1	52693573	52693668	11	chr1_52693573_52693668	ALU	ENSG00000162377.6	COA7	0	0	0
chr1	53781088	53784475	21	chr1_53781088_53784475	ALU	ENSG00000058804.12	NDC1	0	0	0
chr1	53936265	53936503	21	chr1_53936265_53936503	ALU	ENSG00000081870.12	HSPB11	0	0	0
chr1	70315474	70315482	9	chr1_70315474_70315482	ALU	ENSG00000118454.13	ANKRD13C	0	0	0
chr1	86900300	86900392	6	chr1_86900300_86900392	ALU	ENSG00000183291.17	SELENOF	0	0	0
chr1	88771393	88771397	8	chr1_88771393_88771397	ALU	ENSG00000065243.20	PKN2	0	0	0
chr1	93366875	93366896	11	chr1_93366875_93366896	ALU	ENSG00000117505.13	DR1	0	0	0
chr1	94529663	94530165	6	chr1_94529663_94530165	ALU	ENSG00000117525.14	F3	0	0	0
chr1	94633394	94633461	7	chr1_94633394_94633461	ALU	ENSG00000224081.9	SLC44A3-AS1	0	0	0
chr1	96792093	96792140	29	chr1_96792093_96792140	ALU	ENSG00000117569.19	PTBP2	0	0	0
chr1	96793385	96793402	7	chr1_96793385_96793402	ALU	ENSG00000117569.19	PTBP2	0	0	0
chr1	96793634	96793671	9	chr1_96793634_96793671	ALU	ENSG00000117569.19	PTBP2	0	0	0
chr1	109062722	109063892	11	chr1_109062722_109063892	ALU	ENSG00000197780.10	TAF13	0	0	0
chr1	151696579	151696942	11	chr1_151696579_151696942	ALU	ENSG00000143376.14	SNX27	0	0	0
chr1	153664037	153664052	37	chr1_153664037_153664052	ALU	ENSG00000143621.17	ILF2	0	0	0
chr1	155451486	155451679	10	chr1_155451486_155451679	ALU	ENSG00000116539.14	ASH1L	0	0	0
chr1	155727104	155727594	20	chr1_155727104_155727594	ALU	ENSG00000132676.16	DAP3	0	0	0
chr1	161207871	161207873	6	chr1_161207871_161207873	ALU	ENSG00000158864.13	NDUFS2	0	0	0
chr1	168247327	168247503	7	chr1_168247327_168247503	ALU	ENSG00000213064.10	SFT2D2	0	0	0
chr1	168247327	168247503	7	chr1_168247327_168247503	ALU	ENSG00000214262.4	ANKRD36BP1	0	0	0
chr1	179841945	179842217	6	chr1_179841945_179842217	ALU	ENSG00000169905.13	TOR1AIP2	0	0	0
chr1	201985296	201985302	14	chr1_201985296_201985302	ALU	ENSG00000176393.11	RNPEP	0	0	0
chr1	205086144	205086523	11	chr1_205086144_205086523	ALU	ENSG00000117222.14	RBBP5	0	0	0
chr1	205087445	205087470	10	chr1_205087445_205087470	ALU	ENSG00000117222.14	RBBP5	0	0	0
chr1	222733334	222733356	19	chr1_222733334_222733356	ALU	ENSG00000162819.12	BROX	0	0	0
chr1	222735178	222735194	6	chr1_222735178_222735194	ALU	ENSG00000162819.12	BROX	0	0	0
chr1	223723739	223723876	33	chr1_223723739_223723876	ALU	ENSG00000162909.18	CAPN2	0	0	0
chr1	223841045	223841203	6	chr1_223841045_223841203	ALU	ENSG00000143514.17	TP53BP2	0	0	0
chr1	224393826	224393829	10	chr1_224393826_224393829	ALU	ENSG00000162923.17	WDR26	0	0	0
chr1	235173082	235173319	6	chr1_235173082_235173319	ALU	ENSG00000054267.22	ARID4B	0	0	0
chr1	244986005	244986089	6	chr1_244986005_244986089	ALU	ENSG00000203666.12	EFCAB2	0	0	0
chr1	246243384	246243415	62	chr1_246243384_246243415	ALU	ENSG00000185420.19	SMYD3	0	0	0
chr10	17684927	17684948	36	chr10_17684927_17684948	ALU	ENSG00000136738.15	STAM	0	0	0
chr10	52707169	52707173	7	chr10_52707169_52707173	ALU	ENSG00000231131.8	LNCAROD	0	0	0
chr10	70878088	70878099	13	chr10_70878088_70878099	ALU	ENSG00000166224.17	SGPL1	0	0	0
chr10	73249810	73250403	8	chr10_73249810_73250403	ALU	ENSG00000182180.14	MRPS16	0	0	0
chr10	73249810	73250403	8	chr10_73249810_73250403	ALU	ENSG00000236756.4	DNAJC9-AS1	0	0	0
chr10	74185939	74186102	17	chr10_74185939_74186102	ALU	ENSG00000156110.15	ADK	0	0	0
chr10	93343950	93343957	6	chr10_93343950_93343957	ALU	ENSG00000138119.17	MYOF	0	0	0
chr10	93422549	93422926	8	chr10_93422549_93422926	ALU	ENSG00000138119.17	MYOF	0	0	0
chr10	93452738	93452930	22	chr10_93452738_93452930	ALU	ENSG00000138119.17	MYOF	0	0	0
chr10	94608904	94609363	20	chr10_94608904_94609363	ALU	ENSG00000244332.1	AL138759.1	0	0	0
chr10	94608904	94609363	20	chr10_94608904_94609363	ALU	ENSG00000119969.15	HELLS	0	0	0
chr10	94610194	94610449	6	chr10_94610194_94610449	ALU	ENSG00000244332.1	AL138759.1	0	0	0
chr10	94610194	94610449	6	chr10_94610194_94610449	ALU	ENSG00000119969.15	HELLS	0	0	0
chr10	99670897	99670899	6	chr10_99670897_99670899	ALU	ENSG00000285932.1	AL133353.2	0	0	0
chr10	99670897	99670899	6	chr10_99670897_99670899	ALU	ENSG00000198018.7	ENTPD7	0	0	0
chr10	99954102	99954329	6	chr10_99954102_99954329	ALU	ENSG00000227695.6	DNMBP-AS1	0	0	0
chr10	99954102	99954329	6	chr10_99954102_99954329	ALU	ENSG00000107554.17	DNMBP	0	0	0
chr10	100541558	100541562	6	chr10_100541558_100541562	ALU	ENSG00000166135.14	HIF1AN	0	0	0
chr10	118711159	118711280	11	chr10_118711159_118711280	ALU	ENSG00000151893.15	CACUL1	0	0	0
chr10	119077334	119077823	12	chr10_119077334_119077823	ALU	ENSG00000107581.13	EIF3A	0	0	0
chr10	123003114	123003124	9	chr10_123003114_123003124	ALU	ENSG00000095574.12	IKZF5	0	0	0
chr10	124941358	124941567	7	chr10_124941358_124941567	ALU	ENSG00000249456.1	AL731577.2	0	0	0
chr10	130150729	130151054	7	chr10_130150729_130151054	ALU	ENSG00000108010.12	GLRX3	0	0	0
chr11	881727	881758	12	chr11_881727_881758	ALU	ENSG00000177830.18	CHID1	0	0	0
chr11	3788927	3789062	9	chr11_3788927_3789062	ALU	ENSG00000110713.17	NUP98	0	0	0
chr11	13413677	13413697	8	chr11_13413677_13413697	ALU	ENSG00000148925.11	BTBD10	0	0	0
chr11	14349425	14349454	9	chr11_14349425_14349454	ALU	ENSG00000133818.14	RRAS2	0	0	0
chr11	14469178	14478722	68	chr11_14469178_14478722	ALU	ENSG00000129083.13	COPB1	0	0	0
chr11	14507186	14507517	7	chr11_14507186_14507517	ALU	ENSG00000256206.2	AC018523.2	0	0	0
chr11	14507186	14507517	7	chr11_14507186_14507517	ALU	ENSG00000129084.18	PSMA1	0	0	0
chr11	17076127	17076633	7	chr11_17076127_17076633	ALU	ENSG00000110700.7	RPS13	0	0	0
chr11	27495196	27496172	14	chr11_27495196_27496172	ALU	ENSG00000148943.12	LIN7C	0	0	0
chr11	46677691	46677712	7	chr11_46677691_46677712	ALU	ENSG00000175220.12	ARHGAP1	0	0	0
chr11	47536735	47536746	8	chr11_47536735_47536746	ALU	ENSG00000149187.18	CELF1	0	0	0
chr11	59153976	59153978	7	chr11_59153976_59153978	ALU	ENSG00000166801.16	FAM111A	0	0	0
chr11	66633195	66633278	20	chr11_66633195_66633278	ALU	ENSG00000248643.5	RBM14-RBM4	0	0	0
chr11	66637078	66637346	9	chr11_66637078_66637346	ALU	ENSG00000248643.5	RBM14-RBM4	0	0	0
chr11	66657690	66657960	11	chr11_66657690_66657960	ALU	ENSG00000173933.21	RBM4	0	0	0
chr11	107790992	107791043	9	chr11_107790992_107791043	ALU	ENSG00000110660.15	SLC35F2	0	0	0
chr11	107791727	107791780	24	chr11_107791727_107791780	ALU	ENSG00000110660.15	SLC35F2	0	0	0
chr11	107792164	107792184	17	chr11_107792164_107792184	ALU	ENSG00000110660.15	SLC35F2	0	0	0
chr11	117168446	117168479	23	chr11_117168446_117168479	ALU	ENSG00000168092.14	PAFAH1B2	0	0	0
chr11	117168806	117169213	31	chr11_117168806_117169213	ALU	ENSG00000168092.14	PAFAH1B2	0	0	0
chr12	930167	930192	8	chr12_930167_930192	ALU	ENSG00000002016.18	RAD52	0	0	0
chr12	6359901	6359980	10	chr12_6359901_6359980	ALU	ENSG00000111319.13	SCNN1A	0	0	0
chr12	12900651	12900703	6	chr12_12900651_12900703	ALU	ENSG00000013588.9	GPRC5A	0	0	0
chr12	20755738	20755744	7	chr12_20755738_20755744	ALU	.	.	0	0	0
chr12	34030013	34030049	7	chr12_34030013_34030049	ALU	ENSG00000245482.2	AC046130.1	0	0	0
chr12	45734109	45734260	6	chr12_45734109_45734260	ALU	ENSG00000189079.17	ARID2	0	0	0
chr12	48930737	48930915	10	chr12_48930737_48930915	ALU	ENSG00000272822.2	AC073610.1	0	0	0
chr12	48930737	48930915	10	chr12_48930737_48930915	ALU	ENSG00000139537.11	CCDC65	0	0	0
chr12	49758184	49758202	14	chr12_49758184_49758202	ALU	ENSG00000139644.13	TMBIM6	0	0	0
chr12	50191279	50191301	11	chr12_50191279_50191301	ALU	ENSG00000257298.1	AC008147.2	0	0	0
chr12	50191279	50191301	11	chr12_50191279_50191301	ALU	ENSG00000050405.13	LIMA1	0	0	0
chr12	50201636	50201817	6	chr12_50201636_50201817	ALU	ENSG00000050405.13	LIMA1	0	0	0
chr12	50409956	50410050	7	chr12_50409956_50410050	ALU	ENSG00000161813.22	LARP4	0	0	0
chr12	53022848	53023011	8	chr12_53022848_53023011	ALU	ENSG00000063046.18	EIF4B	0	0	0
chr12	53022848	53023011	8	chr12_53022848_53023011	ALU	ENSG00000257337.7	AC068888.1	0	0	0
chr12	54230944	54230957	8	chr12_54230944_54230957	ALU	ENSG00000094916.16	CBX5	0	0	0
chr12	54233408	54233863	21	chr12_54233408_54233863	ALU	ENSG00000094916.16	CBX5	0	0	0
chr12	54234156	54234259	10	chr12_54234156_54234259	ALU	ENSG00000094916.16	CBX5	0	0	0
chr12	54240388	54240500	222	chr12_54240388_54240500	ALU	ENSG00000094916.16	CBX5	0	0	0
chr12	54333285	54333303	6	chr12_54333285_54333303	ALU	ENSG00000258344.1	AC078778.1	0	0	0
chr12	54333285	54333303	6	chr12_54333285_54333303	ALU	ENSG00000111481.10	COPZ1	0	0	0
chr12	56290406	56290631	14	chr12_56290406_56290631	ALU	ENSG00000062485.19	CS	0	0	0
chr12	56290406	56290631	14	chr12_56290406_56290631	ALU	ENSG00000144785.8	AC073896.1	0	0	0
chr12	56342028	56342054	9	chr12_56342028_56342054	ALU	ENSG00000170581.14	STAT2	0	0	0
chr12	56677059	56677391	6	chr12_56677059_56677391	ALU	ENSG00000110958.16	PTGES3	0	0	0
chr12	56684807	56685064	22	chr12_56684807_56685064	ALU	ENSG00000110958.16	PTGES3	0	0	0
chr12	56686419	56686654	8	chr12_56686419_56686654	ALU	ENSG00000110958.16	PTGES3	0	0	0
chr12	71786164	71786180	12	chr12_71786164_71786180	ALU	ENSG00000080371.6	RAB21	0	0	0
chr12	76027462	76027509	12	chr12_76027462_76027509	ALU	ENSG00000139289.14	PHLDA1	0	0	0
chr12	93364463	93402901	6	chr12_93364463_93402901	ALU	ENSG00000173598.14	NUDT4	0	0	0
chr12	93364463	93402901	6	chr12_93364463_93402901	ALU	ENSG00000257252.6	AC124947.1	0	0	0
chr12	109851326	109852127	30	chr12_109851326_109852127	ALU	ENSG00000139433.11	GLTP	0	0	0
chr12	119869230	119869338	6	chr12_119869230_119869338	ALU	ENSG00000122966.17	CIT	0	0	0
chr12	120197484	120197495	6	chr12_120197484_120197495	ALU	ENSG00000089157.16	RPLP0	0	0	0
chr12	121823748	121823754	8	chr12_121823748_121823754	ALU	ENSG00000139718.11	SETD1B	0	0	0
chr12	132770444	132770770	35	chr12_132770444_132770770	ALU	ENSG00000090615.15	GOLGA3	0	0	0
chr13	25306111	25306150	7	chr13_25306111_25306150	ALU	ENSG00000139496.16	NUP58	0	0	0
chr13	25312866	25325838	7	chr13_25312866_25325838	ALU	ENSG00000139496.16	NUP58	0	0	0
chr13	52468024	52468026	6	chr13_52468024_52468026	ALU	ENSG00000136108.15	CKAP2	0	0	0
chr14	21247703	21247880	6	chr14_21247703_21247880	ALU	ENSG00000092199.18	HNRNPC	0	0	0
chr14	21249325	21249492	7	chr14_21249325_21249492	ALU	ENSG00000092199.18	HNRNPC	0	0	0
chr14	21250987	21251995	6	chr14_21250987_21251995	ALU	ENSG00000092199.18	HNRNPC	0	0	0
chr14	21256265	21257495	27	chr14_21256265_21257495	ALU	ENSG00000092199.18	HNRNPC	0	0	0
chr14	23093471	23093487	20	chr14_23093471_23093487	ALU	ENSG00000100813.14	ACIN1	0	0	0
chr14	34564811	34564896	16	chr14_34564811_34564896	ALU	ENSG00000129515.20	SNX6	0	0	0
chr14	35298901	35299014	9	chr14_35298901_35299014	ALU	ENSG00000100902.11	PSMA6	0	0	0
chr14	35298901	35299014	9	chr14_35298901_35299014	ALU	ENSG00000258790.1	AL121594.1	0	0	0
chr14	49862550	49862824	20	chr14_49862550_49862824	ALU	ENSG00000282885.2	AL627171.2	0	0	0
chr14	49862550	49862824	20	chr14_49862550_49862824	ALU	ENSG00000274012.1	RN7SL2	0	0	0
chr14	50905575	50905593	7	chr14_50905575_50905593	ALU	ENSG00000100504.17	PYGL	0	0	0
chr14	50923215	50923265	10	chr14_50923215_50923265	ALU	ENSG00000100504.17	PYGL	0	0	0
chr14	50923495	50923553	14	chr14_50923495_50923553	ALU	ENSG00000100504.17	PYGL	0	0	0
chr14	52639919	52640069	7	chr14_52639919_52640069	ALU	ENSG00000197930.13	ERO1A	0	0	0
chr14	52641301	52641365	22	chr14_52641301_52641365	ALU	ENSG00000258757.1	AL133453.1	0	0	0
chr14	52641301	52641365	22	chr14_52641301_52641365	ALU	ENSG00000197930.13	ERO1A	0	0	0
chr14	52708816	52708820	14	chr14_52708816_52708820	ALU	ENSG00000100519.12	PSMC6	0	0	0
chr14	55055740	55055839	9	chr14_55055740_55055839	ALU	ENSG00000168175.15	MAPK1IP1L	0	0	0
chr14	55067008	55067692	6	chr14_55067008_55067692	ALU	ENSG00000168175.15	MAPK1IP1L	0	0	0
chr14	55329145	55329150	7	chr14_55329145_55329150	ALU	ENSG00000258455.1	AL158801.3	0	0	0
chr14	55329145	55329150	7	chr14_55329145_55329150	ALU	ENSG00000178974.11	FBXO34	0	0	0
chr14	55656132	55656137	7	chr14_55656132_55656137	ALU	ENSG00000126777.18	KTN1	0	0	0
chr14	61738372	61738385	23	chr14_61738372_61738385	ALU	ENSG00000100644.17	HIF1A	0	0	0
chr14	61738372	61738385	23	chr14_61738372_61738385	ALU	ENSG00000258667.2	HIF1A-AS3	0	0	0
chr14	61738372	61738385	23	chr14_61738372_61738385	ALU	ENSG00000258964.1	AL137129.1	0	0	0
chr14	73095403	73095609	19	chr14_73095403_73095609	ALU	ENSG00000119707.14	RBM25	0	0	0
chr14	73294562	73294625	6	chr14_73294562_73294625	ALU	ENSG00000133961.20	NUMB	0	0	0
chr14	73716287	73716705	13	chr14_73716287_73716705	ALU	ENSG00000156030.13	MIDEAS	0	0	0
chr14	75032876	75032880	15	chr14_75032876_75032880	ALU	ENSG00000119684.16	MLH3	0	0	0
chr14	75055376	75055390	6	chr14_75055376_75055390	ALU	ENSG00000119640.9	ACYP1	0	0	0
chr14	101765850	101765892	16	chr14_101765850_101765892	ALU	ENSG00000078304.19	PPP2R5C	0	0	0
chr14	103494507	103494763	6	chr14_103494507_103494763	ALU	ENSG00000075413.19	MARK3	0	0	0
chr15	34232447	34232498	6	chr15_34232447_34232498	ALU	ENSG00000140199.13	SLC12A6	0	0	0
chr15	41045304	41059932	8	chr15_41045304_41059932	ALU	ENSG00000128908.17	INO80	0	0	0
chr15	41076253	41076464	8	chr15_41076253_41076464	ALU	ENSG00000128908.17	INO80	0	0	0
chr15	41280717	41280818	6	chr15_41280717_41280818	ALU	ENSG00000187446.12	CHP1	0	0	0
chr15	41281110	41281135	29	chr15_41281110_41281135	ALU	ENSG00000187446.12	CHP1	0	0	0
chr15	41281886	41281889	9	chr15_41281886_41281889	ALU	ENSG00000187446.12	CHP1	0	0	0
chr15	41734593	41734596	7	chr15_41734593_41734596	ALU	ENSG00000174197.16	MGA	0	0	0
chr15	42532094	42532359	6	chr15_42532094_42532359	ALU	ENSG00000092531.10	SNAP23	0	0	0
chr15	42532094	42532359	6	chr15_42532094_42532359	ALU	ENSG00000261684.2	AC018362.1	0	0	0
chr15	42532094	42532359	6	chr15_42532094_42532359	ALU	ENSG00000285942.1	AC018362.3	0	0	0
chr15	42567122	42567284	13	chr15_42567122_42567284	ALU	ENSG00000261822.1	AC018362.2	0	0	0
chr15	42567122	42567284	13	chr15_42567122_42567284	ALU	ENSG00000137814.12	HAUS2	0	0	0
chr15	42569141	42569556	11	chr15_42569141_42569556	ALU	ENSG00000261822.1	AC018362.2	0	0	0
chr15	42569141	42569556	11	chr15_42569141_42569556	ALU	ENSG00000137814.12	HAUS2	0	0	0
chr15	50558648	50558684	17	chr15_50558648_50558684	ALU	ENSG00000259684.1	AC084756.1	0	0	0
chr15	50558648	50558684	17	chr15_50558648_50558684	ALU	ENSG00000092439.16	TRPM7	0	0	0
chr15	50570119	50570210	7	chr15_50570119_50570210	ALU	ENSG00000092439.16	TRPM7	0	0	0
chr15	50634576	50634596	11	chr15_50634576_50634596	ALU	ENSG00000092439.16	TRPM7	0	0	0
chr15	52548240	52548327	6	chr15_52548240_52548327	ALU	ENSG00000128989.11	ARPP19	0	0	0
chr15	58772235	58772240	6	chr15_58772235_58772240	ALU	ENSG00000128923.11	MINDY2	0	0	0
chr15	59364678	59365212	18	chr15_59364678_59365212	ALU	ENSG00000157483.9	MYO1E	0	0	0
chr15	64367962	64368396	6	chr15_64367962_64368396	ALU	ENSG00000166803.14	PCLAF	0	0	0
chr15	64367962	64368396	6	chr15_64367962_64368396	ALU	ENSG00000259316.12	AC087632.2	0	0	0
chr15	74848169	74848176	14	chr15_74848169_74848176	ALU	ENSG00000140497.16	SCAMP2	0	0	0
chr15	78470383	78470616	8	chr15_78470383_78470616	ALU	ENSG00000136381.13	IREB2	0	0	0
chr15	78874811	78874825	19	chr15_78874811_78874825	ALU	ENSG00000185787.15	MORF4L1	0	0	0
chr15	84674686	84674690	6	chr15_84674686_84674690	ALU	ENSG00000140612.14	SEC11A	0	0	0
chr15	93002305	93002361	38	chr15_93002305_93002361	ALU	ENSG00000173575.22	CHD2	0	0	0
chr16	9110756	9111119	9	chr16_9110756_9111119	ALU	ENSG00000182831.12	C16orf72	0	0	0
chr16	9110756	9111119	9	chr16_9110756_9111119	ALU	ENSG00000263244.2	AC087190.3	0	0	0
chr16	13897529	13897546	46	chr16_13897529_13897546	ALU	.	.	0	0	0
chr16	19120600	19120797	8	chr16_19120600_19120797	ALU	ENSG00000205730.7	ITPRIPL2	0	0	0
chr16	19120600	19120797	8	chr16_19120600_19120797	ALU	ENSG00000261759.1	AC099518.5	0	0	0
chr16	19120600	19120797	8	chr16_19120600_19120797	ALU	ENSG00000261427.6	AC099518.3	0	0	0
chr16	46676580	46676588	7	chr16_46676580_46676588	ALU	ENSG00000069329.18	VPS35	0	0	0
chr16	48608308	48608315	38	chr16_48608308_48608315	ALU	ENSG00000102921.8	N4BP1	0	0	0
chr16	57192986	57192996	7	chr16_57192986_57192996	ALU	ENSG00000159579.14	RSPRY1	0	0	0
chr16	57195124	57195227	6	chr16_57195124_57195227	ALU	ENSG00000159579.14	RSPRY1	0	0	0
chr16	58582775	58582794	8	chr16_58582775_58582794	ALU	ENSG00000125107.19	CNOT1	0	0	0
chr16	58627847	58628065	6	chr16_58627847_58628065	ALU	ENSG00000125107.19	CNOT1	0	0	0
chr16	67137193	67137584	27	chr16_67137193_67137584	ALU	ENSG00000125149.12	C16orf70	0	0	0
chr16	68818888	68818974	6	chr16_68818888_68818974	ALU	ENSG00000260798.1	AC099314.1	0	0	0
chr16	68818888	68818974	6	chr16_68818888_68818974	ALU	ENSG00000039068.20	CDH1	0	0	0
chr16	68833937	68834490	11	chr16_68833937_68834490	ALU	ENSG00000039068.20	CDH1	0	0	0
chr16	70249208	70249400	126	chr16_70249208_70249400	ALU	ENSG00000223496.3	EXOSC6	0	0	0
chr16	75640179	75640185	19	chr16_75640179_75640185	ALU	ENSG00000065427.15	KARS1	0	0	0
chr16	81017832	81017838	6	chr16_81017832_81017838	ALU	ENSG00000166451.14	CENPN	0	0	0
chr16	81017832	81017838	6	chr16_81017832_81017838	ALU	ENSG00000260213.6	CENPN-AS1	0	0	0
chr16	81017832	81017838	6	chr16_81017832_81017838	ALU	ENSG00000103121.9	CMC2	0	0	0
chr16	84477567	84477592	15	chr16_84477567_84477592	ALU	ENSG00000140950.16	MEAK7	0	0	0
chr16	85722946	85723014	6	chr16_85722946_85723014	ALU	ENSG00000154102.11	C16orf74	0	0	0
chr16	85737798	85737822	6	chr16_85737798_85737822	ALU	ENSG00000154102.11	C16orf74	0	0	0
chr16	89388368	89388381	6	chr16_89388368_89388381	ALU	ENSG00000167522.16	ANKRD11	0	0	0
chr17	2670331	2670335	6	chr17_2670331_2670335	ALU	ENSG00000007168.14	PAFAH1B1	0	0	0
chr17	4236906	4237206	8	chr17_4236906_4237206	ALU	ENSG00000185722.18	ANKFY1	0	0	0
chr17	6904972	6904983	6	chr17_6904972_6904983	ALU	ENSG00000262943.7	ALOX12P2	0	0	0
chr17	6904972	6904983	6	chr17_6904972_6904983	ALU	ENSG00000215067.10	ALOX12-AS1	0	0	0
chr17	6924455	6924763	7	chr17_6924455_6924763	ALU	ENSG00000262943.7	ALOX12P2	0	0	0
chr17	6924455	6924763	7	chr17_6924455_6924763	ALU	ENSG00000215067.10	ALOX12-AS1	0	0	0
chr17	15962499	15962783	9	chr17_15962499_15962783	ALU	ENSG00000170425.3	ADORA2B	0	0	0
chr17	20999738	20999746	8	chr17_20999738_20999746	ALU	ENSG00000124422.12	USP22	0	0	0
chr17	20999738	20999746	8	chr17_20999738_20999746	ALU	ENSG00000233098.9	CCDC144NL-AS1	0	0	0
chr17	21000788	21000856	11	chr17_21000788_21000856	ALU	ENSG00000124422.12	USP22	0	0	0
chr17	21000788	21000856	11	chr17_21000788_21000856	ALU	ENSG00000233098.9	CCDC144NL-AS1	0	0	0
chr17	21024721	21025225	11	chr17_21024721_21025225	ALU	ENSG00000124422.12	USP22	0	0	0
chr17	21026016	21026320	11	chr17_21026016_21026320	ALU	ENSG00000124422.12	USP22	0	0	0
chr17	27312831	27313014	8	chr17_27312831_27313014	ALU	ENSG00000109046.15	WSB1	0	0	0
chr17	31097995	31098953	10	chr17_31097995_31098953	ALU	ENSG00000196712.18	NF1	0	0	0
chr17	31330497	31330506	7	chr17_31330497_31330506	ALU	ENSG00000196712.18	NF1	0	0	0
chr17	32566823	32566839	14	chr17_32566823_32566839	ALU	ENSG00000176658.17	MYO1D	0	0	0
chr17	39435080	39435220	9	chr17_39435080_39435220	ALU	ENSG00000125686.12	MED1	0	0	0
chr17	43222251	43222410	6	chr17_43222251_43222410	ALU	ENSG00000236383.8	CCDC200	0	0	0
chr17	44801863	44801896	12	chr17_44801863_44801896	ALU	ENSG00000182963.11	GJC1	0	0	0
chr17	44802737	44803024	9	chr17_44802737_44803024	ALU	ENSG00000182963.11	GJC1	0	0	0
chr17	44938290	44938461	10	chr17_44938290_44938461	ALU	ENSG00000186185.14	KIF18B	0	0	0
chr17	47543906	47544160	26	chr17_47543906_47544160	ALU	ENSG00000141279.17	NPEPPS	0	0	0
chr17	47927263	47927295	8	chr17_47927263_47927295	ALU	ENSG00000167182.15	SP2	0	0	0
chr17	47927263	47927295	8	chr17_47927263_47927295	ALU	ENSG00000234494.7	SP2-AS1	0	0	0
chr17	47947790	47947926	13	chr17_47947790_47947926	ALU	ENSG00000108439.11	PNPO	0	0	0
chr17	47947790	47947926	13	chr17_47947790_47947926	ALU	ENSG00000264019.1	AC018521.2	0	0	0
chr17	47947790	47947926	13	chr17_47947790_47947926	ALU	ENSG00000263798.2	AC018521.1	0	0	0
chr17	59110499	59110553	6	chr17_59110499_59110553	ALU	ENSG00000224738.1	AC099850.1	0	0	0
chr17	59110499	59110553	6	chr17_59110499_59110553	ALU	ENSG00000182628.13	SKA2	0	0	0
chr17	59731521	59731526	6	chr17_59731521_59731526	ALU	ENSG00000062716.13	VMP1	0	0	0
chr17	59838816	59839296	9	chr17_59838816_59839296	ALU	ENSG00000062716.13	VMP1	0	0	0
chr17	61972726	61972733	6	chr17_61972726_61972733	ALU	ENSG00000108510.10	MED13	0	0	0
chr17	62605149	62605283	6	chr17_62605149_62605283	ALU	ENSG00000146872.18	TLK2	0	0	0
chr17	62606241	62606255	17	chr17_62606241_62606255	ALU	ENSG00000146872.18	TLK2	0	0	0
chr17	63795435	63795443	7	chr17_63795435_63795443	ALU	ENSG00000198231.13	DDX42	0	0	0
chr17	64646574	64646668	7	chr17_64646574_64646668	ALU	ENSG00000108854.16	SMURF2	0	0	0
chr17	67899420	67899625	6	chr17_67899420_67899625	ALU	ENSG00000171634.18	BPTF	0	0	0
chr17	74204188	74204200	6	chr17_74204188_74204200	ALU	ENSG00000172809.13	RPL38	0	0	0
chr17	75663018	75663029	7	chr17_75663018_75663029	ALU	ENSG00000108469.15	RECQL5	0	0	0
chr17	76560720	76560956	20	chr17_76560720_76560956	ALU	ENSG00000163597.15	SNHG16	0	0	0
chr17	76563517	76564428	40	chr17_76563517_76564428	ALU	ENSG00000284526.1	AC015802.6	0	0	0
chr17	76563517	76564428	40	chr17_76563517_76564428	ALU	ENSG00000163597.15	SNHG16	0	0	0
chr17	77096173	77096466	15	chr17_77096173_77096466	ALU	ENSG00000234912.12	SNHG20	0	0	0
chr17	77096173	77096466	15	chr17_77096173_77096466	ALU	ENSG00000129657.16	SEC14L1	0	0	0
chr17	81856609	81856891	7	chr17_81856609_81856891	ALU	ENSG00000185624.16	P4HB	0	0	0
chr17	81858045	81858292	6	chr17_81858045_81858292	ALU	ENSG00000185624.16	P4HB	0	0	0
chr18	2581425	2581626	19	chr18_2581425_2581626	ALU	ENSG00000080986.13	NDC80	0	0	0
chr18	32124698	32124715	6	chr18_32124698_32124715	ALU	ENSG00000134758.14	RNF138	0	0	0
chr18	49513995	49514061	8	chr18_49513995_49514061	ALU	.	.	0	0	0
chr19	14487523	14487539	10	chr19_14487523_14487539	ALU	ENSG00000123159.16	GIPC1	0	0	0
chr19	16631138	16631379	6	chr19_16631138_16631379	ALU	ENSG00000269427.1	AC024075.3	0	0	0
chr19	16631138	16631379	6	chr19_16631138_16631379	ALU	ENSG00000268087.1	AC008764.2	0	0	0
chr19	16631138	16631379	6	chr19_16631138_16631379	ALU	ENSG00000268790.5	AC008764.4	0	0	0
chr19	16631138	16631379	6	chr19_16631138_16631379	ALU	ENSG00000214046.9	SMIM7	0	0	0
chr19	17582180	17582213	6	chr19_17582180_17582213	ALU	ENSG00000130309.11	COLGALT1	0	0	0
chr19	19682701	19682960	9	chr19_19682701_19682960	ALU	ENSG00000181896.12	ZNF101	0	0	0
chr19	23219378	23219761	12	chr19_23219378_23219761	ALU	.	.	0	0	0
chr19	23264668	23264913	6	chr19_23264668_23264913	ALU	ENSG00000283201.1	AC092329.3	0	0	0
chr19	23264668	23264913	6	chr19_23264668_23264913	ALU	ENSG00000269107.1	AC092329.1	0	0	0
chr19	23264668	23264913	6	chr19_23264668_23264913	ALU	ENSG00000284428.1	AC092329.4	0	0	0
chr19	23768605	23768683	16	chr19_23768605_23768683	ALU	ENSG00000233836.7	AC139769.1	0	0	0
chr19	24089956	24090107	6	chr19_24089956_24090107	ALU	ENSG00000213096.11	ZNF254	0	0	0
chr19	34401476	34402109	18	chr19_34401476_34402109	ALU	ENSG00000105220.17	GPI	0	0	0
chr19	34401476	34402109	18	chr19_34401476_34402109	ALU	ENSG00000266953.6	AC092073.1	0	0	0
chr19	41260297	41260622	41	chr19_41260297_41260622	ALU	ENSG00000167601.12	AXL	0	0	0
chr19	41261700	41261769	8	chr19_41261700_41261769	ALU	ENSG00000167601.12	AXL	0	0	0
chr19	46749680	46749956	11	chr19_46749680_46749956	ALU	ENSG00000181027.11	FKRP	0	0	0
chr19	47643027	47643235	15	chr19_47643027_47643235	ALU	ENSG00000063169.11	BICRA	0	0	0
chr19	47643027	47643235	15	chr19_47643027_47643235	ALU	ENSG00000268746.1	AC010519.1	0	0	0
chr19	53073814	53074023	8	chr19_53073814_53074023	ALU	ENSG00000170949.17	ZNF160	0	0	0
chr19	57297516	57297638	6	chr19_57297516_57297638	ALU	.	.	0	0	0
chr19	57298222	57298733	10	chr19_57298222_57298733	ALU	.	.	0	0	0
chr19	57299124	57299313	6	chr19_57299124_57299313	ALU	.	.	0	0	0
chr2	10130891	10130920	27	chr2_10130891_10130920	ALU	ENSG00000171848.16	RRM2	0	0	0
chr2	25749692	25749697	7	chr2_25749692_25749697	ALU	ENSG00000143970.17	ASXL2	0	0	0
chr2	26779911	26780099	28	chr2_26779911_26780099	ALU	ENSG00000213699.9	SLC35F6	0	0	0
chr2	26779911	26780099	28	chr2_26779911_26780099	ALU	ENSG00000115163.15	CENPA	0	0	0
chr2	26781133	26781469	9	chr2_26781133_26781469	ALU	ENSG00000213699.9	SLC35F6	0	0	0
chr2	26781133	26781469	9	chr2_26781133_26781469	ALU	ENSG00000115163.15	CENPA	0	0	0
chr2	27348204	27348402	6	chr2_27348204_27348402	ALU	ENSG00000115207.13	GTF3C2	0	0	0
chr2	28914025	28914048	7	chr2_28914025_28914048	ALU	ENSG00000163811.12	WDR43	0	0	0
chr2	31336817	31336833	13	chr2_31336817_31336833	ALU	ENSG00000158125.10	XDH	0	0	0
chr2	37102188	37102453	7	chr2_37102188_37102453	ALU	ENSG00000055332.19	EIF2AK2	0	0	0
chr2	37201820	37201939	6	chr2_37201820_37201939	ALU	ENSG00000218739.10	CEBPZOS	0	0	0
chr2	37201820	37201939	6	chr2_37201820_37201939	ALU	ENSG00000115816.15	CEBPZ	0	0	0
chr2	39088156	39088196	9	chr2_39088156_39088196	ALU	ENSG00000115904.14	SOS1	0	0	0
chr2	42313634	42313659	8	chr2_42313634_42313659	ALU	ENSG00000143924.19	EML4	0	0	0
chr2	54979169	54979185	10	chr2_54979169_54979185	ALU	ENSG00000115310.18	RTN4	0	0	0
chr2	69599842	69599962	6	chr2_69599842_69599962	ALU	ENSG00000115977.21	AAK1	0	0	0
chr2	70288061	70288072	7	chr2_70288061_70288072	ALU	ENSG00000143977.14	SNRPG	0	0	0
chr2	70289787	70290144	8	chr2_70289787_70290144	ALU	ENSG00000143977.14	SNRPG	0	0	0
chr2	74009490	74009592	12	chr2_74009490_74009592	ALU	ENSG00000187605.16	TET3	0	0	0
chr2	74153851	74153932	14	chr2_74153851_74153932	ALU	ENSG00000114978.18	MOB1A	0	0	0
chr2	99470862	99471047	6	chr2_99470862_99471047	ALU	ENSG00000135945.10	REV1	0	0	0
chr2	111470477	111470488	8	chr2_111470477_111470488	ALU	ENSG00000285016.1	AC017002.3	0	0	0
chr2	111470477	111470488	8	chr2_111470477_111470488	ALU	ENSG00000280878.1	AC017002.2	0	0	0
chr2	111470477	111470488	8	chr2_111470477_111470488	ALU	ENSG00000172965.17	MIR4435-2HG	0	0	0
chr2	111824929	111825132	10	chr2_111824929_111825132	ALU	ENSG00000153107.13	ANAPC1	0	0	0
chr2	113948974	113949133	20	chr2_113948974_113949133	ALU	ENSG00000115091.12	ACTR3	0	0	0
chr2	128191683	128191908	11	chr2_128191683_128191908	ALU	ENSG00000136731.13	UGGT1	0	0	0
chr2	128192932	128193548	76	chr2_128192932_128193548	ALU	ENSG00000136731.13	UGGT1	0	0	0
chr2	128194030	128194327	16	chr2_128194030_128194327	ALU	ENSG00000136731.13	UGGT1	0	0	0
chr2	196135453	196135534	6	chr2_196135453_196135534	ALU	ENSG00000081320.11	STK17B	0	0	0
chr2	196153970	196154003	22	chr2_196153970_196154003	ALU	ENSG00000272211.1	AC114760.2	0	0	0
chr2	196153970	196154003	22	chr2_196153970_196154003	ALU	ENSG00000081320.11	STK17B	0	0	0
chr2	230725891	230726314	6	chr2_230725891_230726314	ALU	ENSG00000135932.11	CAB39	0	0	0
chr20	3220058	3220367	7	chr20_3220058_3220367	ALU	ENSG00000125877.13	ITPA	0	0	0
chr20	17947403	17947487	6	chr20_17947403_17947487	ALU	ENSG00000089006.17	SNX5	0	0	0
chr20	32217495	32217520	8	chr20_32217495_32217520	ALU	ENSG00000101346.14	POFUT1	0	0	0
chr20	32857578	32857673	9	chr20_32857578_32857673	ALU	ENSG00000260257.2	AL035071.1	0	0	0
chr20	34275617	34275961	7	chr20_34275617_34275961	ALU	ENSG00000250917.1	AL035458.2	0	0	0
chr20	34375733	34375873	11	chr20_34375733_34375873	ALU	ENSG00000078747.16	ITCH	0	0	0
chr20	34379498	34379862	14	chr20_34379498_34379862	ALU	ENSG00000078747.16	ITCH	0	0	0
chr20	34387775	34387946	26	chr20_34387775_34387946	ALU	ENSG00000078747.16	ITCH	0	0	0
chr20	34590315	34590319	9	chr20_34590315_34590319	ALU	ENSG00000101464.11	PIGU	0	0	0
chr20	35721432	35721473	10	chr20_35721432_35721473	ALU	ENSG00000131051.24	RBM39	0	0	0
chr20	35729299	35729313	6	chr20_35729299_35729313	ALU	ENSG00000131051.24	RBM39	0	0	0
chr20	36610871	36611265	13	chr20_36610871_36611265	ALU	ENSG00000101084.18	RAB5IF	0	0	0
chr20	36610871	36611265	13	chr20_36610871_36611265	ALU	ENSG00000259399.1	TGIF2-RAB5IF	0	0	0
chr20	45953969	45954007	6	chr20_45953969_45954007	ALU	ENSG00000198026.8	ZNF335	0	0	0
chr20	45957312	45957587	61	chr20_45957312_45957587	ALU	ENSG00000198026.8	ZNF335	0	0	0
chr20	46126182	46126207	6	chr20_46126182_46126207	ALU	ENSG00000101017.14	CD40	0	0	0
chr20	47619830	47619920	8	chr20_47619830_47619920	ALU	ENSG00000124151.19	NCOA3	0	0	0
chr20	49030590	49030734	12	chr20_49030590_49030734	ALU	ENSG00000124198.10	ARFGEF2	0	0	0
chr20	49059626	49059839	6	chr20_49059626_49059839	ALU	ENSG00000124207.17	CSE1L	0	0	0
chr20	49061108	49061437	9	chr20_49061108_49061437	ALU	ENSG00000124207.17	CSE1L	0	0	0
chr20	49063342	49063499	20	chr20_49063342_49063499	ALU	ENSG00000124207.17	CSE1L	0	0	0
chr20	49064462	49064902	15	chr20_49064462_49064902	ALU	ENSG00000124207.17	CSE1L	0	0	0
chr20	49709505	49709846	7	chr20_49709505_49709846	ALU	ENSG00000158470.5	B4GALT5	0	0	0
chr20	50103539	50103673	10	chr20_50103539_50103673	ALU	ENSG00000244687.12	UBE2V1	0	0	0
chr20	50103539	50103673	10	chr20_50103539_50103673	ALU	ENSG00000124208.16	PEDS1-UBE2V1	0	0	0
chr20	50528612	50528702	10	chr20_50528612_50528702	ALU	ENSG00000196396.10	PTPN1	0	0	0
chr20	50750954	50751178	7	chr20_50750954_50751178	ALU	ENSG00000124171.9	PARD6B	0	0	0
chr20	50751608	50751621	10	chr20_50751608_50751621	ALU	ENSG00000124171.9	PARD6B	0	0	0
chr20	50906109	50906238	8	chr20_50906109_50906238	ALU	ENSG00000101126.18	ADNP	0	0	0
chr20	62189719	62189731	6	chr20_62189719_62189731	ALU	ENSG00000101181.18	MTG2	0	0	0
chr20	62295214	62295225	8	chr20_62295214_62295225	ALU	ENSG00000130703.17	OSBPL2	0	0	0
chr20	63897139	63898844	10	chr20_63897139_63898844	ALU	ENSG00000101152.11	DNAJC5	0	0	0
chr20	63900326	63901231	7	chr20_63900326_63901231	ALU	ENSG00000101152.11	DNAJC5	0	0	0
chr21	17570087	17570101	6	chr21_17570087_17570101	ALU	ENSG00000154639.19	CXADR	0	0	0
chr21	29010479	29010619	8	chr21_29010479_29010619	ALU	ENSG00000156253.7	RWDD2B	0	0	0
chr21	33260896	33260899	6	chr21_33260896_33260899	ALU	ENSG00000159110.20	IFNAR2	0	0	0
chr21	33260896	33260899	6	chr21_33260896_33260899	ALU	ENSG00000249624.9	AP000295.1	0	0	0
chr21	33261589	33262414	12	chr21_33261589_33262414	ALU	ENSG00000159110.20	IFNAR2	0	0	0
chr21	33261589	33262414	12	chr21_33261589_33262414	ALU	ENSG00000249624.9	AP000295.1	0	0	0
chr21	33263809	33264247	10	chr21_33263809_33264247	ALU	ENSG00000223799.1	IL10RB-DT	0	0	0
chr21	33263809	33264247	10	chr21_33263809_33264247	ALU	ENSG00000159110.20	IFNAR2	0	0	0
chr21	33263809	33264247	10	chr21_33263809_33264247	ALU	ENSG00000249624.9	AP000295.1	0	0	0
chr21	33265249	33265600	222	chr21_33265249_33265600	ALU	ENSG00000223799.1	IL10RB-DT	0	0	0
chr21	33265249	33265600	222	chr21_33265249_33265600	ALU	ENSG00000159110.20	IFNAR2	0	0	0
chr21	33265249	33265600	222	chr21_33265249_33265600	ALU	ENSG00000249624.9	AP000295.1	0	0	0
chr21	33919137	33919361	14	chr21_33919137_33919361	ALU	ENSG00000244294.3	RN7SL740P	0	0	0
chr21	33919137	33919361	14	chr21_33919137_33919361	ALU	ENSG00000249209.2	AP000311.1	0	0	0
chr21	33919137	33919361	14	chr21_33919137_33919361	ALU	ENSG00000237945.7	LINC00649	0	0	0
chr21	43726171	43726319	11	chr21_43726171_43726319	ALU	ENSG00000160209.19	PDXK	0	0	0
chr22	19459507	19460002	7	chr22_19459507_19460002	ALU	ENSG00000070010.19	UFD1	0	0	0
chr22	20924543	20924768	14	chr22_20924543_20924768	ALU	ENSG00000099942.13	CRKL	0	0	0
chr22	20985896	20985899	6	chr22_20985896_20985899	ALU	ENSG00000285314.1	AC002470.2	0	0	0
chr22	20985896	20985899	6	chr22_20985896_20985899	ALU	ENSG00000099949.21	LZTR1	0	0	0
chr22	21605587	21605773	7	chr22_21605587_21605773	ALU	ENSG00000185651.15	UBE2L3	0	0	0
chr22	22320771	22321126	19	chr22_22320771_22321126	ALU	ENSG00000286129.1	AC245060.7	0	0	0
chr22	24383321	24383927	9	chr22_24383321_24383927	ALU	ENSG00000100014.20	SPECC1L	0	0	0
chr22	24383321	24383927	9	chr22_24383321_24383927	ALU	ENSG00000258555.6	SPECC1L-ADORA2A	0	0	0
chr22	24572497	24572665	11	chr22_24572497_24572665	ALU	ENSG00000100028.12	SNRPD3	0	0	0
chr22	24572497	24572665	11	chr22_24572497_24572665	ALU	ENSG00000286070.2	AP000356.5	0	0	0
chr22	24574230	24574602	20	chr22_24574230_24574602	ALU	ENSG00000100028.12	SNRPD3	0	0	0
chr22	24574230	24574602	20	chr22_24574230_24574602	ALU	ENSG00000286070.2	AP000356.5	0	0	0
chr22	24576263	24576534	9	chr22_24576263_24576534	ALU	ENSG00000100028.12	SNRPD3	0	0	0
chr22	24576263	24576534	9	chr22_24576263_24576534	ALU	ENSG00000286070.2	AP000356.5	0	0	0
chr22	25196698	25196711	22	chr22_25196698_25196711	ALU	ENSG00000197077.13	KIAA1671	0	0	0
chr22	27860263	27860280	8	chr22_27860263_27860280	ALU	ENSG00000180957.18	PITPNB	0	0	0
chr22	29502830	29503036	6	chr22_29502830_29503036	ALU	.	.	0	0	0
chr22	29696062	29696125	10	chr22_29696062_29696125	ALU	ENSG00000186575.19	NF2	0	0	0
chr22	29697323	29697909	25	chr22_29697323_29697909	ALU	ENSG00000186575.19	NF2	0	0	0
chr22	29698588	29698600	10	chr22_29698588_29698600	ALU	ENSG00000186575.19	NF2	0	0	0
chr22	31721850	31721862	8	chr22_31721850_31721862	ALU	ENSG00000183530.14	PRR14L	0	0	0
chr22	36487764	36488214	39	chr22_36487764_36488214	ALU	ENSG00000100350.15	FOXRED2	0	0	0
chr22	36488766	36488815	15	chr22_36488766_36488815	ALU	ENSG00000100350.15	FOXRED2	0	0	0
chr22	37942524	37942817	13	chr22_37942524_37942817	ALU	ENSG00000100139.14	MICALL1	0	0	0
chr22	40954550	40954557	19	chr22_40954550_40954557	ALU	ENSG00000100387.9	RBX1	0	0	0
chr22	45166711	45166736	11	chr22_45166711_45166736	ALU	ENSG00000093000.19	NUP50	0	0	0
chr3	9697865	9697872	7	chr3_9697865_9697872	ALU	ENSG00000163719.20	MTMR14	0	0	0
chr3	9697865	9697872	7	chr3_9697865_9697872	ALU	ENSG00000287878.1	AC022382.2	0	0	0
chr3	10150871	10151157	48	chr3_10150871_10151157	ALU	ENSG00000134086.8	VHL	0	0	0
chr3	10150871	10151157	48	chr3_10150871_10151157	ALU	ENSG00000287086.1	AC034193.1	0	0	0
chr3	12597654	12598001	6	chr3_12597654_12598001	ALU	ENSG00000132155.13	RAF1	0	0	0
chr3	14964757	14964799	6	chr3_14964757_14964799	ALU	ENSG00000177463.15	NR2C2	0	0	0
chr3	15442599	15442616	12	chr3_15442599_15442616	ALU	ENSG00000144597.14	EAF1	0	0	0
chr3	15442599	15442616	12	chr3_15442599_15442616	ALU	ENSG00000249786.7	EAF1-AS1	0	0	0
chr3	33396161	33396163	13	chr3_33396161_33396163	ALU	ENSG00000153558.16	FBXL2	0	0	0
chr3	33396161	33396163	13	chr3_33396161_33396163	ALU	ENSG00000153560.12	UBP1	0	0	0
chr3	37975815	37975913	12	chr3_37975815_37975913	ALU	ENSG00000144677.15	CTDSPL	0	0	0
chr3	37979203	37979218	9	chr3_37979203_37979218	ALU	ENSG00000144677.15	CTDSPL	0	0	0
chr3	45083627	45083665	6	chr3_45083627_45083665	ALU	ENSG00000163814.8	CDCP1	0	0	0
chr3	48840407	48840498	11	chr3_48840407_48840498	ALU	ENSG00000114302.16	PRKAR2A	0	0	0
chr3	49081314	49081319	9	chr3_49081314_49081319	ALU	ENSG00000198218.11	QRICH1	0	0	0
chr3	50112149	50113147	42	chr3_50112149_50113147	ALU	ENSG00000003756.17	RBM5	0	0	0
chr3	51596055	51596207	6	chr3_51596055_51596207	ALU	ENSG00000164080.13	RAD54L2	0	0	0
chr3	56620902	56621199	7	chr3_56620902_56621199	ALU	ENSG00000180376.17	CCDC66	0	0	0
chr3	56620902	56621199	7	chr3_56620902_56621199	ALU	ENSG00000163946.13	TASOR	0	0	0
chr3	57766941	57767187	8	chr3_57766941_57767187	ALU	ENSG00000163681.16	SLMAP	0	0	0
chr3	114076942	114077106	75	chr3_114076942_114077106	ALU	ENSG00000151576.10	QTRT2	0	0	0
chr3	119995127	119995156	8	chr3_119995127_119995156	ALU	ENSG00000082701.17	GSK3B	0	0	0
chr3	119995127	119995156	8	chr3_119995127_119995156	ALU	ENSG00000288662.1	AC092910.4	0	0	0
chr3	122726888	122726904	12	chr3_122726888_122726904	ALU	ENSG00000173193.15	PARP14	0	0	0
chr3	132710519	132710622	20	chr3_132710519_132710622	ALU	ENSG00000113971.20	NPHP3	0	0	0
chr3	132710519	132710622	20	chr3_132710519_132710622	ALU	ENSG00000274810.4	NPHP3-ACAD11	0	0	0
chr3	152297597	152297600	9	chr3_152297597_152297600	ALU	ENSG00000152601.17	MBNL1	0	0	0
chr3	156541476	156541607	8	chr3_156541476_156541607	ALU	ENSG00000114850.7	SSR3	0	0	0
chr3	172335082	172335085	7	chr3_172335082_172335085	ALU	ENSG00000075420.13	FNDC3B	0	0	0
chr3	172691820	172691976	24	chr3_172691820_172691976	ALU	ENSG00000144959.11	NCEH1	0	0	0
chr3	196933607	196933883	6	chr3_196933607_196933883	ALU	ENSG00000119231.11	SENP5	0	0	0
chr3	196934702	196934716	6	chr3_196934702_196934716	ALU	ENSG00000119231.11	SENP5	0	0	0
chr4	1811478	1811487	6	chr4_1811478_1811487	ALU	ENSG00000168924.15	LETM1	0	0	0
chr4	1811747	1811961	11	chr4_1811747_1811961	ALU	ENSG00000168924.15	LETM1	0	0	0
chr4	1883927	1884127	18	chr4_1883927_1884127	ALU	ENSG00000109685.19	NSD2	0	0	0
chr4	24549040	24549100	13	chr4_24549040_24549100	ALU	ENSG00000109606.13	DHX15	0	0	0
chr4	40617540	40617603	18	chr4_40617540_40617603	ALU	ENSG00000163694.15	RBM47	0	0	0
chr4	41958616	41958991	23	chr4_41958616_41958991	ALU	ENSG00000109133.13	TMEM33	0	0	0
chr4	41960551	41960576	8	chr4_41960551_41960576	ALU	ENSG00000109133.13	TMEM33	0	0	0
chr4	51887176	51887411	6	chr4_51887176_51887411	ALU	ENSG00000109184.15	DCUN1D4	0	0	0
chr4	53382276	53382339	11	chr4_53382276_53382339	ALU	ENSG00000145216.16	FIP1L1	0	0	0
chr4	53382276	53382339	11	chr4_53382276_53382339	ALU	ENSG00000282278.1	AC058822.1	0	0	0
chr4	74387044	74387063	6	chr4_74387044_74387063	ALU	ENSG00000124882.4	EREG	0	0	0
chr4	82828995	82829002	10	chr4_82828995_82829002	ALU	ENSG00000138674.17	SEC31A	0	0	0
chr4	109500683	109500834	7	chr4_109500683_109500834	ALU	ENSG00000138802.11	SEC24B	0	0	0
chr4	128285948	128286099	19	chr4_128285948_128286099	ALU	ENSG00000164040.18	PGRMC2	0	0	0
chr4	158715683	158715707	7	chr4_158715683_158715707	ALU	ENSG00000171497.5	PPID	0	0	0
chr5	16816304	16816319	7	chr5_16816304_16816319	ALU	ENSG00000145555.15	MYO10	0	0	0
chr5	32428311	32428484	12	chr5_32428311_32428484	ALU	ENSG00000056097.16	ZFR	0	0	0
chr5	33450893	33451003	11	chr5_33450893_33451003	ALU	ENSG00000113407.14	TARS1	0	0	0
chr5	36183077	36183572	7	chr5_36183077_36183572	ALU	ENSG00000145604.17	SKP2	0	0	0
chr5	36184020	36184043	9	chr5_36184020_36184043	ALU	ENSG00000145604.17	SKP2	0	0	0
chr5	55415820	55464281	14	chr5_55415820_55464281	ALU	ENSG00000039123.16	MTREX	0	0	0
chr5	55415820	55464281	14	chr5_55415820_55464281	ALU	ENSG00000067113.17	PLPP1	0	0	0
chr5	62338345	62338529	7	chr5_62338345_62338529	ALU	ENSG00000068796.19	KIF2A	0	0	0
chr5	62338345	62338529	7	chr5_62338345_62338529	ALU	ENSG00000288643.1	AC114982.2	0	0	0
chr5	62339524	62339531	14	chr5_62339524_62339531	ALU	ENSG00000068796.19	KIF2A	0	0	0
chr5	62339524	62339531	14	chr5_62339524_62339531	ALU	ENSG00000288643.1	AC114982.2	0	0	0
chr5	72883225	72883234	8	chr5_72883225_72883234	ALU	ENSG00000083312.18	TNPO1	0	0	0
chr5	122893760	122893782	7	chr5_122893760_122893782	ALU	ENSG00000064652.11	SNX24	0	0	0
chr5	132881208	132881230	6	chr5_132881208_132881230	ALU	ENSG00000072364.13	AFF4	0	0	0
chr5	138204395	138204424	6	chr5_138204395_138204424	ALU	ENSG00000094880.11	CDC23	0	0	0
chr5	138571168	138571183	7	chr5_138571168_138571183	ALU	ENSG00000113013.16	HSPA9	0	0	0
chr5	139200677	139285640	8	chr5_139200677_139285640	ALU	ENSG00000252533.1	RNU6-572P	0	0	0
chr5	139200677	139285640	8	chr5_139200677_139285640	ALU	ENSG00000252213.1	SNORA74D	0	0	0
chr5	139200677	139285640	8	chr5_139200677_139285640	ALU	ENSG00000200959.1	SNORA74A	0	0	0
chr5	139200677	139285640	8	chr5_139200677_139285640	ALU	ENSG00000281398.4	SNHG4	0	0	0
chr5	139200677	139285640	8	chr5_139200677_139285640	ALU	ENSG00000120725.13	SIL1	0	0	0
chr5	139200677	139285640	8	chr5_139200677_139285640	ALU	ENSG00000280987.4	MATR3	0	0	0
chr5	139312639	139312843	8	chr5_139312639_139312843	ALU	ENSG00000280987.4	MATR3	0	0	0
chr5	139312639	139312843	8	chr5_139312639_139312843	ALU	ENSG00000015479.20	MATR3	0	0	0
chr5	141316264	141316352	6	chr5_141316264_141316352	ALU	ENSG00000178913.8	TAF7	0	0	0
chr5	146212055	146212116	6	chr5_146212055_146212116	ALU	ENSG00000275740.1	AC091959.1	0	0	0
chr5	146212055	146212116	6	chr5_146212055_146212116	ALU	ENSG00000091009.8	RBM27	0	0	0
chr5	146478449	146478561	8	chr5_146478449_146478561	ALU	ENSG00000113649.12	TCERG1	0	0	0
chr5	163467748	163467781	10	chr5_163467748_163467781	ALU	ENSG00000072571.20	HMMR	0	0	0
chr6	4821691	4821698	6	chr6_4821691_4821698	ALU	ENSG00000153046.18	CDYL	0	0	0
chr6	5243550	5243563	31	chr6_5243550_5243563	ALU	ENSG00000214113.11	LYRM4	0	0	0
chr6	17624560	17624563	8	chr6_17624560_17624563	ALU	ENSG00000124789.12	NUP153	0	0	0
chr6	20101869	20101871	8	chr6_20101869_20101871	ALU	ENSG00000172197.11	MBOAT1	0	0	0
chr6	24709884	24709895	8	chr6_24709884_24709895	ALU	ENSG00000112308.13	C6orf62	0	0	0
chr6	24710535	24710569	11	chr6_24710535_24710569	ALU	ENSG00000112308.13	C6orf62	0	0	0
chr6	24719133	24719177	9	chr6_24719133_24719177	ALU	ENSG00000112308.13	C6orf62	0	0	0
chr6	28080648	28080679	10	chr6_28080648_28080679	ALU	ENSG00000272009.1	AL121944.1	0	0	0
chr6	28080648	28080679	10	chr6_28080648_28080679	ALU	ENSG00000197279.4	ZNF165	0	0	0
chr6	28080648	28080679	10	chr6_28080648_28080679	ALU	ENSG00000269293.3	ZSCAN16-AS1	0	0	0
chr6	34286789	34287052	7	chr6_34286789_34287052	ALU	ENSG00000272325.2	NUDT3	0	0	0
chr6	34286789	34287052	7	chr6_34286789_34287052	ALU	ENSG00000270800.3	RPS10-NUDT3	0	0	0
chr6	34424663	34424670	7	chr6_34424663_34424670	ALU	ENSG00000124614.16	RPS10	0	0	0
chr6	34424663	34424670	7	chr6_34424663_34424670	ALU	ENSG00000270800.3	RPS10-NUDT3	0	0	0
chr6	37469478	37469725	7	chr6_37469478_37469725	ALU	ENSG00000137200.13	CMTR1	0	0	0
chr6	42100969	42101061	15	chr6_42100969_42101061	ALU	.	.	0	0	0
chr6	42115976	42115988	6	chr6_42115976_42115988	ALU	ENSG00000188112.9	C6orf132	0	0	0
chr6	73424450	73424493	6	chr6_73424450_73424493	ALU	ENSG00000164430.17	CGAS	0	0	0
chr6	73636589	73636622	6	chr6_73636589_73636622	ALU	ENSG00000119899.13	SLC17A5	0	0	0
chr6	83275194	83275354	6	chr6_83275194_83275354	ALU	ENSG00000065833.9	ME1	0	0	0
chr6	85628275	85628492	9	chr6_85628275_85628492	ALU	ENSG00000135316.19	SYNCRIP	0	0	0
chr6	125930093	125930272	7	chr6_125930093_125930272	ALU	ENSG00000111912.20	NCOA7	0	0	0
chr7	1567329	1567340	12	chr7_1567329_1567340	ALU	ENSG00000157778.9	PSMG3	0	0	0
chr7	1569511	1569720	21	chr7_1569511_1569720	ALU	ENSG00000157778.9	PSMG3	0	0	0
chr7	5504490	5504602	11	chr7_5504490_5504602	ALU	ENSG00000155034.19	FBXL18	0	0	0
chr7	5739858	5739904	12	chr7_5739858_5739904	ALU	ENSG00000011275.19	RNF216	0	0	0
chr7	20178863	20178889	6	chr7_20178863_20178889	ALU	ENSG00000183742.13	MACC1	0	0	0
chr7	22813859	22813875	14	chr7_22813859_22813875	ALU	ENSG00000196683.11	TOMM7	0	0	0
chr7	23182204	23182218	21	chr7_23182204_23182218	ALU	ENSG00000136243.17	NUP42	0	0	0
chr7	23386845	23387083	7	chr7_23386845_23387083	ALU	ENSG00000136231.14	IGF2BP3	0	0	0
chr7	26209162	26209181	6	chr7_26209162_26209181	ALU	ENSG00000122565.19	CBX3	0	0	0
chr7	27764910	27765062	18	chr7_27764910_27765062	ALU	ENSG00000106052.13	TAX1BP1	0	0	0
chr7	35632658	35632719	8	chr7_35632658_35632719	ALU	ENSG00000122557.11	HERPUD2	0	0	0
chr7	35633037	35633354	15	chr7_35633037_35633354	ALU	ENSG00000122557.11	HERPUD2	0	0	0
chr7	44832713	44832966	6	chr7_44832713_44832966	ALU	ENSG00000105968.19	H2AZ2	0	0	0
chr7	56080225	56080276	7	chr7_56080225_56080276	ALU	ENSG00000129103.19	SUMF2	0	0	0
chr7	56080527	56080529	7	chr7_56080527_56080529	ALU	ENSG00000129103.19	SUMF2	0	0	0
chr7	56080527	56080529	7	chr7_56080527_56080529	ALU	ENSG00000164776.10	PHKG1	0	0	0
chr7	64829400	64829561	7	chr7_64829400_64829561	ALU	ENSG00000197008.10	ZNF138	0	0	0
chr7	66528663	66529020	7	chr7_66528663_66529020	ALU	ENSG00000234500.1	AC008267.3	0	0	0
chr7	66528663	66529020	7	chr7_66528663_66529020	ALU	ENSG00000229180.7	AC006001.3	0	0	0
chr7	92112148	92112155	6	chr7_92112148_92112155	ALU	ENSG00000001630.17	CYP51A1	0	0	0
chr7	108563289	108563294	8	chr7_108563289_108563294	ALU	ENSG00000177683.14	THAP5	0	0	0
chr7	108563289	108563294	8	chr7_108563289_108563294	ALU	ENSG00000135241.17	PNPLA8	0	0	0
chr7	116258198	116258375	6	chr7_116258198_116258375	ALU	ENSG00000135269.18	TES	0	0	0
chr7	116258198	116258375	6	chr7_116258198_116258375	ALU	ENSG00000243243.5	AC073130.2	0	0	0
chr7	116258198	116258375	6	chr7_116258198_116258375	ALU	ENSG00000237813.4	AC002066.1	0	0	0
chr7	128504158	128504371	6	chr7_128504158_128504371	ALU	ENSG00000165055.16	METTL2B	0	0	0
chr7	130049033	130049040	7	chr7_130049033_130049040	ALU	ENSG00000091732.17	ZC3HC1	0	0	0
chr7	130889428	130890109	14	chr7_130889428_130890109	ALU	ENSG00000233559.2	LINC00513	0	0	0
chr7	130889428	130890109	14	chr7_130889428_130890109	ALU	ENSG00000226380.9	AC016831.1	0	0	0
chr7	130889428	130890109	14	chr7_130889428_130890109	ALU	ENSG00000285106.2	AC016831.6	0	0	0
chr7	130908100	130908112	9	chr7_130908100_130908112	ALU	ENSG00000233559.2	LINC00513	0	0	0
chr7	130908100	130908112	9	chr7_130908100_130908112	ALU	ENSG00000226380.9	AC016831.1	0	0	0
chr7	130908100	130908112	9	chr7_130908100_130908112	ALU	ENSG00000285106.2	AC016831.6	0	0	0
chr7	135398151	135398172	9	chr7_135398151_135398172	ALU	ENSG00000080802.19	CNOT4	0	0	0
chr7	138866813	139066144	9	chr7_138866813_139066144	ALU	ENSG00000199646.1	RNU6-1272P	0	0	0
chr7	138866813	139066144	9	chr7_138866813_139066144	ALU	ENSG00000229677.1	AC018644.1	0	0	0
chr7	138866813	139066144	9	chr7_138866813_139066144	ALU	ENSG00000146858.8	ZC3HAV1L	0	0	0
chr7	138866813	139066144	9	chr7_138866813_139066144	ALU	ENSG00000122778.10	KIAA1549	0	0	0
chr7	138866813	139066144	9	chr7_138866813_139066144	ALU	ENSG00000105939.14	ZC3HAV1	0	0	0
chr7	143306520	143306534	13	chr7_143306520_143306534	ALU	ENSG00000106144.20	CASP2	0	0	0
chr7	158811008	158811017	11	chr7_158811008_158811017	ALU	ENSG00000117868.17	ESYT2	0	0	0
chr8	25420306	25420410	10	chr8_25420306_25420410	ALU	ENSG00000147437.10	GNRH1	0	0	0
chr8	30174330	30174552	6	chr8_30174330_30174552	ALU	ENSG00000104671.8	DCTN6	0	0	0
chr8	30174330	30174552	6	chr8_30174330_30174552	ALU	ENSG00000104660.19	LEPROTL1	0	0	0
chr8	42454298	42454323	12	chr8_42454298_42454323	ALU	ENSG00000168575.10	SLC20A2	0	0	0
chr8	43021046	43021591	7	chr8_43021046_43021591	ALU	ENSG00000254673.1	AC110275.1	0	0	0
chr8	43021046	43021591	7	chr8_43021046_43021591	ALU	ENSG00000168172.9	HOOK3	0	0	0
chr8	43023479	43023674	14	chr8_43023479_43023674	ALU	ENSG00000254673.1	AC110275.1	0	0	0
chr8	43023479	43023674	14	chr8_43023479_43023674	ALU	ENSG00000168172.9	HOOK3	0	0	0
chr8	73323913	73323917	6	chr8_73323913_73323917	ALU	ENSG00000121039.10	RDH10	0	0	0
chr8	73323913	73323917	6	chr8_73323913_73323917	ALU	ENSG00000250295.6	RDH10-AS1	0	0	0
chr8	94705263	94705433	8	chr8_94705263_94705433	ALU	ENSG00000104413.18	ESRP1	0	0	0
chr8	100927267	100928046	6	chr8_100927267_100928046	ALU	ENSG00000164924.18	YWHAZ	0	0	0
chr8	100928486	100929022	7	chr8_100928486_100929022	ALU	ENSG00000164924.18	YWHAZ	0	0	0
chr8	100933825	100933920	6	chr8_100933825_100933920	ALU	ENSG00000164924.18	YWHAZ	0	0	0
chr8	123375849	123376492	8	chr8_123375849_123376492	ALU	ENSG00000156802.13	ATAD2	0	0	0
chr8	123378457	123378906	15	chr8_123378457_123378906	ALU	ENSG00000156802.13	ATAD2	0	0	0
chr8	124501913	124502099	9	chr8_124501913_124502099	ALU	ENSG00000147687.19	TATDN1	0	0	0
chr8	126554061	126554297	6	chr8_126554061_126554297	ALU	ENSG00000168672.4	LRATD2	0	0	0
chr8	140752230	140752367	7	chr8_140752230_140752367	ALU	ENSG00000169398.19	PTK2	0	0	0
chr8	144164522	144164688	6	chr8_144164522_144164688	ALU	ENSG00000179832.17	MROH1	0	0	0
chr9	33045598	33045612	8	chr9_33045598_33045612	ALU	ENSG00000122692.9	SMU1	0	0	0
chr9	36597290	36597297	8	chr9_36597290_36597297	ALU	ENSG00000165304.8	MELK	0	0	0
chr9	70330755	70330772	8	chr9_70330755_70330772	ALU	ENSG00000198887.9	SMC5	0	0	0
chr9	86030965	86031241	9	chr9_86030965_86031241	ALU	ENSG00000135052.16	GOLM1	0	0	0
chr9	88407146	88407183	6	chr9_88407146_88407183	ALU	ENSG00000106723.17	SPIN1	0	0	0
chr9	94172821	94172991	8	chr9_94172821_94172991	ALU	ENSG00000269929.3	MIRLET7A1HG	0	0	0
chr9	96407798	96407876	6	chr9_96407798_96407876	ALU	ENSG00000165244.7	ZNF367	0	0	0
chr9	121340456	121340493	10	chr9_121340456_121340493	ALU	ENSG00000148175.13	STOM	0	0	0
chr9	122944496	122944788	10	chr9_122944496_122944788	ALU	ENSG00000011454.18	RABGAP1	0	0	0
chr9	125129394	125129415	6	chr9_125129394_125129415	ALU	ENSG00000173611.18	SCAI	0	0	0
chr9	125335021	125379968	7	chr9_125335021_125379968	ALU	ENSG00000227845.2	AL627223.1	0	0	0
chr9	125335021	125379968	7	chr9_125335021_125379968	ALU	ENSG00000165219.22	GAPVD1	0	0	0
chr9	128559992	128560343	6	chr9_128559992_128560343	ALU	ENSG00000197694.18	SPTAN1	0	0	0
chr9	128675953	128676545	7	chr9_128675953_128676545	ALU	ENSG00000234705.2	HMGA1P4	0	0	0
chr9	128875016	128875061	6	chr9_128875016_128875061	ALU	ENSG00000286112.1	AL441992.2	0	0	0
chr9	128875016	128875061	6	chr9_128875016_128875061	ALU	ENSG00000171097.14	KYAT1	0	0	0
chr9	129636125	129636140	6	chr9_129636125_129636140	ALU	ENSG00000148331.12	ASB6	0	0	0
chr9	129636125	129636140	6	chr9_129636125_129636140	ALU	ENSG00000148335.15	NTMT1	0	0	0
chr9	132680843	132681056	6	chr9_132680843_132681056	ALU	ENSG00000125484.12	GTF3C4	0	0	0
chrX	24076926	24077469	27	chrX_24076926_24077469	ALU	ENSG00000130741.11	EIF2S3	0	0	0
chrX	45837760	45838029	6	chrX_45837760_45838029	ALU	.	.	0	0	0
chrX	45848647	45848945	6	chrX_45848647_45848945	ALU	ENSG00000231566.2	LINC02595	0	0	0
chrX	54560769	54561522	8	chrX_54560769_54561522	ALU	ENSG00000130119.17	GNL3L	0	0	0
chrX	54561763	54562358	9	chrX_54561763_54562358	ALU	ENSG00000130119.17	GNL3L	0	0	0
chrX	54562576	54562785	14	chrX_54562576_54562785	ALU	ENSG00000130119.17	GNL3L	0	0	0
chrX	54563534	54564032	14	chrX_54563534_54564032	ALU	ENSG00000130119.17	GNL3L	0	0	0
chrX	54580641	54580908	7	chrX_54580641_54580908	ALU	ENSG00000130119.17	GNL3L	0	0	0
chrX	71300519	71300611	35	chrX_71300519_71300611	ALU	ENSG00000147140.17	NONO	0	0	0
chrX	71301158	71301171	22	chrX_71301158_71301171	ALU	ENSG00000147140.17	NONO	0	0	0
chrX	74265312	74265570	7	chrX_74265312_74265570	ALU	ENSG00000230590.11	FTX	0	0	0
chrX	151408147	151408206	9	chrX_151408147_151408206	ALU	ENSG00000160131.14	VMA21	0	0	0
chr10	93452742	93452941	22	chr10_93452742_93452941	LINE	ENSG00000138119.17	MYOF	0	0	0
chr13	41037952	41038010	5	chr13_41037952_41038010	LINE	ENSG00000120690.16	ELF1	0	0	0
chr14	30681620	30681622	7	chr14_30681620_30681622	LINE	ENSG00000092108.22	SCFD1	0	0	0
chr17	75663274	75663348	4	chr17_75663274_75663348	LINE	ENSG00000108469.15	RECQL5	0	0	0
chr2	73052826	73052829	11	chr2_73052826_73052829	LINE	ENSG00000144040.13	SFXN5	0	0	0
chr20	31794548	31794558	10	chr20_31794548_31794558	LINE	ENSG00000088325.16	TPX2	0	0	0
chr9	32463812	32463901	29	chr9_32463812_32463901	LINE	ENSG00000107201.11	DDX58	0	0	0
chr9	32463812	32463901	29	chr9_32463812_32463901	LINE	ENSG00000288684.1	AL353671.1	0	0	0
chr9	130759360	130759474	17	chr9_130759360_130759474	LINE	ENSG00000097007.19	ABL1	0	0	0
