# Supplementary material for: capTEs enables locus-specific dissection of transcriptional outputs from reference and nonreference transposable elements
Source: Commun Biol. 2023 Sep 23;6:974. doi: 10.1038/s42003-023-05349-1 (PMC10517987; doi:10.1038/s42003-023-05349-1)
Supplement: Supplementary file 11 — Supplementary Data 8 [file 42003_2023_5349_MOESM11_ESM.xlsx]

## Sheet: Sheet1
sheet 1: Source data for Fig. 1
Fig. 1b
The strand distribution of capTEs
base	Orientation	number
C	Forward	0
T	Forward	0
G	Forward	0
T	Forward	0
A	Forward	0
A	Forward	0
T	Forward	0
C	Forward	0
C	Forward	0
C	Forward	0
A	Forward	0
G	Forward	0
C	Forward	0
A	Forward	0
C	Forward	5611
T	Forward	8942
T	Forward	226403
T	Forward	7555
G	Forward	15159
G	Forward	8967
G	Forward	2257
A	Forward	438
G	Forward	244
G	Forward	107
C	Forward	93
C	Reverse	-1736
T	Reverse	-2842
G	Reverse	-34514
T	Reverse	-30930
A	Reverse	-3498
A	Reverse	-3685
T	Reverse	-5377
C	Reverse	-62297
C	Reverse	-9133
C	Reverse	-7151
A	Reverse	-6478
G	Reverse	-187603
C	Reverse	-2516
A	Reverse	-4514
C	Reverse	0
T	Reverse	0
T	Reverse	0
T	Reverse	0
G	Reverse	0
G	Reverse	0
G	Reverse	0
A	Reverse	0
G	Reverse	0
G	Reverse	0
C	Reverse	0
Fig. 1c
Strand ratio of capTEs data
Replicate	Strand ratio
Replicates 1	1.16
Replicates 2	1.56
Replicates 3	1.69
Replicates 4	1.67
Replicates 5	1.32
Replicates 6	1.3
Replicates 7	1.51
Fig. 1d
Chimera ratio
Control	Total RNA-seq	capTEs
0.0373926	0.0338983	0.01447
0.0487179	0.0136476	0.0298507
0.0319635	0.0178571	0.0162025
0.0909091	0.047619	0.00806452
0.0666667		0.0416667
0.125
Fig. 1e
Data yield (bases/min/100 pores)
Control	Total RNA-seq	capTEs
725158	2.32979e+07	2.30938e+07
259217	2.64517e+07	2.38568e+07
860119	2.87472e+07	2.55901e+07
Normalized to the control
Control	Total RNA-seq	capTEs
1.17944	37.8931	37.5612
0.421606	43.0227	38.8022
1.39895	46.7563	41.6213
Fig. 1f
	Repeat	Unoccupied (%)	Adaper (%)	Strand (%)
Control	R1	11.73	81.35	6.92
	R2	13.7267	82.534	3.73934
	R3	16.1165	73.7002	10.1833
capTEs	R1	6.7	1.87	91.42
	R2	3.93	0.65	95.42
	R3	10.08	1	88.92
Total RNA-seq	R1	2.12034	11.8558	86.0239
	R2	0.591195	3.38919	96.0196
	R3	0.440678	2.39175	97.1676

## Sheet: Sheet2
sheet 2: Source data for Fig. 2
Fig. 2a
TE in head (<50 bp), %			With TE, %
Total RNA-seq	capTEs		Total RNA-seq	capTEs
3.80724	62.6136		13.6074	82.493
1.71146	74.1338		7.10119	89.7573
2.60079	72.4385		10.3505	88.6761
	73.3214			89.8803
	67.681			88.9186
	66.4281			88.9417
	67.65			88.8061
Fig. 2b
All TEs
capTEs specific	Total RNA-seq specific	common
182713	3256	26933
Young TEs
capTEs specific	Total RNA-seq specific	common
456	17	100
Fig. 2d
ID	class	subfamily	count	Percentage
Total RNA-seq	LINE/L1	L1P	26508	92.1697
Total RNA-seq	SINE/Alu	AluS	572830	61.447
Total RNA-seq	SINE/Alu	AluJ	164174	17.6108
Total RNA-seq	SINE/Alu	AluY	142934	15.3324
Total RNA-seq	LINE/L1	L1HS	2252	7.83032
Total RNA-seq	SINE/Alu	FLAM	42910	4.60292
Total RNA-seq	SINE/Alu	FRAM	8956	0.960703
Total RNA-seq	SINE/Alu	FAM	430	0.0461258
capTEs	LINE/L1	L1P	178616	93.9323
capTEs	SINE/Alu	AluS	3221541	61.4983
capTEs	SINE/Alu	AluJ	933656	17.8232
capTEs	SINE/Alu	AluY	812884	15.5177
capTEs	LINE/L1	L1HS	11538	6.06771
capTEs	SINE/Alu	FLAM	215230	4.10868
capTEs	SINE/Alu	FRAM	52299	0.998372
capTEs	SINE/Alu	FAM	2816	0.0537566
Fig. 2e
Coding type	capTEs	Total RNA-seq
noncoding	7997	4105
coding	23398	11903
Fig. 2f
Type	Random times	Transcripts number	seqBases	Gigabase
capTEs	1	7813	303806752	0.3
capTEs	2	7671	303236909	0.3
capTEs	3	7790	303142573	0.3
capTEs	4	7760	303126627	0.3
capTEs	5	7691	303995752	0.3
capTEs	6	7821	303268303	0.3
capTEs	7	7698	303379689	0.3
capTEs	8	7721	303344088	0.3
capTEs	9	7781	301757827	0.3
capTEs	10	7763	301555754	0.3
capTEs	11	7797	302733336	0.3
capTEs	12	7671	302151491	0.3
capTEs	13	7721	302792229	0.3
capTEs	14	7838	303089378	0.3
capTEs	15	7661	303364393	0.3
capTEs	16	7647	303031204	0.3
capTEs	17	7784	302037647	0.3
capTEs	18	7635	302760787	0.3
capTEs	19	7710	301809287	0.3
capTEs	20	7720	303528599	0.3
capTEs	21	7690	303278068	0.3
capTEs	22	7707	303054189	0.3
capTEs	23	7654	302077836	0.3
capTEs	24	7701	302357559	0.3
capTEs	25	7762	303094099	0.3
capTEs	26	7631	303269787	0.3
capTEs	27	7637	301397147	0.3
capTEs	28	7721	302115635	0.3
capTEs	29	7773	301186739	0.3
capTEs	30	7665	302876925	0.3
capTEs	31	7684	302668927	0.3
capTEs	32	7758	303026081	0.3
capTEs	33	7761	301817534	0.3
capTEs	34	7813	302861014	0.3
capTEs	35	7754	302676776	0.3
capTEs	36	7884	304082751	0.3
capTEs	37	7664	301599679	0.3
capTEs	38	7710	302283611	0.3
capTEs	39	7675	301956969	0.3
capTEs	40	7776	303792357	0.3
capTEs	41	7884	302905428	0.3
capTEs	42	7688	303078038	0.3
capTEs	43	7778	303734741	0.3
capTEs	44	7794	302775432	0.3
capTEs	45	7767	302577033	0.3
capTEs	46	7796	302250204	0.3
capTEs	47	7718	302836174	0.3
capTEs	48	7706	301928786	0.3
capTEs	49	7720	302639775	0.3
capTEs	50	7676	303430334	0.3
capTEs	1	11401	606917801	0.61
capTEs	2	11344	605948810	0.61
capTEs	3	11430	607012939	0.61
capTEs	4	11416	606514734	0.61
capTEs	5	11231	605392861	0.61
capTEs	6	11417	607255357	0.61
capTEs	7	11338	605685090	0.61
capTEs	8	11290	605154095	0.61
capTEs	9	11324	605282249	0.61
capTEs	10	11356	604418028	0.6
capTEs	11	11410	604765438	0.6
capTEs	12	11308	606222538	0.61
capTEs	13	11346	605439916	0.61
capTEs	14	11390	606723867	0.61
capTEs	15	11194	606113700	0.61
capTEs	16	11332	606422532	0.61
capTEs	17	11366	603844325	0.6
capTEs	18	11280	605792082	0.61
capTEs	19	11331	604020306	0.6
capTEs	20	11400	605794424	0.61
capTEs	21	11456	606078328	0.61
capTEs	22	11270	605872856	0.61
capTEs	23	11261	605065762	0.61
capTEs	24	11340	605206087	0.61
capTEs	25	11393	606013880	0.61
capTEs	26	11326	606407808	0.61
capTEs	27	11228	603931666	0.6
capTEs	28	11398	605384523	0.61
capTEs	29	11347	603738404	0.6
capTEs	30	11384	606834848	0.61
capTEs	31	11314	604555120	0.6
capTEs	32	11207	606087586	0.61
capTEs	33	11411	603611422	0.6
capTEs	34	11273	606147979	0.61
capTEs	35	11326	605150760	0.61
capTEs	36	11516	606063459	0.61
capTEs	37	11300	603962289	0.6
capTEs	38	11385	605893023	0.61
capTEs	39	11354	604697975	0.6
capTEs	40	11263	606691330	0.61
capTEs	41	11357	604705501	0.6
capTEs	42	11351	607025207	0.61
capTEs	43	11420	606075157	0.61
capTEs	44	11409	606226531	0.61
capTEs	45	11298	605404787	0.61
capTEs	46	11384	603883951	0.6
capTEs	47	11275	605913286	0.61
capTEs	48	11328	603952078	0.6
capTEs	49	11246	604688101	0.6
capTEs	50	11346	607121982	0.61
capTEs	1	13940	909471981	0.91
capTEs	2	13911	910843802	0.91
capTEs	3	13875	909841029	0.91
capTEs	4	13948	909789599	0.91
capTEs	5	13839	908395357	0.91
capTEs	6	13966	910788628	0.91
capTEs	7	13933	908504589	0.91
capTEs	8	13846	908668591	0.91
capTEs	9	13876	907336223	0.91
capTEs	10	13936	908852438	0.91
capTEs	11	13980	909114547	0.91
capTEs	12	13830	908729322	0.91
capTEs	13	13836	909524864	0.91
capTEs	14	13925	910735973	0.91
capTEs	15	13774	909022017	0.91
capTEs	16	13846	910880573	0.91
capTEs	17	13843	907869512	0.91
capTEs	18	13710	908014631	0.91
capTEs	19	13749	905821385	0.91
capTEs	20	13969	908475172	0.91
capTEs	21	13965	907467267	0.91
capTEs	22	13802	909798720	0.91
capTEs	23	13791	907091811	0.91
capTEs	24	13914	907830905	0.91
capTEs	25	13862	908985196	0.91
capTEs	26	13831	908974883	0.91
capTEs	27	13855	906705854	0.91
capTEs	28	13918	907699179	0.91
capTEs	29	13813	906375500	0.91
capTEs	30	13885	909863734	0.91
capTEs	31	13853	907999391	0.91
capTEs	32	13751	909112596	0.91
capTEs	33	13934	907741990	0.91
capTEs	34	13755	910253220	0.91
capTEs	35	13912	907489518	0.91
capTEs	36	14026	909121892	0.91
capTEs	37	13737	906191464	0.91
capTEs	38	13904	907601152	0.91
capTEs	39	13867	908208200	0.91
capTEs	40	13759	909037659	0.91
capTEs	41	13895	906786579	0.91
capTEs	42	13917	908554656	0.91
capTEs	43	13914	907439994	0.91
capTEs	44	13931	908157158	0.91
capTEs	45	13940	908103867	0.91
capTEs	46	13893	906241957	0.91
capTEs	47	13819	910237415	0.91
capTEs	48	13871	906681980	0.91
capTEs	49	13783	908131728	0.91
capTEs	50	13896	910663286	0.91
capTEs	1	15866	1211967639	1.21
capTEs	2	15903	1214278304	1.21
capTEs	3	15837	1211174248	1.21
capTEs	4	15949	1211935179	1.21
capTEs	5	15805	1211723952	1.21
capTEs	6	15946	1215151152	1.22
capTEs	7	15828	1211438962	1.21
capTEs	8	15794	1211681253	1.21
capTEs	9	15892	1210815942	1.21
capTEs	10	15873	1211295582	1.21
capTEs	11	15887	1212586044	1.21
capTEs	12	15828	1212017626	1.21
capTEs	13	15822	1212702752	1.21
capTEs	14	15917	1213469196	1.21
capTEs	15	15802	1212627406	1.21
capTEs	16	15825	1214670062	1.21
capTEs	17	15804	1210691179	1.21
capTEs	18	15743	1210881273	1.21
capTEs	19	15756	1209547245	1.21
capTEs	20	15942	1212647475	1.21
capTEs	21	15967	1210290352	1.21
capTEs	22	15739	1212156273	1.21
capTEs	23	15784	1211029656	1.21
capTEs	24	15848	1211097232	1.21
capTEs	25	15843	1213354366	1.21
capTEs	26	15799	1211597528	1.21
capTEs	27	15825	1210059177	1.21
capTEs	28	15780	1209328760	1.21
capTEs	29	15841	1210540126	1.21
capTEs	30	15876	1211649641	1.21
capTEs	31	15808	1211126163	1.21
capTEs	32	15795	1211588501	1.21
capTEs	33	15859	1212113183	1.21
capTEs	34	15736	1213872701	1.21
capTEs	35	15849	1211035163	1.21
capTEs	36	15943	1212370904	1.21
capTEs	37	15735	1210146992	1.21
capTEs	38	15798	1211237659	1.21
capTEs	39	15831	1212761849	1.21
capTEs	40	15798	1212559242	1.21
capTEs	41	15817	1210020211	1.21
capTEs	42	15860	1211073832	1.21
capTEs	43	15859	1210499454	1.21
capTEs	44	15858	1210691757	1.21
capTEs	45	15905	1210785629	1.21
capTEs	46	15939	1208847926	1.21
capTEs	47	15796	1212789948	1.21
capTEs	48	15920	1209382343	1.21
capTEs	49	15754	1210776774	1.21
capTEs	50	15835	1212630126	1.21
capTEs	1	17402	1514686051	1.51
capTEs	2	17521	1516828145	1.52
capTEs	3	17515	1513179980	1.51
capTEs	4	17484	1514909539	1.51
capTEs	5	17502	1515114864	1.52
capTEs	6	17532	1517431280	1.52
capTEs	7	17481	1514854556	1.51
capTEs	8	17453	1514436522	1.51
capTEs	9	17409	1512926322	1.51
capTEs	10	17502	1513925218	1.51
capTEs	11	17543	1515318015	1.52
capTEs	12	17476	1512993385	1.51
capTEs	13	17439	1516741823	1.52
capTEs	14	17523	1515926166	1.52
capTEs	15	17445	1514935992	1.51
capTEs	16	17436	1516134004	1.52
capTEs	17	17455	1514344064	1.51
capTEs	18	17335	1513792600	1.51
capTEs	19	17307	1513218917	1.51
capTEs	20	17490	1514986137	1.51
capTEs	21	17537	1512874020	1.51
capTEs	22	17374	1515666489	1.52
capTEs	23	17371	1514275511	1.51
capTEs	24	17529	1513671413	1.51
capTEs	25	17500	1516354508	1.52
capTEs	26	17408	1514710046	1.51
capTEs	27	17449	1512690468	1.51
capTEs	28	17373	1511178216	1.51
capTEs	29	17474	1514514575	1.51
capTEs	30	17496	1514402458	1.51
capTEs	31	17341	1513191513	1.51
capTEs	32	17447	1514975763	1.51
capTEs	33	17468	1514732784	1.51
capTEs	34	17420	1515422172	1.52
capTEs	35	17491	1512931030	1.51
capTEs	36	17540	1515892783	1.52
capTEs	37	17367	1512836172	1.51
capTEs	38	17419	1514146321	1.51
capTEs	39	17444	1516676252	1.52
capTEs	40	17447	1514673213	1.51
capTEs	41	17497	1513779677	1.51
capTEs	42	17524	1513955153	1.51
capTEs	43	17477	1513311113	1.51
capTEs	44	17481	1513313020	1.51
capTEs	45	17514	1512511244	1.51
capTEs	46	17560	1510846837	1.51
capTEs	47	17423	1517722732	1.52
capTEs	48	17522	1513150888	1.51
capTEs	49	17366	1513916196	1.51
capTEs	50	17427	1515265901	1.52
capTEs	1	18795	1818810449	1.82
capTEs	2	18935	1818561874	1.82
capTEs	3	18917	1814697663	1.81
capTEs	4	18833	1816574688	1.82
capTEs	5	18876	1818640334	1.82
capTEs	6	18903	1820109098	1.82
capTEs	7	18817	1817213036	1.82
capTEs	8	18814	1817104207	1.82
capTEs	9	18770	1815350241	1.82
capTEs	10	18881	1816047985	1.82
capTEs	11	18935	1818278072	1.82
capTEs	12	18875	1817528232	1.82
capTEs	13	18865	1820510208	1.82
capTEs	14	18930	1817998120	1.82
capTEs	15	18817	1817802752	1.82
capTEs	16	18892	1818475144	1.82
capTEs	17	18855	1818379555	1.82
capTEs	18	18724	1817822351	1.82
capTEs	19	18748	1815688613	1.82
capTEs	20	18861	1817352762	1.82
capTEs	21	18951	1813996585	1.81
capTEs	22	18709	1817674078	1.82
capTEs	23	18807	1815795088	1.82
capTEs	24	18885	1816658313	1.82
capTEs	25	18840	1820312652	1.82
capTEs	26	18831	1817087218	1.82
capTEs	27	18770	1815651244	1.82
capTEs	28	18701	1814792516	1.81
capTEs	29	18901	1818168689	1.82
capTEs	30	18859	1816560851	1.82
capTEs	31	18753	1815374229	1.82
capTEs	32	18841	1818233367	1.82
capTEs	33	18851	1816257046	1.82
capTEs	34	18774	1818535203	1.82
capTEs	35	18834	1817304303	1.82
capTEs	36	18914	1818311210	1.82
capTEs	37	18743	1816024253	1.82
capTEs	38	18806	1816304977	1.82
capTEs	39	18820	1819999772	1.82
capTEs	40	18802	1816740002	1.82
capTEs	41	18833	1817272929	1.82
capTEs	42	18890	1816809492	1.82
capTEs	43	18894	1817145164	1.82
capTEs	44	18834	1817840603	1.82
capTEs	45	18890	1814410338	1.81
capTEs	46	18952	1812850765	1.81
capTEs	47	18818	1820831610	1.82
capTEs	48	18886	1814713716	1.81
capTEs	49	18777	1818528932	1.82
capTEs	50	18849	1818501051	1.82
capTEs	1	19934	2120483171	2.12
capTEs	2	20145	2119384812	2.12
capTEs	3	20169	2118563964	2.12
capTEs	4	19999	2118489542	2.12
capTEs	5	20146	2120547477	2.12
capTEs	6	20091	2123289459	2.12
capTEs	7	20048	2120973907	2.12
capTEs	8	20002	2120401187	2.12
capTEs	9	19987	2118978824	2.12
capTEs	10	20068	2118469823	2.12
capTEs	11	20048	2120553514	2.12
capTEs	12	20005	2120049807	2.12
capTEs	13	20035	2122074972	2.12
capTEs	14	20150	2121368025	2.12
capTEs	15	20022	2120207932	2.12
capTEs	16	20060	2122976923	2.12
capTEs	17	20040	2121991168	2.12
capTEs	18	19946	2121302384	2.12
capTEs	19	20001	2118437718	2.12
capTEs	20	19991	2120902697	2.12
capTEs	21	20205	2117301222	2.12
capTEs	22	19910	2119986922	2.12
capTEs	23	20009	2118380958	2.12
capTEs	24	20096	2120400924	2.12
capTEs	25	20058	2123465857	2.12
capTEs	26	20066	2119932070	2.12
capTEs	27	20013	2118892717	2.12
capTEs	28	19930	2119007704	2.12
capTEs	29	20084	2120644599	2.12
capTEs	30	20067	2119775866	2.12
capTEs	31	19977	2117564600	2.12
capTEs	32	20031	2121635371	2.12
capTEs	33	20077	2118303072	2.12
capTEs	34	20003	2121860084	2.12
capTEs	35	20038	2119318805	2.12
capTEs	36	20100	2121316586	2.12
capTEs	37	20025	2119427508	2.12
capTEs	38	20004	2118465651	2.12
capTEs	39	20007	2122818445	2.12
capTEs	40	20008	2119943372	2.12
capTEs	41	20028	2119177199	2.12
capTEs	42	20084	2119681314	2.12
capTEs	43	20113	2121018728	2.12
capTEs	44	20062	2119645013	2.12
capTEs	45	20023	2118559882	2.12
capTEs	46	20139	2115654221	2.12
capTEs	47	20002	2123534321	2.12
capTEs	48	20017	2117952427	2.12
capTEs	49	19955	2121352481	2.12
capTEs	50	20029	2122602912	2.12
capTEs	1	20988	2424719323	2.42
capTEs	2	21187	2421645534	2.42
capTEs	3	21210	2422555797	2.42
capTEs	4	21055	2422067538	2.42
capTEs	5	21202	2424197630	2.42
capTEs	6	21124	2425796970	2.43
capTEs	7	21104	2424352259	2.42
capTEs	8	21108	2424376398	2.42
capTEs	9	21127	2421043826	2.42
capTEs	10	21122	2421825079	2.42
capTEs	11	21167	2422603007	2.42
capTEs	12	21126	2422957427	2.42
capTEs	13	21112	2424632691	2.42
capTEs	14	21261	2426006498	2.43
capTEs	15	21148	2423726167	2.42
capTEs	16	21057	2425798747	2.43
capTEs	17	21169	2425329477	2.43
capTEs	18	20965	2424141195	2.42
capTEs	19	21035	2422029371	2.42
capTEs	20	21102	2424546992	2.42
capTEs	21	21246	2421571365	2.42
capTEs	22	20990	2424207592	2.42
capTEs	23	21098	2420879697	2.42
capTEs	24	21109	2424066737	2.42
capTEs	25	21098	2426147977	2.43
capTEs	26	21149	2422281943	2.42
capTEs	27	21096	2421930430	2.42
capTEs	28	21037	2421195487	2.42
capTEs	29	21251	2423881144	2.42
capTEs	30	21138	2423455213	2.42
capTEs	31	21035	2420609333	2.42
capTEs	32	21118	2423885344	2.42
capTEs	33	21132	2420436846	2.42
capTEs	34	21110	2426114174	2.43
capTEs	35	21157	2421974087	2.42
capTEs	36	21196	2424109930	2.42
capTEs	37	21113	2422047759	2.42
capTEs	38	21130	2421551140	2.42
capTEs	39	21070	2425142148	2.43
capTEs	40	21069	2421461096	2.42
capTEs	41	21075	2422271639	2.42
capTEs	42	21117	2423329962	2.42
capTEs	43	21145	2423444613	2.42
capTEs	44	21093	2422397784	2.42
capTEs	45	21083	2421158233	2.42
capTEs	46	21163	2418688231	2.42
capTEs	47	21050	2426832543	2.43
capTEs	48	21071	2421098047	2.42
capTEs	49	20998	2425630844	2.43
capTEs	50	21085	2424449149	2.42
capTEs	1	21967	2726946488	2.73
capTEs	2	22156	2726114800	2.73
capTEs	3	22144	2724524472	2.72
capTEs	4	22070	2725685711	2.73
capTEs	5	22203	2726971607	2.73
capTEs	6	22085	2729443559	2.73
capTEs	7	22035	2727041083	2.73
capTEs	8	22103	2727310790	2.73
capTEs	9	22129	2725307174	2.73
capTEs	10	22046	2725635623	2.73
capTEs	11	22103	2726083002	2.73
capTEs	12	22062	2725308018	2.73
capTEs	13	22104	2728324934	2.73
capTEs	14	22226	2728125111	2.73
capTEs	15	22142	2727363979	2.73
capTEs	16	22030	2728565248	2.73
capTEs	17	22117	2728294746	2.73
capTEs	18	21941	2727209660	2.73
capTEs	19	21969	2724446260	2.72
capTEs	20	22052	2726531473	2.73
capTEs	21	22254	2723982929	2.72
capTEs	22	21987	2726882085	2.73
capTEs	23	22048	2723974487	2.72
capTEs	24	22088	2727582119	2.73
capTEs	25	22095	2730819417	2.73
capTEs	26	22113	2725147390	2.73
capTEs	27	22044	2726272146	2.73
capTEs	28	22092	2724362869	2.72
capTEs	29	22169	2726095766	2.73
capTEs	30	22145	2726346593	2.73
capTEs	31	22012	2723689458	2.72
capTEs	32	22050	2727193673	2.73
capTEs	33	22145	2722531033	2.72
capTEs	34	22107	2728249884	2.73
capTEs	35	22111	2724266539	2.72
capTEs	36	22144	2726390481	2.73
capTEs	37	22054	2726013347	2.73
capTEs	38	22098	2725322949	2.73
capTEs	39	21997	2726771502	2.73
capTEs	40	22045	2725210351	2.73
capTEs	41	22027	2725222587	2.73
capTEs	42	22055	2725770363	2.73
capTEs	43	22151	2726417358	2.73
capTEs	44	22036	2726175046	2.73
capTEs	45	22015	2723692703	2.72
capTEs	46	22017	2720615480	2.72
capTEs	47	21997	2727846825	2.73
capTEs	48	22055	2723436291	2.72
capTEs	49	21969	2725993778	2.73
capTEs	50	22052	2727259807	2.73
capTEs	1	22922	3029775796	3.03
capTEs	2	23014	3028584193	3.03
capTEs	3	22977	3028113259	3.03
capTEs	4	22915	3028308288	3.03
capTEs	5	23066	3030329718	3.03
capTEs	6	23008	3031255189	3.03
capTEs	7	22961	3029097111	3.03
capTEs	8	22974	3029803196	3.03
capTEs	9	23023	3029003547	3.03
capTEs	10	22901	3028401114	3.03
capTEs	11	23021	3029860898	3.03
capTEs	12	22950	3028028692	3.03
capTEs	13	23009	3030035024	3.03
capTEs	14	23107	3031854575	3.03
capTEs	15	23014	3028405891	3.03
capTEs	16	22944	3030661057	3.03
capTEs	17	22953	3031935985	3.03
capTEs	18	22846	3030093089	3.03
capTEs	19	22808	3026993126	3.03
capTEs	20	22949	3029276141	3.03
capTEs	21	23097	3028417307	3.03
capTEs	22	22884	3029526260	3.03
capTEs	23	22929	3027403010	3.03
capTEs	24	22957	3030815816	3.03
capTEs	25	22992	3032771242	3.03
capTEs	26	22985	3028417838	3.03
capTEs	27	22935	3028524653	3.03
capTEs	28	22917	3026208815	3.03
capTEs	29	22974	3027420323	3.03
capTEs	30	23025	3029660321	3.03
capTEs	31	22857	3025943485	3.03
capTEs	32	22863	3030916173	3.03
capTEs	33	22968	3025132256	3.03
capTEs	34	23017	3030421627	3.03
capTEs	35	23011	3027322638	3.03
capTEs	36	23025	3028126684	3.03
capTEs	37	22894	3029182424	3.03
capTEs	38	23024	3028491496	3.03
capTEs	39	22949	3030317032	3.03
capTEs	40	22903	3028388360	3.03
capTEs	41	22887	3028960543	3.03
capTEs	42	22948	3027951342	3.03
capTEs	43	23011	3028696416	3.03
capTEs	44	22903	3028870828	3.03
capTEs	45	22877	3027577652	3.03
capTEs	46	22923	3024251546	3.02
capTEs	47	22900	3031048373	3.03
capTEs	48	22897	3026940990	3.03
capTEs	49	22928	3028426090	3.03
capTEs	50	22949	3029628259	3.03
capTEs	1	23722	3332591499	3.33
capTEs	2	23850	3332438394	3.33
capTEs	3	23792	3330958368	3.33
capTEs	4	23722	3332175048	3.33
capTEs	5	23847	3333618905	3.33
capTEs	6	23815	3334320069	3.33
capTEs	7	23787	3331637939	3.33
capTEs	8	23785	3333223536	3.33
capTEs	9	23792	3331597367	3.33
capTEs	10	23715	3332025264	3.33
capTEs	11	23813	3332924674	3.33
capTEs	12	23741	3331218709	3.33
capTEs	13	23816	3331812792	3.33
capTEs	14	23906	3335250582	3.34
capTEs	15	23799	3331043509	3.33
capTEs	16	23754	3333904786	3.33
capTEs	17	23757	3334790827	3.33
capTEs	18	23715	3333470350	3.33
capTEs	19	23621	3328870734	3.33
capTEs	20	23747	3332451442	3.33
capTEs	21	23829	3331721259	3.33
capTEs	22	23712	3333183555	3.33
capTEs	23	23714	3328798905	3.33
capTEs	24	23678	3334081661	3.33
capTEs	25	23754	3336197983	3.34
capTEs	26	23786	3331452721	3.33
capTEs	27	23782	3330682486	3.33
capTEs	28	23759	3329422336	3.33
capTEs	29	23826	3330437929	3.33
capTEs	30	23821	3333697054	3.33
capTEs	31	23673	3329025354	3.33
capTEs	32	23706	3332376187	3.33
capTEs	33	23767	3329326545	3.33
capTEs	34	23817	3331891876	3.33
capTEs	35	23797	3330100666	3.33
capTEs	36	23818	3331632707	3.33
capTEs	37	23746	3334047928	3.33
capTEs	38	23819	3331594624	3.33
capTEs	39	23729	3331745297	3.33
capTEs	40	23751	3331502542	3.33
capTEs	41	23683	3332067947	3.33
capTEs	42	23793	3332068044	3.33
capTEs	43	23806	3332436073	3.33
capTEs	44	23707	3331297117	3.33
capTEs	45	23702	3331033438	3.33
capTEs	46	23753	3329237451	3.33
capTEs	47	23697	3332715101	3.33
capTEs	48	23720	3329131001	3.33
capTEs	49	23731	3331439492	3.33
capTEs	50	23818	3333521914	3.33
capTEs	1	24489	3637147562	3.64
capTEs	2	24566	3634678852	3.63
capTEs	3	24476	3634301082	3.63
capTEs	4	24476	3635370653	3.64
capTEs	5	24642	3636657211	3.64
capTEs	6	24538	3636628952	3.64
capTEs	7	24553	3634229015	3.63
capTEs	8	24543	3635653840	3.64
capTEs	9	24530	3635034606	3.64
capTEs	10	24505	3634613388	3.63
capTEs	11	24576	3635244647	3.64
capTEs	12	24498	3633453933	3.63
capTEs	13	24558	3633317679	3.63
capTEs	14	24606	3639350595	3.64
capTEs	15	24578	3634501659	3.63
capTEs	16	24473	3637096029	3.64
capTEs	17	24481	3636354491	3.64
capTEs	18	24485	3637804286	3.64
capTEs	19	24412	3631729115	3.63
capTEs	20	24526	3635254914	3.64
capTEs	21	24563	3633224755	3.63
capTEs	22	24426	3634953181	3.63
capTEs	23	24462	3631819698	3.63
capTEs	24	24442	3635331593	3.64
capTEs	25	24496	3637935086	3.64
capTEs	26	24518	3635327440	3.64
capTEs	27	24527	3633655237	3.63
capTEs	28	24492	3632898758	3.63
capTEs	29	24523	3632599100	3.63
capTEs	30	24566	3635581303	3.64
capTEs	31	24424	3632021958	3.63
capTEs	32	24483	3633517035	3.63
capTEs	33	24532	3631900640	3.63
capTEs	34	24565	3634746106	3.63
capTEs	35	24549	3632110174	3.63
capTEs	36	24608	3634528458	3.63
capTEs	37	24484	3637095527	3.64
capTEs	38	24554	3634142562	3.63
capTEs	39	24480	3634701573	3.63
capTEs	40	24479	3634984037	3.63
capTEs	41	24438	3634849232	3.63
capTEs	42	24511	3634411693	3.63
capTEs	43	24519	3636319416	3.64
capTEs	44	24481	3634196570	3.63
capTEs	45	24479	3634207645	3.63
capTEs	46	24490	3631595942	3.63
capTEs	47	24438	3636338457	3.64
capTEs	48	24449	3631741569	3.63
capTEs	49	24548	3634669506	3.63
capTEs	50	24582	3635879443	3.64
capTEs	1	25150	3939056464	3.94
capTEs	2	25223	3936468064	3.94
capTEs	3	25187	3936723891	3.94
capTEs	4	25205	3939320560	3.94
capTEs	5	25372	3939162982	3.94
capTEs	6	25172	3938588214	3.94
capTEs	7	25215	3936288246	3.94
capTEs	8	25207	3938910663	3.94
capTEs	9	25201	3936945317	3.94
capTEs	10	25208	3936894962	3.94
capTEs	11	25282	3938450814	3.94
capTEs	12	25183	3936350210	3.94
capTEs	13	25211	3936763765	3.94
capTEs	14	25264	3944602479	3.94
capTEs	15	25245	3938747485	3.94
capTEs	16	25143	3939298576	3.94
capTEs	17	25188	3940139190	3.94
capTEs	18	25178	3939382977	3.94
capTEs	19	25156	3936236751	3.94
capTEs	20	25188	3936702146	3.94
capTEs	21	25278	3937299437	3.94
capTEs	22	25182	3937855076	3.94
capTEs	23	25150	3933970377	3.93
capTEs	24	25171	3938108001	3.94
capTEs	25	25187	3939849666	3.94
capTEs	26	25238	3937633313	3.94
capTEs	27	25214	3937388051	3.94
capTEs	28	25192	3936273826	3.94
capTEs	29	25254	3934832558	3.93
capTEs	30	25220	3938984023	3.94
capTEs	31	25120	3936426542	3.94
capTEs	32	25169	3936321819	3.94
capTEs	33	25217	3935423071	3.94
capTEs	34	25248	3938006724	3.94
capTEs	35	25234	3936246244	3.94
capTEs	36	25275	3935786558	3.94
capTEs	37	25199	3939837644	3.94
capTEs	38	25222	3938114557	3.94
capTEs	39	25198	3937793204	3.94
capTEs	40	25194	3935583382	3.94
capTEs	41	25119	3938427198	3.94
capTEs	42	25178	3937012037	3.94
capTEs	43	25158	3939700854	3.94
capTEs	44	25184	3937738183	3.94
capTEs	45	25147	3937491945	3.94
capTEs	46	25211	3934331760	3.93
capTEs	47	25192	3939290314	3.94
capTEs	48	25156	3934195909	3.93
capTEs	49	25224	3938339713	3.94
capTEs	50	25251	3939005664	3.94
capTEs	1	25798	4241428711	4.24
capTEs	2	25885	4240826770	4.24
capTEs	3	25880	4239778823	4.24
capTEs	4	25861	4241752681	4.24
capTEs	5	26034	4241752403	4.24
capTEs	6	25822	4241586800	4.24
capTEs	7	25823	4239098080	4.24
capTEs	8	25912	4242305207	4.24
capTEs	9	25864	4240236400	4.24
capTEs	10	25816	4241142995	4.24
capTEs	11	25925	4240769417	4.24
capTEs	12	25857	4237948645	4.24
capTEs	13	25835	4240149565	4.24
capTEs	14	25913	4247113141	4.25
capTEs	15	25911	4241903373	4.24
capTEs	16	25788	4241138074	4.24
capTEs	17	25819	4242304000	4.24
capTEs	18	25841	4241623869	4.24
capTEs	19	25852	4239622283	4.24
capTEs	20	25877	4240004757	4.24
capTEs	21	25930	4240642814	4.24
capTEs	22	25799	4241582693	4.24
capTEs	23	25847	4237518258	4.24
capTEs	24	25782	4241015636	4.24
capTEs	25	25785	4241769731	4.24
capTEs	26	25889	4240051064	4.24
capTEs	27	25853	4240879502	4.24
capTEs	28	25818	4239058293	4.24
capTEs	29	25901	4237274514	4.24
capTEs	30	25868	4242175233	4.24
capTEs	31	25750	4240003989	4.24
capTEs	32	25808	4239978279	4.24
capTEs	33	25882	4238736850	4.24
capTEs	34	25909	4240034449	4.24
capTEs	35	25877	4238437315	4.24
capTEs	36	25934	4239457365	4.24
capTEs	37	25806	4241855322	4.24
capTEs	38	25864	4240407386	4.24
capTEs	39	25862	4241688556	4.24
capTEs	40	25859	4238401361	4.24
capTEs	41	25793	4241907238	4.24
capTEs	42	25850	4239538884	4.24
capTEs	43	25820	4242286794	4.24
capTEs	44	25829	4241707886	4.24
capTEs	45	25783	4241317804	4.24
capTEs	46	25856	4237293481	4.24
capTEs	47	25834	4241765321	4.24
capTEs	48	25809	4236441499	4.24
capTEs	49	25897	4240367154	4.24
capTEs	50	25903	4241843465	4.24
capTEs	1	26415	4543441733	4.54
capTEs	2	26460	4543385823	4.54
capTEs	3	26520	4542330660	4.54
capTEs	4	26481	4545190446	4.55
capTEs	5	26614	4545406050	4.55
capTEs	6	26400	4543383135	4.54
capTEs	7	26426	4542406615	4.54
capTEs	8	26537	4545621374	4.55
capTEs	9	26396	4542310674	4.54
capTEs	10	26453	4543978490	4.54
capTEs	11	26535	4543322127	4.54
capTEs	12	26472	4541046331	4.54
capTEs	13	26427	4542797524	4.54
capTEs	14	26490	4551333024	4.55
capTEs	15	26499	4544760162	4.54
capTEs	16	26419	4545845349	4.55
capTEs	17	26481	4545168670	4.55
capTEs	18	26489	4545314072	4.55
capTEs	19	26466	4544113963	4.54
capTEs	20	26480	4542804117	4.54
capTEs	21	26530	4543918027	4.54
capTEs	22	26427	4544292278	4.54
capTEs	23	26494	4540101414	4.54
capTEs	24	26404	4543397507	4.54
capTEs	25	26452	4544719764	4.54
capTEs	26	26449	4542287657	4.54
capTEs	27	26449	4544062143	4.54
capTEs	28	26420	4541758122	4.54
capTEs	29	26506	4540821132	4.54
capTEs	30	26489	4545677549	4.55
capTEs	31	26365	4544086377	4.54
capTEs	32	26389	4542919491	4.54
capTEs	33	26518	4542965255	4.54
capTEs	34	26516	4542061103	4.54
capTEs	35	26451	4543169229	4.54
capTEs	36	26527	4542281365	4.54
capTEs	37	26407	4544634500	4.54
capTEs	38	26464	4543488684	4.54
capTEs	39	26470	4545087124	4.55
capTEs	40	26477	4541006240	4.54
capTEs	41	26425	4544596130	4.54
capTEs	42	26442	4542985471	4.54
capTEs	43	26447	4545920291	4.55
capTEs	44	26460	4543829654	4.54
capTEs	45	26416	4544648733	4.54
capTEs	46	26470	4540459233	4.54
capTEs	47	26429	4544593293	4.54
capTEs	48	26399	4540212105	4.54
capTEs	49	26523	4542958760	4.54
capTEs	50	26526	4543824511	4.54
capTEs	1	26975	4846978268	4.85
capTEs	2	27015	4845593088	4.85
capTEs	3	27108	4844407987	4.84
capTEs	4	27054	4847229341	4.85
capTEs	5	27118	4847881373	4.85
capTEs	6	26966	4846519316	4.85
capTEs	7	27013	4845724212	4.85
capTEs	8	27080	4848124591	4.85
capTEs	9	26979	4844530473	4.84
capTEs	10	27027	4846577885	4.85
capTEs	11	27063	4845936278	4.85
capTEs	12	27033	4843459286	4.84
capTEs	13	27041	4844983953	4.84
capTEs	14	27057	4852984856	4.85
capTEs	15	27037	4847177285	4.85
capTEs	16	26950	4848473266	4.85
capTEs	17	27032	4846959455	4.85
capTEs	18	27070	4848006831	4.85
capTEs	19	27047	4847122180	4.85
capTEs	20	27086	4846124894	4.85
capTEs	21	27081	4847354704	4.85
capTEs	22	27048	4846930789	4.85
capTEs	23	27070	4843246252	4.84
capTEs	24	26958	4845985247	4.85
capTEs	25	27012	4847778722	4.85
capTEs	26	26991	4844754089	4.84
capTEs	27	27045	4846356327	4.85
capTEs	28	27025	4844710536	4.84
capTEs	29	27089	4844087160	4.84
capTEs	30	27052	4846998271	4.85
capTEs	31	26969	4846744246	4.85
capTEs	32	27029	4845771860	4.85
capTEs	33	27070	4844959708	4.84
capTEs	34	27056	4845355125	4.85
capTEs	35	27006	4846292824	4.85
capTEs	36	27060	4845438920	4.85
capTEs	37	26982	4846168428	4.85
capTEs	38	27066	4846669197	4.85
capTEs	39	27053	4847395082	4.85
capTEs	40	27035	4846290921	4.85
capTEs	41	27009	4848102950	4.85
capTEs	42	26994	4845729090	4.85
capTEs	43	27011	4849044551	4.85
capTEs	44	27064	4846214894	4.85
capTEs	45	27004	4847242380	4.85
capTEs	46	27035	4843854228	4.84
capTEs	47	27064	4847199552	4.85
capTEs	48	26968	4842544191	4.84
capTEs	49	27099	4844918734	4.84
capTEs	50	27075	4846683061	4.85
capTEs	1	27544	5148860506	5.15
capTEs	2	27564	5146816792	5.15
capTEs	3	27620	5146709149	5.15
capTEs	4	27611	5149604445	5.15
capTEs	5	27655	5150828377	5.15
capTEs	6	27560	5149111456	5.15
capTEs	7	27598	5148565019	5.15
capTEs	8	27618	5148972664	5.15
capTEs	9	27497	5148529368	5.15
capTEs	10	27536	5148944923	5.15
capTEs	11	27640	5148373250	5.15
capTEs	12	27572	5148014397	5.15
capTEs	13	27583	5147549853	5.15
capTEs	14	27604	5153027407	5.15
capTEs	15	27595	5149411779	5.15
capTEs	16	27510	5150649811	5.15
capTEs	17	27573	5149715132	5.15
capTEs	18	27634	5150625821	5.15
capTEs	19	27597	5149543694	5.15
capTEs	20	27567	5148858296	5.15
capTEs	21	27600	5149699298	5.15
capTEs	22	27542	5149693666	5.15
capTEs	23	27603	5147728939	5.15
capTEs	24	27516	5150216039	5.15
capTEs	25	27577	5151398636	5.15
capTEs	26	27525	5148294444	5.15
capTEs	27	27590	5149391116	5.15
capTEs	28	27570	5147933718	5.15
capTEs	29	27644	5148775267	5.15
capTEs	30	27569	5148665789	5.15
capTEs	31	27532	5149318081	5.15
capTEs	32	27587	5149541105	5.15
capTEs	33	27628	5147044245	5.15
capTEs	34	27565	5149064065	5.15
capTEs	35	27542	5148677921	5.15
capTEs	36	27614	5149538521	5.15
capTEs	37	27503	5149144769	5.15
capTEs	38	27588	5150604970	5.15
capTEs	39	27600	5149910974	5.15
capTEs	40	27568	5148374389	5.15
capTEs	41	27556	5151334018	5.15
capTEs	42	27528	5147594623	5.15
capTEs	43	27574	5151234379	5.15
capTEs	44	27601	5148727554	5.15
capTEs	45	27571	5150250098	5.15
capTEs	46	27586	5146291070	5.15
capTEs	47	27613	5149953383	5.15
capTEs	48	27544	5146326682	5.15
capTEs	49	27594	5147349379	5.15
capTEs	50	27632	5149847474	5.15
capTEs	1	28098	5452254967	5.45
capTEs	2	28082	5450693409	5.45
capTEs	3	28107	5448918595	5.45
capTEs	4	28102	5453696089	5.45
capTEs	5	28144	5453565051	5.45
capTEs	6	28088	5451299493	5.45
capTEs	7	28100	5451195616	5.45
capTEs	8	28123	5450841988	5.45
capTEs	9	28053	5450986084	5.45
capTEs	10	28064	5452074194	5.45
capTEs	11	28150	5452838592	5.45
capTEs	12	28098	5450509972	5.45
capTEs	13	28092	5452226613	5.45
capTEs	14	28122	5454091578	5.45
capTEs	15	28098	5451350733	5.45
capTEs	16	28073	5452802321	5.45
capTEs	17	28074	5451510155	5.45
capTEs	18	28132	5452926166	5.45
capTEs	19	28078	5452242440	5.45
capTEs	20	28044	5452691817	5.45
capTEs	21	28110	5452034408	5.45
capTEs	22	28088	5452627987	5.45
capTEs	23	28086	5451042704	5.45
capTEs	24	28037	5452751416	5.45
capTEs	25	28105	5453496269	5.45
capTEs	26	28066	5451292999	5.45
capTEs	27	28078	5451418232	5.45
capTEs	28	28107	5452277298	5.45
capTEs	29	28164	5452179583	5.45
capTEs	30	28086	5451424766	5.45
capTEs	31	28049	5452480561	5.45
capTEs	32	28092	5452212398	5.45
capTEs	33	28130	5450579150	5.45
capTEs	34	28073	5452385006	5.45
capTEs	35	28052	5451871366	5.45
capTEs	36	28122	5452827963	5.45
capTEs	37	28018	5452118617	5.45
capTEs	38	28103	5453030674	5.45
capTEs	39	28091	5452615734	5.45
capTEs	40	28087	5452007955	5.45
capTEs	41	28123	5452840448	5.45
capTEs	42	28038	5450874028	5.45
capTEs	43	28054	5453981003	5.45
capTEs	44	28102	5450126006	5.45
capTEs	45	28096	5453220319	5.45
capTEs	46	28093	5451063861	5.45
capTEs	47	28120	5451926965	5.45
capTEs	48	28103	5450734288	5.45
capTEs	49	28121	5450946947	5.45
capTEs	50	28136	5451424859	5.45
capTEs	1	28571	5754629588	5.75
capTEs	2	28573	5753732949	5.75
capTEs	3	28599	5753337026	5.75
capTEs	4	28575	5755233290	5.76
capTEs	5	28591	5755947640	5.76
capTEs	6	28585	5755083309	5.76
capTEs	7	28616	5754709236	5.75
capTEs	8	28610	5755915705	5.76
capTEs	9	28581	5754314497	5.75
capTEs	10	28546	5755484608	5.76
capTEs	11	28602	5755401166	5.76
capTEs	12	28578	5753819652	5.75
capTEs	13	28617	5754586345	5.75
capTEs	14	28579	5755921821	5.76
capTEs	15	28611	5756261815	5.76
capTEs	16	28584	5754319429	5.75
capTEs	17	28597	5754880188	5.75
capTEs	18	28612	5755781212	5.76
capTEs	19	28567	5754296788	5.75
capTEs	20	28571	5754990154	5.75
capTEs	21	28574	5755086784	5.76
capTEs	22	28582	5755795871	5.76
capTEs	23	28567	5753889344	5.75
capTEs	24	28564	5755845868	5.76
capTEs	25	28596	5755559460	5.76
capTEs	26	28587	5753611470	5.75
capTEs	27	28586	5754322784	5.75
capTEs	28	28604	5754219955	5.75
capTEs	29	28593	5754500465	5.75
capTEs	30	28581	5754389183	5.75
capTEs	31	28572	5755057127	5.76
capTEs	32	28584	5754341001	5.75
capTEs	33	28603	5754319781	5.75
capTEs	34	28571	5754708398	5.75
capTEs	35	28533	5754995573	5.75
capTEs	36	28611	5756942136	5.76
capTEs	37	28526	5754737903	5.75
capTEs	38	28581	5755721810	5.76
capTEs	39	28568	5754794669	5.75
capTEs	40	28565	5754893067	5.75
capTEs	41	28590	5755675246	5.76
capTEs	42	28565	5753990744	5.75
capTEs	43	28545	5756420467	5.76
capTEs	44	28571	5754047893	5.75
capTEs	45	28575	5755623839	5.76
capTEs	46	28574	5753559146	5.75
capTEs	47	28610	5754961969	5.75
capTEs	48	28577	5754144271	5.75
capTEs	49	28575	5754548849	5.75
capTEs	50	28577	5754536091	5.75
capTEs	1	29048	6057109934	6.06
capTEs	2	29047	6057090419	6.06
capTEs	3	29047	6057055284	6.06
capTEs	4	29048	6057087316	6.06
capTEs	5	29047	6057070741	6.06
capTEs	6	29048	6057049503	6.06
capTEs	7	29047	6057072972	6.06
capTEs	8	29046	6057008777	6.06
capTEs	9	29045	6057097424	6.06
capTEs	10	29047	6056985374	6.06
capTEs	11	29048	6057026014	6.06
capTEs	12	29046	6057019982	6.06
capTEs	13	29047	6057057982	6.06
capTEs	14	29045	6057070601	6.06
capTEs	15	29047	6057025732	6.06
capTEs	16	29046	6057092878	6.06
capTEs	17	29047	6057090358	6.06
capTEs	18	29048	6057052001	6.06
capTEs	19	29048	6057111525	6.06
capTEs	20	29047	6057113538	6.06
capTEs	21	29048	6057044330	6.06
capTEs	22	29047	6057063151	6.06
capTEs	23	29048	6057018119	6.06
capTEs	24	29046	6057006314	6.06
capTEs	25	29048	6057030509	6.06
capTEs	26	29047	6057041170	6.06
capTEs	27	29048	6057012280	6.06
capTEs	28	29048	6057019186	6.06
capTEs	29	29048	6057154856	6.06
capTEs	30	29048	6057055921	6.06
capTEs	31	29048	6057072678	6.06
capTEs	32	29047	6057073492	6.06
capTEs	33	29046	6057062737	6.06
capTEs	34	29043	6057014352	6.06
capTEs	35	29045	6056992741	6.06
capTEs	36	29046	6057027718	6.06
capTEs	37	29048	6057069224	6.06
capTEs	38	29047	6057057525	6.06
capTEs	39	29048	6057039514	6.06
capTEs	40	29048	6057088070	6.06
capTEs	41	29048	6057050683	6.06
capTEs	42	29046	6057100773	6.06
capTEs	43	29045	6056989846	6.06
capTEs	44	29048	6057039240	6.06
capTEs	45	29046	6057063450	6.06
capTEs	46	29048	6057010301	6.06
capTEs	47	29047	6056981483	6.06
capTEs	48	29047	6057043181	6.06
capTEs	49	29048	6057043073	6.06
capTEs	50	29047	6057036261	6.06
Total RNA-seq	1	5194	1219498879	1.22
Total RNA-seq	2	5272	1219199071	1.22
Total RNA-seq	3	5256	1220209050	1.22
Total RNA-seq	4	5282	1219722167	1.22
Total RNA-seq	5	5177	1219863831	1.22
Total RNA-seq	6	5341	1221925768	1.22
Total RNA-seq	7	5152	1220592639	1.22
Total RNA-seq	8	5257	1219780499	1.22
Total RNA-seq	9	5199	1219431241	1.22
Total RNA-seq	10	5238	1221430603	1.22
Total RNA-seq	11	5239	1219300820	1.22
Total RNA-seq	12	5251	1218091489	1.22
Total RNA-seq	13	5215	1218677071	1.22
Total RNA-seq	14	5203	1220018467	1.22
Total RNA-seq	15	5266	1217879986	1.22
Total RNA-seq	16	5277	1220669753	1.22
Total RNA-seq	17	5204	1218713740	1.22
Total RNA-seq	18	5149	1218509645	1.22
Total RNA-seq	19	5260	1221198490	1.22
Total RNA-seq	20	5178	1220077069	1.22
Total RNA-seq	21	5272	1219510933	1.22
Total RNA-seq	22	5171	1220156277	1.22
Total RNA-seq	23	5244	1219127388	1.22
Total RNA-seq	24	5242	1219577495	1.22
Total RNA-seq	25	5255	1218211078	1.22
Total RNA-seq	26	5236	1219511573	1.22
Total RNA-seq	27	5254	1220188666	1.22
Total RNA-seq	28	5287	1217485216	1.22
Total RNA-seq	29	5378	1220716481	1.22
Total RNA-seq	30	5330	1220494428	1.22
Total RNA-seq	31	5320	1220654176	1.22
Total RNA-seq	32	5195	1218138873	1.22
Total RNA-seq	33	5278	1219803489	1.22
Total RNA-seq	34	5198	1219011057	1.22
Total RNA-seq	35	5197	1219180192	1.22
Total RNA-seq	36	5193	1220643981	1.22
Total RNA-seq	37	5201	1219780716	1.22
Total RNA-seq	38	5262	1219537029	1.22
Total RNA-seq	39	5263	1219472786	1.22
Total RNA-seq	40	5214	1220729698	1.22
Total RNA-seq	41	5288	1221088188	1.22
Total RNA-seq	42	5257	1217538157	1.22
Total RNA-seq	43	5213	1219902426	1.22
Total RNA-seq	44	5266	1220893486	1.22
Total RNA-seq	45	5234	1218722865	1.22
Total RNA-seq	46	5218	1221529560	1.22
Total RNA-seq	47	5188	1220379398	1.22
Total RNA-seq	48	5291	1218485316	1.22
Total RNA-seq	49	5196	1222857754	1.22
Total RNA-seq	50	5309	1220775038	1.22
Total RNA-seq	1	7692	2439498033	2.44
Total RNA-seq	2	7733	2436760690	2.44
Total RNA-seq	3	7783	2439501189	2.44
Total RNA-seq	4	7810	2438553495	2.44
Total RNA-seq	5	7631	2437800174	2.44
Total RNA-seq	6	7739	2442872860	2.44
Total RNA-seq	7	7668	2439368231	2.44
Total RNA-seq	8	7774	2437730668	2.44
Total RNA-seq	9	7765	2441700488	2.44
Total RNA-seq	10	7808	2440562503	2.44
Total RNA-seq	11	7781	2439073235	2.44
Total RNA-seq	12	7787	2437639083	2.44
Total RNA-seq	13	7718	2439307970	2.44
Total RNA-seq	14	7749	2440248399	2.44
Total RNA-seq	15	7777	2437575094	2.44
Total RNA-seq	16	7745	2440657594	2.44
Total RNA-seq	17	7779	2437508885	2.44
Total RNA-seq	18	7707	2438959219	2.44
Total RNA-seq	19	7850	2441818453	2.44
Total RNA-seq	20	7731	2438803970	2.44
Total RNA-seq	21	7733	2437987989	2.44
Total RNA-seq	22	7677	2438963238	2.44
Total RNA-seq	23	7690	2439485829	2.44
Total RNA-seq	24	7789	2439993970	2.44
Total RNA-seq	25	7761	2435863467	2.44
Total RNA-seq	26	7746	2439340557	2.44
Total RNA-seq	27	7737	2438625655	2.44
Total RNA-seq	28	7736	2437422756	2.44
Total RNA-seq	29	7900	2440003831	2.44
Total RNA-seq	30	7753	2441037878	2.44
Total RNA-seq	31	7782	2439585104	2.44
Total RNA-seq	32	7772	2439118512	2.44
Total RNA-seq	33	7792	2440191159	2.44
Total RNA-seq	34	7698	2438860882	2.44
Total RNA-seq	35	7756	2437993987	2.44
Total RNA-seq	36	7751	2440750442	2.44
Total RNA-seq	37	7629	2441296700	2.44
Total RNA-seq	38	7705	2438558184	2.44
Total RNA-seq	39	7735	2441042498	2.44
Total RNA-seq	40	7658	2441410275	2.44
Total RNA-seq	41	7760	2439602820	2.44
Total RNA-seq	42	7778	2439820966	2.44
Total RNA-seq	43	7762	2438870612	2.44
Total RNA-seq	44	7788	2443941237	2.44
Total RNA-seq	45	7744	2440099664	2.44
Total RNA-seq	46	7676	2442626864	2.44
Total RNA-seq	47	7742	2438576443	2.44
Total RNA-seq	48	7751	2437186410	2.44
Total RNA-seq	49	7619	2440774385	2.44
Total RNA-seq	50	7775	2440121518	2.44
Total RNA-seq	1	9611	3658914590	3.66
Total RNA-seq	2	9492	3657465542	3.66
Total RNA-seq	3	9549	3658683813	3.66
Total RNA-seq	4	9652	3661121817	3.66
Total RNA-seq	5	9465	3658824460	3.66
Total RNA-seq	6	9554	3663702305	3.66
Total RNA-seq	7	9525	3660607020	3.66
Total RNA-seq	8	9554	3657439819	3.66
Total RNA-seq	9	9589	3660348530	3.66
Total RNA-seq	10	9619	3660246010	3.66
Total RNA-seq	11	9602	3659620667	3.66
Total RNA-seq	12	9566	3658171201	3.66
Total RNA-seq	13	9570	3660150658	3.66
Total RNA-seq	14	9552	3662007971	3.66
Total RNA-seq	15	9591	3659053851	3.66
Total RNA-seq	16	9563	3661604411	3.66
Total RNA-seq	17	9518	3654446587	3.65
Total RNA-seq	18	9581	3657722049	3.66
Total RNA-seq	19	9647	3658493035	3.66
Total RNA-seq	20	9554	3657722004	3.66
Total RNA-seq	21	9534	3657579369	3.66
Total RNA-seq	22	9485	3659466359	3.66
Total RNA-seq	23	9575	3659873209	3.66
Total RNA-seq	24	9574	3657236898	3.66
Total RNA-seq	25	9609	3653581269	3.65
Total RNA-seq	26	9551	3660953469	3.66
Total RNA-seq	27	9643	3657981910	3.66
Total RNA-seq	28	9552	3655150976	3.66
Total RNA-seq	29	9654	3659111617	3.66
Total RNA-seq	30	9574	3659055676	3.66
Total RNA-seq	31	9672	3660989031	3.66
Total RNA-seq	32	9558	3658236256	3.66
Total RNA-seq	33	9621	3658341422	3.66
Total RNA-seq	34	9532	3658703871	3.66
Total RNA-seq	35	9554	3658172931	3.66
Total RNA-seq	36	9550	3660998798	3.66
Total RNA-seq	37	9464	3661230570	3.66
Total RNA-seq	38	9577	3659978091	3.66
Total RNA-seq	39	9544	3659556011	3.66
Total RNA-seq	40	9530	3661435407	3.66
Total RNA-seq	41	9554	3659165164	3.66
Total RNA-seq	42	9603	3657578500	3.66
Total RNA-seq	43	9575	3656567955	3.66
Total RNA-seq	44	9587	3662560439	3.66
Total RNA-seq	45	9594	3657724400	3.66
Total RNA-seq	46	9523	3661621321	3.66
Total RNA-seq	47	9574	3658305893	3.66
Total RNA-seq	48	9629	3655556806	3.66
Total RNA-seq	49	9603	3661484872	3.66
Total RNA-seq	50	9592	3660948685	3.66
Total RNA-seq	1	11054	4879768610	4.88
Total RNA-seq	2	10893	4878188923	4.88
Total RNA-seq	3	11001	4879963573	4.88
Total RNA-seq	4	11154	4878938601	4.88
Total RNA-seq	5	10938	4877210502	4.88
Total RNA-seq	6	10970	4883140263	4.88
Total RNA-seq	7	10972	4879994174	4.88
Total RNA-seq	8	11042	4878147489	4.88
Total RNA-seq	9	11117	4877750163	4.88
Total RNA-seq	10	11068	4876620055	4.88
Total RNA-seq	11	11051	4880997060	4.88
Total RNA-seq	12	11059	4878755515	4.88
Total RNA-seq	13	11063	4879620825	4.88
Total RNA-seq	14	10963	4880394140	4.88
Total RNA-seq	15	11095	4879282714	4.88
Total RNA-seq	16	11049	4882370282	4.88
Total RNA-seq	17	11043	4875431144	4.88
Total RNA-seq	18	11057	4877650831	4.88
Total RNA-seq	19	11067	4878511960	4.88
Total RNA-seq	20	11019	4881076033	4.88
Total RNA-seq	21	11048	4877607944	4.88
Total RNA-seq	22	10936	4880722320	4.88
Total RNA-seq	23	11033	4878227208	4.88
Total RNA-seq	24	11092	4877874845	4.88
Total RNA-seq	25	11040	4873525989	4.87
Total RNA-seq	26	11069	4880080752	4.88
Total RNA-seq	27	11104	4878060622	4.88
Total RNA-seq	28	10965	4874808278	4.87
Total RNA-seq	29	11094	4880584911	4.88
Total RNA-seq	30	11080	4878114858	4.88
Total RNA-seq	31	11084	4880205901	4.88
Total RNA-seq	32	11062	4877262914	4.88
Total RNA-seq	33	11063	4878588785	4.88
Total RNA-seq	34	11018	4880529917	4.88
Total RNA-seq	35	11062	4876580820	4.88
Total RNA-seq	36	11032	4882608760	4.88
Total RNA-seq	37	10984	4880722260	4.88
Total RNA-seq	38	11042	4883912225	4.88
Total RNA-seq	39	11011	4881763670	4.88
Total RNA-seq	40	11043	4879372712	4.88
Total RNA-seq	41	11064	4878125748	4.88
Total RNA-seq	42	11055	4875035459	4.88
Total RNA-seq	43	11017	4874999436	4.87
Total RNA-seq	44	11064	4882094532	4.88
Total RNA-seq	45	11065	4877597922	4.88
Total RNA-seq	46	11021	4880644696	4.88
Total RNA-seq	47	11047	4877425750	4.88
Total RNA-seq	48	11107	4878628375	4.88
Total RNA-seq	49	11124	4879793514	4.88
Total RNA-seq	50	11111	4880600621	4.88
Total RNA-seq	1	12318	6099321420	6.1
Total RNA-seq	2	12143	6098397161	6.1
Total RNA-seq	3	12289	6096242310	6.1
Total RNA-seq	4	12395	6099772092	6.1
Total RNA-seq	5	12237	6095972821	6.1
Total RNA-seq	6	12297	6100808460	6.1
Total RNA-seq	7	12234	6099140060	6.1
Total RNA-seq	8	12255	6098432537	6.1
Total RNA-seq	9	12336	6098297207	6.1
Total RNA-seq	10	12268	6096993263	6.1
Total RNA-seq	11	12312	6099835720	6.1
Total RNA-seq	12	12302	6095440446	6.1
Total RNA-seq	13	12282	6101727204	6.1
Total RNA-seq	14	12169	6099026875	6.1
Total RNA-seq	15	12360	6098952226	6.1
Total RNA-seq	16	12273	6102738969	6.1
Total RNA-seq	17	12322	6095147216	6.1
Total RNA-seq	18	12367	6095625364	6.1
Total RNA-seq	19	12317	6097500811	6.1
Total RNA-seq	20	12256	6099612072	6.1
Total RNA-seq	21	12332	6097579620	6.1
Total RNA-seq	22	12225	6098783295	6.1
Total RNA-seq	23	12276	6098583491	6.1
Total RNA-seq	24	12371	6097571341	6.1
Total RNA-seq	25	12316	6094387060	6.09
Total RNA-seq	26	12337	6098653316	6.1
Total RNA-seq	27	12363	6094381221	6.09
Total RNA-seq	28	12273	6093204181	6.09
Total RNA-seq	29	12365	6099282477	6.1
Total RNA-seq	30	12319	6097607958	6.1
Total RNA-seq	31	12363	6101524970	6.1
Total RNA-seq	32	12290	6097533428	6.1
Total RNA-seq	33	12253	6096690258	6.1
Total RNA-seq	34	12302	6100326638	6.1
Total RNA-seq	35	12334	6095337410	6.1
Total RNA-seq	36	12179	6104560630	6.1
Total RNA-seq	37	12212	6101675085	6.1
Total RNA-seq	38	12305	6100840171	6.1
Total RNA-seq	39	12229	6102156827	6.1
Total RNA-seq	40	12327	6099811258	6.1
Total RNA-seq	41	12291	6098287345	6.1
Total RNA-seq	42	12335	6095113392	6.1
Total RNA-seq	43	12254	6094241920	6.09
Total RNA-seq	44	12318	6101196544	6.1
Total RNA-seq	45	12278	6097320232	6.1
Total RNA-seq	46	12266	6100735169	6.1
Total RNA-seq	47	12303	6098829757	6.1
Total RNA-seq	48	12335	6097932789	6.1
Total RNA-seq	49	12339	6102080454	6.1
Total RNA-seq	50	12346	6102795161	6.1
Total RNA-seq	1	13425	7319653394	7.32
Total RNA-seq	2	13237	7319967055	7.32
Total RNA-seq	3	13352	7313975401	7.31
Total RNA-seq	4	13555	7319194330	7.32
Total RNA-seq	5	13365	7316468172	7.32
Total RNA-seq	6	13362	7319429270	7.32
Total RNA-seq	7	13316	7319212293	7.32
Total RNA-seq	8	13365	7317435955	7.32
Total RNA-seq	9	13420	7319173932	7.32
Total RNA-seq	10	13408	7315001429	7.32
Total RNA-seq	11	13422	7320586950	7.32
Total RNA-seq	12	13412	7317699965	7.32
Total RNA-seq	13	13339	7321937097	7.32
Total RNA-seq	14	13213	7315449896	7.32
Total RNA-seq	15	13544	7321301262	7.32
Total RNA-seq	16	13315	7321614926	7.32
Total RNA-seq	17	13416	7317258016	7.32
Total RNA-seq	18	13423	7315182430	7.32
Total RNA-seq	19	13369	7317348721	7.32
Total RNA-seq	20	13381	7316973040	7.32
Total RNA-seq	21	13396	7315873307	7.32
Total RNA-seq	22	13334	7317744348	7.32
Total RNA-seq	23	13433	7318475378	7.32
Total RNA-seq	24	13448	7318156759	7.32
Total RNA-seq	25	13388	7316235251	7.32
Total RNA-seq	26	13392	7319472477	7.32
Total RNA-seq	27	13464	7314944417	7.31
Total RNA-seq	28	13396	7314893257	7.31
Total RNA-seq	29	13427	7321718667	7.32
Total RNA-seq	30	13356	7316728655	7.32
Total RNA-seq	31	13436	7320263824	7.32
Total RNA-seq	32	13338	7316066339	7.32
Total RNA-seq	33	13355	7316323712	7.32
Total RNA-seq	34	13370	7318235479	7.32
Total RNA-seq	35	13462	7317089890	7.32
Total RNA-seq	36	13237	7322823932	7.32
Total RNA-seq	37	13328	7322861599	7.32
Total RNA-seq	38	13397	7320777999	7.32
Total RNA-seq	39	13280	7319335371	7.32
Total RNA-seq	40	13405	7318404946	7.32
Total RNA-seq	41	13377	7319140619	7.32
Total RNA-seq	42	13412	7315924618	7.32
Total RNA-seq	43	13287	7315089307	7.32
Total RNA-seq	44	13374	7322799328	7.32
Total RNA-seq	45	13423	7316743439	7.32
Total RNA-seq	46	13396	7320577555	7.32
Total RNA-seq	47	13451	7320281246	7.32
Total RNA-seq	48	13452	7317679506	7.32
Total RNA-seq	49	13436	7323284208	7.32
Total RNA-seq	50	13462	7321797069	7.32
Total RNA-seq	1	14363	8540121034	8.54
Total RNA-seq	2	14211	8538696612	8.54
Total RNA-seq	3	14331	8536034083	8.54
Total RNA-seq	4	14539	8539071388	8.54
Total RNA-seq	5	14318	8534403581	8.53
Total RNA-seq	6	14375	8539959806	8.54
Total RNA-seq	7	14330	8540155236	8.54
Total RNA-seq	8	14319	8536558277	8.54
Total RNA-seq	9	14389	8538343268	8.54
Total RNA-seq	10	14428	8534693689	8.53
Total RNA-seq	11	14365	8537622310	8.54
Total RNA-seq	12	14361	8533620746	8.53
Total RNA-seq	13	14335	8539601465	8.54
Total RNA-seq	14	14212	8535739850	8.54
Total RNA-seq	15	14500	8542372459	8.54
Total RNA-seq	16	14298	8540857217	8.54
Total RNA-seq	17	14376	8537426667	8.54
Total RNA-seq	18	14376	8534984356	8.53
Total RNA-seq	19	14327	8537418002	8.54
Total RNA-seq	20	14357	8536161059	8.54
Total RNA-seq	21	14345	8535906964	8.54
Total RNA-seq	22	14316	8536150349	8.54
Total RNA-seq	23	14415	8537665295	8.54
Total RNA-seq	24	14379	8536031971	8.54
Total RNA-seq	25	14406	8536347805	8.54
Total RNA-seq	26	14393	8539593739	8.54
Total RNA-seq	27	14420	8536505528	8.54
Total RNA-seq	28	14385	8536106693	8.54
Total RNA-seq	29	14391	8540879908	8.54
Total RNA-seq	30	14325	8539754025	8.54
Total RNA-seq	31	14415	8538381411	8.54
Total RNA-seq	32	14311	8538528415	8.54
Total RNA-seq	33	14305	8535388568	8.54
Total RNA-seq	34	14270	8539247367	8.54
Total RNA-seq	35	14423	8534603827	8.53
Total RNA-seq	36	14219	8543057800	8.54
Total RNA-seq	37	14317	8543352680	8.54
Total RNA-seq	38	14376	8541710233	8.54
Total RNA-seq	39	14270	8538479193	8.54
Total RNA-seq	40	14333	8540312350	8.54
Total RNA-seq	41	14316	8537691316	8.54
Total RNA-seq	42	14406	8536409518	8.54
Total RNA-seq	43	14292	8536667124	8.54
Total RNA-seq	44	14378	8541822456	8.54
Total RNA-seq	45	14351	8539797332	8.54
Total RNA-seq	46	14388	8538356616	8.54
Total RNA-seq	47	14399	8540131855	8.54
Total RNA-seq	48	14390	8538668167	8.54
Total RNA-seq	49	14393	8540091389	8.54
Total RNA-seq	50	14435	8542670203	8.54
Total RNA-seq	1	15243	9759256534	9.76
Total RNA-seq	2	15112	9757893193	9.76
Total RNA-seq	3	15202	9755172248	9.76
Total RNA-seq	4	15422	9760227132	9.76
Total RNA-seq	5	15216	9754857384	9.75
Total RNA-seq	6	15279	9760211130	9.76
Total RNA-seq	7	15200	9759706897	9.76
Total RNA-seq	8	15187	9756640338	9.76
Total RNA-seq	9	15231	9758443051	9.76
Total RNA-seq	10	15314	9754172873	9.75
Total RNA-seq	11	15251	9756375834	9.76
Total RNA-seq	12	15178	9754072682	9.75
Total RNA-seq	13	15215	9759129688	9.76
Total RNA-seq	14	15072	9753688699	9.75
Total RNA-seq	15	15360	9762805803	9.76
Total RNA-seq	16	15150	9761195615	9.76
Total RNA-seq	17	15239	9758026138	9.76
Total RNA-seq	18	15237	9755239965	9.76
Total RNA-seq	19	15192	9758772219	9.76
Total RNA-seq	20	15218	9757433108	9.76
Total RNA-seq	21	15248	9757035395	9.76
Total RNA-seq	22	15188	9757041089	9.76
Total RNA-seq	23	15303	9755467217	9.76
Total RNA-seq	24	15238	9756611686	9.76
Total RNA-seq	25	15275	9754984589	9.75
Total RNA-seq	26	15296	9758622570	9.76
Total RNA-seq	27	15290	9755185802	9.76
Total RNA-seq	28	15225	9756101966	9.76
Total RNA-seq	29	15262	9760107913	9.76
Total RNA-seq	30	15195	9758286779	9.76
Total RNA-seq	31	15259	9756962197	9.76
Total RNA-seq	32	15174	9758771609	9.76
Total RNA-seq	33	15168	9754952982	9.75
Total RNA-seq	34	15150	9757817347	9.76
Total RNA-seq	35	15297	9753147229	9.75
Total RNA-seq	36	15128	9764390956	9.76
Total RNA-seq	37	15188	9763034127	9.76
Total RNA-seq	38	15254	9759367537	9.76
Total RNA-seq	39	15149	9759662191	9.76
Total RNA-seq	40	15182	9758315509	9.76
Total RNA-seq	41	15187	9758014256	9.76
Total RNA-seq	42	15281	9757142696	9.76
Total RNA-seq	43	15184	9757252007	9.76
Total RNA-seq	44	15228	9759240175	9.76
Total RNA-seq	45	15238	9759435205	9.76
Total RNA-seq	46	15268	9758722561	9.76
Total RNA-seq	47	15269	9761780605	9.76
Total RNA-seq	48	15224	9759294488	9.76
Total RNA-seq	49	15286	9759210042	9.76
Total RNA-seq	50	15266	9761802982	9.76
Total RNA-seq	1	16015	10978013209	10.98
Total RNA-seq	2	15893	10975799482	10.98
Total RNA-seq	3	16043	10973624036	10.97
Total RNA-seq	4	16149	10979676212	10.98
Total RNA-seq	5	16046	10976466097	10.98
Total RNA-seq	6	16046	10981641105	10.98
Total RNA-seq	7	16034	10978774439	10.98
Total RNA-seq	8	16022	10973825443	10.97
Total RNA-seq	9	16000	10978163009	10.98
Total RNA-seq	10	16074	10975008586	10.98
Total RNA-seq	11	16041	10976282321	10.98
Total RNA-seq	12	15928	10975206882	10.98
Total RNA-seq	13	16001	10979091849	10.98
Total RNA-seq	14	15888	10975635679	10.98
Total RNA-seq	15	16171	10983935672	10.98
Total RNA-seq	16	15973	10980182285	10.98
Total RNA-seq	17	16047	10979391094	10.98
Total RNA-seq	18	16023	10974911955	10.97
Total RNA-seq	19	16014	10977753105	10.98
Total RNA-seq	20	15988	10974782331	10.97
Total RNA-seq	21	16014	10977399362	10.98
Total RNA-seq	22	16009	10976886034	10.98
Total RNA-seq	23	16080	10978439540	10.98
Total RNA-seq	24	16058	10975638530	10.98
Total RNA-seq	25	16058	10975268597	10.98
Total RNA-seq	26	16100	10978417108	10.98
Total RNA-seq	27	16077	10973914619	10.97
Total RNA-seq	28	15978	10977763380	10.98
Total RNA-seq	29	16015	10978368718	10.98
Total RNA-seq	30	15994	10978035452	10.98
Total RNA-seq	31	16044	10976761212	10.98
Total RNA-seq	32	15965	10979801207	10.98
Total RNA-seq	33	15978	10973948891	10.97
Total RNA-seq	34	15956	10976558640	10.98
Total RNA-seq	35	16084	10973455792	10.97
Total RNA-seq	36	15908	10984412297	10.98
Total RNA-seq	37	15928	10981619060	10.98
Total RNA-seq	38	16064	10982595890	10.98
Total RNA-seq	39	15965	10978417403	10.98
Total RNA-seq	40	15994	10977551490	10.98
Total RNA-seq	41	15979	10977638403	10.98
Total RNA-seq	42	16072	10977744636	10.98
Total RNA-seq	43	16033	10978216329	10.98
Total RNA-seq	44	16006	10979306814	10.98
Total RNA-seq	45	15991	10980004437	10.98
Total RNA-seq	46	16080	10978840016	10.98
Total RNA-seq	47	16069	10980611007	10.98
Total RNA-seq	48	16044	10977386703	10.98
Total RNA-seq	49	16099	10977646113	10.98
Total RNA-seq	50	16078	10981631795	10.98
Total RNA-seq	1	16718	12196029608	12.2
Total RNA-seq	2	16673	12194005811	12.19
Total RNA-seq	3	16800	12192245710	12.19
Total RNA-seq	4	16904	12201189853	12.2
Total RNA-seq	5	16792	12196838852	12.2
Total RNA-seq	6	16763	12200346101	12.2
Total RNA-seq	7	16756	12197474635	12.2
Total RNA-seq	8	16706	12193694051	12.19
Total RNA-seq	9	16746	12197749702	12.2
Total RNA-seq	10	16776	12195212030	12.2
Total RNA-seq	11	16785	12195135705	12.2
Total RNA-seq	12	16670	12195054249	12.2
Total RNA-seq	13	16748	12197414687	12.2
Total RNA-seq	14	16677	12198137993	12.2
Total RNA-seq	15	16891	12203390729	12.2
Total RNA-seq	16	16703	12200114088	12.2
Total RNA-seq	17	16778	12199892668	12.2
Total RNA-seq	18	16771	12193182362	12.19
Total RNA-seq	19	16750	12196293951	12.2
Total RNA-seq	20	16722	12195087955	12.2
Total RNA-seq	21	16732	12199231426	12.2
Total RNA-seq	22	16789	12197984298	12.2
Total RNA-seq	23	16830	12199144501	12.2
Total RNA-seq	24	16814	12195857778	12.2
Total RNA-seq	25	16813	12195550795	12.2
Total RNA-seq	26	16836	12197717857	12.2
Total RNA-seq	27	16781	12192878528	12.19
Total RNA-seq	28	16748	12195873851	12.2
Total RNA-seq	29	16751	12197805984	12.2
Total RNA-seq	30	16711	12197833792	12.2
Total RNA-seq	31	16734	12199211600	12.2
Total RNA-seq	32	16726	12199211660	12.2
Total RNA-seq	33	16692	12192292145	12.19
Total RNA-seq	34	16712	12197021829	12.2
Total RNA-seq	35	16859	12195946282	12.2
Total RNA-seq	36	16669	12202930486	12.2
Total RNA-seq	37	16648	12200759666	12.2
Total RNA-seq	38	16777	12199465605	12.2
Total RNA-seq	39	16711	12198076669	12.2
Total RNA-seq	40	16695	12199035960	12.2
Total RNA-seq	41	16714	12197972399	12.2
Total RNA-seq	42	16807	12196659936	12.2
Total RNA-seq	43	16761	12197384530	12.2
Total RNA-seq	44	16758	12198202317	12.2
Total RNA-seq	45	16748	12196984243	12.2
Total RNA-seq	46	16850	12199606480	12.2
Total RNA-seq	47	16807	12201208276	12.2
Total RNA-seq	48	16780	12198912204	12.2
Total RNA-seq	49	16879	12197311020	12.2
Total RNA-seq	50	16796	12200898770	12.2
Total RNA-seq	1	17378	13413931624	13.41
Total RNA-seq	2	17354	13414310469	13.41
Total RNA-seq	3	17463	13409595930	13.41
Total RNA-seq	4	17563	13422013341	13.42
Total RNA-seq	5	17502	13415559716	13.42
Total RNA-seq	6	17452	13419882177	13.42
Total RNA-seq	7	17442	13419061678	13.42
Total RNA-seq	8	17403	13414748622	13.41
Total RNA-seq	9	17428	13416042887	13.42
Total RNA-seq	10	17490	13417863687	13.42
Total RNA-seq	11	17411	13414333053	13.41
Total RNA-seq	12	17334	13415470595	13.42
Total RNA-seq	13	17446	13416161240	13.42
Total RNA-seq	14	17321	13419148558	13.42
Total RNA-seq	15	17496	13420429158	13.42
Total RNA-seq	16	17395	13421972096	13.42
Total RNA-seq	17	17432	13416230566	13.42
Total RNA-seq	18	17454	13414636306	13.41
Total RNA-seq	19	17422	13414321919	13.41
Total RNA-seq	20	17432	13415752516	13.42
Total RNA-seq	21	17422	13419671339	13.42
Total RNA-seq	22	17427	13416303995	13.42
Total RNA-seq	23	17481	13416331009	13.42
Total RNA-seq	24	17457	13416208159	13.42
Total RNA-seq	25	17513	13417394886	13.42
Total RNA-seq	26	17485	13415704882	13.42
Total RNA-seq	27	17461	13410337287	13.41
Total RNA-seq	28	17407	13416112020	13.42
Total RNA-seq	29	17451	13418608730	13.42
Total RNA-seq	30	17427	13419374092	13.42
Total RNA-seq	31	17388	13419341557	13.42
Total RNA-seq	32	17357	13417817389	13.42
Total RNA-seq	33	17375	13412851608	13.41
Total RNA-seq	34	17353	13414403557	13.41
Total RNA-seq	35	17536	13416760840	13.42
Total RNA-seq	36	17408	13422768050	13.42
Total RNA-seq	37	17314	13421328046	13.42
Total RNA-seq	38	17451	13419226896	13.42
Total RNA-seq	39	17396	13414371559	13.41
Total RNA-seq	40	17370	13418320625	13.42
Total RNA-seq	41	17441	13417995379	13.42
Total RNA-seq	42	17449	13417894575	13.42
Total RNA-seq	43	17438	13418164372	13.42
Total RNA-seq	44	17419	13417298880	13.42
Total RNA-seq	45	17440	13415562985	13.42
Total RNA-seq	46	17491	13417869613	13.42
Total RNA-seq	47	17493	13418834366	13.42
Total RNA-seq	48	17464	13419263545	13.42
Total RNA-seq	49	17517	13418449433	13.42
Total RNA-seq	50	17497	13420904283	13.42
Total RNA-seq	1	17986	14634097437	14.63
Total RNA-seq	2	17970	14633831514	14.63
Total RNA-seq	3	18089	14632254582	14.63
Total RNA-seq	4	18184	14642801067	14.64
Total RNA-seq	5	18083	14636225166	14.64
Total RNA-seq	6	18024	14640053494	14.64
Total RNA-seq	7	18015	14637846637	14.64
Total RNA-seq	8	18025	14635861439	14.64
Total RNA-seq	9	18079	14635542493	14.64
Total RNA-seq	10	18084	14637658223	14.64
Total RNA-seq	11	18053	14633966619	14.63
Total RNA-seq	12	17968	14634054122	14.63
Total RNA-seq	13	18067	14634324233	14.63
Total RNA-seq	14	18011	14641043464	14.64
Total RNA-seq	15	18079	14639766024	14.64
Total RNA-seq	16	18040	14643728810	14.64
Total RNA-seq	17	18098	14636524707	14.64
Total RNA-seq	18	18065	14635000835	14.64
Total RNA-seq	19	18066	14633140189	14.63
Total RNA-seq	20	18079	14635665514	14.64
Total RNA-seq	21	18073	14640037147	14.64
Total RNA-seq	22	18032	14636655512	14.64
Total RNA-seq	23	18109	14634143153	14.63
Total RNA-seq	24	18121	14634293675	14.63
Total RNA-seq	25	18121	14634591180	14.63
Total RNA-seq	26	18135	14634749802	14.63
Total RNA-seq	27	18085	14630103076	14.63
Total RNA-seq	28	18056	14637239155	14.64
Total RNA-seq	29	18099	14635786621	14.64
Total RNA-seq	30	18101	14636866604	14.64
Total RNA-seq	31	18052	14639428601	14.64
Total RNA-seq	32	18021	14636889228	14.64
Total RNA-seq	33	17986	14631090550	14.63
Total RNA-seq	34	18035	14632833144	14.63
Total RNA-seq	35	18145	14634068875	14.63
Total RNA-seq	36	18067	14640114579	14.64
Total RNA-seq	37	17972	14640137801	14.64
Total RNA-seq	38	18085	14638599167	14.64
Total RNA-seq	39	18024	14632375918	14.63
Total RNA-seq	40	18021	14635684585	14.64
Total RNA-seq	41	18062	14636400966	14.64
Total RNA-seq	42	18090	14637179831	14.64
Total RNA-seq	43	18081	14639674297	14.64
Total RNA-seq	44	18064	14636830018	14.64
Total RNA-seq	45	18105	14636910180	14.64
Total RNA-seq	46	18121	14636936586	14.64
Total RNA-seq	47	18135	14639230826	14.64
Total RNA-seq	48	18067	14637310967	14.64
Total RNA-seq	49	18146	14637594117	14.64
Total RNA-seq	50	18097	14640390791	14.64
Total RNA-seq	1	18577	15853956326	15.85
Total RNA-seq	2	18587	15853960210	15.85
Total RNA-seq	3	18673	15853499944	15.85
Total RNA-seq	4	18732	15864381259	15.86
Total RNA-seq	5	18684	15857461159	15.86
Total RNA-seq	6	18634	15857088368	15.86
Total RNA-seq	7	18605	15858285222	15.86
Total RNA-seq	8	18625	15855855489	15.86
Total RNA-seq	9	18631	15855369964	15.86
Total RNA-seq	10	18707	15858597558	15.86
Total RNA-seq	11	18664	15855710863	15.86
Total RNA-seq	12	18531	15855007129	15.86
Total RNA-seq	13	18646	15855108833	15.86
Total RNA-seq	14	18628	15861328468	15.86
Total RNA-seq	15	18699	15858629459	15.86
Total RNA-seq	16	18629	15860790531	15.86
Total RNA-seq	17	18716	15856606054	15.86
Total RNA-seq	18	18651	15853891713	15.85
Total RNA-seq	19	18674	15853023556	15.85
Total RNA-seq	20	18673	15855092878	15.86
Total RNA-seq	21	18654	15859268861	15.86
Total RNA-seq	22	18632	15858468657	15.86
Total RNA-seq	23	18693	15853326628	15.85
Total RNA-seq	24	18694	15855125842	15.86
Total RNA-seq	25	18725	15855026297	15.86
Total RNA-seq	26	18726	15854269118	15.85
Total RNA-seq	27	18652	15850901054	15.85
Total RNA-seq	28	18663	15857396724	15.86
Total RNA-seq	29	18684	15855673705	15.86
Total RNA-seq	30	18698	15858193801	15.86
Total RNA-seq	31	18652	15858331799	15.86
Total RNA-seq	32	18620	15857297445	15.86
Total RNA-seq	33	18609	15852440010	15.85
Total RNA-seq	34	18617	15854625798	15.85
Total RNA-seq	35	18714	15855841211	15.86
Total RNA-seq	36	18688	15858775881	15.86
Total RNA-seq	37	18620	15859709117	15.86
Total RNA-seq	38	18662	15858558199	15.86
Total RNA-seq	39	18659	15853184142	15.85
Total RNA-seq	40	18596	15854397500	15.85
Total RNA-seq	41	18679	15856748105	15.86
Total RNA-seq	42	18675	15857999807	15.86
Total RNA-seq	43	18691	15862351436	15.86
Total RNA-seq	44	18637	15854851508	15.85
Total RNA-seq	45	18710	15855837867	15.86
Total RNA-seq	46	18710	15856030100	15.86
Total RNA-seq	47	18748	15859550583	15.86
Total RNA-seq	48	18670	15855823162	15.86
Total RNA-seq	49	18728	15859643216	15.86
Total RNA-seq	50	18663	15862436259	15.86
Total RNA-seq	1	19174	17075603749	17.08
Total RNA-seq	2	19186	17076894259	17.08
Total RNA-seq	3	19224	17072055201	17.07
Total RNA-seq	4	19269	17084223059	17.08
Total RNA-seq	5	19196	17076732341	17.08
Total RNA-seq	6	19232	17076392793	17.08
Total RNA-seq	7	19174	17077055400	17.08
Total RNA-seq	8	19198	17076168366	17.08
Total RNA-seq	9	19201	17077355712	17.08
Total RNA-seq	10	19280	17079991420	17.08
Total RNA-seq	11	19236	17075553569	17.08
Total RNA-seq	12	19111	17074833845	17.07
Total RNA-seq	13	19197	17077296836	17.08
Total RNA-seq	14	19209	17081141606	17.08
Total RNA-seq	15	19233	17076174528	17.08
Total RNA-seq	16	19175	17079073816	17.08
Total RNA-seq	17	19247	17076304989	17.08
Total RNA-seq	18	19201	17072993910	17.07
Total RNA-seq	19	19176	17074443327	17.07
Total RNA-seq	20	19249	17077751861	17.08
Total RNA-seq	21	19202	17080107072	17.08
Total RNA-seq	22	19184	17080171948	17.08
Total RNA-seq	23	19208	17073724332	17.07
Total RNA-seq	24	19231	17075395263	17.08
Total RNA-seq	25	19274	17074913623	17.07
Total RNA-seq	26	19261	17075177825	17.08
Total RNA-seq	27	19233	17070279614	17.07
Total RNA-seq	28	19201	17078408783	17.08
Total RNA-seq	29	19236	17076475064	17.08
Total RNA-seq	30	19226	17078131281	17.08
Total RNA-seq	31	19236	17076308894	17.08
Total RNA-seq	32	19179	17077455904	17.08
Total RNA-seq	33	19168	17073053887	17.07
Total RNA-seq	34	19171	17074319933	17.07
Total RNA-seq	35	19281	17076068181	17.08
Total RNA-seq	36	19175	17079908054	17.08
Total RNA-seq	37	19160	17079434461	17.08
Total RNA-seq	38	19233	17075839571	17.08
Total RNA-seq	39	19207	17075291297	17.08
Total RNA-seq	40	19212	17073840081	17.07
Total RNA-seq	41	19247	17076492228	17.08
Total RNA-seq	42	19216	17075173561	17.08
Total RNA-seq	43	19266	17083249481	17.08
Total RNA-seq	44	19213	17072239773	17.07
Total RNA-seq	45	19255	17076882304	17.08
Total RNA-seq	46	19254	17075260818	17.08
Total RNA-seq	47	19243	17076272076	17.08
Total RNA-seq	48	19246	17074289057	17.07
Total RNA-seq	49	19276	17078482922	17.08
Total RNA-seq	50	19220	17080555013	17.08
Total RNA-seq	1	19705	18292266701	18.29
Total RNA-seq	2	19739	18299498060	18.3
Total RNA-seq	3	19758	18294310639	18.29
Total RNA-seq	4	19737	18302757815	18.3
Total RNA-seq	5	19733	18299424055	18.3
Total RNA-seq	6	19753	18297846387	18.3
Total RNA-seq	7	19724	18298437018	18.3
Total RNA-seq	8	19724	18296659673	18.3
Total RNA-seq	9	19723	18296974302	18.3
Total RNA-seq	10	19785	18299688591	18.3
Total RNA-seq	11	19731	18293850776	18.29
Total RNA-seq	12	19638	18295579028	18.3
Total RNA-seq	13	19763	18297635760	18.3
Total RNA-seq	14	19691	18299331490	18.3
Total RNA-seq	15	19756	18294530563	18.29
Total RNA-seq	16	19684	18299442667	18.3
Total RNA-seq	17	19777	18296227997	18.3
Total RNA-seq	18	19698	18293769822	18.29
Total RNA-seq	19	19711	18295264882	18.3
Total RNA-seq	20	19722	18296469108	18.3
Total RNA-seq	21	19687	18298955185	18.3
Total RNA-seq	22	19693	18298062802	18.3
Total RNA-seq	23	19753	18293415846	18.29
Total RNA-seq	24	19725	18294939060	18.29
Total RNA-seq	25	19801	18293962564	18.29
Total RNA-seq	26	19738	18296630894	18.3
Total RNA-seq	27	19802	18291909772	18.29
Total RNA-seq	28	19714	18297365569	18.3
Total RNA-seq	29	19779	18297525071	18.3
Total RNA-seq	30	19764	18298320014	18.3
Total RNA-seq	31	19742	18298593317	18.3
Total RNA-seq	32	19680	18297886765	18.3
Total RNA-seq	33	19694	18294054775	18.29
Total RNA-seq	34	19724	18295253502	18.3
Total RNA-seq	35	19798	18298221422	18.3
Total RNA-seq	36	19688	18300488212	18.3
Total RNA-seq	37	19704	18298664311	18.3
Total RNA-seq	38	19762	18295924561	18.3
Total RNA-seq	39	19738	18296698110	18.3
Total RNA-seq	40	19731	18296335644	18.3
Total RNA-seq	41	19719	18296182907	18.3
Total RNA-seq	42	19741	18292275451	18.29
Total RNA-seq	43	19793	18301131500	18.3
Total RNA-seq	44	19767	18292263865	18.29
Total RNA-seq	45	19744	18297754718	18.3
Total RNA-seq	46	19744	18293745019	18.29
Total RNA-seq	47	19760	18296282961	18.3
Total RNA-seq	48	19737	18293981007	18.29
Total RNA-seq	49	19804	18298737501	18.3
Total RNA-seq	50	19736	18299440219	18.3
Total RNA-seq	1	20219	19514486165	19.51
Total RNA-seq	2	20221	19517668711	19.52
Total RNA-seq	3	20230	19514178049	19.51
Total RNA-seq	4	20216	19522638455	19.52
Total RNA-seq	5	20240	19519594343	19.52
Total RNA-seq	6	20233	19517344026	19.52
Total RNA-seq	7	20235	19518265479	19.52
Total RNA-seq	8	20223	19514608449	19.51
Total RNA-seq	9	20220	19517978891	19.52
Total RNA-seq	10	20298	19519040796	19.52
Total RNA-seq	11	20223	19513386530	19.51
Total RNA-seq	12	20178	19513778170	19.51
Total RNA-seq	13	20224	19518002596	19.52
Total RNA-seq	14	20185	19517368700	19.52
Total RNA-seq	15	20213	19514794686	19.51
Total RNA-seq	16	20178	19519257385	19.52
Total RNA-seq	17	20282	19516292680	19.52
Total RNA-seq	18	20183	19514118605	19.51
Total RNA-seq	19	20210	19515547847	19.52
Total RNA-seq	20	20222	19515878934	19.52
Total RNA-seq	21	20217	19519830787	19.52
Total RNA-seq	22	20224	19517992084	19.52
Total RNA-seq	23	20242	19511243771	19.51
Total RNA-seq	24	20241	19515945271	19.52
Total RNA-seq	25	20266	19514437793	19.51
Total RNA-seq	26	20222	19517207813	19.52
Total RNA-seq	27	20334	19511545441	19.51
Total RNA-seq	28	20217	19515711017	19.52
Total RNA-seq	29	20247	19519655795	19.52
Total RNA-seq	30	20235	19516502935	19.52
Total RNA-seq	31	20235	19518723137	19.52
Total RNA-seq	32	20236	19517877440	19.52
Total RNA-seq	33	20195	19513588417	19.51
Total RNA-seq	34	20194	19514505524	19.51
Total RNA-seq	35	20281	19517202601	19.52
Total RNA-seq	36	20182	19519421802	19.52
Total RNA-seq	37	20202	19515738292	19.52
Total RNA-seq	38	20267	19516310216	19.52
Total RNA-seq	39	20285	19517676351	19.52
Total RNA-seq	40	20241	19517805161	19.52
Total RNA-seq	41	20234	19516426306	19.52
Total RNA-seq	42	20212	19512251076	19.51
Total RNA-seq	43	20234	19519147082	19.52
Total RNA-seq	44	20279	19511892737	19.51
Total RNA-seq	45	20214	19517605393	19.52
Total RNA-seq	46	20197	19514982262	19.51
Total RNA-seq	47	20227	19515855853	19.52
Total RNA-seq	48	20240	19514787352	19.51
Total RNA-seq	49	20282	19514261160	19.51
Total RNA-seq	50	20244	19519481754	19.52
Total RNA-seq	1	20665	20734479515	20.73
Total RNA-seq	2	20691	20733660822	20.73
Total RNA-seq	3	20662	20734266348	20.73
Total RNA-seq	4	20705	20741135272	20.74
Total RNA-seq	5	20721	20738619139	20.74
Total RNA-seq	6	20708	20736843789	20.74
Total RNA-seq	7	20675	20737520691	20.74
Total RNA-seq	8	20724	20733542816	20.73
Total RNA-seq	9	20694	20739744482	20.74
Total RNA-seq	10	20742	20738518408	20.74
Total RNA-seq	11	20670	20734311415	20.73
Total RNA-seq	12	20650	20735040380	20.74
Total RNA-seq	13	20706	20736714959	20.74
Total RNA-seq	14	20689	20737608744	20.74
Total RNA-seq	15	20661	20736158568	20.74
Total RNA-seq	16	20661	20738696309	20.74
Total RNA-seq	17	20755	20735475422	20.74
Total RNA-seq	18	20643	20733390739	20.73
Total RNA-seq	19	20679	20734740132	20.73
Total RNA-seq	20	20654	20735027130	20.74
Total RNA-seq	21	20689	20738670970	20.74
Total RNA-seq	22	20663	20737206769	20.74
Total RNA-seq	23	20727	20733087294	20.73
Total RNA-seq	24	20735	20738497577	20.74
Total RNA-seq	25	20736	20733904018	20.73
Total RNA-seq	26	20687	20738725734	20.74
Total RNA-seq	27	20788	20731606530	20.73
Total RNA-seq	28	20699	20734641208	20.73
Total RNA-seq	29	20714	20737191773	20.74
Total RNA-seq	30	20698	20736163721	20.74
Total RNA-seq	31	20710	20738272705	20.74
Total RNA-seq	32	20710	20737600831	20.74
Total RNA-seq	33	20693	20732311280	20.73
Total RNA-seq	34	20666	20733311865	20.73
Total RNA-seq	35	20744	20738335299	20.74
Total RNA-seq	36	20661	20736637816	20.74
Total RNA-seq	37	20688	20736058393	20.74
Total RNA-seq	38	20729	20738403312	20.74
Total RNA-seq	39	20758	20737432360	20.74
Total RNA-seq	40	20718	20736076573	20.74
Total RNA-seq	41	20689	20737522950	20.74
Total RNA-seq	42	20680	20731700112	20.73
Total RNA-seq	43	20721	20740159902	20.74
Total RNA-seq	44	20734	20730490068	20.73
Total RNA-seq	45	20682	20737361327	20.74
Total RNA-seq	46	20691	20731636357	20.73
Total RNA-seq	47	20683	20738230748	20.74
Total RNA-seq	48	20738	20734192717	20.73
Total RNA-seq	49	20745	20733626514	20.73
Total RNA-seq	50	20699	20737902653	20.74
Total RNA-seq	1	21106	21953941471	21.95
Total RNA-seq	2	21150	21952658459	21.95
Total RNA-seq	3	21134	21951986069	21.95
Total RNA-seq	4	21147	21960344609	21.96
Total RNA-seq	5	21195	21958698017	21.96
Total RNA-seq	6	21159	21956328762	21.96
Total RNA-seq	7	21141	21956904391	21.96
Total RNA-seq	8	21181	21953403355	21.95
Total RNA-seq	9	21138	21960336265	21.96
Total RNA-seq	10	21168	21955777965	21.96
Total RNA-seq	11	21120	21955863033	21.96
Total RNA-seq	12	21094	21955258102	21.96
Total RNA-seq	13	21154	21955350536	21.96
Total RNA-seq	14	21167	21954724288	21.95
Total RNA-seq	15	21145	21955535091	21.96
Total RNA-seq	16	21147	21958033054	21.96
Total RNA-seq	17	21178	21955157541	21.96
Total RNA-seq	18	21117	21952833682	21.95
Total RNA-seq	19	21138	21956579849	21.96
Total RNA-seq	20	21119	21952979520	21.95
Total RNA-seq	21	21135	21957126940	21.96
Total RNA-seq	22	21122	21957145501	21.96
Total RNA-seq	23	21173	21954199238	21.95
Total RNA-seq	24	21149	21954939589	21.95
Total RNA-seq	25	21165	21954395296	21.95
Total RNA-seq	26	21136	21958836128	21.96
Total RNA-seq	27	21248	21954013881	21.95
Total RNA-seq	28	21144	21955356960	21.96
Total RNA-seq	29	21165	21956467214	21.96
Total RNA-seq	30	21152	21956982719	21.96
Total RNA-seq	31	21146	21957018432	21.96
Total RNA-seq	32	21149	21956004218	21.96
Total RNA-seq	33	21141	21954615338	21.95
Total RNA-seq	34	21171	21954714536	21.95
Total RNA-seq	35	21150	21957270699	21.96
Total RNA-seq	36	21137	21954434573	21.95
Total RNA-seq	37	21152	21955984411	21.96
Total RNA-seq	38	21164	21956427583	21.96
Total RNA-seq	39	21200	21956644688	21.96
Total RNA-seq	40	21167	21954665279	21.95
Total RNA-seq	41	21110	21957047674	21.96
Total RNA-seq	42	21114	21951547379	21.95
Total RNA-seq	43	21150	21962513717	21.96
Total RNA-seq	44	21160	21949977717	21.95
Total RNA-seq	45	21140	21957533725	21.96
Total RNA-seq	46	21151	21953964230	21.95
Total RNA-seq	47	21124	21957237767	21.96
Total RNA-seq	48	21168	21954756309	21.95
Total RNA-seq	49	21190	21955491698	21.96
Total RNA-seq	50	21130	21956468365	21.96
Total RNA-seq	1	21579	23174967493	23.17
Total RNA-seq	2	21565	23173873651	23.17
Total RNA-seq	3	21555	23175107564	23.18
Total RNA-seq	4	21583	23176753808	23.18
Total RNA-seq	5	21588	23178598915	23.18
Total RNA-seq	6	21585	23177151984	23.18
Total RNA-seq	7	21573	23176118551	23.18
Total RNA-seq	8	21595	23174009194	23.17
Total RNA-seq	9	21561	23177065679	23.18
Total RNA-seq	10	21583	23175550146	23.18
Total RNA-seq	11	21556	23173875167	23.17
Total RNA-seq	12	21553	23175959191	23.18
Total RNA-seq	13	21577	23175354020	23.18
Total RNA-seq	14	21607	23176498456	23.18
Total RNA-seq	15	21599	23175663557	23.18
Total RNA-seq	16	21561	23178167322	23.18
Total RNA-seq	17	21599	23172669930	23.17
Total RNA-seq	18	21564	23175816464	23.18
Total RNA-seq	19	21559	23176015415	23.18
Total RNA-seq	20	21553	23173541988	23.17
Total RNA-seq	21	21568	23175936259	23.18
Total RNA-seq	22	21580	23176782587	23.18
Total RNA-seq	23	21578	23175081069	23.18
Total RNA-seq	24	21578	23176710723	23.18
Total RNA-seq	25	21565	23174236966	23.17
Total RNA-seq	26	21584	23177360323	23.18
Total RNA-seq	27	21623	23174159044	23.17
Total RNA-seq	28	21575	23174392959	23.17
Total RNA-seq	29	21605	23175763488	23.18
Total RNA-seq	30	21572	23174861833	23.17
Total RNA-seq	31	21579	23175290235	23.18
Total RNA-seq	32	21573	23175148088	23.18
Total RNA-seq	33	21570	23174829827	23.17
Total RNA-seq	34	21593	23173756294	23.17
Total RNA-seq	35	21573	23175382983	23.18
Total RNA-seq	36	21571	23177021669	23.18
Total RNA-seq	37	21591	23176156458	23.18
Total RNA-seq	38	21579	23176130582	23.18
Total RNA-seq	39	21599	23176861545	23.18
Total RNA-seq	40	21611	23173562712	23.17
Total RNA-seq	41	21554	23175680433	23.18
Total RNA-seq	42	21563	23174691044	23.17
Total RNA-seq	43	21589	23178562938	23.18
Total RNA-seq	44	21586	23173192419	23.17
Total RNA-seq	45	21581	23176213865	23.18
Total RNA-seq	46	21587	23174902435	23.17
Total RNA-seq	47	21573	23173901759	23.17
Total RNA-seq	48	21590	23174705854	23.17
Total RNA-seq	49	21584	23175535161	23.18
Total RNA-seq	50	21577	23174621076	23.17
Total RNA-seq	1	21999	24392799358	24.39
Total RNA-seq	2	21997	24392905212	24.39
Total RNA-seq	3	21998	24392903833	24.39
Total RNA-seq	4	21999	24392879802	24.39
Total RNA-seq	5	21998	24392852760	24.39
Total RNA-seq	6	21997	24392874767	24.39
Total RNA-seq	7	21999	24392774026	24.39
Total RNA-seq	8	21999	24392776849	24.39
[truncated: 42 more rows]

## Sheet: Sheet3
sheet 3: Source data for Fig. 3
Fig. 3b
SeqType	Classification	Freq
capTEs	Genic	7435
Total RNA-seq	Genic	1380
capTEs	Intergenic	1212
Total RNA-seq	Intergenic	588
capTEs	Intronic	5751
Total RNA-seq	Intronic	2756
capTEs	Spanning intergenic and genic	3612
Total RNA-seq	Spanning intergenic and genic	842
Fig. 3d
Classification	TE location	Freq	Percentage(%)
Genic	without_TE	131	1.73143
Genic	terminal_TE	3718	49.1409
Genic	internal_TE	3717	49.1277
Intergenic	without_TE	39	3.11751
Intergenic	terminal_TE	949	75.8593
Intergenic	internal_TE	263	21.0232
Intronic	without_TE	66	1.13461
Intronic	terminal_TE	4253	73.1133
Intronic	internal_TE	1498	25.7521
Spanning intergenic and genic	without_TE	52	1.41921
Spanning intergenic and genic	terminal_TE	1672	45.6332
Spanning intergenic and genic	internal_TE	1940	52.9476
Fig. 3f
SeqType	Feature	Count
capTEs	genic	408
capTEs	intergenic	23
Total RNA-seq	genic	53
Total RNA-seq	intergenic	0
Fig. 3g
SeqType	pvalue	log10Pvalue	log2FC
capTEs	0.0138729	1.85783	1.79987
Total RNA-seq	1	0	0.682037

## Sheet: Sheet4
sheet 4: Source data for Fig. 4
Fig. 4a
Unique mapping rate
capTEs	Total RNA-seq
0.808559	0.856059
0.819509	0.659525
0.811013	0.808026
0.778367
0.793016
0.821794
0.807445
0.798609
0.79294
0.792315
0.792261
0.7947
0.788885
Fig. 4b
Spike-in molecules (log2)	Reads per million (log2)
17.8443	0
20.85	1
21.8315	4
22.8907	5.16993
23.916	5.52356
25.9235	8.41363
27.8543	10.4062
29.9867	12.5805
Fig. 4c
Methods	Count
NGS-telescope	19124
NGS-TEtranscripts	25383
capTEs	65631
Fig. 4d
Subfamily	Methods	Freq	Class	Percentage(%)
L1P	NGS.TEtranscripts	2300	L1	99.7831
L1P	NGS.telescope	1441	L1	99.7232
L1P	capTEs.featureCounts	894	L1	95.7173
AluS	capTEs.featureCounts	42372	Alu	65.6452
AluS	NGS.telescope	11354	Alu	64.3213
AluS	NGS.TEtranscripts	14704	Alu	63.7973
AluJ	NGS.TEtranscripts	5736	Alu	24.8872
AluJ	NGS.telescope	4153	Alu	23.5271
AluY	capTEs.featureCounts	10453	Alu	16.1944
AluJ	capTEs.featureCounts	10323	Alu	15.993
AluY	NGS.telescope	1639	Alu	9.28507
AluY	NGS.TEtranscripts	2049	Alu	8.89014
L1HS	capTEs.featureCounts	40	L1	4.28266
FLAM	NGS.telescope	410	Alu	2.32268
FLAM	capTEs.featureCounts	1239	Alu	1.91953
FLAM	NGS.TEtranscripts	436	Alu	1.8917
FRAM	NGS.telescope	81	Alu	0.458872
FRAM	NGS.TEtranscripts	99	Alu	0.429538
L1HS	NGS.telescope	4	L1	0.276817
L1HS	NGS.TEtranscripts	5	L1	0.21692
FRAM	capTEs.featureCounts	140	Alu	0.216896
FAM	NGS.TEtranscripts	24	Alu	0.104131
FAM	NGS.telescope	15	Alu	0.0849762
FAM	capTEs.featureCounts	20	Alu	0.0309852
Fig. 4e
Age	methods	Freq	Percentage (%)
Old	capTEs.featureCounts	65435	99.7014
Young	capTEs.featureCounts	196	0.298639
Old	NGS.telescope	19116	99.9582
Young	NGS.telescope	8	0.0418323
Old	NGS.TEtranscripts	25370	99.9488
Young	NGS.TEtranscripts	13	0.0512154
Fig. 4f
TE name	Differential	mya	Tech
chr6_106970530_106970829:AluSx1	Down	24.3922	NGS
chr9_129738853_129739144:AluSz	Down	28.6405	NGS
chr12_50930583_50930881:AluSp	Down	25.4444	NGS
chrX_24077072_24077365:AluSx	Down	20.5033	NGS
chrY_18991336_18991635:AluSx1	Down	25.1807	NGS
chr18_31547395_31547703:AluSx1	Down	19.4811	NGS
chr12_50930275_50930576:AluSx	Down	28.3719	NGS
chr11_112143271_112143580:AluSp	Down	32.172	NGS
chr12_50931428_50931737:AluSx	Down	23.6073	NGS
chr12_50931749_50931864:AluJo	Down	44.4033	NGS
chr3_113810030_113810341:AluSp	Down	17.7068	NGS
chr15_41280866_41281158:AluSx	Down	25.9729	NGS
chr7_20411147_20411453:AluJb	Down	42.9351	NGS
chrX_24078027_24078324:AluSx1	Down	29.9901	NGS
chr6_125930078_125930359:AluYe5	Down	38.605	NGS
chr8_126554034_126554306:AluSx1	Down	25.9729	NGS
chr3_123493073_123493370:AluY	Down	15.9509	NGS
chr17_42403622_42403940:AluSx	Up	31.8977	NGS
chr1_31587320_31587617:AluYk12	Down	46.182	NGS
chr9_121340457_121340767:AluSx	Down	22.826	NGS
chr1_160996486_160996769:AluSg	Down	25.9729	NGS
chrX_71300435_71300610:AluSx	Up	33.2734	NGS
chr16_11548694_11548832:FLAM_C	Down	33.2734	NGS
chr16_10530981_10531270:AluSx	Down	23.6073	NGS
chr11_117168791_117169090:AluSx	Up	27.8358	NGS
chr18_23482228_23482528:AluSp	Down	32.4467	NGS
chr15_41280506_41280810:AluSx	Down	18.2119	NGS
chr14_103136521_103136805:AluJb	Down	41.4795	NGS
chr17_42403074_42403228:FRAM	Up	44.9941	NGS
chr1_160998005_160998172:AluSx	Down	27.8358	NGS
chr12_52241967_52242272:AluSx3	Down	27.3015	NGS
chrX_77828289_77828585:AluSz	Up	34.6604	NGS
chr6_106569244_106569522:AluJb	Down	29.449	NGS
chr16_66944464_66944776:AluSx	Down	36.0587	NGS
chr3_156541418_156541625:AluSx	Up	28.6405	NGS
chr6_42887301_42887595:AluSp	Up	19.4811	NGS
chr6_42889159_42889460:AluSp	Up	25.9729	NGS
chr9_112221900_112222101:AluJb	Down	43.5209	NGS
chr11_32856832_32857125:AluJb	Down	34.3821	NGS
chr19_4838573_4838880:AluSx	Up	20.7598	NGS
chr2_8856547_8856854:AluSz	Down	24.6546	NGS
chr11_65432694_65433229:L1PB3	Down	26.5031	NGS
chr3_33142665_33142953:AluSx	Up	23.6073	NGS
chr11_65442604_65442894:AluSx4	Down	23.3465	NGS
chr11_65439401_65439684:AluSx	Down	40.9007	NGS
chr9_112220285_112220372:AluJo	Down	28.1036	NGS
chr14_34433682_34433983:AluSx3	Down	25.9729	NGS
chr5_151268154_151268451:AluSc8	Down	28.1036	NGS
chr22_38296821_38297073:AluSz	Down	29.449	NGS
chr18_63390112_63390373:AluSx1	Down	27.3015	NGS
chr19_11132911_11133225:AluJb	Up	41.7696	NGS
chrX_116460544_116460867:AluSx	Down	32.9974	NGS
chr1_202016618_202016749:L1PA16	Down	26.5031	NGS
chr14_49525005_49525277:AluSx	Up	22.0482	NGS
chr12_6531524_6531819:AluSp	Up	24.6546	NGS
chr11_65440601_65440864:AluSx3	Down	21.0167	NGS
chr2_38111195_38113046:L1PA8	Down	13.2275	NGS
chr17_7668549_7668856:AluSg7	Up	46.4802	NGS
chr6_42888159_42888456:AluSx	Up	36.3398	NGS
chr16_48352364_48352642:AluSx	Down	36.0587	NGS
chr7_26668663_26668873:AluSx	Down	30.533	NGS
chr5_76834362_76834633:AluSx	Up	34.1043	NGS
chr8_123502466_123502536:FRAM	Down	20.2472	NGS
chr22_25196433_25196734:AluJr	Down	41.4795	NGS
chr14_67677780_67677861:AluSq	Up	23.8685	NGS
chr2_232382605_232382861:AluY	Down	24.1302	NGS
chr10_80522229_80522529:AluYe5	Down	36.9032	NGS
chr11_61965995_61966273:AluSc8	Down	18.9723	NGS
chr5_80627360_80627630:AluJb	Up	41.4795	NGS
chr5_134601765_134602061:AluSx	Down	31.0775	NGS
chr16_48353224_48353517:AluJb	Down	25.1807	NGS
chr5_134602597_134602907:AluSz	Down	30.2613	NGS
chr12_122769515_122769804:AluSg	Up	18.9723	NGS
chr1_224192773_224193089:AluSx	Up	29.449	NGS
chr11_65440324_65440484:FRAM	Down	38.8902	NGS
chr7_44832668_44832964:AluJb	Up	46.779	NGS
chr14_64934062_64934368:AluSx	Down	32.4467	NGS
chr18_11853826_11854124:AluSx	Down	20.2472	NGS
chr4_77037080_77037374:AluSx	Up	32.9974	NGS
chr11_65441332_65441464:AluJo	Down	42.3514	NGS
chr8_37778676_37778933:AluJb	Down	41.7696	NGS
chr7_44833055_44833234:AluSx	Up	39.4622	NGS
chr22_25194079_25194375:AluJb	Down	38.605	NGS
chr19_17581910_17582208:AluSx	Up	33.5499	NGS
chr8_123434345_123434644:AluSz	Down	30.533	NGS
chr6_42207221_42207519:AluY	Up	18.465	NGS
chr3_45083628_45083942:AluJb	Up	31.0775	NGS
chr11_27495186_27495502:AluY	Up	22.5663	NGS
chrX_151407879_151408191:AluSq2	Up	24.9175	NGS
chr7_100039030_100039335:AluYe5	Down	28.1036	NGS
chr6_36490566_36490836:AluJb	Up	42.643	NGS
chr11_65439979_65440104:FLAM_C	Down	42.9351	NGS
chr4_142026485_142026744:AluSq2	Down	25.4444	NGS
chr11_27495832_27496012:FRAM	Up	45.8842	NGS
chr11_32853570_32853857:AluSx	Down	27.3015	NGS
chr7_100036435_100036741:AluSq2	Down	22.0482	NGS
chr6_71302492_71302768:AluYe5	Up	29.449	NGS
chr11_118601077_118601360:AluSx	Up	25.7084	NGS
chr13_43056899_43058512:L1PB1	Down	27.8358	NGS
chr2_159804233_159804535:AluSx1	Down	15.7015	NGS
chr11_68028395_68028696:AluSx	Down	25.1807	NGS
chr19_57305518_57305800:AluJb	Down	42.643	NGS
chr6_42886714_42887011:AluSc	Up	20.2472	NGS
chr8_133458874_133459194:AluJb	Down	31.0775	NGS
chrX_46604435_46604731:AluJb	Down	37.4686	NGS
chr2_86504530_86504646:AluJr	Up	46.4802	NGS
chr3_86944241_86944550:AluJb	Down	44.1086	NGS
chr2_60928171_60929829:L1PA2	Down	3.44364	NGS
chr11_65126138_65126433:AluSx1	Up	29.1791	NGS
chr7_74231679_74231979:AluSx	Up	27.0349	NGS
chr19_57303917_57304216:AluSq2	Down	21.7898	NGS
chr7_44829319_44829620:AluSx	Up	29.7193	NGS
chr19_57300921_57301226:AluSz	Down	37.1857	NGS
chr17_75564581_75564879:AluJb	Down	41.1898	NGS
chr22_29696072_29696338:AluSx	Down	36.0587	NGS
chr9_33046609_33046907:AluSz	Up	20.2472	NGS
chr11_123071152_123071444:AluSx	Down	28.6405	NGS
chr7_44833235_44833534:AluYe5	Up	21.7898	NGS
chr17_28326965_28327270:AluJb	Up	36.3398	NGS
chr8_37861623_37861888:AluSz	Down	25.7084	NGS
chr19_57299211_57299513:AluSz	Down	33.8269	NGS
chr12_132721595_132721902:AluSx	Up	27.8358	NGS
chr3_14944566_14944679:FLAM_C	Up	29.9901	NGS
chr16_10531326_10531629:AluSq4	Down	27.5685	NGS
chrX_151406365_151406680:AluSx	Up	26.7688	NGS
chr1_38885943_38886254:AluSx	Down	20.2472	NGS
chr2_110084983_110085294:AluYa8	Down	19.9914	NGS
chr2_110286082_110286393:AluYa8	Down	19.9914	NGS
chr22_29696805_29697116:AluSx	Down	24.1302	NGS
chr1_53213647_53213947:AluSg7	Down	23.3465	NGS
chr2_201167232_201167526:AluJb	Down	42.9351	NGS
chr4_76781127_76781427:AluJb	Down	38.8902	NGS
chr3_48749484_48749779:AluSx3	Up	23.086	NGS
chr16_84502618_84502887:AluSx	Down	42.9351	NGS
chr1_209786992_209787231:AluJb	Down	45.587	NGS
chr7_100037736_100038031:AluSx	Down	19.9914	NGS
chr22_29697567_29697865:AluSp	Down	14.2128	NGS
chr17_35268439_35268730:AluSx	Down	34.3821	NGS
chr19_6752185_6752307:AluJr	Down	34.6604	NGS
chr8_89585840_89587570:L1PA14	Down	23.8685	NGS
chr3_179023711_179024019:AluY	Down	9.10241	NGS
chrX_46603557_46603868:AluSc8	Down	25.1807	NGS
chr8_98190314_98190622:AluSx1	Down	29.449	NGS
chr16_81387534_81387842:AluSx1	Down	24.3922	NGS
chr7_44830717_44831015:AluSx	Up	32.4467	NGS
chr4_2938516_2938792:AluJb	Up	41.1898	NGS
chr5_55164285_55164367:AluSc8	Up	32.9974	NGS
chr5_134603519_134603828:AluSg	Down	21.0167	NGS
chr11_123071469_123071735:AluSx1	Down	36.9032	NGS
chr9_65241705_65242002:AluSz	Down	29.9901	NGS
chr8_78704410_78706704:L1PA13	Down	45.8842	NGS
chr12_109851595_109851850:AluSz	Up	27.8358	NGS
chr18_63390044_63390111:AluYk3	Down	29.1791	NGS
chr12_32645511_32645771:AluSx	Down	23.3465	NGS
chr16_719518_719826:AluSx	Down	28.1036	NGS
chr19_1038610_1038873:AluSx	Up	21.0167	NGS
GL000251.2_4712178_4712475:AluY	Down	11.7601	NGS
GL000252.2_4544211_4544508:AluY	Down	11.7601	NGS
chr16_84664821_84665037:AluJb	Down	35.498	NGS
chr19_42377507_42377802:AluSx4	Down	25.7084	NGS
chr16_57641566_57641864:AluJb	Down	38.3202	NGS
chr16_88718706_88718999:AluJb	Down	46.779	NGS
chr5_80627923_80628222:AluSx	Up	30.805	NGS
chr7_17052953_17054201:L1P1	Down	16.7012	NGS
chr16_29517922_29519478:L1PA5	Down	12.0038	NGS
chr16_30257904_30259460:L1PA5	Down	12.2479	NGS
chr1_179919025_179919277:AluSq2	Up	23.086	NGS
chr6_150061269_150062355:L1PA16	Up	42.0602	NGS
chr12_98549219_98549461:AluSx	Up	27.5685	NGS
chr22_40931436_40931728:AluJb	Down	42.9351	NGS
chrX_2906137_2906440:AluJb	Down	44.9941	NGS
chr15_89682189_89682472:AluJb	Down	37.4686	NGS
chr3_158694045_158694580:L1PA13	Down	21.0167	NGS
chr8_143725327_143725569:AluSz	Down	26.2378	NGS
KI270816.1_202374_202616:AluSz	Down	26.2378	NGS
chr11_59153704_59154011:AluSx	Up	26.7688	NGS
chr10_80521723_80521930:AluY	Down	12.4922	NGS
chrX_2906832_2907142:AluSx	Down	27.5685	NGS
chr1_25244697_25244929:AluJb	Down	39.176	NGS
chr16_88717852_88718074:AluSx	Down	38.8902	NGS
chr2_223757157_223757451:AluSc	Down	23.8685	NGS
chr6_43029601_43029919:AluSx	Up	37.752	NGS
chr7_44833535_44833650:AluSx	Up	39.4622	NGS
chr17_16781278_16783996:L1PA11	Down	42.3514	NGS
chr5_134605523_134605640:AluSz	Down	22.5663	NGS
chr16_47700067_47700378:AluSz	Down	33.8269	NGS
chr18_57647754_57647986:AluSx	Down	26.2378	NGS
chr19_57296116_57296415:AluY	Down	16.7012	NGS
chr1_15569628_15569948:AluSx	Down	27.0349	NGS
chr12_59783639_59783830:AluYa8	Down	38.3202	NGS
chr9_33253982_33254285:AluSx	Down	37.752	NGS
chr16_81385770_81386036:AluSx	Down	32.9974	NGS
chr9_113407564_113407723:FRAM	Up	32.7218	NGS
chr18_57647997_57648285:AluSx1	Down	31.0775	NGS
chr12_98548839_98549143:AluSc	Up	23.8685	NGS
chr10_27110877_27111038:AluSx	Up	29.449	NGS
chr6_36490253_36490554:AluSx1	Up	19.9914	NGS
chr16_75443807_75444115:AluSx	Down	41.4795	NGS
chr16_74448855_74449124:AluSc5	Down	27.3015	NGS
chrX_46604996_46605220:AluSx3	Down	15.9509	NGS
chr4_158709246_158709547:AluSx	Up	22.0482	NGS
chr8_23432505_23432797:AluY	Down	9.58256	NGS
chr22_37946598_37946894:AluSx	Down	32.7218	NGS
chr9_5782044_5783959:L1PA7	Down	12.9821	NGS
chr1_15785353_15785645:AluSz	Down	21.5317	NGS
chr5_53092828_53093125:AluYh3	Up	32.7218	NGS
chr5_112164572_112164857:AluSx	Down	29.7193	NGS
chr19_23359222_23359506:AluY	Down	9.82314	NGS
chr12_59785881_59786198:L1PA3	Down	4.37382	NGS
chr3_136147087_136147357:AluJb	Down	38.3202	NGS
chr10_114123851_114124150:AluJr	Down	32.4467	NGS
chr1_1478006_1478296:AluSx	Up	36.3398	NGS
chr11_9750056_9750372:AluSx3	Up	21.0167	NGS
chr6_13359667_13359961:AluY	Down	27.5685	NGS
chr16_81386666_81386962:AluSp	Down	16.9521	NGS
chr14_20311389_20311549:FRAM	Up	43.2277	NGS
chr1_231365440_231365660:AluJb	Up	37.752	NGS
chr10_114121802_114122111:AluJb	Down	40.612	NGS
chr17_67338576_67338873:AluSq	Up	28.1036	NGS
chr1_86350105_86351866:L1PA7	Up	11.7601	NGS
chr7_44831017_44831196:AluSg4	Up	38.0358	NGS
chr9_113291931_113292227:AluJb	Up	31.3505	NGS
chr9_76386870_76387001:FLAM_C	Up	28.1036	NGS
chr12_101745752_101746060:AluSg7	Down	28.9096	NGS
chr7_66154182_66154394:AluSx	Up	29.1791	NGS
chr7_100038714_100039008:AluSc8	Down	23.086	NGS
chr12_56229453_56229741:AluSp	Up	17.4549	NGS
chr19_57298468_57298767:AluSx	Down	21.7898	NGS
chr19_57304454_57304554:AluJb	Down	34.3821	NGS
chr18_36270820_36271125:AluJb	Down	38.8902	NGS
chr11_128186029_128186729:L1PA7	Down	14.7076	NGS
chr17_50693849_50694149:AluSz	Up	27.0349	NGS
chr12_109851851_109852148:AluSq2	Up	17.7068	NGS
chr16_89894664_89894944:AluSx	Down	31.0775	NGS
chr12_59784208_59784390:AluJr4	Down	46.779	NGS
chr19_57299908_57300215:AluSx3	Down	27.0349	NGS
chr6_151404860_151405169:AluSx	Down	35.7781	NGS
chr10_118310198_118310513:AluSx	Up	38.8902	NGS
chr14_55132570_55132866:AluSx	Down	25.7084	NGS
chr5_95794821_95795118:AluSz	Up	25.4444	NGS
chr19_11323312_11323612:AluSx	Down	28.6405	NGS
chr4_15667776_15668057:AluSp	Up	18.7184	NGS
chr1_15785052_15785342:AluSx	Down	25.4444	NGS
chr4_109688982_109689279:AluSx	Up	27.8358	NGS
chr3_142161073_142161374:AluSq2	Down	31.8977	NGS
chr3_156540324_156540630:AluYk3	Up	11.5168	NGS
chr1_1729390_1729678:AluSg	Down	29.1791	NGS
chr5_111499400_111499701:AluJb	Up	42.9351	NGS
chr6_13362182_13362489:AluSc8	Down	28.1036	NGS
chr7_56011248_56011542:AluYm1	Up	13.7194	NGS
chr3_68977178_68977349:AluSx	Down	38.605	NGS
chr9_19372588_19372880:AluSx	Down	21.7898	NGS
chr5_60752671_60752961:AluSx	Down	28.1036	NGS
chr2_203221907_203222192:AluJo	Down	46.182	NGS
chrX_3607876_3608180:AluJb	Down	38.3202	NGS
chr3_191392729_191393037:AluSz	Up	32.172	NGS
chr22_37948472_37948650:AluSg	Down	30.805	NGS
chr5_80140048_80140332:AluJb	Down	43.2277	NGS
chr20_36752037_36752353:AluJb	Up	34.1043	NGS
chr12_123661361_123661652:AluSx4	Up	27.0349	NGS
chr8_116942719_116943021:AluY	Down	18.2119	NGS
chr11_66684355_66684655:AluJo	Down	38.8902	NGS
chr13_43058510_43059152:L1PB1	Down	31.3505	NGS
chr16_30531865_30532177:AluSq2	Down	24.1302	NGS
chr16_84476901_84477194:AluJb	Down	42.3514	NGS
chr1_179101378_179101670:AluSx	Up	24.9175	NGS
chr16_84477195_84477490:AluSp	Down	16.9521	NGS
chr16_77200474_77200776:AluSx	Down	26.7688	NGS
chr9_64851490_64851784:AluSx	Down	36.6213	NGS
chr22_15802190_15803398:L1PA4	Down	8.3847	NGS
chr2_223757452_223757587:AluSx3	Down	25.1807	NGS
chr16_10529649_10529961:AluSp	Down	19.2265	NGS
chr11_66682768_66683053:AluSx	Down	36.0587	NGS
chr2_97646566_97646864:AluSq2	Down	14.9555	NGS
chr16_74450569_74450862:AluSg7	Down	18.7184	NGS
chr17_59110511_59110811:AluSx	Up	22.5663	NGS
chr2_11784024_11784324:AluSz	Down	22.5663	NGS
chr22_43949326_43949651:AluSx	Down	28.9096	NGS
chr8_39166053_39168023:L1PB1	Down	14.9555	NGS
chr17_75567185_75567489:AluSx	Down	24.1302	NGS
chr16_4689758_4690063:AluSx	Down	29.449	NGS
chr3_48750083_48750384:AluSp	Up	23.3465	NGS
chr22_43947077_43947388:AluSx	Down	33.2734	NGS
chr8_43029145_43029447:AluSc	Down	24.1302	NGS
chr20_25287703_25288001:AluJb	Down	44.9941	NGS
chr15_52193035_52193335:AluY	Down	21.0167	NGS
chr2_96249477_96249583:AluJr	Down	40.612	NGS
chr4_184770846_184771133:AluSz	Down	25.4444	NGS
chr8_15744801_15746122:L1PA16	Down	34.3821	NGS
chr14_22973011_22973140:FLAM_C	Up	36.9032	NGS
chr19_11322911_11323132:AluSx1	Down	28.9096	NGS
chr6_42079572_42079853:AluSx	Up	37.4686	NGS
chr20_32238111_32238407:AluSx	Up	24.6546	NGS
chr20_9356834_9357145:AluJb	Down	42.9351	NGS
chr2_196135500_196135800:AluSz	Up	19.2265	NGS
chr7_44798278_44798522:AluYe5	Down	24.9175	NGS
chr5_80142293_80142488:AluSz6	Down	22.3071	NGS
chr22_37947825_37948134:AluSg4	Down	32.172	NGS
chr6_42126560_42126865:AluSx	Down	21.0167	NGS
chr7_100871033_100871334:AluSz6	Down	28.6405	NGS
chr1_181056084_181056364:AluSc	Down	23.3465	NGS
chr3_188885957_188886311:L1PA3	Down	7.9079	NGS
chr1_211941369_211941652:AluY	Up	16.9521	NGS
chr11_123072312_123072406:AluSc8	Down	34.3821	NGS
chr2_97276991_97278935:L1PA10	Down	25.7084	NGS
chr3_142309227_142309515:AluSx	Down	29.9901	NGS
chr11_108473051_108473356:AluSx	Up	22.3071	NGS
chr14_22880428_22880569:AluJb	Down	28.1036	NGS
chr3_129129374_129129673:AluSc	Up	19.2265	NGS
chr3_149519660_149519977:AluSx	Up	26.7688	NGS
chr12_47842475_47842771:AluSx	Down	28.1036	NGS
chr6_149726126_149726417:AluSx	Up	23.3465	NGS
chr9_64865394_64865694:AluY	Down	18.2119	NGS
chr14_55130563_55130873:AluSx	Down	25.7084	NGS
chr7_87399193_87399496:AluJb	Down	45.8842	NGS
chr3_57560304_57560625:AluSq2	Up	20.2472	NGS
chr8_76975095_76977150:L1PA16	Down	31.0775	NGS
chr1_45698708_45699026:AluJb	Down	35.7781	NGS
chr6_21231995_21232306:AluJb	Up	43.8145	NGS
chr7_98292261_98292447:AluSx	Down	23.3465	NGS
chr20_25284473_25284725:AluJb	Down	34.9391	NGS
chr9_137282188_137282500:AluSq2	Up	20.7598	NGS
chr5_132694137_132694396:AluJb	Down	43.8145	NGS
chr3_160437070_160437358:AluJb	Up	42.0602	NGS
chr15_61853754_61854072:AluSx	Down	24.9175	NGS
chr10_102449642_102449961:AluJb	Down	30.805	NGS
chr12_64448917_64449212:AluSx	Up	26.5031	NGS
chr22_40929180_40929485:AluSx3	Down	29.1791	NGS
chr20_32236342_32236482:AluJb	Up	45.8842	NGS
chr6_89162768_89163066:AluSx	Up	25.4444	NGS
chr10_27195921_27196210:AluSp	Up	21.7898	NGS
chr20_25447849_25448139:AluJb	Up	40.612	NGS
chr9_40091903_40092200:AluSc	Up	28.1036	NGS
chr11_95070087_95070398:AluSp	Down	19.9914	NGS
chr4_39499749_39500047:AluYe5	Up	23.6073	NGS
chr5_149502771_149503064:AluSx	Down	29.449	NGS
chr11_62790438_62790563:FLAM_C	Up	33.8269	NGS
chr14_55135561_55135864:AluJb	Down	31.0775	NGS
chr11_61801883_61802044:AluSg	Up	17.7068	NGS
chr22_37948166_37948471:AluSx	Down	30.805	NGS
chr10_72234869_72235167:AluSz6	Down	36.3398	NGS
chr22_43950611_43950911:AluJb	Down	43.5209	NGS
chr9_129749367_129749670:AluJb	Down	34.3821	NGS
chr16_1780729_1781032:AluJb	Down	35.498	NGS
chr5_37078049_37079370:L1PA11	Down	22.5663	NGS
chr8_81758728_81759019:AluSx	Down	30.533	NGS
chr5_111127055_111127192:FLAM_C	Up	43.2277	NGS
chr2_102176984_102177271:AluYg6	Down	33.8269	NGS
chr1_160995472_160995745:AluSc	Down	23.086	NGS
chr3_48749885_48750082:AluJb	Up	46.4802	NGS
chr5_69443201_69443497:AluSq	Down	26.5031	NGS
chr7_98207806_98208122:AluJb	Down	33.2734	NGS
chr7_151570773_151571070:AluSx3	Down	34.6604	NGS
chr10_123054053_123054318:AluSx	Down	39.176	NGS
chr12_13197494_13197804:AluSx1	Down	29.449	NGS
chr7_72953971_72954131:FRAM	Down	32.4467	NGS
chr4_73057146_73057437:AluSz	Up	27.8358	NGS
chr7_101095923_101096214:AluSx	Down	25.1807	NGS
chr19_57807628_57807727:AluSg7	Down	40.9007	NGS
chr22_50582003_50582109:FLAM_C	Down	25.1807	NGS
chr10_101040587_101040882:AluSx	Up	35.7781	NGS
chr5_6670819_6671543:L1PB1	Up	15.7015	NGS
chr15_101176591_101176825:AluSx3	Up	34.1043	NGS
chr1_36328489_36328801:AluJb	Down	41.7696	NGS
chr2_201170966_201171304:L1PB1	Down	20.7598	NGS
chr1_223758685_223758985:AluJb	Down	42.9351	NGS
chr1_25817214_25817514:AluSx	Down	25.9729	NGS
chr14_55134072_55134205:FLAM_C	Down	37.752	NGS
chr7_21901429_21901580:AluSx	Up	36.6213	NGS
chr8_38273038_38273294:AluSx	Down	26.7688	NGS
chr6_36684839_36685139:AluJb	Down	40.3238	NGS
chr3_158695092_158695413:AluSx	Down	29.1791	NGS
chr8_89906396_89907958:L1PA13	Down	21.274	NGS
chr17_16774686_16776806:L1PA11	Down	25.1807	NGS
chr16_81029567_81029857:AluSz	Up	36.3398	NGS
chr1_25960798_25961105:AluSx1	Down	23.6073	NGS
chrX_38802752_38803046:AluSg	Down	16.2006	NGS
chr21_14053589_14054489:L1PA13	Down	27.0349	NGS
chr2_97280024_97281284:L1PA10	Down	21.274	NGS
chr11_65040013_65040302:AluSz	Up	25.1807	NGS
chr20_50750944_50751259:AluJb	Up	38.8902	NGS
chr17_75104414_75104749:AluSx	Down	24.3922	NGS
chr9_112203030_112204634:L1PA16	Down	25.1807	NGS
chr17_63836242_63836527:AluSx	Down	25.7084	NGS
chr22_40930573_40930868:AluSx	Down	28.9096	NGS
chr4_37612356_37612655:AluSx	Up	27.0349	NGS
chr10_88822550_88822681:FLAM_A	Down	38.605	NGS
chr18_74593471_74593849:L1PB2	Down	23.8685	NGS
chr12_2888529_2888799:AluSx1	Up	33.2734	NGS
chr1_149250782_149251049:AluSp	Down	24.6546	NGS
chr6_42092417_42092707:AluSz6	Down	27.0349	NGS
chr4_37611894_37612201:AluYm1	Up	16.2006	NGS
chr16_11835185_11835470:AluSx	Down	27.5685	NGS
chr2_201171322_201171656:L1PA10	Down	23.8685	NGS
chr3_179023161_179023262:AluSc8	Down	23.8685	NGS
chr6_149820929_149821228:AluSg4	Down	18.465	NGS
chr6_89083299_89083654:L1PA16	Down	31.6239	NGS
chr16_71648488_71648793:AluSx3	Down	32.7218	NGS
chrX_46881489_46881774:AluSp	Up	20.2472	NGS
chr20_41359124_41359435:AluSz	Down	23.086	NGS
chr4_109710467_109710765:AluSz6	Down	42.9351	NGS
chr15_42567123_42567411:AluJb	Up	40.612	NGS
chr8_43026872_43027192:AluSx	Down	29.9901	NGS
chr1_99708318_99708625:AluY	Down	17.2033	NGS
chr3_195970796_195971262:L1PB4	Down	40.9007	NGS
chr6_35573185_35573488:AluYe5	Down	38.3202	NGS
chrX_54563502_54563813:AluJb	Up	44.1086	NGS
chr12_59783860_59783978:AluYa8	Down	38.3202	NGS
chr5_149497823_149498130:AluSg	Down	29.7193	NGS
chr16_22392562_22394571:L1PA16	Down	24.9175	NGS
chr16_53251887_53253196:L1PB1	Down	18.9723	NGS
chr9_107331221_107331467:AluSz6	Up	30.2613	NGS
chr4_38824793_38825096:AluSx	Down	32.172	NGS
chr17_15975795_15976095:AluSx	Up	28.9096	NGS
chr5_37291246_37291542:AluSx3	Up	27.3015	NGS
chr1_179073306_179073622:AluSx	Up	27.0349	NGS
chr12_123257226_123257541:AluSx	Up	15.2038	NGS
chr8_73323654_73323949:AluSc	Down	21.274	NGS
chr8_55738995_55739125:AluSx	Down	26.5031	NGS
chr22_40927193_40927497:AluSz6	Down	38.3202	NGS
chr18_51080547_51080840:AluSx1	Down	28.6405	NGS
chr2_58092669_58094650:L1PA5	Down	8.14614	NGS
chr2_238244768_238245073:AluSx	Down	19.7361	NGS
chr1_36325534_36325843:AluY	Down	16.9521	NGS
chr14_55134873_55135166:AluJb	Down	36.3398	NGS
chr12_123661902_123662156:AluSx	Up	21.5317	NGS
chr1_121390759_121391070:AluSx	Up	42.3514	NGS
chr20_25447029_25447335:AluSx	Up	35.2183	NGS
chr1_179074909_179075204:AluSx	Up	25.9729	NGS
chr3_158696196_158696462:AluJb	Down	46.182	NGS
chr22_43951035_43951307:AluSx	Down	23.3465	NGS
chr7_74754417_74754709:AluSx1	Down	27.8358	NGS
chr6_20101834_20102144:AluYa5	Down	0	NGS
chr6_149725313_149725595:AluSx	Up	27.8358	NGS
chr4_121815971_121816258:AluSx	Up	34.3821	NGS
chr6_106550985_106551672:L1PA16	Down	31.8977	NGS
chr7_151212810_151213063:AluJb	Up	38.0358	NGS
chr20_49282134_49282370:AluSx	Down	29.1791	NGS
chr6_63577558_63577803:AluSx	Down	24.9175	NGS
chr22_50580782_50581080:AluSx	Down	31.6239	NGS
chr3_142157952_142158250:AluY	Down	17.7068	NGS
chr1_28580017_28580328:AluSx	Down	23.3465	NGS
chr6_75238810_75239114:AluSx	Down	32.7218	NGS
chr14_50923272_50923587:AluSx	Up	30.805	NGS
chr1_36325042_36325330:AluJb	Down	33.5499	NGS
chr22_40928199_40928504:AluSx	Down	30.533	NGS
chr2_237087648_237087969:AluJb	Down	38.3202	NGS
KZ208915.1_1540626_1540934:AluJb	Down	44.9941	NGS
chrX_3610199_3610496:AluSx1	Down	21.0167	NGS
chr5_32228008_32228295:AluJb	Up	30.2613	NGS
chr7_74193613_74193894:AluJb	Down	43.8145	NGS
chr20_50751724_50751985:AluSx	Up	25.4444	NGS
chr2_61178268_61178502:AluSg	Down	31.8977	NGS
chr9_15165065_15165367:AluSp	Down	23.3465	NGS
chr20_49284588_49284891:AluSx	Down	33.8269	NGS
chr14_73716393_73716709:AluSx	Down	22.826	NGS
chr19_9650668_9650982:AluSx	Up	38.0358	NGS
chr16_77200050_77200232:AluSx	Down	20.7598	NGS
chr9_36216687_36216971:AluY	Up	14.7076	NGS
chr1_145745197_145745430:AluJb	Up	29.7193	NGS
chr8_142662878_142663164:AluJb	Down	36.0587	NGS
chr12_68849423_68849692:AluSx	Down	29.449	NGS
chr1_45695159_45695458:AluJb	Down	40.9007	NGS
chr12_122231775_122232084:AluSx	Up	28.6405	NGS
chr1_182389986_182390241:AluSx	Down	27.3015	NGS
chr3_101769328_101769615:AluSx	Up	26.7688	NGS
KZ208915.1_4212413_4212697:AluSx1	Down	24.9175	NGS
chr17_7860146_7860410:AluJb	Down	39.176	NGS
chr14_50634339_50634649:AluJb	Up	36.3398	NGS
chr18_35933864_35934152:AluJb	Down	40.612	NGS
chr8_58448171_58448473:AluSp	Down	25.9729	NGS
chrX_3606376_3606674:AluSx	Down	17.7068	NGS
chr6_43030283_43030555:AluSq	Up	20.2472	NGS
chr3_161073571_161073860:AluY	Down	23.6073	NGS
chr15_84199024_84199268:AluJb	Down	34.6604	NGS
chr6_80343997_80344303:AluSx	Down	39.4622	NGS
chr8_89587570_89588809:L1PREC2	Down	27.5685	NGS
chr5_122043851_122046056:L1PA15	Down	29.449	NGS
chr8_76973518_76975096:L1P1	Down	11.5168	NGS
chr1_23970364_23970658:AluSg	Up	17.9592	NGS
chr1_200914457_200914750:AluSz	Down	23.086	NGS
chr9_129505935_129506197:AluSx	Down	38.605	NGS
chr1_10380426_10380719:AluSx	Down	24.1302	NGS
chr7_139370457_139370752:AluSx	Down	37.752	NGS
chr19_10553568_10553839:AluJb	Up	40.3238	NGS
chr2_60922762_60923065:AluSz6	Down	27.5685	NGS
chr17_81886686_81886947:AluJb	Up	42.0602	NGS
chr17_40476584_40476881:AluSx	Down	28.9096	NGS
chr3_48294083_48294371:AluSx	Up	19.2265	NGS
chr1_235447931_235448240:AluSx	Up	21.0167	NGS
KQ458384.1_91523_91832:AluSx	Up	21.0167	NGS
chr16_31121117_31121420:AluSx1	Down	23.6073	NGS
chr7_101095094_101095373:AluJr4	Down	39.176	NGS
chr4_55370596_55370891:AluJb	Down	36.0587	NGS
chr10_73777557_73777852:AluSq	Up	26.5031	NGS
chr19_11324184_11324277:AluJo	Down	34.6604	NGS
chr13_45338133_45338418:AluSx1	Down	35.2183	NGS
chr12_68849094_68849389:AluYe5	Down	31.8977	NGS
chr5_37290196_37290500:AluSz	Up	31.0775	NGS
chr3_177000030_177001401:L1PB1	Down	15.4524	NGS
chr14_55601740_55602035:AluSx	Up	40.9007	NGS
chr15_72758929_72759235:AluSg7	Down	22.826	NGS
chr13_25318048_25318343:AluSg4	Down	24.6546	NGS
chr16_74298591_74298885:AluJb	Down	38.605	NGS
chr8_1782133_1782444:AluSx	Down	33.8269	NGS
chr20_25289364_25289673:AluJb	Down	37.752	NGS
chr1_173799850_173800159:AluSz	Up	34.1043	NGS
chr3_142161819_142162098:AluJb	Down	41.1898	NGS
chr11_61963770_61964006:AluSx	Down	34.1043	NGS
chr1_19259938_19260063:AluSz	Up	31.6239	NGS
chr22_37946273_37946432:AluSx	Down	23.086	NGS
chr6_42744626_42744786:AluSx	Up	19.4811	NGS
chr12_100626836_100627118:AluSg	Up	24.9175	NGS
chr5_151271793_151272093:AluSx	Down	25.4444	NGS
chr11_65775889_65776190:AluSx1	Down	22.5663	NGS
chr6_149724596_149724888:AluSx	Up	30.2613	NGS
chr16_31121750_31122050:AluJr	Down	28.6405	NGS
chr10_74138650_74138959:AluJb	Up	38.0358	NGS
chr20_3615765_3616056:L1PA4	Down	14.7076	NGS
chr18_79967647_79967779:AluJb	Down	29.7193	NGS
GL000255.2_2155692_2155999:AluSz6	Down	33.2734	NGS
chr18_12627077_12628870:L1PA6	Up	13.7194	NGS
chr7_134293789_134294091:AluSz	Up	25.9729	NGS
chr16_29456938_29457249:AluSx1	Down	22.5663	NGS
chr16_30196278_30196591:AluSx1	Down	23.3465	NGS
chr11_67073593_67073899:AluSq	Down	24.6546	NGS
chr3_42550869_42551134:AluSc	Up	17.9592	NGS
chr10_17687193_17687519:AluSx	Up	30.805	NGS
chr14_35050012_35050308:AluSz	Up	31.0775	NGS
chr11_76441352_76441645:AluSx	Up	24.9175	NGS
chr16_23388664_23388798:AluSg	Down	25.4444	NGS
chr11_129009329_129010636:L1PA11	Down	24.6546	NGS
chr6_136788125_136788943:L1P4	Down	23.8685	NGS
chr3_191370479_191370788:AluSz	Down	30.533	NGS
chr13_20023925_20024232:AluSz6	Down	28.9096	NGS
chr9_33262375_33262687:AluSq2	Down	18.465	NGS
chr1_15664981_15665280:AluSp	Down	21.0167	NGS
chr2_112530987_112531154:AluJb	Up	46.4802	NGS
chr1_201998231_201998545:AluSx	Down	38.605	NGS
chr22_17110216_17110518:AluSz	Down	24.1302	NGS
chr3_45680305_45680614:AluJb	Up	35.498	NGS
chr6_24710267_24710563:AluSp	Down	20.2472	NGS
chr1_247100283_247100440:AluJb	Up	30.805	NGS
chr11_74827652_74830037:L1PA11	Down	23.086	NGS
chr5_69104133_69104441:AluSx	Up	26.5031	NGS
chr20_36996440_36996738:AluJb	Up	45.2903	NGS
chr9_37779270_37779672:L1PB3	Up	28.1036	NGS
chr1_181056840_181057135:AluSx	Down	31.0775	NGS
chr13_33215781_33216722:L1PB1	Down	17.2033	NGS
chr1_224378054_224378344:AluJb	Up	42.643	NGS
chr5_37289113_37289324:AluJb	Up	46.779	NGS
chr20_18487670_18487955:AluSz6	Up	30.2613	NGS
chr15_40333286_40333590:AluJb	Down	34.6604	NGS
chr12_13201149_13201430:AluJr4	Down	42.9351	NGS
chr2_95816263_95817526:L1PREC2	Down	29.1791	NGS
chr16_21977072_21977367:AluJb	Down	46.182	NGS
KV880768.1_1127669_1127964:AluJb	Down	46.182	NGS
chr9_129809713_129809866:AluSz6	Up	32.4467	NGS
chr6_52501553_52501843:AluSx	Up	27.3015	NGS
chr6_21231420_21231728:AluSx	Up	21.5317	NGS
chr6_42080360_42080676:AluSx	Up	24.9175	NGS
chr17_40501178_40501464:AluSx	Down	22.0482	NGS
chr16_732640_732935:AluSg4	Down	23.086	NGS
chr7_100354393_100354681:AluSx	Down	30.533	NGS
chr16_89687939_89688014:FLAM_C	Down	32.7218	NGS
chr1_145745945_145746246:AluSc8	Up	24.1302	NGS
chr6_43030588_43030880:AluSg	Up	15.4524	NGS
chr1_25244060_25244116:AluY	Down	10.0641	NGS
KZ208915.1_38523_38780:AluSx	Down	28.6405	NGS
chr7_100350275_100350587:AluJb	Down	36.0587	NGS
chr4_82895201_82895462:AluSx	Down	46.4802	NGS
chr13_33282749_33283049:AluJr	Down	38.8902	NGS
chr9_130704248_130704547:AluSx	Up	27.0349	NGS
chr15_72590941_72591249:AluSg	Down	26.2378	NGS
chr5_69442827_69443127:AluY	Down	17.4549	NGS
GL339449.2_225796_226096:AluY	Down	17.4549	NGS
chr3_15410324_15410597:AluJb	Up	38.0358	NGS
chr2_223752775_223753087:AluSx	Down	24.9175	NGS
chr5_175529055_175529352:AluSp	Up	15.9509	NGS
chr6_28123063_28123232:FRAM	Up	42.3514	NGS
chr15_63155008_63155283:AluSc8	Down	19.7361	NGS
chr13_43059367_43059550:AluSx	Down	26.7688	NGS
chr10_79833353_79834362:L1PA7	Down	17.4549	NGS
chr16_67158158_67158464:AluJb	Down	38.8902	NGS
chrX_78128917_78129194:AluY	Up	15.4524	NGS
chr1_214667328_214668156:L1PA16	Up	26.2378	NGS
chr9_64810049_64810355:AluSx	Down	35.7781	NGS
chr10_13136998_13137298:AluSz	Up	31.3505	NGS
chr5_140562973_140563262:AluSc	Down	23.6073	NGS
chr5_80481821_80482120:AluYe5	Down	41.7696	NGS
chr15_43866623_43866927:AluSq2	Up	17.9592	NGS
chr19_17268426_17268728:AluSp	Up	13.2275	NGS
chr12_68848183_68848465:AluSx	Down	32.7218	NGS
chr11_57820444_57820756:AluSq2	Down	27.5685	NGS
chr17_40498558_40498848:AluJb	Down	38.605	NGS
chr3_113715618_113715926:AluSg7	Down	35.7781	NGS
chr7_128661128_128661407:AluSx1	Down	32.172	NGS
chr3_101860181_101860475:AluJb	Down	42.643	NGS
chrX_54564724_54565034:AluSx1	Up	31.0775	NGS
chr3_23911172_23911473:AluSx	Up	28.6405	NGS
chr2_107891177_107891312:AluJb	Down	43.8145	NGS
chr7_100351234_100351301:FLAM_A	Down	29.1791	NGS
chr22_38291991_38292286:AluSz	Down	23.8685	NGS
chr19_43775845_43776156:AluSz6	Down	36.3398	NGS
chr16_31757187_31757464:AluSq2	Down	43.5209	NGS
chr7_139363977_139364241:AluSx	Down	22.826	NGS
chr5_138511926_138512225:AluJb	Down	34.3821	NGS
chr16_30282319_30282605:AluSx	Down	28.9096	NGS
chr19_45525417_45525718:AluSx1	Down	35.7781	NGS
chr2_238400085_238400393:AluSc8	Down	20.2472	NGS
chr17_8269881_8270177:AluJb	Up	36.6213	NGS
chr1_93767241_93767540:AluJb	Down	34.3821	NGS
chr22_20890476_20890780:AluYk3	Down	13.9659	NGS
chr4_17801848_17802123:AluY	Up	15.4524	NGS
chr1_155054713_155054871:AluSx4	Down	45.587	NGS
chr1_179357613_179357946:AluJb	Up	38.3202	NGS
chr1_207768978_207769267:AluSg4	Down	26.2378	NGS
chr9_63434679_63434983:AluSx	Down	27.0349	NGS
chr9_733542_733770:AluJb	Down	46.4802	NGS
chr19_12774083_12774405:AluSz6	Down	32.9974	NGS
chr22_37181406_37181699:AluSx1	Down	23.086	NGS
chr1_109216628_109216920:AluJb	Up	40.3238	NGS
chr5_73581055_73581350:AluSx	Up	34.1043	NGS
chr15_63064684_63064980:AluY	Down	13.4733	NGS
chr3_158683916_158684364:L1PA13	Down	20.7598	NGS
chr8_143730848_143731114:AluJr	Down	46.779	NGS
KI270816.1_207895_208161:AluJr	Down	46.779	NGS
chr7_850210_850467:AluSc8	Down	25.7084	NGS
chr16_84062111_84062418:AluSg	Down	28.9096	NGS
chr6_13787868_13788181:AluSx	Up	31.6239	NGS
chr6_158973820_158974104:AluSx	Down	26.7688	NGS
chr9_83939087_83939371:AluSq2	Up	27.3015	NGS
chr19_36889068_36890559:L1P4	Up	45.2903	NGS
chr7_95415672_95415982:AluSx1	Down	20.2472	NGS
chr1_10377657_10377950:AluSg	Down	25.7084	NGS
chr15_42569288_42569606:AluJb	Up	34.6604	NGS
chrX_119538421_119538735:AluSx	Up	27.5685	NGS
chr3_45680731_45681038:AluSz	Up	26.2378	NGS
chr14_89956616_89956909:AluSz	Up	27.5685	NGS
chr10_124762327_124762606:AluJb	Up	38.8902	NGS
chr10_80146659_80146957:AluSg	Down	28.9096	NGS
chr21_33524268_33524478:AluJb	Up	40.3238	NGS
chr15_34391146_34391457:AluSx1	Down	31.8977	NGS
chr15_84646885_84647192:AluSz6	Down	34.1043	NGS
chr5_171402170_171402599:L1PREC2	Down	13.7194	NGS
chr4_52021377_52021673:AluSx	Up	22.5663	NGS
chr8_106742364_106743309:L1PA11	Down	22.826	NGS
chr6_53003458_53003743:AluY	Up	22.0482	NGS
chr15_84647503_84647794:AluSq	Down	31.6239	NGS
chr7_102449423_102449729:AluSx	Up	32.172	NGS
chr9_83938750_83939048:AluJb	Up	46.182	NGS
chr8_127739964_127740251:AluSx	Down	27.3015	NGS
chr17_81882141_81882455:AluSx	Up	22.0482	NGS
chr3_57272611_57272898:AluYk2	Up	12.2479	NGS
chr19_45394143_45394442:AluJb	Down	42.9351	NGS
chr6_117563440_117563749:AluSx	Down	34.9391	NGS
chr1_201464806_201465111:AluSx	Down	32.9974	NGS
chr16_30920546_30920808:AluSx	Down	23.3465	NGS
chr5_34905947_34906256:AluSx1	Up	25.1807	NGS
chr3_160436517_160436825:AluY	Up	16.9521	NGS
chr3_57626428_57626722:AluSp	Up	14.46	NGS
chr1_15666929_15667218:AluSx4	Down	23.6073	NGS
chr5_34908172_34908467:AluSx	Up	23.086	NGS
chr7_99566571_99566842:AluJb	Down	45.8842	NGS
chr9_64859660_64860029:L1PA8	Down	23.086	NGS
chr9_65707026_65707274:AluSz6	Down	27.5685	NGS
chr3_48924716_48924993:AluSc8	Up	22.5663	NGS
chr7_72952197_72952343:AluSx	Down	22.5663	NGS
chr2_142882331_142883050:L1PA6	Down	13.7194	NGS
chrX_101400828_101401134:AluSx	Up	35.498	NGS
chr7_143264269_143264436:AluSp	Down	11.2738	NGS
chr18_35248559_35248860:AluJb	Down	44.6985	NGS
KI270853.1_869608_869751:AluSq	Down	21.7898	NGS
chr20_44225482_44225733:L1PA16	Up	37.752	NGS
chr16_29458690_29459023:AluSx1	Down	28.9096	NGS
chr10_73777864_73778162:AluSx	Up	29.449	NGS
chr8_67044052_67044346:AluJb	Down	46.4802	NGS
chr3_44359107_44359232:FLAM_C	Up	42.0602	NGS
chr19_23338772_23339072:AluSx	Down	30.2613	NGS
chr17_64543267_64543573:AluSx	Up	17.4549	NGS
chr20_56405223_56405508:AluJr	Up	36.0587	NGS
chr7_1543641_1543929:AluJb	Down	28.6405	NGS
chr16_2211424_2211715:AluSz	Down	27.8358	NGS
chr19_21120032_21120340:AluSg	Up	39.4622	NGS
chr3_67750949_67752022:L1PB1	Up	22.5663	NGS
chr16_31123217_31123508:AluSx	Down	28.6405	NGS
chr16_89689681_89689983:AluJo	Down	35.7781	NGS
chrX_54562644_54562809:AluSg	Up	34.9391	NGS
chr5_34906357_34906658:AluJb	Up	43.5209	NGS
chr5_134900792_134901087:AluSx	Up	30.2613	NGS
chr5_179823195_179823479:AluSx	Down	31.3505	NGS
chr2_95817523_95818778:L1PA10	Down	21.274	NGS
chr7_44013940_44014176:AluSg	Up	28.1036	NGS
chr1_179355540_179355832:AluSx	Up	24.9175	NGS
chr13_26045801_26046107:AluSx	Up	31.0775	NGS
chr2_97278937_97279718:L1PA10	Down	23.8685	NGS
chr3_11261555_11261847:AluSz6	Up	31.3505	NGS
chr5_134373476_134374121:L1PA5	Down	8.3847	NGS
chr3_177029337_177029648:AluJb	Down	46.4802	NGS
chr6_136635607_136635898:AluJb	Down	43.8145	NGS
chr14_19104848_19104980:AluSz6	Down	42.3514	NGS
chr14_19295048_19295180:AluSz6	Down	42.3514	NGS
chr3_101770017_101770322:AluSc	Up	22.3071	NGS
chr19_11106835_11107129:AluSx	Up	30.2613	NGS
chr15_55203927_55204034:L1PB4	Up	31.6239	NGS
chr14_23274627_23274922:AluY	Down	19.4811	NGS
chr4_123314751_123315053:AluSx	Up	30.2613	NGS
chr22_18095823_18096121:AluSz	Down	32.4467	NGS
chr4_6617848_6618149:AluSp	Down	21.5317	NGS
chr11_64307892_64308154:AluSz	Down	30.2613	NGS
chr16_3024638_3024934:AluSx	Down	23.8685	NGS
chr8_43082766_43083060:AluSx4	Down	18.7184	NGS
chr2_9935711_9936030:AluJb	Up	44.4033	NGS
chr20_13049642_13052070:L1PBa	Up	28.9096	NGS
chr16_81029400_81029563:AluJb	Up	36.9032	NGS
chr12_12898251_12898558:AluJb	Down	36.6213	NGS
chr17_41852509_41852802:AluSx	Up	24.9175	NGS
GL949752.1_178455_178726:AluSx	Down	28.1036	NGS
chr16_31123513_31123804:AluSx	Down	36.0587	NGS
chr7_73202915_73203216:AluSp	Down	28.6405	NGS
chr7_75189463_75189764:AluSp	Down	28.6405	NGS
chr5_69441672_69441905:AluSx	Down	25.9729	NGS
GL339449.2_224641_224874:AluSx	Down	25.9729	NGS
chr7_35697901_35698207:AluJb	Down	39.176	NGS
chr16_69981344_69981637:AluYe5	Down	36.0587	NGS
chr2_95824350_95825134:L1PA10	Down	27.0349	NGS
chr16_31454589_31454873:AluJb	Down	40.0362	NGS
chr6_149883418_149883722:AluSx	Down	27.5685	NGS
chrX_71057710_71057972:AluJb	Up	35.7781	NGS
chr8_144808861_144809155:AluJb	Down	43.8145	NGS
chr17_62450280_62450442:AluJr4	Up	46.182	NGS
chr18_79966867_79967165:AluY	Down	10.0641	NGS
chr6_8089985_8090045:L1PA4	Up	3.67571	NGS
chr15_64365307_64365390:FLAM_C	Up	36.0587	NGS
chr10_80149882_80150152:AluJb	Down	39.4622	NGS
chr19_43773041_43773304:AluSx	Down	44.9941	NGS
chr18_61810364_61810669:AluSx	Down	30.2613	NGS
chr15_38354955_38355255:AluSq2	Up	19.2265	NGS
chr5_163445459_163445757:AluJb	Down	45.587	NGS
chr1_161115061_161115363:AluSx1	Up	25.9729	NGS
chr13_73067840_73068135:AluSq10	Down	12.737	NGS
chr17_75522899_75523187:AluSx	Down	26.2378	NGS
chrX_54562073_54562345:AluSx1	Up	23.086	NGS
chr9_37505482_37505760:AluSx	Up	21.7898	NGS
chr9_130704960_130705237:AluSx	Up	33.5499	NGS
chr6_158974847_158975138:AluSc8	Down	17.9592	NGS
chr8_106685707_106686303:L1PB1	Down	21.0167	NGS
chr10_15108185_15108484:AluSc8	Up	16.7012	NGS
chr12_27423320_27423628:AluY	Up	14.7076	NGS
chr20_50751344_50751643:AluY	Up	14.9555	NGS
chr22_40930126_40930428:AluSc8	Down	20.7598	NGS
chr16_30206756_30206919:FRAM	Down	33.5499	NGS
chr5_91374602_91374901:AluJb	Down	45.587	NGS
chrX_78128264_78128554:AluSx	Up	23.6073	NGS
chr1_32768969_32769271:AluY	Down	15.2038	NGS
chr7_5009869_5010749:L1PB	Down	19.4811	NGS
chr6_42077758_42078054:AluSg7	Up	33.8269	NGS
chr19_23306781_23307084:AluSx	Down	36.6213	NGS
chr16_67162048_67162343:AluSx1	Down	25.7084	NGS
chr4_6618150_6618270:AluJb	Down	44.6985	NGS
chr19_21118173_21118478:AluSg	Up	29.9901	NGS
chr19_49661579_49661878:AluSx3	Down	24.3922	NGS
chr11_47183740_47184030:AluSx	Down	29.1791	NGS
chr10_99876294_99876404:FLAM_C	Up	31.3505	NGS
chr5_123022834_123023101:AluJb	Down	38.0358	NGS
chr10_14904029_14904315:AluSx	Up	28.3719	NGS
chr16_69700950_69701249:AluSx3	Down	26.2378	NGS
chr15_42567422_42567556:AluSx3	Up	20.7598	NGS
chr19_12773238_12773546:AluJb	Down	41.4795	NGS
chr22_42511028_42511167:FRAM	Up	38.0358	NGS
chr12_123154873_123155233:AluSx	Up	29.1791	NGS
chr11_16777988_16778283:AluSp	Down	20.2472	NGS
chr19_6758287_6758602:AluSx	Down	23.086	NGS
chr13_20020232_20020523:AluSx	Down	24.3922	NGS
chr12_68764975_68765268:AluSp	Up	14.46	NGS
chr16_31454109_31454407:AluY	Down	25.4444	NGS
chr6_73424154_73424450:AluY	Up	18.465	NGS
chr17_81880174_81880470:AluSx	Up	27.5685	NGS
chr11_57830961_57831207:AluJb	Down	44.1086	NGS
chr7_74758043_74758344:AluSx	Down	29.449	NGS
chr19_21124960_21125259:AluSx	Up	43.5209	NGS
chr15_40663058_40663355:AluY	Up	17.7068	NGS
chr7_2723918_2724218:AluSx	Down	23.8685	NGS
chr15_82842303_82842613:AluSx	Down	27.8358	NGS
chr17_82233835_82234139:AluYk2	Down	11.5168	NGS
chr18_692325_692626:AluSx	Down	33.2734	NGS
chr3_150565786_150566094:AluSp	Down	18.7184	NGS
chr7_75413871_75414035:AluSx	Down	21.7898	NGS
chr17_18538876_18540998:L1PA11	Up	24.6546	NGS
chrX_73946941_73947253:AluSp	Up	19.2265	NGS
chr6_35466557_35466852:AluJb	Up	45.587	NGS
chr11_725232_725521:AluJb	Down	35.498	NGS
chrX_149480506_149480778:AluSz6	Up	32.9974	NGS
chr11_126409905_126410206:AluJr	Down	46.4802	NGS
chr11_57765461_57765767:AluJo	Down	36.0587	NGS
chrX_19353951_19354230:AluSx	Down	29.9901	NGS
chr14_70325300_70325594:AluY	Up	24.9175	NGS
chr22_25460810_25461189:L1PA8	Up	13.7194	NGS
chr15_92891158_92891403:AluSx	Down	29.1791	NGS
chr3_136988458_136988771:AluJb	Down	42.3514	NGS
chr5_143333488_143333804:AluSc	Down	20.7598	NGS
chr16_2152390_2152722:AluSx	Down	28.9096	NGS
chr11_68015784_68016088:AluSz6	Down	28.3719	NGS
chr6_73424845_73425152:AluSz	Up	28.9096	NGS
chr16_69978437_69978733:AluSc8	Down	22.0482	NGS
chr11_76799766_76800024:AluJb	Down	28.3719	NGS
chr3_57563605_57563892:AluJb	Up	41.4795	NGS
chr2_60942723_60943056:AluSx	Down	34.9391	NGS
chr12_123661741_123661885:AluY	Up	28.9096	NGS
chr8_17306825_17308045:L1PA4	Down	6.72172	NGS
chr12_57103163_57103462:AluY	Down	16.7012	NGS
chr16_87327380_87327672:AluJb	Down	37.4686	NGS
chr11_122811493_122811624:FLAM_C	Up	36.3398	NGS
chrX_1383330_1383616:AluSx	Down	40.0362	NGS
chrY_1383330_1383616:AluSx	Down	40.0362	NGS
chr16_581761_582054:AluSx	Down	21.5317	NGS
chr19_18575764_18576045:AluY	Up	25.1807	NGS
chr16_28954996_28955223:AluJo	Down	37.752	NGS
chr7_64976161_64976456:AluSz	Down	31.8977	NGS
chr1_154211850_154212156:AluSp	Up	17.9592	NGS
chr16_89688078_89688380:AluY	Down	18.2119	NGS
chr4_82926866_82927166:AluSc8	Up	14.9555	NGS
chr8_19824210_19824516:AluSz	Down	35.2183	NGS
chr10_17686379_17686676:AluSx	Up	29.449	NGS
chr3_179398233_179398538:AluSx	Up	29.1791	NGS
chr19_16550449_16550730:AluSz6	Up	27.0349	NGS
chr3_28331909_28331977:AluJb	Up	32.4467	NGS
chr1_149101105_149101403:AluJb	Up	42.0602	NGS
chr16_86739454_86739754:AluJb	Down	46.4802	NGS
chr16_89543647_89543944:AluSx	Down	31.0775	NGS
chr10_42590396_42590567:AluSc8	Down	27.3015	NGS
chr2_112005879_112006181:AluSz6	Down	26.7688	NGS
chr1_155205496_155205786:AluSx1	Down	33.5499	NGS
chr6_47020212_47020517:AluSx	Up	27.5685	NGS
chr1_62162667_62162961:AluSg4	Down	24.9175	NGS
chr6_34422800_34423064:AluSz6	Up	32.9974	NGS
chr5_163449973_163450280:AluSx	Down	41.1898	NGS
chr9_73166965_73167125:L1PA16	Down	41.1898	NGS
chrX_13754414_13754707:AluSx	Down	23.3465	NGS
chr19_21122379_21122619:AluSx	Up	36.9032	NGS
chr9_96640247_96640546:AluSx	Up	23.6073	NGS
chr6_28425318_28425605:AluJb	Down	39.749	NGS
chr20_36998239_36998523:AluSg7	Up	23.8685	NGS
chr12_103776274_103776585:AluSp	Up	25.9729	NGS
chr2_159769361_159769643:AluSz	Up	39.749	NGS
chr2_219184810_219185126:AluSx	Up	24.9175	NGS
chr17_17212503_17212796:AluSq2	Up	20.5033	NGS
chr1_35734398_35734733:AluSx	Up	30.805	NGS
chr16_31452981_31453289:AluSx	Down	27.8358	NGS
chr16_587804_588100:AluSx	Down	28.3719	NGS
chr17_2374295_2374607:AluJb	Down	42.643	NGS
chr10_90900978_90901282:AluJb	Up	44.9941	NGS
chr14_61796071_61796332:AluY	Up	14.46	NGS
chr5_126543965_126544258:AluSx	Up	33.5499	NGS
chr8_9139547_9139848:AluY	Down	16.7012	NGS
KZ208915.1_4211782_4212083:AluY	Down	16.7012	NGS
chr7_67273981_67274303:AluSx	Down	38.0358	NGS
chr17_80320355_80320689:AluSx	Up	34.6604	NGS
chr1_111725730_111726036:AluSx	Down	19.9914	NGS
chr12_125027697_125027986:AluYe5	Up	15.4524	NGS
chr17_81881568_81881863:AluY	Up	18.7184	NGS
chr8_1761326_1761624:AluSz	Down	25.4444	NGS
KI270926.1_173984_174282:AluSz	Down	25.4444	NGS
GL000255.2_4495721_4496023:AluSx	Up	24.9175	NGS
chr10_90902210_90902525:AluJb	Up	37.4686	NGS
chr1_146979246_146980632:L1P2	Down	15.4524	NGS
chr2_97425415_97426690:L1PREC2	Down	30.2613	NGS
chr19_41260299_41260611:AluSz	Up	31.0775	NGS
chr6_136636662_136636790:FLAM_C	Down	32.9974	NGS
chr16_30366903_30367195:AluSx	Down	25.4444	NGS
chr20_36890465_36890776:AluSx	Up	23.8685	NGS
chr16_31119139_31119447:AluSc	Down	28.9096	NGS
chr12_122230299_122230608:AluSc	Up	34.9391	NGS
chr5_37288782_37289079:AluSx	Up	27.0349	NGS
chr1_150570774_150571077:AluSx4	Down	24.9175	NGS
chr16_28955295_28955393:AluJb	Down	35.498	NGS
chr11_125675897_125676206:AluSq2	Up	31.3505	NGS
chr19_4724169_4724496:AluSx	Up	22.3071	NGS
chr19_45393309_45393591:AluSq	Down	33.5499	NGS
chr4_109687963_109688004:AluJo	Up	36.0587	NGS
chr16_31710367_31710630:AluJb	Down	37.4686	NGS
chr7_72992374_72992657:AluSx1	Down	29.7193	NGS
chr16_31457464_31457757:AluSx	Down	24.3922	NGS
chr3_184172452_184172755:AluSx	Down	34.3821	NGS
chr4_139045510_139045752:AluYj4	Up	16.4507	NGS
chr1_154980524_154980825:AluYf1	Up	14.2128	NGS
chr1_99706613_99706910:AluSz6	Down	36.3398	NGS
chr9_129894778_129895076:AluSx	Up	22.826	NGS
chr2_171983792_171984668:L1PREC2	Up	23.3465	NGS
chr1_247099354_247099640:AluSc	Up	18.465	NGS
chr5_43297559_43297863:AluSq2	Up	23.8685	NGS
chr14_61707309_61708779:L1PA4	Up	6.95829	NGS
chr5_134147694_134147997:AluSx	Down	19.7361	NGS
chr1_173796953_173797245:AluJb	Up	42.0602	NGS
chr16_57177269_57177491:AluJb	Down	35.7781	NGS
chr22_46167372_46167660:AluJb	Down	43.2277	NGS
chr3_57564667_57564980:AluJb	Up	41.4795	NGS
chr1_145745460_145745753:AluSg	Up	24.9175	NGS
chr16_89687560_89687726:AluJb	Down	39.749	NGS
chr9_103205312_103205615:AluSx	Down	34.1043	NGS
chr1_247155581_247155876:AluY	Up	17.7068	NGS
chr16_90137782_90138120:AluSx	Down	32.4467	NGS
chr7_143729597_143730553:L1PA8	Down	15.9509	NGS
chr5_6672268_6672574:AluSz	Up	25.4444	NGS
chr19_19794028_19794322:AluSq2	Up	28.3719	NGS
chr16_645262_645556:AluSx1	Down	26.5031	NGS
chr1_145934599_145934874:AluY	Up	15.4524	NGS
chr12_10712924_10713035:L1PB1	Down	21.5317	NGS
chr3_98831351_98833580:L1PREC2	Up	22.3071	NGS
chr12_121824366_121824661:AluSz6	Up	26.5031	NGS
chr5_132605682_132607057:L1P3	Down	12.9821	NGS
chr16_4612064_4612360:AluSc5	Down	20.2472	NGS
chr22_46111358_46111666:AluYk2	Down	10.5469	NGS
chr9_128330089_128330402:AluSx	Down	30.533	NGS
chr19_58566906_58567206:AluJb	Down	38.8902	NGS
chr19_18576651_18576967:AluSx	Up	41.1898	NGS
chr8_22101008_22101322:AluSx	Down	28.1036	NGS
chr14_51662270_51663755:L1PA13	Up	23.3465	NGS
chr12_123153485_123153788:AluSx	Up	27.8358	NGS
chr2_69654711_69656179:L1PA7	Down	11.2738	NGS
chr19_17296696_17296994:AluSx1	Down	21.0167	NGS
chr10_45862027_45862327:AluSc	Down	24.3922	NGS
chr20_18488273_18488565:AluJb	Up	41.4795	NGS
chr1_145934885_145935183:AluSx	Up	21.7898	NGS
chr5_150442686_150442997:AluJb	Down	42.0602	NGS
chr1_6208326_6208606:AluSx	Down	21.5317	NGS
chr11_88321383_88322546:L1PA10	Up	24.3922	NGS
chr19_13835345_13835653:AluSx	Down	22.826	NGS
ML143376.1_47186_47494:AluSx	Down	22.826	NGS
chr22_37564774_37565077:AluSx3	Down	18.2119	NGS
chr18_70314100_70314273:AluSg	Down	25.1807	NGS
chr10_14908027_14908300:AluJb	Up	42.643	NGS
chr9_113592498_113592787:AluSx	Up	34.1043	NGS
chr16_30283234_30283545:AluSz	Down	35.498	NGS
chr8_28567155_28567443:AluSx	Down	31.0775	NGS
chr17_40494450_40494751:AluYe5	Down	32.172	NGS
chr1_205768526_205768833:AluSx3	Up	29.7193	NGS
chr19_3647666_3647976:AluY	Up	39.176	NGS
chr1_179357205_179357499:AluSx	Up	24.9175	NGS
chr19_13834887_13835207:AluSx	Down	31.8977	NGS
ML143376.1_46728_47048:AluSx	Down	31.8977	NGS
KI270857.1_1717012_1717310:AluSx	Up	23.6073	NGS
chr10_15076930_15077600:L1PB4	Up	25.9729	NGS
chr3_172752132_172752427:AluSg	Up	18.7184	NGS
chr7_5523712_5523985:AluSx3	Down	25.9729	NGS
chr12_121824760_121825002:AluJb	Up	33.2734	NGS
chr17_30635191_30635487:AluY	Up	25.4444	NGS
chr9_73157372_73157675:AluSx1	Down	23.086	NGS
chr11_66599835_66600148:AluSx	Up	33.8269	NGS
chr19_11107135_11107266:AluJb	Up	25.9729	NGS
chr14_95184827_95185117:AluJr	Down	35.498	NGS
chr12_100627262_100627576:AluSq	Up	29.1791	NGS
chr11_62841342_62841421:AluY	Up	26.7688	NGS
chr18_691331_691631:AluJb	Down	40.612	NGS
chr16_70379633_70379937:AluSx	Up	23.8685	NGS
chr5_76739260_76739560:AluSx	Up	21.0167	NGS
chr13_30207620_30207753:AluSx	Up	29.9901	NGS
chr5_132644776_132645029:AluSz	Down	33.5499	NGS
chr20_58678371_58678657:AluSx	Down	13.9659	NGS
chr17_46941572_46941885:AluSx	Up	38.605	NGS
chr17_3726719_3727029:AluSx3	Up	24.3922	NGS
chr7_33016901_33017206:AluSz	Up	30.805	NGS
chr2_95819865_95821040:L1PA10	Down	25.1807	NGS
chr7_48106300_48106611:AluSq	Down	26.7688	NGS
chr5_76735192_76735503:AluY	Up	14.46	NGS
chr8_70207586_70207892:AluSx1	Down	24.6546	NGS
chr16_3132832_3133078:AluSz	Down	31.3505	NGS
chr11_5611437_5611750:AluSx	Up	25.4444	NGS
chr12_132737746_132738053:AluJb	Down	44.4033	NGS
chr7_141005363_141005648:AluYh3	Down	31.3505	NGS
chr11_62796787_62797095:AluSg	Up	30.533	NGS
chr9_36215043_36215320:AluSx	Up	20.2472	NGS
chr9_96639811_96640109:AluSp	Up	17.7068	NGS
chr16_89740358_89740654:AluSx	Down	22.3071	NGS
chr17_19063349_19063619:AluSx	Up	36.0587	NGS
chr1_247099650_247099879:AluSc5	Up	22.0482	NGS
chr3_196470896_196471225:AluSx	Up	23.6073	NGS
chrX_54560759_54561093:AluSx	Up	22.826	NGS
chr6_28080374_28080692:AluY	Down	21.7898	NGS
chr19_6763054_6763362:AluSz	Down	34.1043	NGS
chr1_111180882_111181177:AluSz	Down	30.2613	NGS
chr1_52917967_52918312:AluJb	Down	37.1857	NGS
chr16_89719721_89720016:AluSx	Down	27.5685	NGS
chrX_136217772_136218084:AluJr	Up	42.643	NGS
chr19_21121026_21121357:AluY	Up	21.5317	NGS
chr17_30635572_30635681:AluJb	Up	29.1791	NGS
chr1_154980314_154980469:AluSx	Up	25.7084	NGS
chr12_68765438_68765586:AluSz6	Up	28.1036	NGS
chr5_157791053_157791357:AluY	Down	21.274	NGS
chr19_47079617_47079909:AluSx	Up	28.6405	NGS
chr16_58517492_58517775:AluSx1	Down	24.1302	NGS
chr12_49353367_49353675:AluJb	Up	44.4033	NGS
chr2_9936611_9936736:AluJr	Up	42.9351	NGS
chr6_3019780_3020342:L1PA17	Up	38.605	NGS
chr1_179356511_179356653:AluJb	Up	41.4795	NGS
chr6_13789121_13789413:AluSc	Up	24.9175	NGS
chr9_37510055_37510355:AluJb	Up	34.9391	NGS
chr10_73776698_73776978:AluSc	Up	21.5317	NGS
chr13_30206001_30206280:AluSx	Up	23.6073	NGS
chr6_57106309_57106604:AluSg7	Up	22.0482	NGS
chr13_110665171_110665452:AluSz	Down	37.752	NGS
chr1_47250539_47250828:AluSp	Up	18.9723	NGS
chr6_111026877_111027068:AluSx	Up	22.826	NGS
chr19_4654342_4654607:AluJb	Up	38.0358	NGS
chr9_95006902_95007199:AluSc8	Up	20.2472	NGS
chr3_122729435_122729714:AluSx	Up	24.3922	NGS
chr7_102665051_102665349:AluSg	Down	32.4467	NGS
chr4_25279200_25279505:AluSz	Up	25.7084	NGS
chr13_20025402_20025480:FLAM_A	Down	34.9391	NGS
chr16_3678452_3678760:AluSc	Down	25.4444	NGS
chr6_46656348_46656718:AluSx	Down	31.8977	NGS
chr19_3648019_3648317:AluJb	Up	38.605	NGS
chr14_105019715_105020010:AluSx	Up	23.8685	NGS
chr4_2229543_2229826:AluSx	Up	24.3922	NGS
chr19_21119123_21119415:AluSx	Up	30.533	NGS
chr19_43838352_43838641:AluSx3	Down	45.587	NGS
chr4_82925217_82925494:AluJb	Up	42.0602	NGS
chr2_226785740_226786289:L1PA3	Up	9.34231	NGS
chr11_129860302_129860595:AluSc	Down	19.7361	NGS
chr1_205769427_205769728:AluSz6	Up	32.172	NGS
chr9_128329373_128329669:AluSx	Down	26.5031	NGS
chr6_10628739_10629030:AluSz6	Up	28.6405	NGS
KZ208911.1_139623_139914:AluSz6	Up	28.6405	NGS
chr15_75351275_75351565:AluJb	Down	41.7696	NGS
chr1_93867928_93869000:L1PA7	Up	12.0038	NGS
chr20_56404631_56404812:AluY	Up	22.3071	NGS
chr19_16631103_16631418:AluSx	Up	31.8977	NGS
chr5_178150385_178150680:AluJb	Down	46.182	NGS
chr17_35439475_35439776:AluSx	Up	27.8358	NGS
chr9_136387985_136388285:AluSp	Up	18.2119	NGS
chr11_129859556_129859823:AluY	Down	19.7361	NGS
chr6_149972187_149973492:L1PA16	Down	42.643	NGS
chr12_7095121_7095413:AluSx	Down	22.5663	NGS
ML143362.1_22807_23099:AluSx	Down	22.5663	NGS
chr22_23885416_23885717:AluJb	Down	41.7696	NGS
KI270879.1_121778_122079:AluJb	Down	41.7696	NGS
chr17_41783639_41783921:AluSx	Down	18.7184	NGS
chr6_43026723_43027072:AluY	Up	25.7084	NGS
chr16_84060842_84061117:AluJb	Down	38.8902	NGS
chr3_149372634_149372791:AluSg	Down	29.7193	NGS
chr7_25120843_25121142:AluSx	Down	29.7193	NGS
chr1_150571626_150571866:AluSx	Down	25.4444	NGS
chrX_101164327_101164631:AluSx1	Up	35.498	NGS
chr17_30897591_30897900:AluSc8	Up	27.8358	NGS
chrX_46547477_46547779:AluSq	Up	22.3071	NGS
chr12_103774400_103774712:AluSx	Up	25.1807	NGS
chr7_102448733_102448896:AluSq2	Up	22.3071	NGS
chr1_145934293_145934587:AluYk3	Up	6.95829	NGS
chr4_120057857_120058156:AluSx	Up	24.3922	NGS
chr15_64363742_64364023:AluSx	Up	30.805	NGS
chr22_37611870_37612178:AluYh9	Down	36.9032	NGS
chr17_61682851_61683141:AluSg	Up	27.8358	NGS
chr19_23217802_23218060:AluY	Up	23.6073	NGS
chrX_54564398_54564705:AluSx	Up	19.7361	NGS
chr19_35258163_35258469:AluSx	Down	34.3821	NGS
chr9_113293255_113293350:AluSc8	Up	28.3719	NGS
chr10_89340277_89340581:AluY	Up	17.9592	NGS
chr17_5338281_5338584:AluSx	Up	26.7688	NGS
chr9_129893638_129893933:AluSc8	Up	21.274	NGS
chr20_36892510_36892643:FLAM_A	Up	42.0602	NGS
chr10_1051883_1052170:AluSg	Up	29.1791	NGS
chr12_103774725_103775027:AluSx	Up	36.3398	NGS
chr1_109215695_109216003:AluSz	Up	30.533	NGS
chr12_53298855_53299152:AluSp	Up	25.4444	NGS
chr12_52897905_52898198:AluSx	Down	25.4444	NGS
chr4_39122523_39122839:AluY	Up	17.9592	NGS
chr20_50876724_50876841:AluJo	Up	43.5209	NGS
chr2_87588808_87589253:L1PA10	Up	23.6073	NGS
chr1_116520123_116520412:AluJb	Up	33.8269	NGS
chr19_35541181_35541469:AluJb	Down	36.9032	NGS
chr17_62451610_62451910:AluSp	Up	19.9914	NGS
chr11_3698446_3698751:AluSq2	Up	18.7184	NGS
chr1_211373744_211374032:AluYe5	Up	36.6213	NGS
chr3_50650717_50651010:AluSc	Down	21.274	NGS
chr12_52899033_52899335:AluY	Down	17.4549	NGS
chr5_82273755_82273861:FLAM_C	Up	37.752	NGS
chr3_158677498_158677801:AluSx	Down	31.6239	NGS
chr6_63766894_63769235:L1PA16	Down	31.8977	NGS
chr10_62250625_62250930:AluJb	Up	41.7696	NGS
chr12_10216090_10216381:AluSx3	Down	25.9729	NGS
chr11_68755832_68756133:AluSq	Up	20.7598	NGS
chr3_57565526_57565832:AluSx	Up	19.9914	NGS
chr17_5388305_5388587:AluY	Up	26.2378	NGS
chr5_74745057_74745368:AluSx	Up	33.5499	NGS
chr17_7457036_7457329:AluSp	Up	13.7194	NGS
KV575245.1_77493_77786:AluSp	Up	13.7194	NGS
chr17_18272684_18272954:AluSx	Up	26.2378	NGS
KV766198.1_33058_33328:AluSx	Up	26.2378	NGS
chr2_73732430_73732728:AluSq2	Up	21.7898	NGS
chr19_12003392_12003657:AluSx	Up	24.9175	NGS
chr2_26800900_26801009:AluSc8	Up	26.2378	NGS
chr2_112655695_112656000:AluSx	Up	30.533	NGS
chr19_52616562_52616863:AluYa5	Down	38.605	NGS
chr4_2230017_2230299:AluSz	Up	31.6239	NGS
chr11_122171831_122172313:L1PA3	Up	8.6236	NGS
chr3_183452060_183452354:AluSx	Up	33.2734	NGS
chr12_98624799_98625103:AluY	Up	21.274	NGS
chr1_154980018_154980313:AluSx	Up	24.9175	NGS
chr6_149884310_149884395:AluY	Down	25.7084	NGS
chr2_171550945_171551248:AluJb	Up	37.4686	NGS
chr1_149924157_149924460:AluJb	Up	41.4795	NGS
chr20_36771884_36772179:AluSz	Up	29.1791	NGS
chr12_26961466_26961750:AluSx	Up	29.7193	NGS
chr14_61746390_61746674:AluJb	Up	35.498	NGS
chrX_71293299_71293593:AluSz	Up	27.5685	NGS
chr7_102448426_102448732:AluY	Up	15.2038	NGS
chr4_15481227_15481531:AluSx	Up	26.5031	NGS
chr19_55403614_55403724:AluJo	Up	38.8902	NGS
chr6_158030610_158030924:AluSx3	Up	26.5031	NGS
chr20_36891695_36891860:AluSx4	Up	26.5031	NGS
chr9_124812940_124813248:AluSx	Up	30.533	NGS
chr11_62796650_62796782:AluJb	Up	23.8685	NGS
chrX_68042555_68043384:L1HS	Up	1.59838	NGS
chr2_169750368_169750489:FLAM_C	Up	26.2378	NGS
chr9_97902987_97903291:AluJb	Up	43.2277	NGS
chr3_15410712_15410875:AluJb	Up	37.1857	NGS
chr20_36592785_36593063:AluSx	Up	26.5031	NGS
chr4_126822_127122:AluSc	Up	22.5663	NGS
chr7_2238654_2238939:AluSx	Up	25.4444	NGS
chr14_61795858_61795993:FLAM_C	Up	30.533	NGS
chr14_23298966_23299264:AluSz	Up	29.7193	NGS
chr10_14907848_14908025:AluSp	Up	32.172	NGS
chr17_50664423_50664730:AluSg4	Down	19.4811	NGS
chr10_1053013_1053301:AluSx	Up	36.6213	NGS
chr5_43079971_43080233:AluSx	Up	27.0349	NGS
chr7_102449282_102449422:AluJb	Up	34.1043	NGS
chr3_179787609_179787893:AluSx	Up	25.7084	NGS
chr3_101856055_101856349:AluSc8	Down	14.46	NGS
chr4_120058351_120058627:AluYh7	Up	42.643	NGS
chr17_30897973_30898258:AluJb	Up	39.176	NGS
chr17_68043428_68043680:AluSq10	Up	30.2613	NGS
chr9_111590366_111590658:AluSz6	Up	35.2183	NGS
chr17_5387993_5388300:AluSx1	Up	26.2378	NGS
chr4_139046013_139046135:FLAM_C	Up	36.3398	NGS
chr19_52618259_52618561:AluY	Down	21.7898	NGS
chr19_21724770_21725077:AluSx1	Up	30.533	NGS
GL383575.2_85960_86267:AluSx1	Up	30.533	NGS
chr17_78215968_78216272:AluY	Up	10.0641	NGS
chr7_75412741_75412887:AluSx	Down	21.7898	NGS
chr17_17261578_17261710:FLAM_C	Up	42.3514	NGS
chr4_67731526_67732107:L1PA6	Up	12.4922	NGS
chr7_5525180_5525338:AluJo	Down	40.0362	NGS
chr16_31451184_31451466:AluJb	Down	39.4622	NGS
chr19_52379894_52380199:AluSx	Up	40.3238	NGS
chr3_98829292_98831069:L1PREC2	Up	27.3015	NGS
chr6_42941805_42942098:AluSx	Up	34.1043	NGS
chr8_143454074_143454390:AluSx	Up	30.805	NGS
chr9_122330648_122330929:AluSx1	Down	29.9901	NGS
chr17_44560731_44561013:AluSx	Up	21.274	NGS
chr9_36681508_36681817:AluSz	Up	28.6405	NGS
chr16_23520787_23521090:AluSx	Down	41.7696	NGS
chr3_11206117_11206412:AluSx	Up	26.7688	NGS
chr5_76835442_76835739:AluSq2	Up	22.0482	NGS
chr11_64193502_64193800:AluSx3	Up	36.3398	NGS
chr17_20237760_20238041:AluSp	Up	36.6213	NGS
chr19_39531973_39532114:FLAM_C	Up	24.6546	NGS
chr3_57563352_57563505:L1PA6	Up	10.5469	NGS
chr12_108786596_108786695:AluJb	Up	43.8145	NGS
chr17_66808702_66809008:AluSg	Up	27.3015	NGS
chr4_1893540_1893844:AluJb	Up	40.3238	NGS
chr17_43139654_43139893:L1PREC2	Down	28.3719	NGS
chr11_1771769_1772068:AluJb	Up	43.8145	NGS
chr17_37477466_37477763:AluSq2	Up	24.6546	NGS
KI270857.1_1716636_1716933:AluSq2	Up	24.6546	NGS
chr1_44730709_44730899:AluSx	Up	44.6985	NGS
chr4_79902869_79903165:AluSz6	Up	41.4795	NGS
chr12_133061185_133061483:AluSx	Up	29.449	NGS
chr1_6219490_6219793:AluSx1	Down	19.7361	NGS
chr17_68044813_68045109:AluSx1	Up	29.1791	NGS
chr7_66584187_66584484:AluY	Up	16.9521	NGS
chr4_139047217_139047506:AluSq2	Up	28.1036	NGS
chr11_57423417_57423729:AluSx	Up	24.6546	NGS
chr9_84003047_84003314:AluJb	Up	46.182	NGS
chr19_18576431_18576629:AluJb	Up	44.1086	NGS
chr4_173331057_173331329:AluSx	Up	28.1036	NGS
chr15_70655229_70655526:AluSx1	Up	27.3015	NGS
chr17_64468278_64468588:AluSx1	Up	31.0775	NGS
chr17_76677011_76677306:AluSx	Up	24.6546	NGS
chr7_5524086_5524287:AluSg	Down	32.172	NGS
chr9_112473689_112473975:AluSx	Up	34.9391	NGS
chr19_23220652_23220932:AluSx	Up	29.1791	NGS
chr1_146299957_146300243:AluSx	Up	24.6546	NGS
chr1_173795846_173796110:AluSx	Up	35.2183	NGS
chr12_68766214_68766504:AluSp	Up	19.7361	NGS
chr17_81930384_81930684:AluJb	Up	41.4795	NGS
chr6_31510565_31510845:AluSz6	Up	37.4686	NGS
GL000250.2_2843115_2843395:AluSz6	Up	37.4686	NGS
GL000251.2_2987905_2988185:AluSz6	Up	37.4686	NGS
GL000252.2_2758351_2758631:AluSz6	Up	37.4686	NGS
GL000253.2_2815641_2815921:AluSz6	Up	36.9032	NGS
GL000254.2_2852512_2852792:AluSz6	Up	37.4686	NGS
chr17_18531700_18534404:L1PA11	Up	42.643	NGS
chr19_52379387_52379742:AluSx	Up	37.4686	NGS
chr2_86502510_86502774:AluJb	Up	41.1898	NGS
chr4_1730032_1730335:AluY	Up	17.4549	NGS
chr12_100589217_100591091:L1PB1	Up	19.7361	NGS
chr17_16383723_16383998:AluSx	Up	28.6405	NGS
chr19_36102272_36102560:AluSx1	Up	19.2265	NGS
chr9_66284464_66284761:AluSc	Up	28.9096	NGS
chr21_6115612_6115893:AluSx	Down	32.9974	NGS
chr21_43422368_43422649:AluSx	Down	32.9974	NGS
chr10_49973801_49974099:AluSc	Up	24.3922	NGS
chr1_211433087_211433393:AluSx	Up	28.9096	NGS
chr9_36679015_36679318:AluSx	Up	33.8269	NGS
chr13_114322037_114322336:AluSc5	Up	22.5663	NGS
chr14_58212836_58213125:AluSz6	Up	28.9096	NGS
chr6_57056543_57056836:AluJb	Up	40.3238	NGS
chr9_37504386_37504698:AluSx	Up	21.5317	NGS
chr9_129889288_129889599:AluSx	Up	23.3465	NGS
KZ208915.1_6283672_6283974:AluJb	Up	44.9941	NGS
chr17_64608961_64610762:L1PA7	Up	10.5469	NGS
chr10_94330398_94330708:AluSx	Up	29.9901	NGS
chrX_134895075_134895342:AluJb	Up	40.9007	NGS
chr1_44761324_44761632:AluY	Up	18.7184	NGS
chr5_73910099_73910406:AluSq2	Up	17.9592	NGS
chr2_201760041_201760336:AluJb	Up	41.7696	NGS
chr17_16382975_16383219:AluSc	Up	21.7898	NGS
chr19_16083164_16083454:AluSx	Down	29.1791	NGS
chr3_170892145_170892448:AluSx3	Up	24.1302	NGS
chr4_25279697_25279977:AluSx	Up	29.9901	NGS
chr17_76676482_76676754:AluSx	Up	25.9729	NGS
chr10_15105999_15106293:AluSz	Up	28.3719	NGS
chr15_64364994_64365300:AluYb8	Up	4.37382	NGS
chr1_182852940_182853224:AluSx	Up	32.4467	NGS
chr11_125622602_125622704:AluJb	Up	23.6073	NGS
chr12_68766621_68766884:AluJb	Up	38.605	NGS
chr19_4653024_4653313:AluSc8	Up	15.4524	NGS
chr7_65981212_65981534:AluSx	Up	27.0349	NGS
chr17_75209437_75209741:AluSc	Up	28.3719	NGS
chr6_158067007_158067318:AluSq2	Up	28.3719	NGS
chr15_66336272_66336583:AluSx	Up	24.1302	NGS
chr17_30896610_30896914:AluSp	Up	35.498	NGS
chr17_50678641_50678937:AluYa8	Down	34.6604	NGS
chr12_49988813_49989098:AluSx	Up	39.4622	NGS
chr12_21654841_21655142:AluYe5	Up	41.4795	NGS
chr9_130705582_130705871:AluSx	Up	30.805	NGS
chr11_46785675_46785949:AluJb	Up	42.0602	NGS
chr12_70285200_70285515:AluY	Up	22.0482	NGS
chr19_11119381_11119683:AluSg	Up	24.9175	NGS
chr2_171985630_171985914:AluSx	Up	27.8358	NGS
chr19_58418328_58418600:AluJb	Up	42.643	NGS
chr1_97732217_97732498:AluSc8	Up	18.7184	NGS
chr14_73933829_73934121:AluSx	Up	36.0587	NGS
chr19_4653798_4653956:AluJb	Up	45.2903	NGS
chr9_111927440_111927749:AluY	Up	12.9821	NGS
chr10_103399710_103399988:AluSx	Up	44.9941	NGS
chr12_130791246_130791541:AluSx	Up	18.9723	NGS
chr1_179140865_179141137:AluSx	Up	27.0349	NGS
chr12_56730606_56730911:AluY	Up	22.0482	NGS
chr19_23220937_23221147:AluSx3	Up	26.7688	NGS
chr19_18576983_18577099:FLAM_C	Up	36.6213	NGS
chr3_11205662_11205959:AluSx4	Up	19.4811	NGS
chr19_14052590_14052915:AluJb	Up	40.3238	NGS
ML143376.1_264431_264756:AluJb	Up	40.3238	NGS
GL000253.2_1596899_1597222:AluSx	Down	30.2613	NGS
chr4_82630827_82631136:AluSx1	Up	23.6073	NGS
chr5_141352708_141353006:AluSx	Up	36.3398	NGS
chr6_149853521_149853811:AluSx	Up	32.172	NGS
chr7_139060560_139060689:FLAM_C	Up	22.3071	NGS
chr11_71990875_71991245:L1PA16	Up	29.9901	NGS
chr15_42258429_42258726:AluSx	Up	39.176	NGS
chr19_39024230_39024521:AluJb	Up	41.1898	NGS
chr19_55403731_55404000:AluSz	Up	18.7184	NGS
chr6_42941493_42941663:AluJb	Up	42.3514	NGS
chr9_135916379_135916674:AluSp	Up	30.2613	NGS
chr12_50024177_50024660:L1PB4	Up	26.2378	NGS
chr19_36951673_36951930:AluSx	Up	40.3238	NGS
chr20_35278467_35278711:AluJb	Up	39.4622	NGS
chrX_153761378_153761665:AluJb	Up	36.3398	NGS
chr12_49324719_49324900:AluSx	Up	33.2734	NGS
chr14_72963358_72963656:AluSz	Up	28.1036	NGS
chr3_57564989_57565288:AluJb	Up	40.612	NGS
chr10_14528175_14528481:AluSx	Up	28.1036	NGS
chr7_122075974_122076203:AluY	Up	11.2738	NGS
chr12_55835281_55835566:AluJb	Down	45.2903	NGS
chr3_170865875_170866105:AluSx	Up	34.9391	NGS
chr11_35140740_35141031:AluSx	Up	38.3202	NGS
chr11_47483002_47483271:AluJb	Up	38.3202	NGS
chr14_60717063_60717371:AluSx	Up	26.7688	NGS
chr19_11113836_11114134:AluSx	Up	22.826	NGS
chr12_122574979_122575277:AluSq	Up	40.0362	NGS
chr9_125220885_125221159:AluSx	Up	37.4686	NGS
chr19_37390035_37390328:AluSx1	Up	25.7084	NGS
chr11_62841037_62841341:AluSc	Up	21.274	NGS
chr3_15672147_15672441:AluJb	Up	40.9007	NGS
chr20_31718374_31718679:AluSp	Up	18.7184	NGS
chr9_96640547_96640851:AluY	Up	16.7012	NGS
chr12_111449927_111450222:AluSg7	Up	26.5031	NGS
chr17_59706665_59706972:AluSx	Up	17.9592	NGS
chr15_63324688_63324796:AluSc8	Up	19.9914	NGS
chr19_4653334_4653474:AluJb	Up	45.2903	NGS
chr9_130705897_130706194:AluSc	Up	22.826	NGS
chr2_87585737_87586048:AluSx	Up	31.8977	NGS
chr19_18925138_18925273:AluSx	Up	44.4033	NGS
chr17_30895980_30896282:AluSp	Up	23.3465	NGS
chr4_1743275_1743580:AluSg	Up	24.6546	NGS
chr1_148112815_148114201:L1P2	Up	14.46	NGS
chr19_9433671_9433974:AluSx	Up	31.6239	NGS
chr1_1735625_1735770:AluJb	Down	44.4033	NGS
chr1_149476655_149476961:AluSg	Up	43.5209	NGS
chr1_151194418_151194704:AluJb	Up	42.0602	NGS
chr1_206650296_206650559:AluJb	Up	27.0349	NGS
chr2_197076516_197077312:L1PREC2	Up	23.6073	NGS
chr2_226785321_226785630:AluSz	Up	27.0349	NGS
chr3_37172911_37173209:AluY	Up	17.9592	NGS
chr5_97166928_97167221:AluSx	Up	28.3719	NGS
chr8_140983874_140984182:AluSx	Up	25.9729	NGS
chr10_15107460_15107754:AluYh3	Up	28.3719	NGS
chr10_29460635_29460921:AluJb	Up	40.3238	NGS
chr10_89718243_89718536:AluJb	Up	37.752	NGS
chr11_65894679_65894956:AluSc	Up	29.1791	NGS
chr11_125658055_125658287:AluJb	Up	42.0602	NGS
chr12_49352231_49352567:AluSx	Up	32.172	NGS
chr17_74746223_74746521:AluJb	Up	42.9351	NGS
chr19_11115295_11115588:AluJr	Up	40.9007	NGS
chr19_36817830_36818122:AluSx	Up	30.533	NGS
chr20_5997626_5997878:AluJb	Up	42.0602	NGS
chr20_35724050_35724345:AluSx	Up	30.2613	NGS
chr4_39117793_39118089:AluSx	Up	35.7781	NGS
chr7_38201680_38201988:AluSz	Up	35.7781	NGS
chr10_15075692_15076002:AluSx	Up	36.6213	NGS
chr10_99946411_99947565:L1PA17	Up	29.449	NGS
chr11_17332724_17333007:AluJb	Up	46.4802	NGS
chr11_28087084_28087850:L1PA7	Up	9.58256	NGS
chr12_69361271_69361590:AluSx	Up	23.6073	NGS
chr13_52462940_52463237:AluSx	Up	27.3015	NGS
chr17_75208734_75208986:AluJb	Up	45.587	NGS
chr19_23222281_23222376:AluSc	Up	22.826	NGS
chr19_57607348_57607643:AluSq2	Up	29.1791	NGS
chr17_18271780_18272095:AluSx3	Up	29.7193	NGS
KV766198.1_32154_32469:AluSx3	Up	29.7193	NGS
chr10_17597156_17597437:AluSx	Up	27.3015	NGS
chr11_65898029_65898340:AluSx1	Up	25.9729	NGS
chr14_61743073_61743369:AluSx	Up	31.0775	NGS
chrX_107652741_107653022:AluSx	Up	25.9729	NGS
chr4_82630687_82630817:AluY	Up	6.95829	NGS
chr12_77950506_77952080:L1PA5	Up	11.2738	NGS
chr20_36772285_36772589:AluSx1	Up	23.8685	NGS
chr10_94564612_94564894:AluSx	Up	34.9391	NGS
chr3_57564093_57564228:AluSz	Up	23.3465	NGS
chr17_30898357_30898650:AluSx	Up	30.2613	NGS
chr1_15790215_15790518:AluSx	Up	21.274	NGS
chr17_65111667_65111965:AluSx	Up	19.7361	NGS
chr3_128680350_128680635:AluSx	Up	20.5033	NGS
chr6_57378051_57378365:AluJb	Up	43.2277	NGS
chr4_152790723_152791037:AluJb	Up	39.4622	NGS
chr9_128998854_128999152:AluSx	Up	14.9555	NGS
chr10_102738297_102738596:AluSx1	Up	21.0167	NGS
chr15_74026663_74026948:AluSz6	Up	30.2613	NGS
chr15_39976941_39977049:AluSx	Up	44.9941	NGS
chr17_59836920_59837214:AluSx3	Up	22.3071	NGS
chr20_37216057_37216362:AluSx	Up	24.6546	NGS
chr4_123399095_123399386:AluSx	Up	21.5317	NGS
chr9_95020636_95020936:AluJb	Up	31.3505	NGS
chr14_60717738_60718013:AluSx	Up	35.498	NGS
chr19_36091616_36091907:AluJb	Up	39.176	NGS
chrX_107651976_107652249:AluSx	Up	31.3505	NGS
chr19_21122874_21123170:AluSz	Up	24.6546	NGS
chr17_76676764_76676929:AluJb	Up	43.5209	NGS
chr1_109221052_109221358:AluSc	Up	21.274	NGS
chr10_28521124_28521420:AluSp	Up	22.826	NGS
chr12_120291111_120291406:AluSx1	Up	23.8685	NGS
chr17_30633581_30633888:AluJb	Up	36.0587	NGS
chr17_18528769_18529396:L1PREC2	Up	24.6546	NGS
chr12_6885355_6885647:AluSg	Up	22.3071	NGS
chr6_42941169_42941480:AluSx	Up	27.0349	NGS
chr1_153668919_153669247:AluSx	Up	25.1807	NGS
GL000255.2_4601525_4601827:AluJb	Up	43.2277	NGS
GL000256.2_4855825_4856127:AluJb	Up	43.2277	NGS
chr9_133471215_133471522:AluSx	Up	28.3719	NGS
chr7_131510214_131510511:AluSx	Up	26.2378	NGS
chr19_44484879_44485184:AluSz	Up	26.5031	NGS
GL000253.2_4398469_4398753:AluSx	Up	25.7084	NGS
chr2_176630232_176630457:AluJb	Up	45.587	NGS
chr1_149093861_149094156:AluSx	Up	43.5209	NGS
chr14_61657706_61658688:L1PA5	Up	6.01395	NGS
chr1_154979881_154980017:AluSx	Up	25.7084	NGS
chr1_200607131_200607437:AluSp	Up	38.8902	NGS
chr3_40518449_40518739:AluY	Up	22.826	NGS
chr3_93996553_93996677:AluJr	Up	36.3398	NGS
chr3_154256255_154256532:AluSx	Up	32.7218	NGS
chr4_1977494_1977820:AluSx	Up	22.5663	NGS
chr6_3020505_3020622:AluJr	Up	38.605	NGS
chr6_11580004_11580312:AluSp	Up	25.4444	NGS
chr7_116275897_116277353:L1PA14	Up	28.9096	NGS
chr8_26505711_26505993:AluSx1	Up	18.7184	NGS
chr10_14526177_14526475:AluSx	Up	23.3465	NGS
chr10_27187020_27187310:AluSg	Up	27.0349	NGS
chr10_93458454_93458744:AluSx	Up	27.0349	NGS
chr11_73843222_73843523:AluSx3	Up	25.9729	NGS
chr12_53386941_53387250:AluYk2	Up	31.3505	NGS
chr13_30205673_30205710:Alu	Up	25.7084	NGS
chr13_52456899_52457194:AluSx	Up	36.3398	NGS
chr14_102346311_102346638:AluSx	Up	25.9729	NGS
chr19_1798861_1799156:AluJo	Up	40.612	NGS
chr19_7834065_7834361:AluSx	Up	22.826	NGS
chr19_12189337_12189653:AluSx	Up	36.9032	NGS
chr19_20799021_20799361:AluSx	Up	36.9032	NGS
chr20_31782606_31782876:AluJb	Up	37.4686	NGS
chrX_107651428_107651740:AluSp	Up	19.9914	NGS
chrX_135020130_135020375:L1PA4	Up	7.67001	NGS
KI270777.1_25511_25788:AluSx	Up	32.7218	NGS
chr1_149637280_149637556:AluSx	Up	29.7193	NGS
chr1_110318693_110318910:AluJb	Up	41.1898	NGS
chr9_36580036_36580327:AluY	Up	29.7193	NGS
chr1_37699639_37699933:AluYk2	Up	15.2038	NGS
chr3_10243031_10243332:AluSx4	Up	29.449	NGS
chr3_50226615_50226899:AluYk2	Up	6.48547	NGS
chr4_39119305_39119610:AluSx	Up	34.6604	NGS
chr4_70899226_70899750:L1PA8	Up	13.9659	NGS
chr4_139046569_139046874:AluY	Up	15.9509	NGS
chr5_112829147_112829435:AluSx	Up	27.5685	NGS
chr7_74059400_74059695:AluSx	Up	31.0775	NGS
chr9_135917621_135917907:AluSx	Up	28.9096	NGS
chr10_15077950_15078324:L1PA7	Up	12.4922	NGS
chr10_94565901_94566179:AluJb	Up	44.6985	NGS
chr11_20078464_20078757:AluSx	Up	38.0358	NGS
chr11_46795882_46796188:AluSq10	Up	28.9096	NGS
chr15_65305005_65305116:AluSz	Up	31.0775	NGS
chr19_36746872_36747174:AluSg	Up	29.449	NGS
chr19_57609049_57609342:AluSz6	Up	42.9351	NGS
chr8_17568678_17568986:AluJb	Up	44.1086	NGS
chr11_46789515_46789809:AluY	Up	18.7184	NGS
chr20_62595074_62595350:AluJb	Up	45.2903	NGS
chr22_41244413_41244709:AluJb	Up	38.8902	NGS
chrX_119018853_119019161:AluSx	Up	23.086	NGS
chr10_27187470_27187765:AluSz6	Up	32.9974	NGS
chr12_12874685_12874982:AluSz	Up	29.9901	NGS
chr6_41933768_41934082:AluSx	Up	18.2119	NGS
chr10_15076504_15076802:AluSx	Up	28.9096	NGS
chr1_224312960_224313180:AluJo	Up	41.7696	NGS
chr11_65898685_65898990:AluJb	Up	45.8842	NGS
chr14_92740905_92741206:AluSz	Up	23.3465	NGS
chr17_64472199_64472495:AluSx	Up	22.0482	NGS
chr3_67749828_67750096:AluSx	Up	30.533	NGS
chr7_157339648_157339924:AluSx	Up	26.2378	NGS
chr12_49351616_49351924:AluSx	Up	19.7361	NGS
chr5_93563821_93564150:AluYk2	Up	25.9729	NGS
chr12_65463993_65464279:AluY	Up	23.8685	NGS
chr11_86946924_86947245:AluSg	Up	27.8358	NGS
chr9_130705241_130705539:AluY	Up	21.5317	NGS
chr2_24824607_24824905:AluSx1	Up	15.9509	NGS
chr19_893586_893894:AluSx	Up	29.7193	NGS
chr9_137084193_137084473:AluY	Up	22.5663	NGS
chr12_120292321_120292608:AluSx	Up	22.0482	NGS
chr3_40517261_40517568:AluSx	Up	25.1807	NGS
chr3_67754349_67754693:AluJb	Up	45.587	NGS
chr12_49353706_49354000:AluSx	Up	29.449	NGS
chr20_25419663_25419958:AluSg	Up	29.1791	NGS
chr1_83868965_83869275:AluSx	Up	28.6405	NGS
chr1_145818417_145819154:L1P4	Up	26.5031	NGS
chr14_34547568_34547879:AluSz	Up	19.2265	NGS
KI270862.1_96631_96942:AluSq2	Up	22.5663	NGS
KI270910.1_96481_96792:AluSq2	Up	22.5663	NGS
chr16_70377210_70377504:AluSx	Up	25.7084	NGS
KV880768.1_1665784_1667311:L1PA5	Up	11.7601	NGS
GL000255.2_4495114_4495412:AluY	Up	11.0312	NGS
chr1_149101924_149102226:AluJb	Up	35.7781	NGS
chr1_148879483_148879605:AluJb	Up	39.176	NGS
chr18_26168996_26169266:AluJb	Up	39.4622	NGS
chr9_63833564_63833862:AluSx	Up	28.1036	NGS
GL000009.2_102544_102836:AluSx	Down	32.4467	capTEs
GL000194.1_67358_67660:AluY	Down	17.2033	capTEs
GL000194.1_90111_90403:AluSx	Down	33.8269	capTEs
GL000195.1_55090_55401:AluYb8	Down	2.28801	capTEs
GL000195.1_56946_57274:AluSx3	Down	35.2183	capTEs
GL000195.1_70519_70816:AluY	Down	40.9007	capTEs
GL000205.2_182653_183466:L1PREC2	Down	46.182	capTEs
GL000205.2_183467_183764:AluSx	Down	45.587	capTEs
GL000205.2_184419_184698:AluSx	Down	33.2734	capTEs
GL000214.1_45752_46046:AluSp	Down	31.0775	capTEs
GL000214.1_49258_49567:AluSp	Down	27.8358	capTEs
GL000214.1_50157_50466:AluSx	Down	31.8977	capTEs
GL000250.2_174697_174990:AluSp	Up	13.7194	capTEs
GL000250.2_268245_268544:AluSc8	Up	31.6239	capTEs
GL000250.2_1856630_1856940:AluSx3	Up	18.465	capTEs
GL000250.2_1857146_1857444:AluY	Up	18.465	capTEs
GL000250.2_2843115_2843395:AluSz61	Up	37.4686	capTEs
GL000250.2_3168161_3168457:AluY	Down	21.274	capTEs
GL000251.2_399804_400097:AluSp	Up	13.7194	capTEs
GL000251.2_489091_489390:AluSc8	Up	31.6239	capTEs
GL000251.2_1160285_1160597:AluSx	Down	29.9901	capTEs
GL000251.2_1231007_1231305:AluY	Up	32.4467	capTEs
GL000251.2_1972747_1973059:AluYk21	Up	26.7688	capTEs
GL000251.2_2006849_2007159:AluSx3	Up	18.465	capTEs
GL000251.2_2007365_2007663:AluY	Up	18.465	capTEs
GL000251.2_2071261_2071565:AluSz	Up	35.498	capTEs
GL000251.2_2071569_2071868:AluJb	Up	45.587	capTEs
GL000251.2_2294570_2294872:AluSx	Up	34.3821	capTEs
GL000251.2_2600189_2600302:FLAM_C	Up	28.1036	capTEs
GL000251.2_2628495_2628796:AluSx	Up	29.449	capTEs
GL000251.2_2631294_2631600:AluSz	Up	22.0482	capTEs
GL000251.2_2637735_2638035:AluY	Up	15.7015	capTEs
GL000251.2_2642904_2643207:AluSx	Up	22.826	capTEs
GL000251.2_2680885_2681179:AluSx1	Up	22.3071	capTEs
GL000251.2_2895748_2896045:AluSc	Up	15.2038	capTEs
GL000251.2_2896046_2896325:AluSx	Up	33.8269	capTEs
GL000251.2_2987905_2988185:AluSz61	Up	37.4686	capTEs
GL000251.2_3010971_3011122:FAM	Up	36.6213	capTEs
GL000251.2_3011339_3011630:AluJb1	Up	42.3514	capTEs
GL000251.2_3312793_3313087:AluY	Down	21.274	capTEs
GL000251.2_3335289_3335579:AluSx4	Up	28.9096	capTEs
GL000251.2_3558772_3559083:AluSx1	Up	19.4811	capTEs
GL000251.2_4363847_4364157:AluSx	Up	25.4444	capTEs
GL000251.2_4391306_4391590:AluSx	Up	24.6546	capTEs
GL000251.2_4711866_4712168:AluY1	Up	11.7601	capTEs
GL000251.2_4712178_4712475:AluY1	Up	11.7601	capTEs
GL000251.2_4712784_4713087:AluSx1	Up	24.9175	capTEs
GL000252.2_268224_268523:AluSc8	Up	31.6239	capTEs
GL000252.2_939358_939670:AluSx	Down	29.1791	capTEs
GL000252.2_1748844_1749156:AluYk21	Up	26.7688	capTEs
GL000252.2_1782950_1783260:AluSx3	Up	18.465	capTEs
GL000252.2_1783466_1783764:AluY	Up	18.465	capTEs
GL000252.2_1847370_1847674:AluSz	Up	35.498	capTEs
GL000252.2_1847678_1847977:AluJb	Up	45.587	capTEs
GL000252.2_2071151_2071460:AluSx	Up	32.4467	capTEs
GL000252.2_2377178_2377291:FLAM_C	Up	30.533	capTEs
GL000252.2_2405386_2405687:AluSx	Up	29.449	capTEs
GL000252.2_2408185_2408491:AluSz	Up	22.0482	capTEs
GL000252.2_2414626_2414927:AluY	Up	15.7015	capTEs
GL000252.2_2758351_2758631:AluSz61	Up	37.4686	capTEs
GL000252.2_3083325_3083619:AluY	Down	21.274	capTEs
GL000252.2_3105650_3105940:AluSx4	Up	28.9096	capTEs
GL000252.2_3361805_3362116:AluSx1	Up	19.4811	capTEs
GL000252.2_4195180_4195490:AluSx	Up	25.4444	capTEs
GL000252.2_4222624_4222908:AluSx	Up	24.6546	capTEs
GL000252.2_4543899_4544199:AluY1	Up	11.0312	capTEs
GL000252.2_4544211_4544508:AluY1	Up	11.7601	capTEs
GL000252.2_4544817_4545120:AluSx1	Up	24.9175	capTEs
GL000253.2_268179_268478:AluSc8	Up	31.6239	capTEs
GL000253.2_938926_939238:AluSx	Down	29.1791	capTEs
GL000253.2_1803247_1803559:AluY	Up	27.8358	capTEs
GL000253.2_1837864_1838161:AluY	Up	18.7184	capTEs
GL000253.2_1901772_1902075:AluSz	Up	35.498	capTEs
GL000253.2_1902079_1902378:AluJb	Up	45.587	capTEs
GL000253.2_2125087_2125389:AluSx	Up	34.3821	capTEs
GL000253.2_2428328_2428441:FLAM_C	Up	30.533	capTEs
GL000253.2_2456579_2456880:AluSx	Up	28.6405	capTEs
GL000253.2_2459383_2459689:AluSz	Up	22.0482	capTEs
GL000253.2_2465840_2466142:AluY	Up	15.7015	capTEs
GL000253.2_2723964_2724260:AluSc	Up	15.2038	capTEs
GL000253.2_2724262_2724541:AluSx	Up	34.9391	capTEs
GL000253.2_2815641_2815921:AluSz61	Up	36.9032	capTEs
GL000253.2_3470252_3470567:AluY	Up	20.5033	capTEs
GL000253.2_4398469_4398753:AluSx1	Up	25.7084	capTEs
GL000254.2_939186_939498:AluSx	Down	29.1791	capTEs
GL000254.2_1009889_1010185:AluY	Up	32.7218	capTEs
GL000254.2_1837068_1837380:AluY	Up	27.8358	capTEs
GL000254.2_1871167_1871477:AluSx3	Up	18.465	capTEs
GL000254.2_1871683_1871982:AluY	Up	19.4811	capTEs
GL000254.2_1935589_1935892:AluSz	Up	35.498	capTEs
GL000254.2_1935896_1936195:AluJb	Up	45.587	capTEs
GL000254.2_2461931_2462044:FLAM_C	Up	30.533	capTEs
GL000254.2_2490192_2490493:AluSx	Up	28.6405	capTEs
GL000254.2_2492996_2493302:AluSz	Up	22.0482	capTEs
GL000254.2_2499454_2499756:AluY	Up	15.7015	capTEs
GL000254.2_2852512_2852792:AluSz61	Up	37.4686	capTEs
GL000254.2_3462459_3462770:AluSx1	Up	19.4811	capTEs
GL000254.2_4250695_4251005:AluSx	Up	25.4444	capTEs
GL000254.2_4736317_4736611:AluY	Up	11.2738	capTEs
GL000254.2_4736621_4736919:AluY	Up	11.0312	capTEs
GL000254.2_4737228_4737531:AluSx1	Up	24.9175	capTEs
GL000255.2_268199_268498:AluSc8	Up	31.6239	capTEs
GL000255.2_939313_939625:AluSx	Down	29.1791	capTEs
GL000255.2_1748108_1748420:AluYk21	Up	26.7688	capTEs
GL000255.2_1782210_1782520:AluSx3	Up	19.2265	capTEs
GL000255.2_1782726_1783024:AluY	Up	18.465	capTEs
GL000255.2_1846626_1846930:AluSz	Up	35.498	capTEs
GL000255.2_1846934_1847233:AluJb	Up	45.587	capTEs
GL000255.2_2069950_2070251:AluSx	Up	35.498	capTEs
GL000255.2_2375813_2375926:FLAM_C	Up	28.1036	capTEs
GL000255.2_2404082_2404383:AluSx	Up	28.6405	capTEs
GL000255.2_2406892_2407198:AluSz	Up	25.4444	capTEs
GL000255.2_2413338_2413639:AluY	Up	16.7012	capTEs
GL000255.2_2456449_2456761:AluSx1	Up	22.5663	capTEs
GL000255.2_2750432_2750738:AluSp	Up	14.7076	capTEs
GL000255.2_2766443_2766723:AluSz6	Up	37.4686	capTEs
GL000255.2_3091386_3091679:AluY1	Down	21.5317	capTEs
GL000255.2_3113844_3114134:AluSx4	Up	28.9096	capTEs
GL000255.2_4145957_4146267:AluSx	Up	26.7688	capTEs
GL000255.2_4173374_4173693:AluSx	Up	26.7688	capTEs
GL000255.2_4494802_4495102:AluY1	Up	11.0312	capTEs
GL000255.2_4495114_4495412:AluY1	Up	11.0312	capTEs
GL000255.2_4495721_4496023:AluSx1	Up	24.9175	capTEs
GL000255.2_4587846_4588154:AluJb	Up	27.8358	capTEs
GL000255.2_4588159_4588455:AluSc8	Up	16.9521	capTEs
GL000255.2_4588900_4589191:AluSz	Up	25.9729	capTEs
GL000255.2_4603289_4603583:AluY	Up	12.737	capTEs
GL000256.2_218511_218804:AluSp	Up	13.7194	capTEs
GL000256.2_1053387_1053688:AluY	Up	31.3505	capTEs
GL000256.2_1793781_1794093:AluYk21	Up	26.7688	capTEs
GL000256.2_1827883_1828193:AluSx3	Up	18.465	capTEs
GL000256.2_1892299_1892603:AluSz	Up	35.498	capTEs
GL000256.2_1892607_1892906:AluJb	Up	45.587	capTEs
GL000256.2_2115597_2115906:AluSx	Up	32.4467	capTEs
GL000256.2_2464291_2464598:AluSg	Up	26.2378	capTEs
GL000256.2_2501865_2502159:AluSx1	Up	21.274	capTEs
GL000256.2_2717654_2717951:AluSc	Up	15.2038	capTEs
GL000256.2_2717952_2718231:AluSx	Up	33.8269	capTEs
GL000256.2_2793828_2794134:AluSp	Up	14.7076	capTEs
GL000256.2_2797742_2798048:AluYe5	Up	9.82314	capTEs
GL000256.2_2809851_2810131:AluSz6	Up	37.4686	capTEs
GL000256.2_2832922_2833073:FAM	Down	34.6604	capTEs
GL000256.2_3159099_3159389:AluSx4	Up	28.9096	capTEs
GL000256.2_4350885_4351195:AluSx	Up	26.7688	capTEs
GL000256.2_4428348_4428632:AluSx	Up	24.6546	capTEs
GL000256.2_4842448_4842744:AluSc8	Up	17.7068	capTEs
GL000256.2_4843189_4843480:AluSz	Up	25.9729	capTEs
GL000256.2_4857589_4857883:AluY	Up	12.737	capTEs
GL000258.2_212945_213217:AluSx	Down	39.176	capTEs
GL000258.2_213304_213444:AluSg	Down	41.7696	capTEs
GL000258.2_213912_214210:AluY	Down	21.0167	capTEs
GL000258.2_248771_249063:AluSx	Down	33.2734	capTEs
GL000258.2_249898_250179:AluSx	Down	27.8358	capTEs
GL000258.2_250320_250474:AluSx3	Down	20.2472	capTEs
GL000258.2_257226_257531:AluJb	Down	38.605	capTEs
GL000258.2_403618_403923:AluSx1	Down	25.7084	capTEs
GL000258.2_430862_431134:AluSx	Down	39.176	capTEs
GL000258.2_431221_431361:AluSg	Down	41.7696	capTEs
GL000258.2_431829_432138:AluY	Down	20.2472	capTEs
GL000258.2_466706_466998:AluSx	Down	33.2734	capTEs
GL000258.2_467833_468114:AluSx	Down	27.8358	capTEs
GL000258.2_468255_468409:AluSx3	Down	20.2472	capTEs
GL000258.2_475161_475466:AluJb	Down	38.605	capTEs
GL000258.2_495870_496150:AluSx	Down	28.9096	capTEs
GL000258.2_496201_496476:AluJb	Down	44.1086	capTEs
GL000258.2_1228086_1228361:AluJb	Down	44.1086	capTEs
GL000258.2_1228412_1228692:AluSx	Down	28.9096	capTEs
GL000258.2_1479935_1480240:AluJb	Down	40.3238	capTEs
GL000258.2_1486993_1487147:AluSx3	Down	20.2472	capTEs
GL000258.2_1487288_1487569:AluSx	Down	27.8358	capTEs
GL000258.2_1488404_1488696:AluSx	Down	33.2734	capTEs
GL000258.2_1523272_1523562:AluY	Down	23.3465	capTEs
GL000258.2_1524030_1524170:AluSg	Down	41.7696	capTEs
GL000258.2_1524257_1524529:AluSx	Down	41.4795	capTEs
GL000258.2_1551458_1551763:AluSx1	Down	25.7084	capTEs
GL339449.2_337884_338176:AluSx4	Up	24.1302	capTEs
GL339449.2_338205_338515:AluSx	Up	22.3071	capTEs
GL339449.2_430246_430561:AluSx	Down	25.1807	capTEs
GL339449.2_431236_431534:AluY	Down	12.4922	capTEs
GL339449.2_433131_433439:AluSx1	Down	25.9729	capTEs
GL339449.2_435348_435651:AluSx	Down	29.1791	capTEs
GL339449.2_441700_442001:AluSx	Down	29.9901	capTEs
GL339449.2_442533_442858:AluSx	Down	24.9175	capTEs
GL339449.2_444124_444428:AluSp	Down	21.274	capTEs
GL339449.2_1002576_1002882:AluSx1	Up	22.5663	capTEs
GL339449.2_1002909_1003201:AluSx41	Up	24.1302	capTEs
GL339449.2_1029440_1029739:AluSp	Down	21.7898	capTEs
GL339449.2_1031005_1031328:AluSx	Down	25.7084	capTEs
GL339449.2_1031860_1032161:AluSx	Down	29.9901	capTEs
GL339449.2_1034430_1034718:AluY	Down	12.9821	capTEs
GL339449.2_1035409_1035720:AluSx	Down	22.826	capTEs
GL383522.1_33928_34224:AluSx	Up	22.5663	capTEs
GL383545.1_33023_33311:AluSx	Up	31.0775	capTEs
GL383545.1_33761_34060:AluSx	Up	24.3922	capTEs
GL383545.1_34427_34715:AluSx	Up	31.0775	capTEs
GL383545.1_35950_36254:AluSx	Up	30.2613	capTEs
GL383563.3_156369_156666:AluSx	Up	32.172	capTEs
GL383563.3_158018_158325:AluSx1	Up	26.2378	capTEs
GL383563.3_159529_159824:AluJo	Up	34.6604	capTEs
GL383563.3_193641_193947:AluSz6	Up	38.8902	capTEs
GL383563.3_237401_237711:AluY	Up	14.46	capTEs
GL383563.3_237714_237837:FLAM_C	Up	37.4686	capTEs
GL383566.1_51442_51747:AluJb	Up	44.4033	capTEs
GL383566.1_53055_53354:AluSx	Up	17.4549	capTEs
GL383566.1_53701_54025:AluSx	Up	23.6073	capTEs
GL383566.1_54464_54744:AluSx	Up	23.3465	capTEs
GL383566.1_54749_55054:AluJb	Up	42.0602	capTEs
GL383566.1_59185_59483:AluJr	Up	44.1086	capTEs
GL383566.1_59768_60071:AluSz	Up	38.3202	capTEs
GL383566.1_60115_60415:AluSx	Up	36.0587	capTEs
GL383571.1_152795_153102:AluSg	Down	31.6239	capTEs
GL383571.1_154447_154760:AluY	Down	11.5168	capTEs
GL383573.1_135618_135921:AluSx	Up	34.3821	capTEs
GL383574.1_40434_40743:AluSx	Down	32.7218	capTEs
GL383574.1_40903_41201:AluJb	Down	46.4802	capTEs
GL383575.2_85960_86267:AluSx11	Up	30.533	capTEs
GL383581.2_321_630:AluSx4	Down	27.8358	capTEs
GL383581.2_664_973:AluSx	Down	28.9096	capTEs
GL383581.2_10435_10733:AluSx	Down	40.0362	capTEs
GL383581.2_11113_11419:AluYk2	Down	17.2033	capTEs
GL383581.2_11486_11656:AluSx	Down	38.605	capTEs
GL383581.2_11665_11955:AluJb	Down	39.4622	capTEs
GL383581.2_12582_12927:AluSx	Down	23.3465	capTEs
GL383581.2_24429_24731:AluSx1	Down	24.9175	capTEs
GL383581.2_25001_25324:AluJb	Down	43.2277	capTEs
GL383581.2_30649_30912:AluSx	Down	19.9914	capTEs
GL383581.2_31013_31318:AluSx1	Down	34.3821	capTEs
GL383581.2_32274_32571:AluJb	Down	41.1898	capTEs
GL383581.2_107351_107647:AluY1	Down	14.46	capTEs
GL383581.2_107656_107943:AluSc81	Down	22.826	capTEs
GL383582.2_10172_10470:AluYk3	Down	24.3922	capTEs
GL877876.1_194759_195053:AluSx1	Up	39.749	capTEs
GL877876.1_323040_323334:AluSc	Up	46.779	capTEs
GL949747.2_152727_153039:AluSx3	Up	24.1302	capTEs
GL949748.2_149784_150083:AluY	Up	10.3053	capTEs
GL949748.2_152727_153039:AluSx3	Up	24.1302	capTEs
GL949749.2_149784_150083:AluY	Up	10.3053	capTEs
GL949749.2_152727_153039:AluSx3	Up	24.1302	capTEs
GL949750.2_149784_150083:AluY	Up	10.3053	capTEs
GL949750.2_152727_153039:AluSx3	Up	24.1302	capTEs
GL949751.2_149784_150083:AluY	Up	10.3053	capTEs
GL949751.2_152727_153039:AluSx3	Up	24.1302	capTEs
GL949752.1_178455_178726:AluSx1	Down	28.1036	capTEs
GL949752.1_179073_179343:AluSx	Down	22.826	capTEs
GL949753.2_149784_150083:AluY	Up	10.3053	capTEs
GL949753.2_152727_153039:AluSx3	Up	24.1302	capTEs
KB663609.1_10172_10470:AluSx1	Down	17.7068	capTEs
KI270706.1_25153_25460:AluSx	Down	38.3202	capTEs
KI270706.1_25526_25849:AluSx	Down	43.5209	capTEs
KI270706.1_27264_27584:AluSx	Down	30.805	capTEs
KI270706.1_27747_28040:AluSx	Down	33.2734	capTEs
KI270706.1_28043_28335:AluY	Down	27.8358	capTEs
KI270706.1_28425_28698:AluSq	Down	25.9729	capTEs
KI270717.1_9068_9375:AluSx	Up	27.5685	capTEs
KI270717.1_35586_35890:AluSc8	Up	27.5685	capTEs
KI270719.1_74865_75156:AluSc	Up	25.1807	capTEs
KI270727.1_47548_47670:AluJb	Down	39.176	capTEs
KI270727.1_89052_89375:AluJb	Down	42.0602	capTEs
KI270727.1_180503_180777:AluSg7	Down	27.8358	capTEs
KI270727.1_182233_182532:AluSg	Down	24.3922	capTEs
KI270742.1_91229_91537:AluSp	Down	27.0349	capTEs
KI270744.1_126113_126383:AluY	Down	19.4811	capTEs
KI270751.1_53747_54056:AluSx	Down	31.8977	capTEs
KI270751.1_54646_54955:AluSp	Down	27.8358	capTEs
KI270751.1_58167_58461:AluSp	Down	31.0775	capTEs
KI270763.1_222717_223028:AluSx	Up	28.6405	capTEs
KI270763.1_276441_276745:AluSp	Down	20.5033	capTEs
KI270763.1_314074_314378:AluSx	Down	29.9901	capTEs
KI270763.1_315899_316192:AluSz6	Down	25.7084	capTEs
KI270763.1_324533_324833:AluSz	Down	27.0349	capTEs
KI270765.1_34557_34865:AluY	Up	16.9521	capTEs
KI270765.1_58730_59015:AluY	Down	4.84082	capTEs
KI270768.1_35418_35728:AluSz6	Up	24.3922	capTEs
KI270777.1_25511_25788:AluSx1	Up	32.7218	capTEs
KI270791.1_165726_166030:AluY	Up	12.2479	capTEs
KI270794.1_22142_22456:AluJb	Up	42.0602	capTEs
KI270803.1_541866_542176:AluYk2	Up	18.465	capTEs
KI270803.1_549238_549539:AluSz6	Up	32.172	capTEs
KI270809.1_101101_101417:AluSx	Down	32.4467	capTEs
KI270809.1_102538_102824:AluSx	Down	40.0362	capTEs
KI270809.1_102845_103133:AluSg4	Down	27.3015	capTEs
KI270809.1_136738_136935:AluSx	Down	22.0482	capTEs
KI270816.1_131196_131491:AluSq21	Up	17.7068	capTEs
KI270816.1_202374_202616:AluSz1	Down	26.2378	capTEs
KI270816.1_220885_221177:AluY	Down	24.9175	capTEs
KI270816.1_222464_222766:AluSx	Down	24.1302	capTEs
KI270816.1_222778_223095:AluJb	Down	38.605	capTEs
KI270816.1_231664_231972:AluYj4	Down	20.2472	capTEs
KI270816.1_232406_232710:AluSx1	Down	27.5685	capTEs
KI270829.1_166102_167131:L1PA5	Up	13.9659	capTEs
KI270835.1_190115_190409:AluYk2	Down	18.7184	capTEs
KI270847.1_297210_297506:AluSz1	Up	29.1791	capTEs
KI270847.1_1149833_1150150:AluSx3	Up	30.533	capTEs
KI270852.1_119803_120126:AluJb	Down	42.0602	capTEs
KI270852.1_211254_211528:AluSg7	Down	27.8358	capTEs
KI270852.1_212984_213283:AluSg	Down	24.3922	capTEs
KI270853.1_106797_107096:AluJb	Down	33.5499	capTEs
KI270853.1_241437_241709:AluSx1	Up	32.9974	capTEs
KI270853.1_656485_656794:AluY	Down	29.9901	capTEs
KI270853.1_699940_700178:AluJb	Down	39.176	capTEs
KI270853.1_808172_808468:AluSx	Down	31.0775	capTEs
KI270853.1_859175_859481:AluY	Down	13.9659	capTEs
KI270853.1_1339729_1339941:AluSx1	Up	27.8358	capTEs
KI270853.1_1340202_1340371:AluJb	Up	40.612	capTEs
KI270853.1_1340724_1341015:AluSx	Up	41.1898	capTEs
KI270853.1_1370894_1371067:AluSx	Up	36.3398	capTEs
KI270853.1_1371519_1371794:AluJb	Up	42.3514	capTEs
KI270853.1_1373855_1374131:AluSx	Up	31.6239	capTEs
KI270853.1_1384372_1384678:AluSx	Up	29.1791	capTEs
KI270853.1_1385205_1385510:AluSq	Up	25.7084	capTEs
KI270853.1_1524925_1525220:AluSx1	Up	28.3719	capTEs
KI270853.1_1540865_1541074:AluSx	Up	29.449	capTEs
KI270853.1_1875803_1876108:AluSz6	Up	32.7218	capTEs
KI270853.1_2232519_2232815:AluSz6	Down	27.3015	capTEs
KI270857.1_16576_16886:AluY	Down	20.5033	capTEs
KI270857.1_17352_17657:AluYk3	Down	16.4507	capTEs
KI270857.1_18547_18828:AluSq	Down	25.1807	capTEs
KI270857.1_19996_20278:AluYm1	Down	17.7068	capTEs
KI270857.1_20583_20889:AluSq2	Down	21.274	capTEs
KI270857.1_22432_22740:AluJb	Down	41.1898	capTEs
KI270857.1_24298_24592:AluSx	Down	21.274	capTEs
KI270857.1_24593_24894:AluSx	Down	28.6405	capTEs
KI270857.1_25423_25561:FLAM_C	Down	25.9729	capTEs
KI270857.1_734553_734755:AluJb1	Up	38.605	capTEs
KI270857.1_734759_735060:AluSz61	Up	38.605	capTEs
KI270857.1_773665_773958:AluSx1	Up	32.4467	capTEs
KI270857.1_783237_783549:AluSx	Up	24.9175	capTEs
KI270857.1_1717012_1717310:AluSx1	Up	23.6073	capTEs
KI270857.1_1756106_1756398:AluSx	Up	24.1302	capTEs
KI270857.1_2836096_2836403:AluY1	Up	13.7194	capTEs
KI270861.1_513_813:AluYa5	Down	2.28801	capTEs
KI270861.1_64135_64433:AluY	Up	17.7068	capTEs
KI270861.1_133440_133698:AluY	Up	16.7012	capTEs
KI270861.1_135996_136301:AluSx	Up	19.7361	capTEs
KI270861.1_136512_136831:AluJb	Up	31.8977	capTEs
KI270862.1_364178_364488:AluSx31	Up	21.0167	capTEs
KI270868.1_42508_42816:AluSx	Up	25.7084	capTEs
KI270897.1_316278_316583:AluSp	Down	21.274	capTEs
KI270897.1_317849_318174:AluSx	Down	24.9175	capTEs
KI270897.1_318706_319007:AluSx	Down	29.9901	capTEs
KI270897.1_325056_325359:AluSx	Down	29.1791	capTEs
KI270897.1_327268_327579:AluSx1	Down	25.1807	capTEs
KI270897.1_328739_329019:AluSx	Down	31.3505	capTEs
KI270897.1_329175_329465:AluY	Down	12.9821	capTEs
KI270897.1_330151_330466:AluSx	Down	25.1807	capTEs
KI270897.1_514789_515095:AluSp	Down	23.3465	capTEs
KI270897.1_516361_516686:AluSx	Down	24.9175	capTEs
KI270897.1_517218_517519:AluSx	Down	29.9901	capTEs
KI270897.1_523568_523871:AluSx	Down	29.1791	capTEs
KI270897.1_525780_526091:AluSx1	Down	25.1807	capTEs
KI270897.1_527251_527531:AluSq2	Down	28.9096	capTEs
KI270897.1_527687_527977:AluY	Down	12.9821	capTEs
KI270897.1_528663_528978:AluSx	Down	25.1807	capTEs
KI270897.1_534553_534834:AluJb	Down	33.5499	capTEs
KI270897.1_620709_621019:AluSx	Up	22.3071	capTEs
KI270897.1_621048_621182:AluSz6	Up	37.4686	capTEs
KI270897.1_624858_625157:AluSp	Down	21.7898	capTEs
KI270897.1_626423_626746:AluSx	Down	25.7084	capTEs
KI270897.1_627278_627579:AluSx	Down	29.9901	capTEs
KI270897.1_629848_630139:AluY	Down	12.9821	capTEs
KI270897.1_630827_631138:AluSx	Down	22.826	capTEs
KI270904.1_194748_195042:AluSx1	Up	39.749	capTEs
KI270904.1_287402_287696:AluSc	Up	46.779	capTEs
KI270905.1_1963304_1963598:AluSx1	Up	24.9175	capTEs
KI270905.1_2013669_2013969:AluY	Down	15.2038	capTEs
KI270905.1_3057930_3058217:AluJr	Up	44.9941	capTEs
KI270905.1_4732735_4733038:AluY	Up	19.7361	capTEs
KI270905.1_4852690_4852953:AluY	Up	15.2038	capTEs
KI270905.1_4985686_4985976:AluY1	Up	11.2738	capTEs
KI270905.1_5024434_5024728:AluSz	Up	25.7084	capTEs
KI270905.1_5057329_5057640:AluSp	Up	25.1807	capTEs
KI270905.1_5069107_5069420:AluSq	Up	20.7598	capTEs
KI270907.1_135390_135513:FLAM_C	Up	37.4686	capTEs
KI270907.1_135516_135826:AluY	Up	14.46	capTEs
KI270908.1_240409_240503:AluSq	Down	20.2472	capTEs
KI270908.1_262555_262847:AluSx	Down	32.4467	capTEs
KI270908.1_992531_992807:AluJb	Down	44.1086	capTEs
KI270908.1_992858_993138:AluSx	Down	29.9901	capTEs
KI270908.1_1013538_1013843:AluJb	Down	38.605	capTEs
KI270908.1_1020592_1020746:AluSx3	Down	20.2472	capTEs
KI270908.1_1020887_1021168:AluSx	Down	27.8358	capTEs
KI270908.1_1022003_1022295:AluSx	Down	33.2734	capTEs
KI270908.1_1044124_1044369:AluSz6	Down	25.9729	capTEs
KI270908.1_1044375_1044469:AluSq	Down	20.2472	capTEs
KI270908.1_1053179_1053489:AluSz6	Down	31.0775	capTEs
KI270908.1_1056840_1057145:AluY	Down	21.5317	capTEs
KI270908.1_1057611_1057751:AluSg	Down	41.7696	capTEs
KI270908.1_1057838_1058110:AluSx	Down	39.176	capTEs
KI270908.1_1085056_1085361:AluSx1	Down	25.7084	capTEs
KI270928.1_10172_10470:AluSx1	Down	17.7068	capTEs
KN196474.1_1946_2250:AluSz	Down	25.4444	capTEs
KN196474.1_6800_7101:AluSq2	Down	18.2119	capTEs
KN196474.1_7228_7523:AluSx	Down	29.1791	capTEs
KN196474.1_13071_13378:AluSx	Down	22.0482	capTEs
KN196474.1_15957_16257:AluJb	Down	36.3398	capTEs
KN196474.1_16889_17130:AluSx	Down	31.0775	capTEs
KN196474.1_17171_17460:AluJb	Down	37.4686	capTEs
KN196474.1_30619_30918:AluJb	Down	38.8902	capTEs
KN196474.1_31858_32161:AluSp	Down	16.4507	capTEs
KN196474.1_32557_32850:AluSq2	Down	24.9175	capTEs
KN196474.1_34085_34387:AluSx1	Down	20.7598	capTEs
KN196474.1_34748_35037:AluJb	Down	35.7781	capTEs
KN196474.1_35284_35571:AluSz	Down	31.8977	capTEs
KN196474.1_48759_49049:AluSx	Down	35.498	capTEs
KN196474.1_49053_49354:AluSx	Down	24.9175	capTEs
KN196474.1_54546_54638:L1PA4	Down	10.0641	capTEs
KN196474.1_55750_56022:AluSx	Down	21.274	capTEs
KN196474.1_56254_56536:AluY	Down	20.5033	capTEs
KN196474.1_57126_57425:AluSg	Down	30.533	capTEs
KN196474.1_57738_58045:AluSx	Down	33.8269	capTEs
KN196474.1_59273_59575:AluY	Down	14.9555	capTEs
KN196474.1_59683_59974:AluJb	Down	35.2183	capTEs
KN196474.1_59987_60286:AluSx	Down	31.0775	capTEs
KN196474.1_60457_60611:L1PA3	Down	7.43244	capTEs
KN196474.1_62682_62978:AluY	Down	20.5033	capTEs
KN196474.1_63154_63454:AluSz6	Down	33.2734	capTEs
KN196474.1_72673_72812:AluSx	Down	33.2734	capTEs
KN196474.1_81098_81402:AluSx	Down	19.7361	capTEs
KN196474.1_81475_81768:AluSg	Down	19.7361	capTEs
KN196474.1_84499_84797:AluSg	Down	28.9096	capTEs
KN196474.1_87668_87974:AluY	Down	12.9821	capTEs
KN196474.1_93402_93707:AluSp	Down	19.7361	capTEs
KN196474.1_93708_93775:AluSx	Down	23.8685	capTEs
KN196474.1_93776_94092:AluY	Down	14.7076	capTEs
KN196474.1_94093_94171:AluSx	Down	23.8685	capTEs
KN196474.1_95282_95551:AluSg7	Down	11.2738	capTEs
KN196474.1_95757_96066:AluSg	Down	37.4686	capTEs
KN196474.1_96266_96571:AluSx	Down	25.7084	capTEs
KN196474.1_97200_97498:AluSg	Down	27.0349	capTEs
KN196474.1_97499_97810:AluSp	Down	29.449	capTEs
KN196474.1_97902_98213:AluY	Down	23.8685	capTEs
KN196474.1_103490_103797:AluSx3	Down	25.4444	capTEs
KN196474.1_104272_104579:AluSg	Down	23.6073	capTEs
KN196474.1_105977_106272:AluSz	Down	30.2613	capTEs
KN196474.1_106701_107008:AluSx1	Down	29.7193	capTEs
KN196474.1_109021_109321:AluY	Down	16.7012	capTEs
KN196474.1_109387_109675:AluSp	Down	28.1036	capTEs
KN196474.1_110625_110928:AluSx	Down	28.9096	capTEs
KN196474.1_110929_111237:AluY	Down	12.2479	capTEs
KN196474.1_112779_113071:AluYk3	Down	11.2738	capTEs
KN196474.1_113376_113674:AluJr	Down	30.805	capTEs
KN196475.1_261921_262016:AluSz	Up	31.0775	capTEs
KN196475.1_274459_274759:AluY1	Up	17.4549	capTEs
KN196475.1_275135_275438:AluJr1	Up	41.1898	capTEs
KN196475.1_386337_386640:AluSp	Up	15.7015	capTEs
KN196479.1_297309_297616:AluSx1	Up	28.3719	capTEs
KN196481.1_3525_3820:AluSp	Up	27.5685	capTEs
KN196481.1_11935_12215:AluJb	Up	44.1086	capTEs
KN196481.1_12221_12530:AluSx	Up	36.3398	capTEs
KN196481.1_27676_27838:AluSx	Up	24.9175	capTEs
KN196481.1_27839_28134:AluY	Up	12.737	capTEs
KN196485.1_2778_3076:AluSx1	Down	17.7068	capTEs
KN538363.1_144306_144577:AluSx	Down	22.3071	capTEs
KN538368.1_165595_166624:L1PA5	Up	13.9659	capTEs
KN538369.1_304338_304624:AluSg	Up	26.5031	capTEs
KN538369.1_438074_438358:AluSx	Up	27.0349	capTEs
KQ031385.1_4823_5056:AluJb	Up	35.7781	capTEs
KQ031385.1_9023_9319:AluSx	Up	17.4549	capTEs
KQ031389.1_2036537_2036840:AluY	Up	18.9723	capTEs
KQ031389.1_2156471_2156734:AluY1	Up	13.4733	capTEs
KQ031389.1_2289503_2289792:AluYe5	Up	15.4524	capTEs
KQ031389.1_2328336_2328630:AluSz	Up	25.7084	capTEs
KQ031389.1_2361258_2361570:AluSp	Up	24.1302	capTEs
KQ090020.1_146264_146570:AluSx	Down	39.176	capTEs
KQ090020.1_146884_147179:AluY	Down	32.7218	capTEs
KQ090020.1_147401_147706:AluY	Down	18.9723	capTEs
KQ090026.1_13982_14290:AluSg	Up	27.8358	capTEs
KQ458383.1_149604_149916:AluSz	Up	35.498	capTEs
KQ458383.1_150143_150400:AluSz6	Up	31.8977	capTEs
KQ458384.1_128906_129187:AluJb	Down	37.752	capTEs
KQ458384.1_129491_129695:AluJb	Down	34.3821	capTEs
[truncated: 7,099 more rows]
[truncated: 2 more columns]

## Sheet: Sheet5
sheet 5: Source data for Fig. 5
Fig. 5b
gene_id	contributionType	contribution
ENSG00000000460.17	Noncanonical	1
ENSG00000001460.18	Noncanonical	0.597212
ENSG00000005893.16	Noncanonical	-0.0316912
ENSG00000006453.14	Noncanonical	-0.562606
ENSG00000006468.14	Noncanonical	0.532661
ENSG00000006638.13	Noncanonical	0.571514
ENSG00000007923.16	Noncanonical	1
ENSG00000008394.13	Noncanonical	0.816581
ENSG00000010270.14	Noncanonical	0.320581
ENSG00000010278.15	Noncanonical	-0.270334
ENSG00000010292.13	Noncanonical	0.335103
ENSG00000010318.21	Noncanonical	1.33286
ENSG00000010404.18	Noncanonical	0.878884
ENSG00000011426.11	Noncanonical	0.638953
ENSG00000011465.18	Noncanonical	1
ENSG00000011638.11	Noncanonical	0.408753
ENSG00000012983.11	Noncanonical	1
ENSG00000013306.16	Noncanonical	1.01958
ENSG00000013588.9	Noncanonical	0.171717
ENSG00000013810.20	Noncanonical	0.780548
ENSG00000015479.20	Noncanonical	1.75582
ENSG00000018408.15	Noncanonical	1.04783
ENSG00000021355.13	Noncanonical	1.02004
ENSG00000021762.20	Noncanonical	1
ENSG00000023445.16	Noncanonical	1
ENSG00000023608.5	Noncanonical	0.579236
ENSG00000023909.10	Noncanonical	0.14494
ENSG00000024422.12	Noncanonical	0.489693
ENSG00000026025.16	Noncanonical	0.32286
ENSG00000026751.17	Noncanonical	0.26118
ENSG00000026950.17	Noncanonical	0.776684
ENSG00000029153.14	Noncanonical	0.259836
ENSG00000029534.21	Noncanonical	1
ENSG00000031698.13	Noncanonical	0.145718
ENSG00000033170.17	Noncanonical	0.252387
ENSG00000033327.13	Noncanonical	1
ENSG00000033800.14	Noncanonical	1
ENSG00000035499.13	Noncanonical	1
ENSG00000035687.10	Noncanonical	1.36833
ENSG00000038295.8	Noncanonical	1
ENSG00000039068.20	Noncanonical	0.114039
ENSG00000042088.14	Noncanonical	1.52888
ENSG00000044459.15	Noncanonical	0.450259
ENSG00000047936.11	Noncanonical	1
ENSG00000048052.23	Noncanonical	1
ENSG00000048392.12	Noncanonical	1
ENSG00000048544.6	Noncanonical	0.427696
ENSG00000048740.18	Noncanonical	1
ENSG00000048991.16	Noncanonical	1.07944
ENSG00000049167.15	Noncanonical	0.743104
ENSG00000049618.24	Noncanonical	0.933534
ENSG00000049860.14	Noncanonical	0.327344
ENSG00000050393.11	Noncanonical	1.34352
ENSG00000054267.22	Noncanonical	0.455766
ENSG00000054282.16	Noncanonical	1
ENSG00000057019.16	Noncanonical	1.03525
ENSG00000057294.15	Noncanonical	1.11048
ENSG00000057704.13	Noncanonical	1
ENSG00000058085.15	Noncanonical	0.496237
ENSG00000059377.18	Noncanonical	1
ENSG00000060982.15	Noncanonical	0.825334
ENSG00000062038.15	Noncanonical	0.140751
ENSG00000064042.18	Noncanonical	1
ENSG00000064115.11	Noncanonical	0.966552
ENSG00000064393.16	Noncanonical	1
ENSG00000065054.14	Noncanonical	1
ENSG00000065308.5	Noncanonical	0.847869
ENSG00000065621.15	Noncanonical	-0.0885585
ENSG00000065809.14	Noncanonical	0.652108
ENSG00000065911.13	Noncanonical	0.507884
ENSG00000066777.9	Noncanonical	1
ENSG00000067057.18	Noncanonical	1
ENSG00000067066.17	Noncanonical	0.514363
ENSG00000067798.16	Noncanonical	0.5713
ENSG00000068489.13	Noncanonical	-0.474552
ENSG00000069812.11	Noncanonical	0.605634
ENSG00000069869.17	Noncanonical	1.43883
ENSG00000070081.17	Noncanonical	0.674534
ENSG00000071242.12	Noncanonical	1
ENSG00000071655.18	Noncanonical	0.538065
ENSG00000073008.15	Noncanonical	0.903847
ENSG00000073060.17	Noncanonical	0.885776
ENSG00000073282.14	Noncanonical	1
ENSG00000073464.13	Noncanonical	1
ENSG00000073584.20	Noncanonical	0.770912
ENSG00000073803.14	Noncanonical	-0.0973642
ENSG00000074047.22	Noncanonical	1
ENSG00000074356.17	Noncanonical	0.543707
ENSG00000074410.14	Noncanonical	1
ENSG00000074660.16	Noncanonical	1
ENSG00000075213.11	Noncanonical	1
ENSG00000075223.14	Noncanonical	1
ENSG00000075275.18	Noncanonical	1
ENSG00000075292.19	Noncanonical	1
ENSG00000075702.19	Noncanonical	0.321661
ENSG00000076641.4	Noncanonical	1
ENSG00000076685.19	Noncanonical	1.02173
ENSG00000076706.17	Noncanonical	0.871287
ENSG00000076984.18	Noncanonical	1
ENSG00000077420.16	Noncanonical	1
ENSG00000078114.19	Noncanonical	1
ENSG00000078237.7	Noncanonical	0.97282
ENSG00000078269.15	Noncanonical	0.734321
ENSG00000079156.17	Noncanonical	1
ENSG00000079215.15	Noncanonical	1
ENSG00000079482.14	Noncanonical	0.356123
ENSG00000080189.15	Noncanonical	1
ENSG00000080371.6	Noncanonical	0.00274013
ENSG00000082212.13	Noncanonical	0.0257309
ENSG00000082516.9	Noncanonical	1
ENSG00000083312.18	Noncanonical	1
ENSG00000083457.12	Noncanonical	0.583311
ENSG00000084234.18	Noncanonical	0.684725
ENSG00000085276.19	Noncanonical	1
ENSG00000085998.14	Noncanonical	1
ENSG00000086544.3	Noncanonical	1
ENSG00000086848.15	Noncanonical	1
ENSG00000087074.8	Noncanonical	0.282756
ENSG00000087266.17	Noncanonical	0.824126
ENSG00000087586.18	Noncanonical	0.560596
ENSG00000088179.9	Noncanonical	1
ENSG00000088325.16	Noncanonical	0.671917
ENSG00000088766.12	Noncanonical	0.33407
ENSG00000089682.16	Noncanonical	-0.213663
ENSG00000090889.12	Noncanonical	0.339755
ENSG00000091262.16	Noncanonical	1
ENSG00000091436.17	Noncanonical	0.99492
ENSG00000091879.14	Noncanonical	1
ENSG00000092853.14	Noncanonical	0.0555931
ENSG00000092978.11	Noncanonical	0.607323
ENSG00000093010.15	Noncanonical	0.527024
ENSG00000095066.12	Noncanonical	4.67494
ENSG00000095139.14	Noncanonical	-0.172224
ENSG00000096060.15	Noncanonical	0.622025
ENSG00000096093.16	Noncanonical	-12.9462
ENSG00000099256.19	Noncanonical	1
ENSG00000099804.9	Noncanonical	1
ENSG00000099817.12	Noncanonical	-0.085014
ENSG00000099999.15	Noncanonical	1
ENSG00000100097.12	Noncanonical	0.975017
ENSG00000100139.14	Noncanonical	0.94343
ENSG00000100154.14	Noncanonical	1
ENSG00000100201.23	Noncanonical	1
ENSG00000100344.11	Noncanonical	1.23211
ENSG00000100350.15	Noncanonical	1.05713
ENSG00000100393.14	Noncanonical	1
ENSG00000100526.20	Noncanonical	1
ENSG00000100644.17	Noncanonical	0.984253
ENSG00000100767.17	Noncanonical	0.14045
ENSG00000100926.15	Noncanonical	0.50429
ENSG00000101004.15	Noncanonical	1
ENSG00000101213.7	Noncanonical	0.852183
ENSG00000101311.16	Noncanonical	1
ENSG00000101440.9	Noncanonical	1
ENSG00000101447.15	Noncanonical	2.55414
ENSG00000101624.11	Noncanonical	11.3337
ENSG00000101773.19	Noncanonical	0.238697
ENSG00000101871.16	Noncanonical	1
ENSG00000102007.11	Noncanonical	0.337307
ENSG00000102144.15	Noncanonical	0.642289
ENSG00000102158.20	Noncanonical	0.500496
ENSG00000102172.16	Noncanonical	0.762506
ENSG00000102218.6	Noncanonical	0.054372
ENSG00000102271.14	Noncanonical	1
ENSG00000102317.18	Noncanonical	0.519982
ENSG00000102384.13	Noncanonical	1
ENSG00000102393.14	Noncanonical	-0.0887684
ENSG00000102554.14	Noncanonical	1
ENSG00000103091.15	Noncanonical	0.069891
ENSG00000103313.13	Noncanonical	0.593393
ENSG00000103404.14	Noncanonical	1
ENSG00000103642.12	Noncanonical	0.599439
ENSG00000103707.10	Noncanonical	0.995298
ENSG00000104447.13	Noncanonical	1
ENSG00000104635.15	Noncanonical	1
ENSG00000105011.9	Noncanonical	1
ENSG00000105355.9	Noncanonical	0.177865
ENSG00000105364.14	Noncanonical	0.159185
ENSG00000105393.16	Noncanonical	0.781246
ENSG00000105443.15	Noncanonical	0.412829
ENSG00000105514.8	Noncanonical	0.00417784
ENSG00000105717.14	Noncanonical	0.488976
ENSG00000105835.13	Noncanonical	-0.105966
ENSG00000105854.13	Noncanonical	-0.543439
ENSG00000105877.18	Noncanonical	1
ENSG00000105889.16	Noncanonical	1
ENSG00000105968.19	Noncanonical	0.845997
ENSG00000105976.16	Noncanonical	0.569642
ENSG00000106089.12	Noncanonical	1
ENSG00000106263.18	Noncanonical	0.208955
ENSG00000106355.10	Noncanonical	0.731932
ENSG00000106366.9	Noncanonical	1
ENSG00000106483.12	Noncanonical	1
ENSG00000106571.15	Noncanonical	1
ENSG00000106608.17	Noncanonical	0.554666
ENSG00000106772.18	Noncanonical	1
ENSG00000106799.13	Noncanonical	1
ENSG00000106829.20	Noncanonical	1
ENSG00000107036.12	Noncanonical	1
ENSG00000107104.20	Noncanonical	1
ENSG00000107201.11	Noncanonical	0.442791
ENSG00000107338.10	Noncanonical	1
ENSG00000107554.17	Noncanonical	0.864254
ENSG00000107798.18	Noncanonical	1
ENSG00000107874.11	Noncanonical	1
ENSG00000107897.20	Noncanonical	0.387386
ENSG00000108106.14	Noncanonical	0.90853
ENSG00000108175.18	Noncanonical	1
ENSG00000108370.17	Noncanonical	0.765982
ENSG00000108433.17	Noncanonical	0.479757
ENSG00000108448.22	Noncanonical	0.681428
ENSG00000108679.13	Noncanonical	0.560596
ENSG00000108846.16	Noncanonical	0.913245
ENSG00000108854.16	Noncanonical	0.955892
ENSG00000109099.16	Noncanonical	1
ENSG00000109171.15	Noncanonical	1
ENSG00000109193.12	Noncanonical	0.694814
ENSG00000109321.11	Noncanonical	1
ENSG00000109667.12	Noncanonical	1
ENSG00000109685.19	Noncanonical	1.14187
ENSG00000109814.12	Noncanonical	0.493207
ENSG00000109906.14	Noncanonical	0.647222
ENSG00000109944.11	Noncanonical	1.06691
ENSG00000110025.13	Noncanonical	0.700167
ENSG00000110047.18	Noncanonical	0.491218
ENSG00000110719.10	Noncanonical	1
ENSG00000110721.12	Noncanonical	1
ENSG00000110987.9	Noncanonical	1
ENSG00000111252.11	Noncanonical	0.800437
ENSG00000111319.13	Noncanonical	1
ENSG00000111328.7	Noncanonical	1
ENSG00000111412.6	Noncanonical	0.533848
ENSG00000111424.12	Noncanonical	0.738397
ENSG00000111450.14	Noncanonical	0.842235
ENSG00000111716.14	Noncanonical	1.06049
ENSG00000111728.11	Noncanonical	0.186549
ENSG00000111846.19	Noncanonical	-0.0536594
ENSG00000111912.20	Noncanonical	0.272324
ENSG00000112096.19	Noncanonical	0.044028
ENSG00000112144.16	Noncanonical	0.192506
ENSG00000112208.11	Noncanonical	-0.653466
ENSG00000112541.18	Noncanonical	1
ENSG00000112576.13	Noncanonical	1.00033
ENSG00000112655.16	Noncanonical	1
ENSG00000112659.14	Noncanonical	1
ENSG00000112701.18	Noncanonical	0.946544
ENSG00000113269.14	Noncanonical	1
ENSG00000113328.19	Noncanonical	0.93886
ENSG00000113356.13	Noncanonical	0.179998
ENSG00000113448.19	Noncanonical	1
ENSG00000113522.14	Noncanonical	1
ENSG00000113719.16	Noncanonical	1.59298
ENSG00000114098.18	Noncanonical	1
ENSG00000114346.14	Noncanonical	0.00475017
ENSG00000114353.17	Noncanonical	0.544822
ENSG00000114450.11	Noncanonical	0.71115
ENSG00000114541.15	Noncanonical	1
ENSG00000115112.8	Noncanonical	1
ENSG00000115183.15	Noncanonical	1
ENSG00000115204.15	Noncanonical	1
ENSG00000115252.18	Noncanonical	1
ENSG00000115339.14	Noncanonical	1
ENSG00000115414.21	Noncanonical	0.505412
ENSG00000115486.12	Noncanonical	0.482697
ENSG00000115756.13	Noncanonical	0.628246
ENSG00000115761.16	Noncanonical	1.22477
ENSG00000115762.16	Noncanonical	0.0737411
ENSG00000115825.11	Noncanonical	1
ENSG00000115919.15	Noncanonical	1
ENSG00000115935.18	Noncanonical	0.154161
ENSG00000115970.19	Noncanonical	1
ENSG00000116106.12	Noncanonical	1
ENSG00000116133.13	Noncanonical	1
ENSG00000116237.16	Noncanonical	0.821997
ENSG00000116260.17	Noncanonical	1
ENSG00000116478.12	Noncanonical	1
ENSG00000116678.20	Noncanonical	3.60937
ENSG00000116815.16	Noncanonical	0.128817
ENSG00000117308.15	Noncanonical	1
ENSG00000117394.24	Noncanonical	0.933484
ENSG00000117682.17	Noncanonical	0.734928
ENSG00000117697.15	Noncanonical	1
ENSG00000118200.14	Noncanonical	1
ENSG00000118263.15	Noncanonical	1
ENSG00000118689.15	Noncanonical	1
ENSG00000118849.10	Noncanonical	1
ENSG00000119285.11	Noncanonical	1.26033
ENSG00000119318.13	Noncanonical	0.934007
ENSG00000119537.18	Noncanonical	0.796916
ENSG00000119636.16	Noncanonical	1
ENSG00000119711.13	Noncanonical	-0.341529
ENSG00000119899.13	Noncanonical	1.19193
ENSG00000119900.9	Noncanonical	0.493955
ENSG00000119917.15	Noncanonical	0.164537
ENSG00000120162.10	Noncanonical	1
ENSG00000120254.16	Noncanonical	1
ENSG00000120278.16	Noncanonical	1
ENSG00000120549.18	Noncanonical	1
ENSG00000120594.17	Noncanonical	1
ENSG00000120690.16	Noncanonical	1.33921
ENSG00000120705.13	Noncanonical	1
ENSG00000120708.17	Noncanonical	1
ENSG00000120725.13	Noncanonical	1
ENSG00000120742.11	Noncanonical	0.417891
ENSG00000120875.9	Noncanonical	0.671034
ENSG00000121057.13	Noncanonical	1
ENSG00000121236.21	Noncanonical	0.588073
ENSG00000121289.18	Noncanonical	0.48084
ENSG00000121413.13	Noncanonical	0.868277
ENSG00000121621.7	Noncanonical	1
ENSG00000121858.11	Noncanonical	0.45887
ENSG00000121895.8	Noncanonical	0.937614
ENSG00000122026.10	Noncanonical	-0.15943
ENSG00000122203.15	Noncanonical	0.270527
ENSG00000122378.14	Noncanonical	0.93522
ENSG00000122691.13	Noncanonical	1
ENSG00000122783.17	Noncanonical	1.24928
ENSG00000122966.17	Noncanonical	0.96155
ENSG00000122970.16	Noncanonical	1
ENSG00000123143.13	Noncanonical	1
ENSG00000123179.14	Noncanonical	0.732711
ENSG00000123240.17	Noncanonical	0.966285
ENSG00000123473.16	Noncanonical	0.882361
ENSG00000123485.12	Noncanonical	0.810317
ENSG00000123600.20	Noncanonical	0.695752
ENSG00000123843.13	Noncanonical	1
ENSG00000124151.19	Noncanonical	1
ENSG00000124313.18	Noncanonical	1
ENSG00000124459.12	Noncanonical	1
ENSG00000124570.21	Noncanonical	0.594447
ENSG00000124588.22	Noncanonical	1
ENSG00000124784.9	Noncanonical	1
ENSG00000124882.4	Noncanonical	0.852526
ENSG00000125351.13	Noncanonical	1
ENSG00000125630.16	Noncanonical	0.674993
ENSG00000125726.11	Noncanonical	0.892468
ENSG00000125730.17	Noncanonical	0.878966
ENSG00000125755.19	Noncanonical	0.689048
ENSG00000125877.13	Noncanonical	1.02353
ENSG00000125966.10	Noncanonical	1
ENSG00000126067.12	Noncanonical	0.759385
ENSG00000126215.14	Noncanonical	1
ENSG00000126453.10	Noncanonical	1
ENSG00000126602.11	Noncanonical	1
ENSG00000126775.9	Noncanonical	-3.4375
ENSG00000126787.13	Noncanonical	1
ENSG00000126934.14	Noncanonical	0.941864
ENSG00000127152.18	Noncanonical	1
ENSG00000127507.18	Noncanonical	1.01262
ENSG00000127511.10	Noncanonical	0.606292
ENSG00000127585.12	Noncanonical	1
ENSG00000127922.9	Noncanonical	1.32707
ENSG00000127946.17	Noncanonical	0.464684
ENSG00000128274.17	Noncanonical	1
ENSG00000128294.16	Noncanonical	0.130341
ENSG00000128346.11	Noncanonical	1
ENSG00000128394.17	Noncanonical	0.883609
ENSG00000128408.9	Noncanonical	1
ENSG00000128567.17	Noncanonical	0.820187
ENSG00000128578.10	Noncanonical	0.590329
ENSG00000128641.19	Noncanonical	1
ENSG00000128739.23	Noncanonical	1
ENSG00000129116.19	Noncanonical	1
ENSG00000129128.13	Noncanonical	0.114922
ENSG00000129347.21	Noncanonical	-0.0307936
ENSG00000129354.12	Noncanonical	1
ENSG00000129474.16	Noncanonical	0.891677
ENSG00000129680.16	Noncanonical	0.932748
ENSG00000129810.15	Noncanonical	0.776452
ENSG00000130164.14	Noncanonical	-0.811855
ENSG00000130202.10	Noncanonical	0.843686
ENSG00000130311.11	Noncanonical	-0.0573877
ENSG00000130312.7	Noncanonical	1.00396
ENSG00000130338.13	Noncanonical	1
ENSG00000130348.11	Noncanonical	0.0878259
ENSG00000130413.15	Noncanonical	1
ENSG00000130517.14	Noncanonical	0.449125
ENSG00000130589.16	Noncanonical	0.685149
ENSG00000130640.14	Noncanonical	0.516955
ENSG00000130702.15	Noncanonical	1
ENSG00000130818.12	Noncanonical	0.560596
ENSG00000130844.19	Noncanonical	0.0431754
ENSG00000131069.20	Noncanonical	1
ENSG00000131747.15	Noncanonical	1
ENSG00000131773.14	Noncanonical	1
ENSG00000131778.19	Noncanonical	1
ENSG00000131899.11	Noncanonical	0.835448
ENSG00000131981.16	Noncanonical	0.719944
ENSG00000132010.16	Noncanonical	1.35621
ENSG00000132170.23	Noncanonical	1
ENSG00000132199.20	Noncanonical	0.826013
ENSG00000132207.18	Noncanonical	1
ENSG00000132274.16	Noncanonical	1
ENSG00000132359.15	Noncanonical	1
ENSG00000132763.15	Noncanonical	0.811924
ENSG00000132849.21	Noncanonical	1
ENSG00000133030.22	Noncanonical	0.697383
ENSG00000133131.15	Noncanonical	1
ENSG00000133321.11	Noncanonical	1
ENSG00000133392.18	Noncanonical	1
ENSG00000133477.17	Noncanonical	-0.203682
ENSG00000133687.16	Noncanonical	1
ENSG00000133704.10	Noncanonical	0.610929
ENSG00000133706.19	Noncanonical	0.236084
ENSG00000133789.15	Noncanonical	0.00767824
ENSG00000133816.17	Noncanonical	1
ENSG00000134369.15	Noncanonical	1.03784
ENSG00000134463.15	Noncanonical	1
ENSG00000134504.14	Noncanonical	1
ENSG00000134516.18	Noncanonical	1
ENSG00000134531.10	Noncanonical	-0.902051
ENSG00000134574.12	Noncanonical	0.975457
ENSG00000134690.11	Noncanonical	1
ENSG00000134744.14	Noncanonical	1
ENSG00000134762.17	Noncanonical	0.262078
ENSG00000134802.18	Noncanonical	0.967723
ENSG00000134824.14	Noncanonical	-0.413758
ENSG00000134874.18	Noncanonical	1
ENSG00000134910.14	Noncanonical	0.516101
ENSG00000134955.12	Noncanonical	-0.259806
ENSG00000135049.16	Noncanonical	0.113096
ENSG00000135083.16	Noncanonical	1
ENSG00000135114.13	Noncanonical	0.658929
ENSG00000135451.13	Noncanonical	1.00347
ENSG00000135525.18	Noncanonical	1
ENSG00000135636.14	Noncanonical	1
ENSG00000135677.11	Noncanonical	0.369818
ENSG00000135678.12	Noncanonical	0.644882
ENSG00000135679.25	Noncanonical	0.225258
ENSG00000135747.11	Noncanonical	1
ENSG00000135776.5	Noncanonical	1
ENSG00000135842.17	Noncanonical	0.0142333
ENSG00000135862.6	Noncanonical	-0.465796
ENSG00000135940.7	Noncanonical	1
ENSG00000135956.9	Noncanonical	0.875176
ENSG00000136068.15	Noncanonical	1
ENSG00000136153.20	Noncanonical	1
ENSG00000136205.17	Noncanonical	1
ENSG00000136378.15	Noncanonical	1
ENSG00000136542.9	Noncanonical	0.645715
ENSG00000136560.14	Noncanonical	0.512456
ENSG00000136636.13	Noncanonical	1
ENSG00000136738.15	Noncanonical	1
ENSG00000136770.11	Noncanonical	0.205678
ENSG00000136824.19	Noncanonical	1
ENSG00000136830.12	Noncanonical	0.224967
ENSG00000136842.14	Noncanonical	1
ENSG00000136854.24	Noncanonical	1
ENSG00000136874.11	Noncanonical	0.275644
ENSG00000136937.13	Noncanonical	0.0131286
ENSG00000136938.9	Noncanonical	0.858123
ENSG00000136997.21	Noncanonical	1
ENSG00000137074.20	Noncanonical	1
ENSG00000137076.21	Noncanonical	1
ENSG00000137166.17	Noncanonical	0.636923
ENSG00000137266.15	Noncanonical	1
ENSG00000137310.12	Noncanonical	1
ENSG00000137393.10	Noncanonical	0.0238438
ENSG00000137486.17	Noncanonical	1
ENSG00000137656.12	Noncanonical	1
ENSG00000137831.15	Noncanonical	0.318203
ENSG00000137962.13	Noncanonical	1
ENSG00000137996.13	Noncanonical	0.820026
ENSG00000138061.12	Noncanonical	1
ENSG00000138079.14	Noncanonical	1
ENSG00000138160.7	Noncanonical	0.109786
ENSG00000138180.16	Noncanonical	1
ENSG00000138347.16	Noncanonical	1
ENSG00000138382.15	Noncanonical	1.73902
ENSG00000138399.18	Noncanonical	0.96871
ENSG00000138678.11	Noncanonical	1
ENSG00000138758.12	Noncanonical	0.733581
ENSG00000138778.13	Noncanonical	1
ENSG00000138794.10	Noncanonical	0.605345
ENSG00000138829.12	Noncanonical	1
ENSG00000138835.22	Noncanonical	0.893986
ENSG00000139132.15	Noncanonical	0.715575
ENSG00000139146.14	Noncanonical	1
ENSG00000139178.11	Noncanonical	1
ENSG00000139233.7	Noncanonical	-1.08621
ENSG00000139291.14	Noncanonical	0.439812
ENSG00000139372.15	Noncanonical	1
ENSG00000139629.16	Noncanonical	1.06971
ENSG00000139668.9	Noncanonical	1
ENSG00000139725.8	Noncanonical	0.696872
ENSG00000139726.11	Noncanonical	-59.0568
ENSG00000140416.23	Noncanonical	0.468341
ENSG00000140451.13	Noncanonical	0.612926
ENSG00000140694.17	Noncanonical	1
ENSG00000140743.8	Noncanonical	1
ENSG00000140859.16	Noncanonical	0.995485
ENSG00000140905.11	Noncanonical	0.618788
ENSG00000140937.14	Noncanonical	1
ENSG00000140945.17	Noncanonical	1
ENSG00000141179.14	Noncanonical	2.1844
ENSG00000141391.14	Noncanonical	1
ENSG00000141401.12	Noncanonical	0.42478
ENSG00000141524.17	Noncanonical	0.381942
ENSG00000141622.14	Noncanonical	1
ENSG00000141627.14	Noncanonical	1
ENSG00000141696.13	Noncanonical	0.7631
ENSG00000142002.18	Noncanonical	1.22205
ENSG00000142227.11	Noncanonical	0.565975
ENSG00000142273.13	Noncanonical	1
ENSG00000142627.13	Noncanonical	1
ENSG00000142910.16	Noncanonical	0.189874
ENSG00000142945.13	Noncanonical	0.749253
ENSG00000143127.13	Noncanonical	0.921858
ENSG00000143153.13	Noncanonical	0.364435
ENSG00000143162.9	Noncanonical	0.323305
ENSG00000143384.14	Noncanonical	0.563647
ENSG00000143499.14	Noncanonical	1.2586
ENSG00000143612.21	Noncanonical	0.125534
ENSG00000143756.12	Noncanonical	0.439695
ENSG00000143891.17	Noncanonical	0.519374
ENSG00000143919.15	Noncanonical	1
ENSG00000144218.20	Noncanonical	1
ENSG00000144452.15	Noncanonical	1
ENSG00000144579.8	Noncanonical	14.1841
ENSG00000144802.11	Noncanonical	0.243281
ENSG00000144810.16	Noncanonical	0.167984
ENSG00000145016.16	Noncanonical	0.988084
ENSG00000145242.14	Noncanonical	1
ENSG00000145247.12	Noncanonical	-0.147778
ENSG00000145287.11	Noncanonical	-0.830531
ENSG00000145335.17	Noncanonical	NA
ENSG00000145536.15	Noncanonical	1
ENSG00000145675.15	Noncanonical	1
ENSG00000145819.18	Noncanonical	1
ENSG00000146072.6	Noncanonical	0.469771
ENSG00000146223.16	Noncanonical	0.222119
ENSG00000146457.16	Noncanonical	1
ENSG00000146858.8	Noncanonical	0.983301
ENSG00000147121.16	Noncanonical	0.702699
ENSG00000147164.12	Noncanonical	1
ENSG00000147316.13	Noncanonical	1
ENSG00000147394.18	Noncanonical	1
ENSG00000147454.14	Noncanonical	1.04926
ENSG00000147485.13	Noncanonical	1
ENSG00000147536.12	Noncanonical	0.670764
ENSG00000147614.4	Noncanonical	0.548544
ENSG00000147687.19	Noncanonical	1
ENSG00000147689.16	Noncanonical	1.12054
ENSG00000147872.10	Noncanonical	0.83527
ENSG00000148154.10	Noncanonical	0.809768
ENSG00000148219.18	Noncanonical	1
ENSG00000148331.12	Noncanonical	1.34351
ENSG00000148690.12	Noncanonical	0.962311
ENSG00000148773.14	Noncanonical	-1.07776
ENSG00000148943.12	Noncanonical	1.03705
ENSG00000149177.13	Noncanonical	1
ENSG00000149256.16	Noncanonical	1
ENSG00000149485.19	Noncanonical	0.94017
ENSG00000149541.10	Noncanonical	0.128076
ENSG00000149596.7	Noncanonical	1
ENSG00000149636.16	Noncanonical	0.740456
ENSG00000150394.14	Noncanonical	0.31444
ENSG00000150433.9	Noncanonical	1
ENSG00000150456.11	Noncanonical	1
ENSG00000150630.4	Noncanonical	0.49192
ENSG00000150687.12	Noncanonical	0.412906
ENSG00000150764.14	Noncanonical	0.0979128
ENSG00000150782.12	Noncanonical	0.90402
ENSG00000150867.14	Noncanonical	1
ENSG00000150907.10	Noncanonical	1
ENSG00000151276.23	Noncanonical	1
ENSG00000151376.18	Noncanonical	1
ENSG00000151388.11	Noncanonical	1
ENSG00000151474.23	Noncanonical	1
ENSG00000151726.15	Noncanonical	1
ENSG00000151748.15	Noncanonical	-0.254162
ENSG00000151773.13	Noncanonical	0.429684
ENSG00000151882.11	Noncanonical	0.112564
ENSG00000151952.16	Noncanonical	1
ENSG00000152078.10	Noncanonical	0.895754
ENSG00000152229.18	Noncanonical	0.520942
ENSG00000152253.9	Noncanonical	0.829195
ENSG00000152433.15	Noncanonical	1
ENSG00000152465.18	Noncanonical	1.06771
ENSG00000152700.14	Noncanonical	0.224072
ENSG00000153207.16	Noncanonical	1
ENSG00000153208.17	Noncanonical	1
ENSG00000153246.13	Noncanonical	1
ENSG00000153292.16	Noncanonical	0.533854
ENSG00000153317.15	Noncanonical	1
ENSG00000153395.10	Noncanonical	0.272525
ENSG00000153551.14	Noncanonical	1.4229
ENSG00000153904.21	Noncanonical	0.381942
ENSG00000153944.12	Noncanonical	1
ENSG00000153956.16	Noncanonical	1
ENSG00000154079.6	Noncanonical	0.88109
ENSG00000154102.11	Noncanonical	1
ENSG00000154127.10	Noncanonical	0.223215
ENSG00000154144.13	Noncanonical	0.378873
ENSG00000154188.10	Noncanonical	1
ENSG00000154229.12	Noncanonical	0.0404913
ENSG00000154380.17	Noncanonical	1
ENSG00000154611.15	Noncanonical	1
ENSG00000154723.13	Noncanonical	0.72186
ENSG00000154803.13	Noncanonical	0.928621
ENSG00000154889.17	Noncanonical	0.357307
ENSG00000155096.14	Noncanonical	1.57476
ENSG00000155313.15	Noncanonical	0.295347
ENSG00000155506.18	Noncanonical	1
ENSG00000155846.17	Noncanonical	0.298375
ENSG00000155850.8	Noncanonical	0.611517
ENSG00000155959.12	Noncanonical	0.604895
ENSG00000156500.15	Noncanonical	0.688916
ENSG00000156535.15	Noncanonical	0.39373
ENSG00000156711.17	Noncanonical	0.655333
ENSG00000156804.7	Noncanonical	1
ENSG00000156831.8	Noncanonical	1
ENSG00000156869.14	Noncanonical	0.633063
ENSG00000157168.20	Noncanonical	1
ENSG00000157399.16	Noncanonical	0.488976
ENSG00000157483.9	Noncanonical	-0.0385609
ENSG00000157551.19	Noncanonical	1
ENSG00000158122.12	Noncanonical	1.01418
ENSG00000158292.7	Noncanonical	1
ENSG00000158526.8	Noncanonical	0.738909
ENSG00000158769.18	Noncanonical	1
ENSG00000158825.6	Noncanonical	1.2541
ENSG00000159128.15	Noncanonical	1
ENSG00000159256.13	Noncanonical	1
ENSG00000159733.14	Noncanonical	1
ENSG00000159921.20	Noncanonical	1.06744
ENSG00000160326.14	Noncanonical	0.603731
ENSG00000160352.16	Noncanonical	0.714712
ENSG00000160613.14	Noncanonical	1
ENSG00000160691.19	Noncanonical	0.854579
ENSG00000160712.13	Noncanonical	0.218929
ENSG00000160752.15	Noncanonical	1.11347
ENSG00000160991.16	Noncanonical	0.452569
ENSG00000161091.13	Noncanonical	1.14209
ENSG00000161243.9	Noncanonical	0.0248571
ENSG00000161265.15	Noncanonical	1
ENSG00000161714.12	Noncanonical	0.91633
ENSG00000161800.13	Noncanonical	0.783234
ENSG00000161888.11	Noncanonical	2.04338
ENSG00000162086.16	Noncanonical	0.935063
ENSG00000162105.20	Noncanonical	1
ENSG00000162337.12	Noncanonical	0.533484
ENSG00000162407.9	Noncanonical	1
ENSG00000162409.11	Noncanonical	1
ENSG00000162441.12	Noncanonical	1.03648
ENSG00000162458.13	Noncanonical	0.642412
ENSG00000162493.17	Noncanonical	0.306437
ENSG00000162520.15	Noncanonical	1
ENSG00000162599.17	Noncanonical	0.337715
ENSG00000162607.13	Noncanonical	0.560596
ENSG00000162654.9	Noncanonical	0.560596
ENSG00000162695.12	Noncanonical	-0.0280035
ENSG00000162769.13	Noncanonical	0.745311
ENSG00000162804.14	Noncanonical	1
ENSG00000162851.8	Noncanonical	1
ENSG00000162885.14	Noncanonical	0.316058
ENSG00000162923.17	Noncanonical	1
ENSG00000162924.15	Noncanonical	-0.0684868
ENSG00000162994.16	Noncanonical	1
ENSG00000163069.13	Noncanonical	0.487588
ENSG00000163072.16	Noncanonical	1
ENSG00000163082.10	Noncanonical	0.399687
ENSG00000163220.11	Noncanonical	0.534158
ENSG00000163257.11	Noncanonical	0.267317
ENSG00000163297.18	Noncanonical	0.712459
ENSG00000163362.11	Noncanonical	0.279228
ENSG00000163364.10	Noncanonical	1
ENSG00000163453.11	Noncanonical	0.268273
ENSG00000163466.16	Noncanonical	0.468943
ENSG00000163513.19	Noncanonical	1
ENSG00000163577.8	Noncanonical	0.510385
ENSG00000163644.15	Noncanonical	0.721201
ENSG00000163697.17	Noncanonical	1.14325
ENSG00000163738.18	Noncanonical	1.47842
ENSG00000163807.6	Noncanonical	1.20841
ENSG00000163814.8	Noncanonical	0.458541
ENSG00000163866.9	Noncanonical	1.10029
ENSG00000163915.7	Noncanonical	1
ENSG00000163961.4	Noncanonical	-0.169307
ENSG00000163975.12	Noncanonical	1
ENSG00000163995.21	Noncanonical	1
ENSG00000164038.16	Noncanonical	0.570645
ENSG00000164096.13	Noncanonical	0.779477
ENSG00000164142.16	Noncanonical	0.189484
ENSG00000164171.11	Noncanonical	0.189299
ENSG00000164176.13	Noncanonical	1
ENSG00000164251.5	Noncanonical	0.7687
ENSG00000164292.13	Noncanonical	0.211491
ENSG00000164331.10	Noncanonical	1
ENSG00000164366.4	Noncanonical	0.615814
ENSG00000164430.17	Noncanonical	0.809566
ENSG00000164506.14	Noncanonical	1
ENSG00000164520.11	Noncanonical	0.228342
ENSG00000164654.16	Noncanonical	1
ENSG00000164749.13	Noncanonical	1
ENSG00000164818.16	Noncanonical	1
ENSG00000165029.17	Noncanonical	1
ENSG00000165071.15	Noncanonical	1
ENSG00000165118.15	Noncanonical	0.579804
ENSG00000165124.18	Noncanonical	1
ENSG00000165264.11	Noncanonical	0.697763
ENSG00000165304.8	Noncanonical	0.79227
ENSG00000165323.16	Noncanonical	1
ENSG00000165501.17	Noncanonical	1
ENSG00000165568.18	Noncanonical	1
ENSG00000165626.17	Noncanonical	0.851657
ENSG00000165757.9	Noncanonical	1
ENSG00000165891.16	Noncanonical	1
ENSG00000165895.19	Noncanonical	1
ENSG00000166033.13	Noncanonical	0.946858
ENSG00000166106.3	Noncanonical	1.10443
ENSG00000166250.12	Noncanonical	0.243825
ENSG00000166333.14	Noncanonical	1
ENSG00000166441.13	Noncanonical	0.625076
ENSG00000166452.12	Noncanonical	0.534955
ENSG00000166535.20	Noncanonical	1
ENSG00000166582.10	Noncanonical	0.605866
ENSG00000166669.13	Noncanonical	0.457324
ENSG00000166801.16	Noncanonical	0.761493
ENSG00000166825.15	Noncanonical	1
ENSG00000166851.15	Noncanonical	0.576267
ENSG00000166900.17	Noncanonical	1.24531
ENSG00000166924.9	Noncanonical	1
ENSG00000166949.17	Noncanonical	1
ENSG00000167110.18	Noncanonical	1.68132
ENSG00000167460.17	Noncanonical	-0.00778768
ENSG00000167461.12	Noncanonical	0.624049
ENSG00000167508.12	Noncanonical	1
ENSG00000167553.16	Noncanonical	1.18214
ENSG00000167555.14	Noncanonical	0.703737
ENSG00000167562.13	Noncanonical	0.978473
ENSG00000167595.15	Noncanonical	0.908164
ENSG00000167601.12	Noncanonical	0.40902
ENSG00000167618.10	Noncanonical	1
ENSG00000167645.17	Noncanonical	0.810018
ENSG00000167766.19	Noncanonical	0.883111
ENSG00000167772.12	Noncanonical	1
ENSG00000167900.12	Noncanonical	1.08298
ENSG00000167914.12	Noncanonical	0.433246
ENSG00000168092.14	Noncanonical	0.378607
ENSG00000168214.21	Noncanonical	0.996468
ENSG00000168228.15	Noncanonical	1.31462
ENSG00000168243.11	Noncanonical	0.035949
ENSG00000168300.14	Noncanonical	0.272019
ENSG00000168461.13	Noncanonical	1
ENSG00000168487.20	Noncanonical	1
ENSG00000168502.17	Noncanonical	1
ENSG00000168528.12	Noncanonical	1
ENSG00000169047.6	Noncanonical	1
ENSG00000169118.18	Noncanonical	1.57909
ENSG00000169203.16	Noncanonical	1
ENSG00000169213.7	Noncanonical	1
ENSG00000169241.19	Noncanonical	-0.0492837
ENSG00000169306.10	Noncanonical	1
ENSG00000169403.12	Noncanonical	0.0288007
ENSG00000169410.10	Noncanonical	1
ENSG00000169594.13	Noncanonical	1
ENSG00000169908.12	Noncanonical	1
ENSG00000169955.7	Noncanonical	0.146085
ENSG00000170175.11	Noncanonical	0.696148
ENSG00000170234.13	Noncanonical	1
ENSG00000170271.11	Noncanonical	1
ENSG00000170421.12	Noncanonical	0.802172
ENSG00000170425.3	Noncanonical	0.884944
ENSG00000170485.17	Noncanonical	1
ENSG00000170540.15	Noncanonical	1.06475
ENSG00000170545.17	Noncanonical	-0.350939
ENSG00000170584.11	Noncanonical	0.981846
ENSG00000170629.14	Noncanonical	1
ENSG00000170776.22	Noncanonical	1
ENSG00000171004.18	Noncanonical	1
ENSG00000171016.13	Noncanonical	-0.0461151
ENSG00000171346.16	Noncanonical	1
ENSG00000171408.14	Noncanonical	0.0504755
ENSG00000171444.18	Noncanonical	0.477807
ENSG00000171621.14	Noncanonical	1
ENSG00000171681.12	Noncanonical	1
ENSG00000171827.11	Noncanonical	0.476227
ENSG00000171877.21	Noncanonical	1
ENSG00000171889.5	Noncanonical	1
ENSG00000172113.10	Noncanonical	0.257894
ENSG00000172171.11	Noncanonical	1
ENSG00000172366.20	Noncanonical	1
ENSG00000172667.11	Noncanonical	0.579521
ENSG00000172731.14	Noncanonical	1
ENSG00000172765.17	Noncanonical	0.972352
ENSG00000172888.12	Noncanonical	0.860131
ENSG00000173065.13	Noncanonical	-0.858124
ENSG00000173210.20	Noncanonical	1
ENSG00000173272.16	Noncanonical	0.518927
ENSG00000173409.14	Noncanonical	1
ENSG00000173480.11	Noncanonical	0.786361
ENSG00000173511.10	Noncanonical	1
ENSG00000173540.14	Noncanonical	0.283984
ENSG00000173559.15	Noncanonical	0.33789
ENSG00000173726.11	Noncanonical	0.623462
ENSG00000173727.12	Noncanonical	0.641778
ENSG00000173801.17	Noncanonical	0.0403798
ENSG00000174564.13	Noncanonical	1
ENSG00000174606.14	Noncanonical	1.01522
ENSG00000174840.9	Noncanonical	0.750322
ENSG00000175054.16	Noncanonical	1.01474
ENSG00000175063.17	Noncanonical	0.703208
ENSG00000175376.9	Noncanonical	0.771782
ENSG00000175471.19	Noncanonical	1.17676
ENSG00000175556.17	Noncanonical	1
ENSG00000175592.9	Noncanonical	0.390344
ENSG00000176171.11	Noncanonical	0.357153
ENSG00000176244.7	Noncanonical	0.113146
ENSG00000176393.11	Noncanonical	1
ENSG00000176485.13	Noncanonical	0.478695
ENSG00000176658.17	Noncanonical	1
ENSG00000176788.9	Noncanonical	0.13942
ENSG00000177200.17	Noncanonical	1
ENSG00000177302.15	Noncanonical	0.382004
ENSG00000177469.13	Noncanonical	0.579063
ENSG00000177565.18	Noncanonical	1.29128
ENSG00000177663.14	Noncanonical	0.153272
ENSG00000177707.11	Noncanonical	1
ENSG00000177822.8	Noncanonical	0.417045
ENSG00000177963.14	Noncanonical	1
ENSG00000178028.14	Noncanonical	1.34748
ENSG00000178150.10	Noncanonical	0.857008
ENSG00000178773.15	Noncanonical	1
ENSG00000178951.9	Noncanonical	1
ENSG00000179029.15	Noncanonical	-0.344908
ENSG00000179222.18	Noncanonical	1
ENSG00000179241.13	Noncanonical	1
ENSG00000179299.17	Noncanonical	1
ENSG00000179583.20	Noncanonical	0.712705
ENSG00000179889.19	Noncanonical	1
ENSG00000179978.11	Noncanonical	1
ENSG00000180190.13	Noncanonical	1
ENSG00000180357.9	Noncanonical	1
ENSG00000180448.11	Noncanonical	0.590181
ENSG00000180628.15	Noncanonical	-0.621903
ENSG00000180638.19	Noncanonical	0.842546
ENSG00000180902.18	Noncanonical	1
ENSG00000180957.18	Noncanonical	0.935359
ENSG00000181007.9	Noncanonical	-0.112755
ENSG00000181031.16	Noncanonical	0.337507
ENSG00000181396.13	Noncanonical	0.824588
ENSG00000181404.17	Noncanonical	1
ENSG00000181544.15	Noncanonical	1
ENSG00000181619.11	Noncanonical	1
ENSG00000181704.12	Noncanonical	0.382172
ENSG00000181826.10	Noncanonical	-0.891309
ENSG00000181873.13	Noncanonical	0.384483
ENSG00000182134.16	Noncanonical	1
ENSG00000182287.15	Noncanonical	0.539063
ENSG00000182318.6	Noncanonical	0.707365
ENSG00000182324.7	Noncanonical	1.26188
ENSG00000182463.16	Noncanonical	1
ENSG00000182504.11	Noncanonical	-0.101442
ENSG00000182585.10	Noncanonical	0.379763
ENSG00000182628.13	Noncanonical	0.0341847
ENSG00000182827.9	Noncanonical	0.550307
ENSG00000182871.16	Noncanonical	1
ENSG00000182963.11	Noncanonical	0.2587
ENSG00000182986.14	Noncanonical	0.488976
ENSG00000183255.12	Noncanonical	0.838777
ENSG00000183287.14	Noncanonical	0.0962898
ENSG00000183484.12	Noncanonical	1
ENSG00000183530.14	Noncanonical	1
ENSG00000183621.15	Noncanonical	1
ENSG00000183662.11	Noncanonical	1
ENSG00000183723.13	Noncanonical	1
ENSG00000183762.13	Noncanonical	0.42274
ENSG00000183780.13	Noncanonical	1
ENSG00000183873.18	Noncanonical	1
ENSG00000183943.6	Noncanonical	0.4894
ENSG00000184194.6	Noncanonical	1
ENSG00000184216.14	Noncanonical	0.640262
ENSG00000184304.16	Noncanonical	1
ENSG00000184635.16	Noncanonical	0.49999
ENSG00000184661.14	Noncanonical	1
ENSG00000184743.13	Noncanonical	0.5796
ENSG00000184900.16	Noncanonical	0.560596
ENSG00000184988.8	Noncanonical	0.732182
ENSG00000185010.15	Noncanonical	1
ENSG00000185046.18	Noncanonical	1
ENSG00000185305.11	Noncanonical	0.804781
ENSG00000185345.23	Noncanonical	1
ENSG00000185532.20	Noncanonical	0.545612
ENSG00000185800.12	Noncanonical	0.825413
ENSG00000185829.18	Noncanonical	1
ENSG00000185837.3	Noncanonical	1
ENSG00000185869.15	Noncanonical	0.819978
ENSG00000185986.12	Noncanonical	1
ENSG00000186026.7	Noncanonical	0.549723
ENSG00000186104.11	Noncanonical	1
ENSG00000186153.17	Noncanonical	0.891723
ENSG00000186185.14	Noncanonical	0.890155
ENSG00000186480.13	Noncanonical	0.673654
ENSG00000186567.13	Noncanonical	1
ENSG00000186575.19	Noncanonical	-0.036535
ENSG00000186635.15	Noncanonical	1
ENSG00000186684.14	Noncanonical	0.0872201
ENSG00000186687.16	Noncanonical	1.09764
ENSG00000186854.11	Noncanonical	-0.234302
ENSG00000187239.17	Noncanonical	0.710224
ENSG00000187325.5	Noncanonical	1
ENSG00000187720.14	Noncanonical	1
ENSG00000188064.10	Noncanonical	0.580446
ENSG00000188153.14	Noncanonical	1
ENSG00000188158.16	Noncanonical	1
ENSG00000188171.16	Noncanonical	0.809622
ENSG00000188211.9	Noncanonical	0.701964
ENSG00000188493.15	Noncanonical	1.00732
ENSG00000188707.6	Noncanonical	1
ENSG00000188739.15	Noncanonical	1.0434
ENSG00000188766.12	Noncanonical	0.631885
ENSG00000189223.15	Noncanonical	0.605449
ENSG00000189298.14	Noncanonical	0.544268
ENSG00000189308.11	Noncanonical	0.100861
ENSG00000196081.10	Noncanonical	1.45187
ENSG00000196141.14	Noncanonical	-0.182555
ENSG00000196209.13	Noncanonical	1
ENSG00000196236.13	Noncanonical	0.676413
ENSG00000196267.12	Noncanonical	1
ENSG00000196363.10	Noncanonical	1
ENSG00000196418.12	Noncanonical	1.02418
ENSG00000196549.13	Noncanonical	0.975689
ENSG00000196562.14	Noncanonical	1
ENSG00000196639.7	Noncanonical	0.187756
ENSG00000196660.11	Noncanonical	1
ENSG00000196696.13	Noncanonical	1
ENSG00000196730.13	Noncanonical	1
ENSG00000196754.13	Noncanonical	0.764579
ENSG00000196781.16	Noncanonical	1
ENSG00000196810.5	Noncanonical	0.255385
ENSG00000196850.6	Noncanonical	1
ENSG00000196998.19	Noncanonical	1
ENSG00000197020.11	Noncanonical	0.32888
ENSG00000197043.14	Noncanonical	0.560596
ENSG00000197077.13	Noncanonical	0.765296
ENSG00000197102.13	Noncanonical	-0.140952
ENSG00000197124.12	Noncanonical	0.509492
ENSG00000197142.10	Noncanonical	0.324884
ENSG00000197162.10	Noncanonical	0.995253
ENSG00000197355.11	Noncanonical	0.677881
ENSG00000197442.10	Noncanonical	1
ENSG00000197467.16	Noncanonical	1
ENSG00000197472.15	Noncanonical	1
ENSG00000197550.3	Noncanonical	1
ENSG00000197565.16	Noncanonical	1
ENSG00000197608.11	Noncanonical	0.709424
ENSG00000197712.12	Noncanonical	0.196132
ENSG00000197763.20	Noncanonical	1
ENSG00000197780.10	Noncanonical	1.00944
ENSG00000197837.3	Noncanonical	0.492485
ENSG00000197857.15	Noncanonical	1.04031
ENSG00000197879.17	Noncanonical	0.00623426
ENSG00000197930.13	Noncanonical	0.411814
ENSG00000197935.7	Noncanonical	1
ENSG00000197937.13	Noncanonical	0.776044
ENSG00000197965.12	Noncanonical	0.369722
ENSG00000197971.16	Noncanonical	0.281379
ENSG00000198001.14	Noncanonical	1.14672
ENSG00000198064.13	Noncanonical	1
ENSG00000198113.3	Noncanonical	0.685761
ENSG00000198121.13	Noncanonical	1
ENSG00000198125.13	Noncanonical	1
ENSG00000198189.11	Noncanonical	0.156869
ENSG00000198223.17	Noncanonical	0.28815
ENSG00000198223.17_PAR_Y	Noncanonical	0.0597101
ENSG00000198331.11	Noncanonical	1
ENSG00000198342.10	Noncanonical	1
ENSG00000198429.10	Noncanonical	0.88899
ENSG00000198431.16	Noncanonical	1
ENSG00000198482.14	Noncanonical	0.536261
ENSG00000198521.12	Noncanonical	0.734343
ENSG00000198612.11	Noncanonical	1
ENSG00000198668.13	Noncanonical	0.372837
ENSG00000198682.13	Noncanonical	1
ENSG00000198729.5	Noncanonical	1
ENSG00000198771.11	Noncanonical	1
ENSG00000198826.11	Noncanonical	0.626588
ENSG00000203288.4	Noncanonical	0.866958
ENSG00000203327.2	Noncanonical	1.02789
ENSG00000203499.12	Noncanonical	1
ENSG00000203666.12	Noncanonical	0.114594
ENSG00000203805.11	Noncanonical	0.916471
ENSG00000203993.6	Noncanonical	0.679988
ENSG00000204176.14	Noncanonical	0.498442
ENSG00000204197.9	Noncanonical	1
ENSG00000204442.4	Noncanonical	1
ENSG00000204536.14	Noncanonical	1
ENSG00000204574.14	Noncanonical	1
ENSG00000204592.9	Noncanonical	0.799353
ENSG00000204604.13	Noncanonical	0.661147
ENSG00000204634.13	Noncanonical	1
ENSG00000204644.10	Noncanonical	1
ENSG00000204920.11	Noncanonical	1
ENSG00000204923.4	Noncanonical	0.571021
ENSG00000205669.4	Noncanonical	1
ENSG00000206075.14	Noncanonical	0.908078
ENSG00000206195.11	Noncanonical	0.44552
ENSG00000206355.11	Noncanonical	1
ENSG00000206449.11	Noncanonical	0.667125
ENSG00000206457.10	Noncanonical	-7.35002
ENSG00000206490.11	Noncanonical	1
ENSG00000206527.10	Noncanonical	0.0264818
ENSG00000213024.12	Noncanonical	0.541708
ENSG00000213297.8	Noncanonical	1
ENSG00000213599.10	Noncanonical	0.681717
ENSG00000213742.7	Noncanonical	1
ENSG00000213988.11	Noncanonical	0.715432
ENSG00000214087.9	Noncanonical	0.264632
ENSG00000214189.9	Noncanonical	0.502031
ENSG00000214193.11	Noncanonical	0.420732
ENSG00000214407.3	Noncanonical	1
ENSG00000214900.11	Noncanonical	1
ENSG00000214941.8	Noncanonical	0.601776
ENSG00000214944.9	Noncanonical	0.801607
ENSG00000214960.11	Noncanonical	1
ENSG00000215067.10	Noncanonical	0.577604
ENSG00000215068.8	Noncanonical	1.10945
ENSG00000215077.10	Noncanonical	-2.24272
ENSG00000215146.5	Noncanonical	1
ENSG00000215305.10	Noncanonical	1
ENSG00000215386.13	Noncanonical	0.948311
ENSG00000215548.2	Noncanonical	1
ENSG00000215788.11	Noncanonical	1.10411
ENSG00000215861.6	Noncanonical	1
ENSG00000219665.8	Noncanonical	-0.517444
ENSG00000221947.8	Noncanonical	1
ENSG00000223345.3	Noncanonical	1
ENSG00000223687.4	Noncanonical	1.21549
ENSG00000223858.7	Noncanonical	1
ENSG00000224078.15	Noncanonical	-0.0135408
ENSG00000224180.8	Noncanonical	1
ENSG00000224245.1	Noncanonical	1
ENSG00000224342.1	Noncanonical	1
ENSG00000224378.9	Noncanonical	1
ENSG00000224379.6	Noncanonical	1
ENSG00000224738.1	Noncanonical	-0.53735
ENSG00000224848.2	Noncanonical	-0.0128661
ENSG00000225073.10	Noncanonical	1.35411
ENSG00000225077.3	Noncanonical	0.718438
ENSG00000225201.6	Noncanonical	0.978232
ENSG00000225210.10	Noncanonical	1
ENSG00000225351.4	Noncanonical	1
ENSG00000225989.9	Noncanonical	1
ENSG00000226067.7	Noncanonical	1
ENSG00000226328.7	Noncanonical	1.26273
ENSG00000226403.2	Noncanonical	1
ENSG00000226419.8	Noncanonical	0.251832
ENSG00000226652.3	Noncanonical	1
ENSG00000226823.1	Noncanonical	1
ENSG00000226887.8	Noncanonical	1
ENSG00000226950.8	Noncanonical	0.209035
ENSG00000227124.11	Noncanonical	0.503264
ENSG00000227354.7	Noncanonical	-1.07776
ENSG00000227500.10	Noncanonical	-0.0915025
ENSG00000227634.3	Noncanonical	1
ENSG00000227772.8	Noncanonical	0.755307
ENSG00000228065.11	Noncanonical	0.344835
ENSG00000228262.10	Noncanonical	1
ENSG00000228340.6	Noncanonical	1.13772
ENSG00000228526.7	Noncanonical	1
ENSG00000228628.8	Noncanonical	-0.314762
ENSG00000228696.10	Noncanonical	1
ENSG00000228716.7	Noncanonical	-0.0160813
ENSG00000229689.3	Noncanonical	0.959976
ENSG00000229751.1	Noncanonical	1
ENSG00000229956.11	Noncanonical	1
ENSG00000230124.8	Noncanonical	0.884678
ENSG00000230254.7	Noncanonical	0.912402
ENSG00000230267.7	Noncanonical	1
ENSG00000230417.12	Noncanonical	1
ENSG00000230615.7	Noncanonical	-2.52386
ENSG00000230872.2	Noncanonical	1
ENSG00000230937.12	Noncanonical	0.365251
ENSG00000231057.4	Noncanonical	1
ENSG00000231113.2	Noncanonical	1
ENSG00000231129.8	Noncanonical	1
ENSG00000231131.8	Noncanonical	1
ENSG00000231205.11	Noncanonical	0.699597
ENSG00000231298.7	Noncanonical	0.915418
ENSG00000231527.7	Noncanonical	0.289878
ENSG00000231806.3	Noncanonical	0.44396
ENSG00000231826.6	Noncanonical	0.765696
ENSG00000232169.9	Noncanonical	1
ENSG00000232677.9	Noncanonical	0.52959
ENSG00000232725.1	Noncanonical	1
ENSG00000232759.1	Noncanonical	1
ENSG00000232774.8	Noncanonical	0.902339
ENSG00000232811.1	Noncanonical	1
ENSG00000232907.8	Noncanonical	1
ENSG00000232973.13	Noncanonical	1
ENSG00000233450.7	Noncanonical	1
ENSG00000233521.7	Noncanonical	0.560596
ENSG00000233734.8	Noncanonical	1
ENSG00000233836.7	Noncanonical	1
ENSG00000233901.6	Noncanonical	0.84175
ENSG00000233904.6	Noncanonical	1.08099
ENSG00000234323.8	Noncanonical	0.323606
ENSG00000234539.9	Noncanonical	-1.86478
ENSG00000234614.1	Noncanonical	1
ENSG00000234674.6	Noncanonical	1
ENSG00000234690.7	Noncanonical	0.467269
ENSG00000234704.9	Noncanonical	1.37015
ENSG00000234936.1	Noncanonical	1
ENSG00000235097.1	Noncanonical	1
ENSG00000235106.10	Noncanonical	0.792355
ENSG00000235501.6	Noncanonical	1
ENSG00000235589.4	Noncanonical	1
ENSG00000236006.5	Noncanonical	1
ENSG00000236149.9	Noncanonical	1
ENSG00000236307.2	Noncanonical	1
ENSG00000236342.8	Noncanonical	-0.364799
ENSG00000236345.1	Noncanonical	0.40758
ENSG00000236632.5	Noncanonical	1.01234
ENSG00000236709.1	Noncanonical	1
ENSG00000237438.7	Noncanonical	1
ENSG00000237515.9	Noncanonical	0.953789
ENSG00000237649.8	Noncanonical	1
ENSG00000237807.4	Noncanonical	0.235447
ENSG00000238083.8	Noncanonical	1
ENSG00000238289.9	Noncanonical	-0.166948
ENSG00000238290.1	Noncanonical	1
ENSG00000239462.1	Noncanonical	1
ENSG00000239605.11	Noncanonical	0.62021
ENSG00000240024.5	Noncanonical	0.56612
ENSG00000241280.1	Noncanonical	0.701508
ENSG00000241484.10	Noncanonical	0.777446
ENSG00000242242.6	Noncanonical	1
ENSG00000242258.1	Noncanonical	1
ENSG00000242615.1	Noncanonical	0.958441
ENSG00000242779.7	Noncanonical	0.122566
ENSG00000243156.9	Noncanonical	1
ENSG00000243276.6	Noncanonical	1
ENSG00000243667.7	Noncanonical	1.16808
ENSG00000243970.3	Noncanonical	1
ENSG00000244198.7	Noncanonical	1
ENSG00000244306.11	Noncanonical	0.892228
ENSG00000244573.3	Noncanonical	0.796688
ENSG00000244694.8	Noncanonical	0.590965
ENSG00000244754.9	Noncanonical	0.849839
ENSG00000245293.3	Noncanonical	1
ENSG00000245311.2	Noncanonical	1
ENSG00000246067.8	Noncanonical	1.00296
ENSG00000248388.5	Noncanonical	1
ENSG00000248405.10	Noncanonical	1
ENSG00000248593.3	Noncanonical	-19.6776
ENSG00000248905.10	Noncanonical	1
ENSG00000249115.9	Noncanonical	0.648536
ENSG00000249279.6	Noncanonical	1
ENSG00000249437.8	Noncanonical	1
ENSG00000249550.7	Noncanonical	0.118396
ENSG00000249693.3	Noncanonical	1
ENSG00000249859.12	Noncanonical	0.698002
ENSG00000249867.6	Noncanonical	1
ENSG00000250302.3	Noncanonical	1
ENSG00000250312.8	Noncanonical	1.0358
ENSG00000250697.2	Noncanonical	1
ENSG00000250917.1	Noncanonical	1
ENSG00000251369.9	Noncanonical	0.885582
ENSG00000253133.2	Noncanonical	1
ENSG00000253320.7	Noncanonical	1
ENSG00000253368.4	Noncanonical	0.823499
ENSG00000253438.4	Noncanonical	1
ENSG00000253553.7	Noncanonical	1
ENSG00000253641.6	Noncanonical	NA
ENSG00000253669.4	Noncanonical	1.03697
ENSG00000253720.2	Noncanonical	1
ENSG00000253729.8	Noncanonical	-1.17991
ENSG00000253972.6	Noncanonical	1
ENSG00000254166.3	Noncanonical	0.632808
ENSG00000254337.2	Noncanonical	0.534158
ENSG00000254530.2	Noncanonical	1
ENSG00000254777.5	Noncanonical	1
ENSG00000254901.8	Noncanonical	-0.115957
ENSG00000255135.4	Noncanonical	1
ENSG00000255248.9	Noncanonical	1
ENSG00000255320.1	Noncanonical	1
ENSG00000255355.1	Noncanonical	1
ENSG00000255471.1	Noncanonical	1
ENSG00000255517.6	Noncanonical	0.834392
ENSG00000256771.4	Noncanonical	0.133932
ENSG00000256802.2	Noncanonical	1
ENSG00000257513.7	Noncanonical	1
ENSG00000257529.5	Noncanonical	1
ENSG00000258077.2	Noncanonical	1
ENSG00000258289.9	Noncanonical	0.155209
ENSG00000258529.5	Noncanonical	1
ENSG00000258659.7	Noncanonical	0.560596
ENSG00000258667.2	Noncanonical	2.46339
ENSG00000258689.1	Noncanonical	0.74164
ENSG00000258757.1	Noncanonical	1
ENSG00000258989.1	Noncanonical	1
ENSG00000259132.1	Noncanonical	1
ENSG00000259242.2	Noncanonical	1
ENSG00000259532.1	Noncanonical	1
ENSG00000259982.1	Noncanonical	1
ENSG00000260126.2	Noncanonical	1
ENSG00000260280.5	Noncanonical	0.991288
ENSG00000260409.1	Noncanonical	1
ENSG00000260643.2	Noncanonical	NA
ENSG00000261063.1	Noncanonical	1
ENSG00000261089.1	Noncanonical	1
ENSG00000261115.6	Noncanonical	1
ENSG00000261371.6	Noncanonical	1
ENSG00000261474.1	Noncanonical	1
ENSG00000261582.1	Noncanonical	1
ENSG00000262334.6	Noncanonical	0.679134
ENSG00000262454.4	Noncanonical	1
ENSG00000262473.5	Noncanonical	1.1952
ENSG00000262619.2	Noncanonical	1
ENSG00000262795.5	Noncanonical	1
ENSG00000262837.1	Noncanonical	1
ENSG00000263001.7	Noncanonical	1
ENSG00000263466.1	Noncanonical	1
ENSG00000263731.1	Noncanonical	1.46952
ENSG00000264672.6	Noncanonical	0.60126
ENSG00000265303.1	Noncanonical	1
ENSG00000266472.6	Noncanonical	0.343994
ENSG00000266537.1	Noncanonical	1
ENSG00000267041.6	Noncanonical	0.560596
ENSG00000267121.6	Noncanonical	1
ENSG00000267254.7	Noncanonical	-0.0898066
ENSG00000267317.2	Noncanonical	0.807426
ENSG00000267383.7	Noncanonical	0.846826
ENSG00000267484.1	Noncanonical	0.621887
ENSG00000267505.1	Noncanonical	1
ENSG00000267520.2	Noncanonical	0.649722
ENSG00000268438.1	Noncanonical	1
ENSG00000268543.1	Noncanonical	1
ENSG00000269001.2	Noncanonical	1
ENSG00000269237.1	Noncanonical	1
ENSG00000269416.6	Noncanonical	0.896098
ENSG00000269825.2	Noncanonical	1.02533
ENSG00000269929.3	Noncanonical	0.944555
ENSG00000270069.1	Noncanonical	1
ENSG00000270149.5	Noncanonical	1
ENSG00000270804.1	Noncanonical	1.82954
ENSG00000271092.5	Noncanonical	1
ENSG00000271605.6	Noncanonical	1.21755
ENSG00000271943.2	Noncanonical	1
ENSG00000271945.2	Noncanonical	1
ENSG00000272079.2	Noncanonical	1
ENSG00000272137.1	Noncanonical	-0.221453
ENSG00000272419.6	Noncanonical	0.991224
ENSG00000272602.6	Noncanonical	0.615482
ENSG00000272622.2	Noncanonical	1
ENSG00000272690.6	Noncanonical	1
ENSG00000273173.5	Noncanonical	1
ENSG00000273213.3	Noncanonical	0.846512
ENSG00000273814.4	Noncanonical	1
ENSG00000274020.4	Noncanonical	0.567218
ENSG00000274441.1	Noncanonical	1
ENSG00000274746.4	Noncanonical	0.0677865
ENSG00000274829.4	Noncanonical	1
ENSG00000274847.1	Noncanonical	1
ENSG00000274950.4	Noncanonical	0.578866
ENSG00000275050.4	Noncanonical	0.690658
ENSG00000275246.2	Noncanonical	1.13389
ENSG00000275326.4	Noncanonical	1
ENSG00000275342.5	Noncanonical	1
ENSG00000275498.5	Noncanonical	1
ENSG00000275568.4	Noncanonical	-0.410659
ENSG00000275748.4	Noncanonical	1
ENSG00000275949.5	Noncanonical	1
ENSG00000276068.4	Noncanonical	1
ENSG00000276111.3	Noncanonical	1
ENSG00000276276.4	Noncanonical	1.50084
ENSG00000276336.4	Noncanonical	1
ENSG00000276371.2	Noncanonical	0.848566
ENSG00000276527.1	Noncanonical	1
ENSG00000276709.4	Noncanonical	1.14798
ENSG00000276900.1	Noncanonical	1
ENSG00000277025.4	Noncanonical	1
ENSG00000277101.4	Noncanonical	-0.433861
ENSG00000277147.6	Noncanonical	1
ENSG00000277221.2	Noncanonical	1
ENSG00000277365.3	Noncanonical	1.5661
ENSG00000277909.4	Noncanonical	0.809895
ENSG00000277923.4	Noncanonical	1
ENSG00000278519.4	Noncanonical	1
ENSG00000278613.4	Noncanonical	1
ENSG00000278742.3	Noncanonical	1
ENSG00000278843.4	Noncanonical	1
ENSG00000278948.1	Noncanonical	2.54645
ENSG00000279806.1	Noncanonical	0.955081
ENSG00000280241.4	Noncanonical	1
ENSG00000280543.1	Noncanonical	0.900805
ENSG00000280610.3	Noncanonical	1
ENSG00000280670.3	Noncanonical	0.465265
ENSG00000280987.4	Noncanonical	1
ENSG00000281165.3	Noncanonical	0.571106
ENSG00000281380.1	Noncanonical	1
ENSG00000281398.4	Noncanonical	0.756829
ENSG00000281614.3	Noncanonical	1
ENSG00000281917.4	Noncanonical	1
ENSG00000282057.1	Noncanonical	1
ENSG00000282218.1	Noncanonical	1
ENSG00000282649.1	Noncanonical	1
ENSG00000282685.1	Noncanonical	0.537843
ENSG00000282826.2	Noncanonical	1
ENSG00000282880.4	Noncanonical	0.780683
ENSG00000282943.1	Noncanonical	1
ENSG00000283154.2	Noncanonical	1
ENSG00000283674.3	Noncanonical	1
ENSG00000283738.3	Noncanonical	1
ENSG00000283855.2	Noncanonical	1
ENSG00000283946.2	Noncanonical	0.326421
ENSG00000284218.2	Noncanonical	1
ENSG00000284238.2	Noncanonical	0.744682
ENSG00000284428.1	Noncanonical	-0.821932
ENSG00000284454.2	Noncanonical	1
ENSG00000284606.1	Noncanonical	1
ENSG00000284762.1	Noncanonical	1
ENSG00000285053.1	Noncanonical	1
ENSG00000285222.3	Noncanonical	0.388407
ENSG00000285400.2	Noncanonical	1
ENSG00000285465.2	Noncanonical	0.376481
ENSG00000285579.1	Noncanonical	1
ENSG00000285756.2	Noncanonical	0.685077
ENSG00000285909.1	Noncanonical	1
ENSG00000286156.1	Noncanonical	1
ENSG00000286216.1	Noncanonical	1
ENSG00000286341.1	Noncanonical	1
ENSG00000286366.1	Noncanonical	1
ENSG00000286540.1	Noncanonical	1
ENSG00000286967.1	Noncanonical	1
ENSG00000287252.1	Noncanonical	1
ENSG00000287260.1	Noncanonical	0.552672
ENSG00000287335.1	Noncanonical	1
ENSG00000287625.1	Noncanonical	0.189545
ENSG00000288061.1	Noncanonical	1
ENSG00000288096.1	Noncanonical	1
ENSG00000288124.1	Noncanonical	0.903911
ENSG00000288210.1	Noncanonical	0.142206
ENSG00000288243.1	Noncanonical	0.493364
ENSG00000288312.1	Noncanonical	1
ENSG00000288405.1	Noncanonical	1
ENSG00000288471.1	Noncanonical	1
ENSG00000288542.1	Noncanonical	1
ENSG00000288587.1	Noncanonical	1
ENSG00000288632.1	Noncanonical	1
ENSG00000288673.1	Noncanonical	1
NA	Noncanonical	NA
ENSG00000000460.17	Canonical	0
ENSG00000001460.18	Canonical	0.402788
ENSG00000005893.16	Canonical	1.03169
ENSG00000006453.14	Canonical	1.56261
ENSG00000006468.14	Canonical	0.467339
ENSG00000006638.13	Canonical	0.428486
ENSG00000007923.16	Canonical	0
ENSG00000008394.13	Canonical	0.183419
ENSG00000010270.14	Canonical	0.679419
ENSG00000010278.15	Canonical	1.27033
ENSG00000010292.13	Canonical	0.664897
ENSG00000010318.21	Canonical	-0.332856
ENSG00000010404.18	Canonical	0.121116
ENSG00000011426.11	Canonical	0.361047
ENSG00000011465.18	Canonical	0
ENSG00000011638.11	Canonical	0.591247
ENSG00000012983.11	Canonical	0
ENSG00000013306.16	Canonical	-0.0195846
ENSG00000013588.9	Canonical	0.828283
ENSG00000013810.20	Canonical	0.219452
ENSG00000015479.20	Canonical	-0.755824
ENSG00000018408.15	Canonical	-0.047834
ENSG00000021355.13	Canonical	-0.020042
ENSG00000021762.20	Canonical	0
ENSG00000023445.16	Canonical	0
ENSG00000023608.5	Canonical	0.420764
ENSG00000023909.10	Canonical	0.85506
ENSG00000024422.12	Canonical	0.510307
ENSG00000026025.16	Canonical	0.67714
ENSG00000026751.17	Canonical	0.73882
ENSG00000026950.17	Canonical	0.223316
ENSG00000029153.14	Canonical	0.740164
ENSG00000029534.21	Canonical	0
ENSG00000031698.13	Canonical	0.854282
ENSG00000033170.17	Canonical	0.747613
ENSG00000033327.13	Canonical	0
ENSG00000033800.14	Canonical	0
ENSG00000035499.13	Canonical	0
ENSG00000035687.10	Canonical	-0.368328
ENSG00000038295.8	Canonical	0
ENSG00000039068.20	Canonical	0.885961
ENSG00000042088.14	Canonical	-0.528884
ENSG00000044459.15	Canonical	0.549741
ENSG00000047936.11	Canonical	0
ENSG00000048052.23	Canonical	0
ENSG00000048392.12	Canonical	0
ENSG00000048544.6	Canonical	0.572304
ENSG00000048740.18	Canonical	0
ENSG00000048991.16	Canonical	-0.0794391
ENSG00000049167.15	Canonical	0.256896
ENSG00000049618.24	Canonical	0.0664658
ENSG00000049860.14	Canonical	0.672656
ENSG00000050393.11	Canonical	-0.343524
ENSG00000054267.22	Canonical	0.544234
ENSG00000054282.16	Canonical	0
ENSG00000057019.16	Canonical	-0.0352545
ENSG00000057294.15	Canonical	-0.110479
ENSG00000057704.13	Canonical	0
ENSG00000058085.15	Canonical	0.503763
ENSG00000059377.18	Canonical	0
ENSG00000060982.15	Canonical	0.174666
ENSG00000062038.15	Canonical	0.859249
ENSG00000064042.18	Canonical	0
ENSG00000064115.11	Canonical	0.0334476
ENSG00000064393.16	Canonical	0
ENSG00000065054.14	Canonical	0
ENSG00000065308.5	Canonical	0.152131
ENSG00000065621.15	Canonical	1.08856
ENSG00000065809.14	Canonical	0.347892
ENSG00000065911.13	Canonical	0.492116
ENSG00000066777.9	Canonical	0
ENSG00000067057.18	Canonical	0
ENSG00000067066.17	Canonical	0.485637
ENSG00000067798.16	Canonical	0.4287
ENSG00000068489.13	Canonical	1.47455
ENSG00000069812.11	Canonical	0.394366
ENSG00000069869.17	Canonical	-0.438832
ENSG00000070081.17	Canonical	0.325466
ENSG00000071242.12	Canonical	0
ENSG00000071655.18	Canonical	0.461935
ENSG00000073008.15	Canonical	0.0961532
ENSG00000073060.17	Canonical	0.114224
ENSG00000073282.14	Canonical	0
ENSG00000073464.13	Canonical	0
ENSG00000073584.20	Canonical	0.229088
ENSG00000073803.14	Canonical	1.09736
ENSG00000074047.22	Canonical	0
ENSG00000074356.17	Canonical	0.456293
ENSG00000074410.14	Canonical	0
ENSG00000074660.16	Canonical	0
ENSG00000075213.11	Canonical	0
ENSG00000075223.14	Canonical	0
ENSG00000075275.18	Canonical	0
ENSG00000075292.19	Canonical	0
ENSG00000075702.19	Canonical	0.678339
ENSG00000076641.4	Canonical	0
ENSG00000076685.19	Canonical	-0.0217322
ENSG00000076706.17	Canonical	0.128713
ENSG00000076984.18	Canonical	0
ENSG00000077420.16	Canonical	0
ENSG00000078114.19	Canonical	0
ENSG00000078237.7	Canonical	0.0271796
ENSG00000078269.15	Canonical	0.265679
ENSG00000079156.17	Canonical	0
ENSG00000079215.15	Canonical	0
ENSG00000079482.14	Canonical	0.643877
ENSG00000080189.15	Canonical	0
ENSG00000080371.6	Canonical	0.99726
ENSG00000082212.13	Canonical	0.974269
ENSG00000082516.9	Canonical	0
ENSG00000083312.18	Canonical	0
ENSG00000083457.12	Canonical	0.416689
ENSG00000084234.18	Canonical	0.315275
ENSG00000085276.19	Canonical	0
ENSG00000085998.14	Canonical	0
ENSG00000086544.3	Canonical	0
ENSG00000086848.15	Canonical	0
ENSG00000087074.8	Canonical	0.717244
ENSG00000087266.17	Canonical	0.175874
ENSG00000087586.18	Canonical	0.439404
ENSG00000088179.9	Canonical	0
ENSG00000088325.16	Canonical	0.328083
ENSG00000088766.12	Canonical	0.66593
ENSG00000089682.16	Canonical	1.21366
ENSG00000090889.12	Canonical	0.660245
ENSG00000091262.16	Canonical	0
ENSG00000091436.17	Canonical	0.00508041
ENSG00000091879.14	Canonical	0
ENSG00000092853.14	Canonical	0.944407
ENSG00000092978.11	Canonical	0.392677
ENSG00000093010.15	Canonical	0.472976
ENSG00000095066.12	Canonical	-3.67494
ENSG00000095139.14	Canonical	1.17222
ENSG00000096060.15	Canonical	0.377975
ENSG00000096093.16	Canonical	13.9462
ENSG00000099256.19	Canonical	0
ENSG00000099804.9	Canonical	0
ENSG00000099817.12	Canonical	1.08501
ENSG00000099999.15	Canonical	0
ENSG00000100097.12	Canonical	0.0249828
ENSG00000100139.14	Canonical	0.0565696
ENSG00000100154.14	Canonical	0
ENSG00000100201.23	Canonical	0
ENSG00000100344.11	Canonical	-0.232112
ENSG00000100350.15	Canonical	-0.0571319
ENSG00000100393.14	Canonical	0
ENSG00000100526.20	Canonical	0
ENSG00000100644.17	Canonical	0.0157472
ENSG00000100767.17	Canonical	0.85955
ENSG00000100926.15	Canonical	0.49571
ENSG00000101004.15	Canonical	0
ENSG00000101213.7	Canonical	0.147817
ENSG00000101311.16	Canonical	0
ENSG00000101440.9	Canonical	0
ENSG00000101447.15	Canonical	-1.55414
ENSG00000101624.11	Canonical	-10.3337
ENSG00000101773.19	Canonical	0.761303
ENSG00000101871.16	Canonical	0
ENSG00000102007.11	Canonical	0.662693
ENSG00000102144.15	Canonical	0.357711
ENSG00000102158.20	Canonical	0.499504
ENSG00000102172.16	Canonical	0.237494
ENSG00000102218.6	Canonical	0.945628
ENSG00000102271.14	Canonical	0
ENSG00000102317.18	Canonical	0.480018
ENSG00000102384.13	Canonical	0
ENSG00000102393.14	Canonical	1.08877
ENSG00000102554.14	Canonical	0
ENSG00000103091.15	Canonical	0.930109
ENSG00000103313.13	Canonical	0.406607
ENSG00000103404.14	Canonical	0
ENSG00000103642.12	Canonical	0.400561
ENSG00000103707.10	Canonical	0.00470165
ENSG00000104447.13	Canonical	0
ENSG00000104635.15	Canonical	0
ENSG00000105011.9	Canonical	0
ENSG00000105355.9	Canonical	0.822135
ENSG00000105364.14	Canonical	0.840815
ENSG00000105393.16	Canonical	0.218754
ENSG00000105443.15	Canonical	0.587171
ENSG00000105514.8	Canonical	0.995822
ENSG00000105717.14	Canonical	0.511024
ENSG00000105835.13	Canonical	1.10597
ENSG00000105854.13	Canonical	1.54344
ENSG00000105877.18	Canonical	0
ENSG00000105889.16	Canonical	0
ENSG00000105968.19	Canonical	0.154003
ENSG00000105976.16	Canonical	0.430358
ENSG00000106089.12	Canonical	0
ENSG00000106263.18	Canonical	0.791045
ENSG00000106355.10	Canonical	0.268068
ENSG00000106366.9	Canonical	0
ENSG00000106483.12	Canonical	0
ENSG00000106571.15	Canonical	0
ENSG00000106608.17	Canonical	0.445334
ENSG00000106772.18	Canonical	0
ENSG00000106799.13	Canonical	0
ENSG00000106829.20	Canonical	0
ENSG00000107036.12	Canonical	0
ENSG00000107104.20	Canonical	0
ENSG00000107201.11	Canonical	0.557209
ENSG00000107338.10	Canonical	0
ENSG00000107554.17	Canonical	0.135746
ENSG00000107798.18	Canonical	0
ENSG00000107874.11	Canonical	0
ENSG00000107897.20	Canonical	0.612614
ENSG00000108106.14	Canonical	0.0914704
ENSG00000108175.18	Canonical	0
ENSG00000108370.17	Canonical	0.234018
ENSG00000108433.17	Canonical	0.520243
ENSG00000108448.22	Canonical	0.318572
ENSG00000108679.13	Canonical	0.439404
ENSG00000108846.16	Canonical	0.0867553
ENSG00000108854.16	Canonical	0.044108
ENSG00000109099.16	Canonical	0
ENSG00000109171.15	Canonical	0
ENSG00000109193.12	Canonical	0.305186
ENSG00000109321.11	Canonical	0
ENSG00000109667.12	Canonical	0
ENSG00000109685.19	Canonical	-0.141872
ENSG00000109814.12	Canonical	0.506793
ENSG00000109906.14	Canonical	0.352778
ENSG00000109944.11	Canonical	-0.0669064
ENSG00000110025.13	Canonical	0.299833
ENSG00000110047.18	Canonical	0.508782
ENSG00000110719.10	Canonical	0
ENSG00000110721.12	Canonical	0
ENSG00000110987.9	Canonical	0
ENSG00000111252.11	Canonical	0.199563
ENSG00000111319.13	Canonical	0
ENSG00000111328.7	Canonical	0
ENSG00000111412.6	Canonical	0.466152
ENSG00000111424.12	Canonical	0.261603
ENSG00000111450.14	Canonical	0.157765
ENSG00000111716.14	Canonical	-0.0604903
ENSG00000111728.11	Canonical	0.813451
ENSG00000111846.19	Canonical	1.05366
ENSG00000111912.20	Canonical	0.727676
ENSG00000112096.19	Canonical	0.955972
ENSG00000112144.16	Canonical	0.807494
ENSG00000112208.11	Canonical	1.65347
ENSG00000112541.18	Canonical	0
ENSG00000112576.13	Canonical	-0.000327682
ENSG00000112655.16	Canonical	0
ENSG00000112659.14	Canonical	0
ENSG00000112701.18	Canonical	0.0534557
ENSG00000113269.14	Canonical	0
ENSG00000113328.19	Canonical	0.0611404
ENSG00000113356.13	Canonical	0.820002
ENSG00000113448.19	Canonical	0
ENSG00000113522.14	Canonical	0
ENSG00000113719.16	Canonical	-0.592983
ENSG00000114098.18	Canonical	0
ENSG00000114346.14	Canonical	0.99525
ENSG00000114353.17	Canonical	0.455178
ENSG00000114450.11	Canonical	0.28885
ENSG00000114541.15	Canonical	0
ENSG00000115112.8	Canonical	0
ENSG00000115183.15	Canonical	0
ENSG00000115204.15	Canonical	0
ENSG00000115252.18	Canonical	0
ENSG00000115339.14	Canonical	0
ENSG00000115414.21	Canonical	0.494588
ENSG00000115486.12	Canonical	0.517303
ENSG00000115756.13	Canonical	0.371754
ENSG00000115761.16	Canonical	-0.22477
ENSG00000115762.16	Canonical	0.926259
ENSG00000115825.11	Canonical	0
ENSG00000115919.15	Canonical	0
ENSG00000115935.18	Canonical	0.845839
ENSG00000115970.19	Canonical	0
ENSG00000116106.12	Canonical	0
ENSG00000116133.13	Canonical	0
ENSG00000116237.16	Canonical	0.178003
ENSG00000116260.17	Canonical	0
ENSG00000116478.12	Canonical	0
ENSG00000116678.20	Canonical	-2.60937
ENSG00000116815.16	Canonical	0.871183
ENSG00000117308.15	Canonical	0
ENSG00000117394.24	Canonical	0.0665163
ENSG00000117682.17	Canonical	0.265072
ENSG00000117697.15	Canonical	0
ENSG00000118200.14	Canonical	0
ENSG00000118263.15	Canonical	0
ENSG00000118689.15	Canonical	0
ENSG00000118849.10	Canonical	0
ENSG00000119285.11	Canonical	-0.260327
ENSG00000119318.13	Canonical	0.0659927
ENSG00000119537.18	Canonical	0.203084
ENSG00000119636.16	Canonical	0
ENSG00000119711.13	Canonical	1.34153
ENSG00000119899.13	Canonical	-0.191929
ENSG00000119900.9	Canonical	0.506045
ENSG00000119917.15	Canonical	0.835463
ENSG00000120162.10	Canonical	0
ENSG00000120254.16	Canonical	0
ENSG00000120278.16	Canonical	0
ENSG00000120549.18	Canonical	0
ENSG00000120594.17	Canonical	0
ENSG00000120690.16	Canonical	-0.339209
ENSG00000120705.13	Canonical	0
ENSG00000120708.17	Canonical	0
ENSG00000120725.13	Canonical	0
ENSG00000120742.11	Canonical	0.582109
ENSG00000120875.9	Canonical	0.328966
ENSG00000121057.13	Canonical	0
ENSG00000121236.21	Canonical	0.411927
ENSG00000121289.18	Canonical	0.51916
ENSG00000121413.13	Canonical	0.131723
ENSG00000121621.7	Canonical	0
ENSG00000121858.11	Canonical	0.54113
ENSG00000121895.8	Canonical	0.062386
ENSG00000122026.10	Canonical	1.15943
ENSG00000122203.15	Canonical	0.729473
ENSG00000122378.14	Canonical	0.0647801
ENSG00000122691.13	Canonical	0
ENSG00000122783.17	Canonical	-0.249285
ENSG00000122966.17	Canonical	0.0384499
ENSG00000122970.16	Canonical	0
ENSG00000123143.13	Canonical	0
ENSG00000123179.14	Canonical	0.267289
ENSG00000123240.17	Canonical	0.0337145
ENSG00000123473.16	Canonical	0.117639
ENSG00000123485.12	Canonical	0.189683
ENSG00000123600.20	Canonical	0.304248
ENSG00000123843.13	Canonical	0
ENSG00000124151.19	Canonical	0
ENSG00000124313.18	Canonical	0
ENSG00000124459.12	Canonical	0
ENSG00000124570.21	Canonical	0.405553
ENSG00000124588.22	Canonical	0
ENSG00000124784.9	Canonical	0
ENSG00000124882.4	Canonical	0.147474
ENSG00000125351.13	Canonical	0
ENSG00000125630.16	Canonical	0.325007
ENSG00000125726.11	Canonical	0.107532
ENSG00000125730.17	Canonical	0.121034
ENSG00000125755.19	Canonical	0.310952
ENSG00000125877.13	Canonical	-0.0235319
ENSG00000125966.10	Canonical	0
ENSG00000126067.12	Canonical	0.240615
ENSG00000126215.14	Canonical	0
ENSG00000126453.10	Canonical	0
ENSG00000126602.11	Canonical	0
ENSG00000126775.9	Canonical	4.4375
ENSG00000126787.13	Canonical	0
ENSG00000126934.14	Canonical	0.0581356
ENSG00000127152.18	Canonical	0
ENSG00000127507.18	Canonical	-0.0126219
ENSG00000127511.10	Canonical	0.393708
ENSG00000127585.12	Canonical	0
ENSG00000127922.9	Canonical	-0.327066
ENSG00000127946.17	Canonical	0.535316
ENSG00000128274.17	Canonical	0
ENSG00000128294.16	Canonical	0.869659
ENSG00000128346.11	Canonical	0
ENSG00000128394.17	Canonical	0.116391
ENSG00000128408.9	Canonical	0
ENSG00000128567.17	Canonical	0.179813
ENSG00000128578.10	Canonical	0.409671
ENSG00000128641.19	Canonical	0
ENSG00000128739.23	Canonical	0
ENSG00000129116.19	Canonical	0
ENSG00000129128.13	Canonical	0.885078
ENSG00000129347.21	Canonical	1.03079
ENSG00000129354.12	Canonical	0
ENSG00000129474.16	Canonical	0.108323
ENSG00000129680.16	Canonical	0.0672524
ENSG00000129810.15	Canonical	0.223548
ENSG00000130164.14	Canonical	1.81186
ENSG00000130202.10	Canonical	0.156314
ENSG00000130311.11	Canonical	1.05739
ENSG00000130312.7	Canonical	-0.00395544
ENSG00000130338.13	Canonical	0
ENSG00000130348.11	Canonical	0.912174
ENSG00000130413.15	Canonical	0
ENSG00000130517.14	Canonical	0.550875
ENSG00000130589.16	Canonical	0.314851
ENSG00000130640.14	Canonical	0.483045
ENSG00000130702.15	Canonical	0
ENSG00000130818.12	Canonical	0.439404
ENSG00000130844.19	Canonical	0.956825
ENSG00000131069.20	Canonical	0
ENSG00000131747.15	Canonical	0
ENSG00000131773.14	Canonical	0
ENSG00000131778.19	Canonical	0
ENSG00000131899.11	Canonical	0.164552
ENSG00000131981.16	Canonical	0.280056
ENSG00000132010.16	Canonical	-0.356206
ENSG00000132170.23	Canonical	0
ENSG00000132199.20	Canonical	0.173987
ENSG00000132207.18	Canonical	0
ENSG00000132274.16	Canonical	0
ENSG00000132359.15	Canonical	0
ENSG00000132763.15	Canonical	0.188076
ENSG00000132849.21	Canonical	0
ENSG00000133030.22	Canonical	0.302617
ENSG00000133131.15	Canonical	0
ENSG00000133321.11	Canonical	0
ENSG00000133392.18	Canonical	0
ENSG00000133477.17	Canonical	1.20368
ENSG00000133687.16	Canonical	0
ENSG00000133704.10	Canonical	0.389071
ENSG00000133706.19	Canonical	0.763916
ENSG00000133789.15	Canonical	0.992322
ENSG00000133816.17	Canonical	0
ENSG00000134369.15	Canonical	-0.0378378
ENSG00000134463.15	Canonical	0
ENSG00000134504.14	Canonical	0
ENSG00000134516.18	Canonical	0
ENSG00000134531.10	Canonical	1.90205
ENSG00000134574.12	Canonical	0.0245435
ENSG00000134690.11	Canonical	0
ENSG00000134744.14	Canonical	0
ENSG00000134762.17	Canonical	0.737922
ENSG00000134802.18	Canonical	0.0322773
ENSG00000134824.14	Canonical	1.41376
ENSG00000134874.18	Canonical	0
ENSG00000134910.14	Canonical	0.483899
ENSG00000134955.12	Canonical	1.25981
ENSG00000135049.16	Canonical	0.886904
ENSG00000135083.16	Canonical	0
ENSG00000135114.13	Canonical	0.341071
ENSG00000135451.13	Canonical	-0.00346796
ENSG00000135525.18	Canonical	0
ENSG00000135636.14	Canonical	0
ENSG00000135677.11	Canonical	0.630182
ENSG00000135678.12	Canonical	0.355118
ENSG00000135679.25	Canonical	0.774742
ENSG00000135747.11	Canonical	0
ENSG00000135776.5	Canonical	0
ENSG00000135842.17	Canonical	0.985767
ENSG00000135862.6	Canonical	1.4658
ENSG00000135940.7	Canonical	0
ENSG00000135956.9	Canonical	0.124824
ENSG00000136068.15	Canonical	0
ENSG00000136153.20	Canonical	0
ENSG00000136205.17	Canonical	0
ENSG00000136378.15	Canonical	0
ENSG00000136542.9	Canonical	0.354285
ENSG00000136560.14	Canonical	0.487544
ENSG00000136636.13	Canonical	0
ENSG00000136738.15	Canonical	0
ENSG00000136770.11	Canonical	0.794322
ENSG00000136824.19	Canonical	0
ENSG00000136830.12	Canonical	0.775033
ENSG00000136842.14	Canonical	0
ENSG00000136854.24	Canonical	0
ENSG00000136874.11	Canonical	0.724356
ENSG00000136937.13	Canonical	0.986871
ENSG00000136938.9	Canonical	0.141877
ENSG00000136997.21	Canonical	0
ENSG00000137074.20	Canonical	0
ENSG00000137076.21	Canonical	0
ENSG00000137166.17	Canonical	0.363077
ENSG00000137266.15	Canonical	0
ENSG00000137310.12	Canonical	0
ENSG00000137393.10	Canonical	0.976156
ENSG00000137486.17	Canonical	0
ENSG00000137656.12	Canonical	0
ENSG00000137831.15	Canonical	0.681797
ENSG00000137962.13	Canonical	0
ENSG00000137996.13	Canonical	0.179974
ENSG00000138061.12	Canonical	0
ENSG00000138079.14	Canonical	0
ENSG00000138160.7	Canonical	0.890214
ENSG00000138180.16	Canonical	0
ENSG00000138347.16	Canonical	0
ENSG00000138382.15	Canonical	-0.739025
ENSG00000138399.18	Canonical	0.0312895
ENSG00000138678.11	Canonical	0
ENSG00000138758.12	Canonical	0.266419
ENSG00000138778.13	Canonical	0
ENSG00000138794.10	Canonical	0.394655
ENSG00000138829.12	Canonical	0
ENSG00000138835.22	Canonical	0.106014
ENSG00000139132.15	Canonical	0.284425
ENSG00000139146.14	Canonical	0
ENSG00000139178.11	Canonical	0
ENSG00000139233.7	Canonical	2.08621
ENSG00000139291.14	Canonical	0.560188
ENSG00000139372.15	Canonical	0
ENSG00000139629.16	Canonical	-0.0697092
ENSG00000139668.9	Canonical	0
ENSG00000139725.8	Canonical	0.303128
ENSG00000139726.11	Canonical	60.0568
ENSG00000140416.23	Canonical	0.531659
ENSG00000140451.13	Canonical	0.387074
ENSG00000140694.17	Canonical	0
ENSG00000140743.8	Canonical	0
ENSG00000140859.16	Canonical	0.00451544
ENSG00000140905.11	Canonical	0.381212
ENSG00000140937.14	Canonical	0
ENSG00000140945.17	Canonical	0
ENSG00000141179.14	Canonical	-1.1844
ENSG00000141391.14	Canonical	0
ENSG00000141401.12	Canonical	0.57522
ENSG00000141524.17	Canonical	0.618058
ENSG00000141622.14	Canonical	0
ENSG00000141627.14	Canonical	0
ENSG00000141696.13	Canonical	0.2369
ENSG00000142002.18	Canonical	-0.222046
ENSG00000142227.11	Canonical	0.434025
ENSG00000142273.13	Canonical	0
ENSG00000142627.13	Canonical	0
ENSG00000142910.16	Canonical	0.810126
ENSG00000142945.13	Canonical	0.250747
ENSG00000143127.13	Canonical	0.0781421
ENSG00000143153.13	Canonical	0.635565
ENSG00000143162.9	Canonical	0.676695
ENSG00000143384.14	Canonical	0.436353
ENSG00000143499.14	Canonical	-0.258598
ENSG00000143612.21	Canonical	0.874466
ENSG00000143756.12	Canonical	0.560305
ENSG00000143891.17	Canonical	0.480626
ENSG00000143919.15	Canonical	0
ENSG00000144218.20	Canonical	0
ENSG00000144452.15	Canonical	0
ENSG00000144579.8	Canonical	-13.1841
ENSG00000144802.11	Canonical	0.756719
ENSG00000144810.16	Canonical	0.832016
ENSG00000145016.16	Canonical	0.0119163
ENSG00000145242.14	Canonical	0
ENSG00000145247.12	Canonical	1.14778
ENSG00000145287.11	Canonical	1.83053
ENSG00000145335.17	Canonical	NA
ENSG00000145536.15	Canonical	0
ENSG00000145675.15	Canonical	0
ENSG00000145819.18	Canonical	0
ENSG00000146072.6	Canonical	0.530229
ENSG00000146223.16	Canonical	0.777881
ENSG00000146457.16	Canonical	0
ENSG00000146858.8	Canonical	0.016699
ENSG00000147121.16	Canonical	0.297301
ENSG00000147164.12	Canonical	0
ENSG00000147316.13	Canonical	0
ENSG00000147394.18	Canonical	0
ENSG00000147454.14	Canonical	-0.0492593
ENSG00000147485.13	Canonical	0
ENSG00000147536.12	Canonical	0.329236
ENSG00000147614.4	Canonical	0.451456
ENSG00000147687.19	Canonical	0
ENSG00000147689.16	Canonical	-0.120539
ENSG00000147872.10	Canonical	0.16473
ENSG00000148154.10	Canonical	0.190232
ENSG00000148219.18	Canonical	0
ENSG00000148331.12	Canonical	-0.343511
ENSG00000148690.12	Canonical	0.037689
ENSG00000148773.14	Canonical	2.07776
ENSG00000148943.12	Canonical	-0.0370496
ENSG00000149177.13	Canonical	0
ENSG00000149256.16	Canonical	0
ENSG00000149485.19	Canonical	0.0598303
ENSG00000149541.10	Canonical	0.871924
ENSG00000149596.7	Canonical	0
ENSG00000149636.16	Canonical	0.259544
ENSG00000150394.14	Canonical	0.68556
ENSG00000150433.9	Canonical	0
ENSG00000150456.11	Canonical	0
ENSG00000150630.4	Canonical	0.50808
ENSG00000150687.12	Canonical	0.587094
ENSG00000150764.14	Canonical	0.902087
ENSG00000150782.12	Canonical	0.0959801
ENSG00000150867.14	Canonical	0
ENSG00000150907.10	Canonical	0
ENSG00000151276.23	Canonical	0
ENSG00000151376.18	Canonical	0
ENSG00000151388.11	Canonical	0
ENSG00000151474.23	Canonical	0
ENSG00000151726.15	Canonical	0
ENSG00000151748.15	Canonical	1.25416
ENSG00000151773.13	Canonical	0.570316
ENSG00000151882.11	Canonical	0.887436
ENSG00000151952.16	Canonical	0
ENSG00000152078.10	Canonical	0.104246
ENSG00000152229.18	Canonical	0.479058
ENSG00000152253.9	Canonical	0.170805
ENSG00000152433.15	Canonical	0
ENSG00000152465.18	Canonical	-0.0677138
ENSG00000152700.14	Canonical	0.775928
ENSG00000153207.16	Canonical	0
ENSG00000153208.17	Canonical	0
ENSG00000153246.13	Canonical	0
ENSG00000153292.16	Canonical	0.466146
ENSG00000153317.15	Canonical	0
ENSG00000153395.10	Canonical	0.727475
ENSG00000153551.14	Canonical	-0.422897
ENSG00000153904.21	Canonical	0.618058
ENSG00000153944.12	Canonical	0
ENSG00000153956.16	Canonical	0
ENSG00000154079.6	Canonical	0.11891
ENSG00000154102.11	Canonical	0
ENSG00000154127.10	Canonical	0.776785
ENSG00000154144.13	Canonical	0.621127
ENSG00000154188.10	Canonical	0
ENSG00000154229.12	Canonical	0.959509
ENSG00000154380.17	Canonical	0
ENSG00000154611.15	Canonical	0
ENSG00000154723.13	Canonical	0.27814
ENSG00000154803.13	Canonical	0.071379
ENSG00000154889.17	Canonical	0.642693
ENSG00000155096.14	Canonical	-0.574756
ENSG00000155313.15	Canonical	0.704653
ENSG00000155506.18	Canonical	0
ENSG00000155846.17	Canonical	0.701625
ENSG00000155850.8	Canonical	0.388483
ENSG00000155959.12	Canonical	0.395105
ENSG00000156500.15	Canonical	0.311084
ENSG00000156535.15	Canonical	0.60627
ENSG00000156711.17	Canonical	0.344667
ENSG00000156804.7	Canonical	0
ENSG00000156831.8	Canonical	0
ENSG00000156869.14	Canonical	0.366937
ENSG00000157168.20	Canonical	0
ENSG00000157399.16	Canonical	0.511024
ENSG00000157483.9	Canonical	1.03856
ENSG00000157551.19	Canonical	0
ENSG00000158122.12	Canonical	-0.0141786
ENSG00000158292.7	Canonical	0
ENSG00000158526.8	Canonical	0.261091
ENSG00000158769.18	Canonical	0
ENSG00000158825.6	Canonical	-0.254099
ENSG00000159128.15	Canonical	0
ENSG00000159256.13	Canonical	0
ENSG00000159733.14	Canonical	0
ENSG00000159921.20	Canonical	-0.0674445
ENSG00000160326.14	Canonical	0.396269
ENSG00000160352.16	Canonical	0.285288
ENSG00000160613.14	Canonical	0
ENSG00000160691.19	Canonical	0.145421
ENSG00000160712.13	Canonical	0.781071
ENSG00000160752.15	Canonical	-0.113472
ENSG00000160991.16	Canonical	0.547431
ENSG00000161091.13	Canonical	-0.142089
ENSG00000161243.9	Canonical	0.975143
ENSG00000161265.15	Canonical	0
ENSG00000161714.12	Canonical	0.0836705
ENSG00000161800.13	Canonical	0.216766
ENSG00000161888.11	Canonical	-1.04338
ENSG00000162086.16	Canonical	0.0649374
ENSG00000162105.20	Canonical	0
ENSG00000162337.12	Canonical	0.466516
ENSG00000162407.9	Canonical	0
ENSG00000162409.11	Canonical	0
ENSG00000162441.12	Canonical	-0.0364784
ENSG00000162458.13	Canonical	0.357588
ENSG00000162493.17	Canonical	0.693563
ENSG00000162520.15	Canonical	0
ENSG00000162599.17	Canonical	0.662285
ENSG00000162607.13	Canonical	0.439404
ENSG00000162654.9	Canonical	0.439404
ENSG00000162695.12	Canonical	1.028
ENSG00000162769.13	Canonical	0.254689
ENSG00000162804.14	Canonical	0
[truncated: 826 more rows]
[truncated: 3 more columns]
